# Supplementary material for: Regrafting submillimeter-scale ferromagnetic soft continuums
Source: Nat Commun. 2025 Jul 31;16:7023. doi: 10.1038/s41467-025-60928-6 (PMC12313971; doi:10.1038/s41467-025-60928-6)
Supplement: Supplementary file 25 — Source Data [file 41467_2025_60928_MOESM25_ESM.zip]

Archive with 241 entries (214 files):
- Source File/
- Source File/Fig 2B&2C/
- Source File/Fig 2B&2C/compare.xlsx
- Source File/Fig 2D/
- Source File/Fig 2D/D10_L3cm.xlsx
- Source File/Fig 2D/D10_L6cm.xlsx
- Source File/Fig 2D/D10_L9cm.xlsx
- Source File/Fig 2D/D14_L3cm.xlsx
- Source File/Fig 2D/D14_L6cm.xlsx
- Source File/Fig 2D/D14_L9cm.xlsx
- Source File/Fig 2D/D6_L3cm.xlsx
- Source File/Fig 2D/D6_L6cm.xlsx
- Source File/Fig 2D/D6_L9cm.xlsx
- Source File/Fig 2D/fig3d.xlsx
- Source File/Fig 2D/read.txt
- Source File/Fig 2E/
- Source File/Fig 2E/1(0)-3-change_cali.xlsx
- Source File/Fig 2E/1(0)-4-change_cali.xlsx
- Source File/Fig 2E/1(0)-5-change_cali.xlsx
- Source File/Fig 2E/1(0)-change-1.5_cali.xlsx
- Source File/Fig 2E/1(0)-change-1_cali.xlsx
- Source File/Fig 2E/1(0)-change-2.xlsx
- Source File/Fig 2E/1(0)-change-2_cali.xlsx
- Source File/Fig 2E/change-3-2_cali.xlsx
- Source File/Fig 2E/change-4-2_cali.xlsx
- Source File/Fig 2E/change-5-1.5_cali.xlsx
- Source File/Fig 2E/change-5-1_cali.xlsx
- Source File/Fig 2E/change-5-2_cali.xlsx
- Source File/Fig 2E/E - theo.xlsx
- Source File/Fig 2E/E.xlsx
- Source File/Fig 2E/readme.txt
- Source File/Fig 2F/
- Source File/Fig 2F/1(0)-3-change_cali.xlsx
- Source File/Fig 2F/1(0)-4-change_cali.xlsx
- Source File/Fig 2F/1(0)-5-change_cali.xlsx
- Source File/Fig 2F/1(0)-change-1.5_cali.xlsx
- Source File/Fig 2F/1(0)-change-1_cali.xlsx
- Source File/Fig 2F/1(0)-change-2.xlsx
- Source File/Fig 2F/1(0)-change-2_cali.xlsx
- Source File/Fig 2F/change-3-2_cali.xlsx
- Source File/Fig 2F/change-4-2_cali.xlsx
- Source File/Fig 2F/change-5-1.5_cali.xlsx
- Source File/Fig 2F/change-5-1_cali.xlsx
- Source File/Fig 2F/change-5-2_cali.xlsx
- Source File/Fig 2F/D10_L3cm.xlsx
- Source File/Fig 2F/D10_L6cm.xlsx
- Source File/Fig 2F/D10_L9cm.xlsx
- Source File/Fig 2F/D14_L3cm.xlsx
- Source File/Fig 2F/D14_L6cm.xlsx
- Source File/Fig 2F/D14_L9cm.xlsx
- Source File/Fig 2F/D6_L3cm.xlsx
- Source File/Fig 2F/D6_L6cm.xlsx
- Source File/Fig 2F/D6_L9cm.xlsx
- Source File/Fig 3D/
- Source File/Fig 3D/fig3d.xlsx
- Source File/Fig 3F/
- Source File/Fig 3F/result.xlsx
- Source File/Fig 8F/
- Source File/Fig 8F/table.xlsx
- Source File/Fig S16-23/
- Source File/Fig S24/
- Source File/Fig S24/FE3O4-PCL_100_8D9MG.DAT
- Source File/Fig S24/FE3O4-PCL_60_6D4MG.DAT
- Source File/Fig S24/FE3O4-PCL_80_11D6MG.DAT
- Source File/Fig S24/NDFEB-PCL_100_10D6MG.DAT
- Source File/Fig S24/NdFeB-PCL_100_7D4MG.DAT
- Source File/Fig S24/NDFEB-PCL_60_11D3MG.DAT
- Source File/Fig S24/NDFEB-PCL_60_8D4MG.DAT
- Source File/Fig S24/NDFEB-PCL_80_11D8MG.DAT
- Source File/Fig S24/NdFeB-PCL_80__9D1MG.DAT
- Source File/Fig S24/sample_w.txt
- Source File/Fig S25-35/
- Source File/Fig S25-35/rawdata.zip
- Source File/Fig S4 5 7 9 11 13/
- Source File/Fig S4 5 7 9 11 13/raw data/
- Source File/Fig S4 5 7 9 11 13/raw data/1_01.txt
- Source File/Fig S4 5 7 9 11 13/raw data/1_01.xlsx
- Source File/Fig S4 5 7 9 11 13/raw data/2_01.txt
- Source File/Fig S4 5 7 9 11 13/raw data/2_02.txt
- Source File/Fig S4 5 7 9 11 13/raw data/3_01.txt
- Source File/Fig S4 5 7 9 11 13/raw data/3_02.txt
- Source File/Fig S4 5 7 9 11 13/raw data/4_01.txt
- Source File/Fig S4 5 7 9 11 13/raw data/4_02.txt
- Source File/Fig S4 5 7 9 11 13/raw data/5_01.txt
- Source File/Fig S4 5 7 9 11 13/raw data/5_02.txt
- Source File/Fig S4 5 7 9 11 13/raw data/6_01.txt
- Source File/Fig S4 5 7 9 11 13/raw data/6_02.txt
- Source File/Fig S63/
- Source File/Fig S63/P-precision.xlsx
- Source File/Fig S63/r-precision.xlsx
- Source File/Fig S64/
- Source File/Fig S64/control.xlsx
- Source File/Fig S64/lub.xlsx
- Source File/Fig S67/
- Source File/Fig S67/raw data.xlsx
- Source File/Fig. S37-38/
- Source File/Fig. S37-38/Archive/
- Source File/Fig. S37-38/Archive/CCK8/
- Source File/Fig. S37-38/Archive/CCK8/.DS_Store
- Source File/Fig. S37-38/Archive/CCK8/CCK8.jpeg
- Source File/Fig. S37-38/Archive/CCK8/CCK8.pzfx
- Source File/Fig. S37-38/Archive/CCK8/CCK8.tif
- Source File/Fig. S37-38/Archive/CCK8/CCK8.xlsx
- Source File/Fig. S37-38/Archive/CCK8/round1.txt
- Source File/Fig. S37-38/Archive/CCK8/Round2-72h.txt
- Source File/Fig. S37-38/Archive/CCK8/~$CCK8.xlsx
- Source File/Fig. S37-38/Archive/staining/
- Source File/Fig. S37-38/Archive/staining/.DS_Store
- Source File/Fig. S37-38/Archive/staining/1023livedead-staining/
- Source File/Fig. S37-38/Archive/staining/1023livedead-staining/ctrl/
- Source File/Fig. S37-38/Archive/staining/1023livedead-staining/ctrl/1.2.tiff
- Source File/Fig. S37-38/Archive/staining/1023livedead-staining/ctrl/1.2_GFP.tiff
- Source File/Fig. S37-38/Archive/staining/1023livedead-staining/ctrl/1.2_RFP.tiff
- Source File/Fig. S37-38/Archive/staining/1023livedead-staining/ctrl/1.3.tiff
- Source File/Fig. S37-38/Archive/staining/1023livedead-staining/ctrl/1.3_GFP.tiff
- Source File/Fig. S37-38/Archive/staining/1023livedead-staining/ctrl/1.3_RFP.tiff
- Source File/Fig. S37-38/Archive/staining/1023livedead-staining/ctrl/1.4.tiff
- Source File/Fig. S37-38/Archive/staining/1023livedead-staining/ctrl/1.4_GFP.tiff
- Source File/Fig. S37-38/Archive/staining/1023livedead-staining/ctrl/1.4_RFP.tiff
- Source File/Fig. S37-38/Archive/staining/1023livedead-staining/ctrl/1.5.tiff
- Source File/Fig. S37-38/Archive/staining/1023livedead-staining/ctrl/1.5_GFP.tiff
- Source File/Fig. S37-38/Archive/staining/1023livedead-staining/ctrl/1.5_RFP.tiff
- Source File/Fig. S37-38/Archive/staining/1023livedead-staining/ctrl/1.tiff
- Source File/Fig. S37-38/Archive/staining/1023livedead-staining/ctrl/1_GFP.tiff
- Source File/Fig. S37-38/Archive/staining/1023livedead-staining/ctrl/1_RFP.tiff
- Source File/Fig. S37-38/Archive/staining/1023livedead-staining/ctrl/2.1.tiff
- Source File/Fig. S37-38/Archive/staining/1023livedead-staining/ctrl/2.1_GFP.tiff
- Source File/Fig. S37-38/Archive/staining/1023livedead-staining/ctrl/2.1_RFP.tiff
- Source File/Fig. S37-38/Archive/staining/1023livedead-staining/ctrl/2.2.tiff
- Source File/Fig. S37-38/Archive/staining/1023livedead-staining/ctrl/2.2_GFP.tiff
- Source File/Fig. S37-38/Archive/staining/1023livedead-staining/ctrl/2.2_RFP.tiff
- Source File/Fig. S37-38/Archive/staining/1023livedead-staining/ctrl/2.3.tiff
- Source File/Fig. S37-38/Archive/staining/1023livedead-staining/ctrl/2.3_GFP.tiff
- Source File/Fig. S37-38/Archive/staining/1023livedead-staining/ctrl/2.3_RFP.tiff
- Source File/Fig. S37-38/Archive/staining/1023livedead-staining/ctrl/3.1.tiff
- Source File/Fig. S37-38/Archive/staining/1023livedead-staining/ctrl/3.1_GFP.tiff
- Source File/Fig. S37-38/Archive/staining/1023livedead-staining/ctrl/3.1_RFP.tiff
- Source File/Fig. S37-38/Archive/staining/1023livedead-staining/ctrl/3.2.tiff
- Source File/Fig. S37-38/Archive/staining/1023livedead-staining/ctrl/3.2_GFP.tiff
- Source File/Fig. S37-38/Archive/staining/1023livedead-staining/ctrl/3.2_RFP.tiff
- Source File/Fig. S37-38/Archive/staining/1023livedead-staining/ctrl/3.3.tiff
- Source File/Fig. S37-38/Archive/staining/1023livedead-staining/ctrl/3.3_GFP.tiff
- Source File/Fig. S37-38/Archive/staining/1023livedead-staining/ctrl/3.3_RFP.tiff
- Source File/Fig. S37-38/Archive/staining/1023livedead-staining/ctrl/Results.csv
- Source File/Fig. S37-38/Archive/staining/1023livedead-staining/Fe3O4/
- Source File/Fig. S37-38/Archive/staining/1023livedead-staining/Fe3O4/-3-green.tiff
- Source File/Fig. S37-38/Archive/staining/1023livedead-staining/Fe3O4/1.tiff
- Source File/Fig. S37-38/Archive/staining/1023livedead-staining/Fe3O4/1_GFP.tiff
- Source File/Fig. S37-38/Archive/staining/1023livedead-staining/Fe3O4/1_RFP.tiff
- Source File/Fig. S37-38/Archive/staining/1023livedead-staining/Fe3O4/2.1.tiff
- Source File/Fig. S37-38/Archive/staining/1023livedead-staining/Fe3O4/2.1_GFP.tiff
- Source File/Fig. S37-38/Archive/staining/1023livedead-staining/Fe3O4/2.1_RFP.tiff
- Source File/Fig. S37-38/Archive/staining/1023livedead-staining/Fe3O4/2.2.tiff
- Source File/Fig. S37-38/Archive/staining/1023livedead-staining/Fe3O4/2.2_GFP.tiff
- Source File/Fig. S37-38/Archive/staining/1023livedead-staining/Fe3O4/2.2_RFP.tiff
- Source File/Fig. S37-38/Archive/staining/1023livedead-staining/Fe3O4/2.3.tiff
- Source File/Fig. S37-38/Archive/staining/1023livedead-staining/Fe3O4/2.3_GFP.tiff
- Source File/Fig. S37-38/Archive/staining/1023livedead-staining/Fe3O4/2.3_RFP.tiff
- Source File/Fig. S37-38/Archive/staining/1023livedead-staining/Fe3O4/2.4.tiff
- Source File/Fig. S37-38/Archive/staining/1023livedead-staining/Fe3O4/2.4_GFP.tiff
- Source File/Fig. S37-38/Archive/staining/1023livedead-staining/Fe3O4/2.4_RFP.tiff
- Source File/Fig. S37-38/Archive/staining/1023livedead-staining/Fe3O4/2.tiff
- Source File/Fig. S37-38/Archive/staining/1023livedead-staining/Fe3O4/2_GFP.tiff
- Source File/Fig. S37-38/Archive/staining/1023livedead-staining/Fe3O4/2_RFP.tiff
- Source File/Fig. S37-38/Archive/staining/1023livedead-staining/Fe3O4/3-green_GFP.tiff
- Source File/Fig. S37-38/Archive/staining/1023livedead-staining/Fe3O4/3-green_RFP.tiff
- Source File/Fig. S37-38/Archive/staining/1023livedead-staining/Fe3O4/3.1.tiff
- Source File/Fig. S37-38/Archive/staining/1023livedead-staining/Fe3O4/3.1_GFP.tiff
- Source File/Fig. S37-38/Archive/staining/1023livedead-staining/Fe3O4/3.1_RFP.tiff
- Source File/Fig. S37-38/Archive/staining/1023livedead-staining/Fe3O4/3.2.tiff
- Source File/Fig. S37-38/Archive/staining/1023livedead-staining/Fe3O4/3.2_GFP.tiff
- Source File/Fig. S37-38/Archive/staining/1023livedead-staining/Fe3O4/3.2_RFP.tiff
- Source File/Fig. S37-38/Archive/staining/1023livedead-staining/Fe3O4/3.3.tiff
- Source File/Fig. S37-38/Archive/staining/1023livedead-staining/Fe3O4/3.3_GFP.tiff
- Source File/Fig. S37-38/Archive/staining/1023livedead-staining/Fe3O4/3.3_RFP.tiff
- Source File/Fig. S37-38/Archive/staining/1023livedead-staining/Fe3O4/3.tiff
- Source File/Fig. S37-38/Archive/staining/1023livedead-staining/Fe3O4/3_GFP.tiff
- Source File/Fig. S37-38/Archive/staining/1023livedead-staining/Fe3O4/3_RFP.tiff
- Source File/Fig. S37-38/Archive/staining/1023livedead-staining/Fe3O4/4.1.tiff
- Source File/Fig. S37-38/Archive/staining/1023livedead-staining/Fe3O4/4.1_GFP.tiff
- Source File/Fig. S37-38/Archive/staining/1023livedead-staining/Fe3O4/4.1_RFP.tiff
- Source File/Fig. S37-38/Archive/staining/1023livedead-staining/Fe3O4/4.tiff
- Source File/Fig. S37-38/Archive/staining/1023livedead-staining/Fe3O4/4_GFP.tiff
- Source File/Fig. S37-38/Archive/staining/1023livedead-staining/Fe3O4/4_RFP.tiff
- Source File/Fig. S37-38/Archive/staining/1023livedead-staining/Fe3O4/5 (1).tif
- Source File/Fig. S37-38/Archive/staining/1023livedead-staining/NdFeB/
- Source File/Fig. S37-38/Archive/staining/1023livedead-staining/NdFeB/1.1.tiff
- Source File/Fig. S37-38/Archive/staining/1023livedead-staining/NdFeB/1.1_GFP.tiff
- Source File/Fig. S37-38/Archive/staining/1023livedead-staining/NdFeB/1.1_RFP.tiff
- Source File/Fig. S37-38/Archive/staining/1023livedead-staining/NdFeB/1.2.tiff
- Source File/Fig. S37-38/Archive/staining/1023livedead-staining/NdFeB/1.2_GFP.tiff
- Source File/Fig. S37-38/Archive/staining/1023livedead-staining/NdFeB/1.2_RFP.tiff
- Source File/Fig. S37-38/Archive/staining/1023livedead-staining/NdFeB/1.3.tiff
- Source File/Fig. S37-38/Archive/staining/1023livedead-staining/NdFeB/1.3_GFP.tiff
- Source File/Fig. S37-38/Archive/staining/1023livedead-staining/NdFeB/1.3_RFP.tiff
- Source File/Fig. S37-38/Archive/staining/1023livedead-staining/NdFeB/2.1.tiff
- Source File/Fig. S37-38/Archive/staining/1023livedead-staining/NdFeB/2.1_GFP.tiff
- Source File/Fig. S37-38/Archive/staining/1023livedead-staining/NdFeB/2.1_RFP.tiff
- Source File/Fig. S37-38/Archive/staining/1023livedead-staining/NdFeB/2.2.tiff
- Source File/Fig. S37-38/Archive/staining/1023livedead-staining/NdFeB/2.2_GFP.tiff
- Source File/Fig. S37-38/Archive/staining/1023livedead-staining/NdFeB/2.2_RFP.tiff
- Source File/Fig. S37-38/Archive/staining/1023livedead-staining/NdFeB/2.3.tiff
- Source File/Fig. S37-38/Archive/staining/1023livedead-staining/NdFeB/2.3_GFP.tiff
- Source File/Fig. S37-38/Archive/staining/1023livedead-staining/NdFeB/2.3_RFP.tiff
- Source File/Fig. S37-38/Archive/staining/1023livedead-staining/NdFeB/2.4.tiff
- Source File/Fig. S37-38/Archive/staining/1023livedead-staining/NdFeB/2.4_GFP.tiff
- Source File/Fig. S37-38/Archive/staining/1023livedead-staining/NdFeB/2.4_RFP.tiff
- Source File/Fig. S37-38/Archive/staining/1023livedead-staining/NdFeB/3.1.tiff
- Source File/Fig. S37-38/Archive/staining/1023livedead-staining/NdFeB/3.1_GFP.tiff
- Source File/Fig. S37-38/Archive/staining/1023livedead-staining/NdFeB/3.1_RFP.tiff
- Source File/Fig. S37-38/Archive/staining/1023livedead-staining/NdFeB/3.2.tiff
- Source File/Fig. S37-38/Archive/staining/1023livedead-staining/NdFeB/3.2_GFP.tiff
- Source File/Fig. S37-38/Archive/staining/1023livedead-staining/NdFeB/3.2_RFP.tiff
- Source File/Fig. S37-38/Archive/staining/1023livedead-staining/NdFeB/3.3.tiff
- Source File/Fig. S37-38/Archive/staining/1023livedead-staining/NdFeB/3.3_GFP.tiff
- Source File/Fig. S37-38/Archive/staining/1023livedead-staining/NdFeB/3.3_RFP.tiff
- Source File/Fig. S37-38/Archive/staining/1023livedead-staining/NdFeB/3.4.tiff
- Source File/Fig. S37-38/Archive/staining/1023livedead-staining/NdFeB/3.4_GFP.tiff
- Source File/Fig. S37-38/Archive/staining/1023livedead-staining/NdFeB/3.4_RFP.tiff
- Source File/Fig. S37-38/Archive/staining/live.psd
- Source File/Fig. S37-38/Archive/staining/livedead staining.jpeg
- Source File/Fig. S37-38/Archive/staining/livedead staining.tif
- Source File/Fig. S37-38/Archive/staining/quantitative analyze.jpeg
- Source File/Fig. S37-38/Archive/staining/quantitative analyze.tif
- Source File/Fig. S37-38/Archive/staining/Results-staining.xlsx
- Source File/Fig. S37-38/Archive/staining/Results.csv
- Source File/Fig. S37-38/Archive/staining/staining.pzfx
- Source File/Fig. S37-38/Archive/__MACOSX/
- Source File/Fig. S37-38/Archive/__MACOSX/CCK8/
- Source File/Fig. S37-38/Archive/__MACOSX/CCK8/._.DS_Store
- Source File/Fig. S37-38/Archive/__MACOSX/CCK8/._CCK8.jpeg
- Source File/Fig. S37-38/Archive/__MACOSX/CCK8/._CCK8.tif
- Source File/Fig. S37-38/Archive/__MACOSX/CCK8/._CCK8.xlsx
- Source File/Fig. S37-38/Archive/__MACOSX/CCK8/._~$CCK8.xlsx
- Source File/Fig. S37-38/Archive/__MACOSX/staining/
- Source File/Fig. S37-38/Archive/__MACOSX/staining/._.DS_Store
- Source File/Fig. S37-38/Archive/__MACOSX/staining/._livedead staining.jpeg
- Source File/Fig. S37-38/Archive/__MACOSX/staining/._livedead staining.tif
- Source File/Fig. S37-38/Archive/__MACOSX/staining/._quantitative analyze.jpeg
- Source File/Fig. S37-38/Archive/__MACOSX/staining/._quantitative analyze.tif
- Source File/Fig. S37-38/Archive/__MACOSX/staining/._staining.pzfx
