# Supplementary material for: Regrafting submillimeter-scale ferromagnetic soft continuums
Source: Nat Commun. 2025 Jul 31;16:7023. doi: 10.1038/s41467-025-60928-6 (PMC12313971; doi:10.1038/s41467-025-60928-6)
Supplement: Supplementary file 25 — Source Data [file 41467_2025_60928_MOESM25_ESM.zip › Source File/Fig 2B&2C/compare.xlsx]

## Sheet: Sheet1
24	23.91								24	24.57
36	49.21								36	49.21
48	55.29								48	59.67
60	82.77								60	83.09
24	22.8								24	23.4
36	45								36	47.8
48	52.76								48	54.67
60	79								60	81.19
24	0.38								24	0.2
36	0.82								36	0.82
48	7.25								48	7.25
60	9.38								60	9.7
																			1()	10	6	2
																		24	3	2	11.6	48
																		36	0.8	1	4.2	24
																		48	0.48	0.6	2.5	5.2
																		60	0.18	0.2	0.6	4.3
																			Stiffness							FE								Exp
																			1()	10	6	2				1()	10	6	2					1()	10	6	2
																		0	3	2	11.6	48			0	15.14	19.1844	3.57	0.834334				0	15	22.1316	2.4	0.8
																		0.5	0.18	0.2	0.6	4.3			0.5	57.2925	57.1092	51.67	9.83				0.5	57.2953	57.2952	51	10.2729
												1()	10	6	2			2	0.4	0.64	0.9	5			2	56.2	50.62	43.54	8.7				2	55.96	49.6	43.1	8.3
											24	24.173	22.1316	2.4	0.8			3	0.7	0.93	1.8	8			3	49	42.7	25.77	5.8				3	48.5	41.9	25.03	5.5
											36	45.5176	40.7284	9.5	1.08			4	0.8		2.5	10			4	46.25		18.39	4.17				4	47		18	4.02
											48	54.8846	52.4083	20.7	8.24			5	1.4		2.7	12			5	32.179		16.95	3.44				5	31.9		16.6	3.4
											60	57.2925	57.1092	51	9.83			6	1.8		4	18			6	25.76		11.1	2.26				6	25.5		10.8	2.2
																		7	1.8		5	24			7	25.76		8.72	1.11668				7	25.5		8.83	1.09
																		8	2.2		7	36			8	20.99		6.08	1.11				8	21.2		5.9	0.99
																		9	2.8		8	40			9	17.64		5.28	1				9	17.7		5	0.99
												1()	10	6	2			10	3		10	48			10	15.14		4.17	0.834334				10	15		4.475	0.8
											24	24.2233	19.1844	3.57	0.834334			11							11								11
											36	45.8836	40.9649	10.53	1.11668			12							12								12
											48	54.5008	51.4187	18.39	8.36709			13							13								13
											60	57.2953	57.2952	51.67	10.2729
																						0.862069
