# Supplementary material for: Regrafting submillimeter-scale ferromagnetic soft continuums
Source: Nat Commun. 2025 Jul 31;16:7023. doi: 10.1038/s41467-025-60928-6 (PMC12313971; doi:10.1038/s41467-025-60928-6)
Supplement: Supplementary file 25 — Source Data [file 41467_2025_60928_MOESM25_ESM.zip › Source File/Fig 2D/D10_L3cm.xlsx]

## Sheet: Sheet1
0	0		bending angle
0	1		7.1249
0	2
0	3
0	4
0	5
0	6
0	7
0	8
0	9
0	10
0	11
0	12
0	13
0	14
0	15
0	16
0	17
0	18
0	19
0	20
0	21
0	22
1	23
1	24
1	25
1	26
1	27
1	28
1	29
1	30
1	31
1	32
1	33
1	34
1	35
1	36
1	37
1	38
1	39
1	40
1	41
1	42
1	43
1	44
1	45
1	46
1	47
1	48
1	49
1	50
1	51
1	52
1	53
1	54
1	55
1	56
1	57
1	58
1	59
1	60
1	61
1	62
1	63
1	64
1	65
1	66
2	67
2	68
2	69
2	70
2	71
2	72
2	73
2	74
2	75
2	76
2	77
2	78
2	79
2	80
2	81
2	82
2	83
2	84
2	85
2	86
3	87
3	88
4	89
4	90
3	91
3	92
3	93
3	94
3	95
3	96
3	97
3	98
4	99
4	100
4	101
4	102
4	103
4	104
4	105
4	106
4	107
4	108
5	109
5	110
5	111
5	112
5	113
5	114
5	115
5	116
6	117
6	118
6	119
6	120
6	121
6	122
6	123
6	124
6	125
7	126
7	127
7	128
7	129
7	130
7	131
8	132
8	133
8	134
8	135
8	136
8	137
9	138
9	139
9	140
9	141
9	142
9	143
10	144
10	145
10	146
10	147
10	148
11	149
11	150
11	151
11	152
11	153
11	154
12	155
12	156
12	157
12	158
12	159
12	160
12	161
12	162
13	163
13	164
13	165
13	166
13	167
14	168
14	169
14	170
14	171
14	172
14	173
15	174
15	175
15	176
15	177
16	178
16	179
16	180
16	181
16	182
16	183
16	184
17	185
17	186
17	187
17	188
17	189
17	190
17	191
18	192
18	193
18	194
18	195
18	196
18	197

## Sheet: Sheet2
0	0		bending angle
0	1		15.9389
1	2
1	3
1	4
1	5
1	6
1	7
1	8
1	9
1	10
1	11
1	12
1	13
2	14
2	15
2	16
2	17
2	18
2	19
2	20
2	21
2	22
2	23
2	24
3	25
3	26
3	27
3	28
3	29
3	30
3	31
3	32
3	33
4	34
4	35
4	36
4	37
4	38
4	39
4	40
4	41
4	42
4	43
4	44
4	45
5	46
5	47
5	48
5	49
5	50
5	51
5	52
5	53
5	54
5	55
6	56
6	57
6	58
6	59
6	60
7	61
7	62
7	63
7	64
7	65
7	66
8	67
8	68
8	69
8	70
9	71
9	72
9	73
9	74
9	75
9	76
9	77
9	78
9	79
10	80
10	81
10	82
10	83
10	84
10	85
11	86
11	87
12	88
12	89
12	90
12	91
12	92
13	93
13	94
13	95
13	96
13	97
13	98
14	99
14	100
14	101
15	102
15	103
15	104
15	105
16	106
16	107
16	108
16	109
17	110
17	111
18	112
18	113
18	114
19	115
19	116
19	117
19	118
20	119
20	120
20	121
21	122
21	123
21	124
21	125
22	126
22	127
23	128
23	129
23	130
24	131
24	132
24	133
25	134
25	135
25	136
26	137
26	138
26	139
26	140
27	141
28	142
28	143
29	144
29	145
30	146
30	147
30	148
31	149
31	150
32	151
32	152
33	153
33	154
33	155
34	156
34	157
34	158
35	159
35	160
35	161
36	162
36	163
37	164
37	165
37	166
37	167
38	168
39	169
39	170
40	171
40	172
40	173
41	174
41	175
42	176
42	177
42	178
43	179
43	180
43	181
44	182
44	183
45	184
45	185
46	186
46	187
46	188
47	189
47	190
47	191

## Sheet: Sheet3
0	0		bending angle
0	1		30.7707
0	2
0	3
1	4
1	5
1	6
1	7
1	8
1	9
1	10
1	11
1	12
2	13
2	14
2	15
2	16
2	17
3	18
3	19
3	20
3	21
3	22
3	23
3	24
4	25
4	26
4	27
4	28
4	29
4	30
4	31
5	32
5	33
5	34
5	35
5	36
6	37
6	38
6	39
6	40
6	41
7	42
7	43
7	44
7	45
7	46
7	47
7	48
8	49
8	50
8	51
8	52
8	53
8	54
8	55
9	56
9	57
9	58
10	59
10	60
10	61
10	62
11	63
11	64
11	65
12	66
12	67
13	68
13	69
13	70
13	71
13	72
14	73
14	74
14	75
14	76
14	77
14	78
15	79
15	80
15	81
16	82
16	83
16	84
17	85
17	86
18	87
19	88
19	89
19	90
19	91
19	92
20	93
20	94
20	95
21	96
21	97
21	98
21	99
22	100
22	101
23	102
23	103
24	104
24	105
25	106
25	107
25	108
26	109
26	110
27	111
27	112
28	113
28	114
29	115
29	116
30	117
30	118
30	119
31	120
32	121
32	122
33	123
33	124
34	125
34	126
35	127
35	128
36	129
36	130
37	131
37	132
38	133
38	134
39	135
39	136
40	137
41	138
41	139
42	140
43	141
44	142
44	143
45	144
46	145
46	146
47	147
48	148
48	149
49	150
49	151
50	152
50	153
51	154
51	155
52	156
53	157
53	158
54	159
54	160
55	161
56	162
57	163
57	164
57	165
58	166
58	167
60	168
60	169
61	170
61	171
62	172
62	173
63	174
64	175
64	176
65	177
65	178
66	179
67	180
68	181
68	182
69	183
69	184

## Sheet: Sheet4
0	0		bending angle
0	1		33.391
0	2
1	3
1	4
1	5
1	6
1	7
1	8
1	9
2	10
2	11
2	12
2	13
2	14
3	15
3	16
3	17
3	18
4	19
4	20
4	21
4	22
4	23
5	24
5	25
5	26
5	27
5	28
6	29
6	30
6	31
6	32
6	33
7	34
7	35
7	36
7	37
8	38
8	39
8	40
8	41
9	42
9	43
9	44
9	45
10	46
10	47
10	48
10	49
11	50
11	51
11	52
11	53
12	54
12	55
12	56
12	57
13	58
13	59
14	60
14	61
14	62
15	63
15	64
16	65
16	66
16	67
17	68
17	69
17	70
18	71
18	72
19	73
19	74
19	75
19	76
20	77
20	78
20	79
21	80
21	81
22	82
22	83
23	84
24	85
24	86
25	87
25	88
25	89
25	90
26	91
26	92
27	93
27	94
28	95
28	96
29	97
29	98
30	99
30	100
31	101
31	102
32	103
33	104
33	105
34	106
34	107
35	108
35	109
36	110
36	111
38	112
38	113
39	114
39	115
40	116
41	117
41	118
42	119
43	120
44	121
44	122
45	123
46	124
46	125
47	126
48	127
48	128
49	129
50	130
51	131
52	132
52	133
53	134
54	135
55	136
56	137
57	138
58	139
59	140
59	141
60	142
61	143
62	144
63	145
63	146
64	147
65	148
66	149
67	150
67	151
68	152
69	153
70	154
71	155
72	156
73	157
73	158
74	159
75	160
76	161
77	162
78	163
79	164
79	165
80	166
81	167
82	168
83	169
83	170
84	171
85	172
86	173
87	174
87	175

## Sheet: Sheet5
0	0		bending angle
0	1		43.6361
0	2
1	3
1	4
1	5
1	6
1	7
2	8
2	9
2	10
2	11
2	12
2	13
3	14
3	15
3	16
3	17
4	18
4	19
4	20
4	21
5	22
5	23
5	24
6	25
6	26
6	27
6	28
7	29
7	30
7	31
7	32
8	33
8	34
8	35
9	36
9	37
9	38
9	39
10	40
10	41
10	42
10	43
11	44
11	45
11	46
12	47
12	48
12	49
13	50
13	51
13	52
14	53
14	54
14	55
15	56
15	57
15	58
16	59
16	60
17	61
17	62
18	63
18	64
19	65
19	66
20	67
20	68
21	69
21	70
21	71
22	72
23	73
23	74
23	75
23	76
24	77
24	78
25	79
25	80
25	81
26	82
27	83
28	84
29	85
29	86
30	87
30	88
30	89
31	90
31	91
32	92
32	93
33	94
33	95
34	96
35	97
35	98
36	99
37	100
38	101
38	102
39	103
40	104
40	105
41	106
42	107
43	108
44	109
44	110
45	111
46	112
47	113
47	114
48	115
48	116
49	117
50	118
51	119
52	120
53	121
54	122
55	123
56	124
57	125
58	126
58	127
59	128
60	129
61	130
62	131
64	132
65	133
66	134
67	135
68	136
69	137
70	138
71	139
72	140
73	141
74	142
75	143
76	144
77	145
78	146
79	147
80	148
81	149
82	150
83	151
84	152
85	153
86	154
87	155
88	156
90	157
91	158
91	159
92	160
94	161
95	162
96	163
97	164
98	165
98	166
99	167
