# Supplementary material for: Regrafting submillimeter-scale ferromagnetic soft continuums
Source: Nat Commun. 2025 Jul 31;16:7023. doi: 10.1038/s41467-025-60928-6 (PMC12313971; doi:10.1038/s41467-025-60928-6)
Supplement: Supplementary file 25 — Source Data [file 41467_2025_60928_MOESM25_ESM.zip › Source File/Fig 2D/D10_L6cm.xlsx]

## Sheet: Sheet1
0	0		bending angle
0	1		21.7695
-1	2
-1	3
-1	4
-1	5
0	6
0	7
0	8
0	9
0	10
0	11
0	12
0	13
0	14
0	15
0	16
0	17
0	18
0	19
0	20
0	21
0	22
0	23
0	24
0	25
0	26
0	27
0	28
0	29
0	30
0	31
0	32
0	33
0	34
0	35
0	36
0	37
0	38
0	39
0	40
0	41
0	42
0	43
0	44
0	45
0	46
0	47
0	48
0	49
0	50
0	51
0	52
0	53
-1	54
-1	55
-1	56
-1	57
-1	58
-1	59
-1	60
-1	61
-1	62
-1	63
-1	64
-1	65
-1	66
-1	67
-1	68
-1	69
-1	70
-1	71
-1	72
-1	73
-1	74
-1	75
-1	76
-1	77
-1	78
-1	79
-1	80
0	81
0	82
-1	83
-1	84
-1	85
-1	86
-1	87
-1	88
-1	89
-1	90
-1	91
-1	92
-1	93
-1	94
-1	95
-1	96
-1	97
-1	98
-1	99
0	100
0	101
0	102
0	103
0	104
0	105
0	106
0	107
0	108
0	109
0	110
0	111
0	112
0	113
0	114
1	115
1	116
1	117
1	118
1	119
1	120
1	121
1	122
1	123
1	124
1	125
1	126
1	127
2	128
2	129
2	130
2	131
2	132
2	133
2	134
2	135
2	136
2	137
2	138
2	139
2	140
2	141
2	142
2	143
3	144
3	145
3	146
3	147
3	148
3	149
3	150
3	151
3	152
3	153
3	154
4	155
4	156
4	157
4	158
4	159
4	160
5	161
5	162
5	163
5	164
5	165
5	166
5	167
6	168
6	169
6	170
6	171
6	172
6	173
6	174
6	175
6	176
7	177
7	178
7	179
7	180
7	181
7	182
7	183
8	184
8	185
8	186
8	187
8	188
8	189
8	190
8	191
8	192
8	193
9	194
9	195
9	196
9	197
9	198
9	199
9	200
10	201
10	202
10	203
10	204
10	205
10	206
11	207
11	208
11	209
11	210
11	211
11	212
12	213
12	214
12	215
12	216
12	217
12	218
13	219
13	220
13	221
13	222
13	223
13	224
14	225
14	226
14	227
14	228
14	229
14	230
14	231
15	232
15	233
15	234
15	235
15	236
16	237
16	238
16	239
16	240
16	241
16	242
17	243
17	244
17	245
17	246
17	247
17	248
18	249
18	250
18	251
18	252
18	253
19	254
19	255
20	256
20	257
20	258
20	259
20	260
20	261
20	262
21	263
21	264
21	265
21	266
22	267
22	268
22	269
22	270
23	271
23	272
23	273
23	274
24	275
24	276
24	277
24	278
24	279
25	280
25	281
25	282
25	283
25	284
25	285
26	286
26	287
26	288
26	289
27	290
27	291
27	292
27	293
27	294
28	295
28	296
28	297
28	298
29	299
29	300
29	301
29	302
30	303
30	304
30	305
30	306
31	307
31	308
31	309
31	310
32	311
32	312
32	313
32	314
33	315
33	316
33	317
33	318
33	319
34	320
34	321
34	322
34	323
35	324
35	325
36	326
36	327
36	328
36	329
36	330
37	331
37	332
37	333
38	334
38	335
38	336
39	337
39	338
39	339
39	340
39	341
40	342
40	343
40	344
41	345
41	346
41	347
41	348
42	349
42	350
42	351
42	352
43	353
43	354
43	355
44	356
44	357
44	358
44	359
45	360
45	361
45	362
45	363
46	364
46	365
46	366
46	367
47	368
47	369
47	370
48	371
48	372
48	373
49	374
49	375
49	376
49	377
50	378
50	379
50	380
51	381
51	382
51	383
52	384
52	385
52	386
52	387
53	388
53	389
53	390
54	391
54	392
54	393
55	394
55	395
55	396
56	397
56	398
56	399
56	400
57	401
57	402
57	403
58	404
58	405
58	406
58	407
59	408
59	409
59	410
60	411
60	412
60	413
61	414
61	415
61	416
62	417
62	418
62	419
63	420
63	421
63	422
64	423
64	424
64	425
64	426
64	427
65	428
65	429
66	430
66	431
66	432
67	433
67	434
67	435
67	436
68	437
68	438
68	439
69	440
69	441
69	442
70	443
70	444
70	445
70	446
71	447
71	448
71	449
72	450
72	451
72	452
73	453
73	454
73	455
74	456
74	457
74	458
75	459
75	460
75	461
75	462
76	463
76	464
76	465
77	466
77	467
77	468
78	469
78	470
78	471
79	472
79	473
80	474
80	475
80	476
80	477
81	478
82	479

## Sheet: Sheet2
0	0		bending angle
0	1		38.0465
0	2
0	3
0	4
0	5
0	6
0	7
1	8
1	9
1	10
1	11
1	12
1	13
1	14
1	15
1	16
1	17
1	18
1	19
1	20
1	21
1	22
1	23
1	24
1	25
1	26
1	27
1	28
1	29
1	30
1	31
1	32
1	33
1	34
1	35
1	36
2	37
2	38
2	39
2	40
2	41
2	42
2	43
2	44
2	45
2	46
2	47
2	48
2	49
3	50
2	51
2	52
2	53
2	54
1	55
1	56
1	57
2	58
2	59
2	60
2	61
2	62
2	63
2	64
2	65
2	66
2	67
2	68
2	69
3	70
3	71
3	72
3	73
3	74
3	75
3	76
3	77
3	78
3	79
3	80
3	81
4	82
4	83
4	84
4	85
4	86
4	87
4	88
4	89
4	90
4	91
4	92
4	93
4	94
4	95
4	96
5	97
5	98
5	99
5	100
5	101
6	102
6	103
6	104
6	105
6	106
6	107
7	108
7	109
7	110
7	111
7	112
7	113
7	114
7	115
8	116
8	117
8	118
8	119
8	120
9	121
9	122
9	123
9	124
9	125
10	126
10	127
10	128
10	129
11	130
11	131
11	132
11	133
11	134
11	135
12	136
12	137
12	138
12	139
12	140
13	141
13	142
13	143
13	144
14	145
14	146
14	147
15	148
15	149
15	150
15	151
15	152
16	153
16	154
16	155
17	156
17	157
17	158
17	159
18	160
18	161
18	162
19	163
19	164
19	165
19	166
20	167
20	168
20	169
21	170
21	171
21	172
22	173
22	174
22	175
23	176
23	177
23	178
23	179
24	180
24	181
24	182
25	183
25	184
25	185
26	186
26	187
26	188
26	189
27	190
27	191
28	192
28	193
28	194
29	195
29	196
29	197
29	198
30	199
30	200
31	201
31	202
31	203
31	204
32	205
32	206
33	207
33	208
34	209
34	210
34	211
35	212
35	213
35	214
36	215
36	216
37	217
37	218
37	219
38	220
38	221
38	222
39	223
39	224
40	225
40	226
40	227
41	228
41	229
42	230
42	231
42	232
43	233
43	234
44	235
44	236
44	237
45	238
45	239
46	240
46	241
46	242
47	243
48	244
48	245
48	246
49	247
49	248
50	249
50	250
51	251
51	252
52	253
52	254
52	255
53	256
53	257
54	258
54	259
55	260
55	261
56	262
56	263
57	264
57	265
58	266
58	267
59	268
59	269
60	270
60	271
61	272
61	273
62	274
62	275
63	276
63	277
64	278
64	279
65	280
65	281
65	282
66	283
66	284
67	285
67	286
68	287
68	288
69	289
69	290
70	291
71	292
71	293
72	294
72	295
73	296
73	297
74	298
74	299
75	300
75	301
76	302
77	303
77	304
78	305
78	306
79	307
79	308
80	309
80	310
81	311
81	312
82	313
83	314
83	315
84	316
84	317
85	318
86	319
86	320
87	321
87	322
88	323
88	324
89	325
90	326
90	327
91	328
91	329
92	330
92	331
93	332
94	333
94	334
95	335
95	336
96	337
97	338
97	339
98	340
98	341
99	342
100	343
100	344
101	345
102	346
102	347
103	348
103	349
104	350
105	351
105	352
106	353
106	354
107	355
108	356
108	357
109	358
109	359
110	360
111	361
111	362
112	363
113	364
113	365
114	366
115	367
115	368
116	369
117	370
117	371
118	372
118	373
119	374
120	375
120	376
121	377
122	378
122	379
123	380
124	381
124	382
125	383
125	384
126	385
127	386
128	387
128	388
129	389
130	390
130	391
131	392
131	393
132	394
133	395
133	396
134	397
135	398
135	399
136	400
137	401
137	402
138	403
139	404
139	405
140	406
141	407
142	408
142	409
143	410
143	411
144	412
145	413
145	414
146	415
147	416
147	417
148	418
149	419
149	420
150	421
151	422
151	423
152	424
153	425
154	426
154	427
155	428
155	429
156	430
157	431
157	432
158	433
159	434
159	435
160	436
161	437
162	438
162	439
163	440
163	441
164	442
165	443
165	444
166	445
167	446
168	447
168	448
169	449
171	450

## Sheet: Sheet3
0	0		bending angle
0	1		45.8652
-1	2
-1	3
-1	4
-1	5
0	6
0	7
0	8
1	9
1	10
1	11
1	12
1	13
1	14
1	15
1	16
1	17
1	18
1	19
1	20
1	21
1	22
1	23
1	24
1	25
1	26
1	27
1	28
1	29
2	30
1	31
1	32
1	33
1	34
2	35
2	36
3	37
3	38
3	39
3	40
3	41
3	42
3	43
3	44
3	45
3	46
3	47
3	48
3	49
3	50
3	51
3	52
3	53
3	54
3	55
3	56
3	57
3	58
3	59
3	60
3	61
3	62
4	63
4	64
4	65
4	66
4	67
4	68
4	69
4	70
5	71
5	72
5	73
5	74
5	75
5	76
5	77
5	78
6	79
6	80
6	81
6	82
7	83
7	84
7	85
7	86
7	87
7	88
7	89
7	90
8	91
8	92
8	93
8	94
8	95
9	96
9	97
9	98
9	99
9	100
10	101
10	102
10	103
11	104
11	105
11	106
11	107
11	108
12	109
12	110
12	111
12	112
13	113
13	114
13	115
14	116
14	117
14	118
15	119
15	120
15	121
15	122
15	123
16	124
17	125
17	126
17	127
18	128
18	129
18	130
19	131
19	132
19	133
19	134
20	135
20	136
20	137
21	138
21	139
22	140
22	141
22	142
23	143
23	144
23	145
24	146
24	147
25	148
25	149
25	150
26	151
26	152
27	153
27	154
28	155
28	156
28	157
29	158
29	159
30	160
30	161
31	162
31	163
32	164
32	165
33	166
33	167
34	168
34	169
35	170
35	171
36	172
36	173
37	174
37	175
38	176
38	177
38	178
39	179
39	180
40	181
40	182
41	183
41	184
42	185
42	186
43	187
44	188
44	189
44	190
45	191
45	192
46	193
47	194
47	195
48	196
48	197
49	198
49	199
50	200
51	201
51	202
52	203
52	204
53	205
53	206
54	207
54	208
55	209
56	210
56	211
57	212
58	213
58	214
59	215
59	216
60	217
61	218
61	219
62	220
63	221
63	222
64	223
64	224
65	225
66	226
66	227
67	228
68	229
68	230
69	231
69	232
70	233
71	234
72	235
73	236
73	237
74	238
75	239
75	240
76	241
77	242
78	243
78	244
79	245
80	246
81	247
81	248
82	249
83	250
83	251
84	252
85	253
86	254
87	255
87	256
88	257
89	258
90	259
90	260
91	261
92	262
92	263
93	264
94	265
95	266
96	267
97	268
97	269
98	270
99	271
100	272
100	273
101	274
102	275
103	276
103	277
105	278
105	279
106	280
107	281
108	282
109	283
110	284
110	285
111	286
112	287
113	288
114	289
115	290
116	291
117	292
117	293
119	294
120	295
120	296
121	297
122	298
123	299
124	300
125	301
126	302
127	303
127	304
128	305
129	306
130	307
131	308
132	309
133	310
134	311
135	312
136	313
137	314
138	315
139	316
140	317
141	318
142	319
143	320
144	321
145	322
145	323
147	324
148	325
148	326
150	327
150	328
151	329
153	330
154	331
155	332
156	333
157	334
158	335
159	336
159	337
161	338
162	339
163	340
164	341
165	342
166	343
167	344
168	345
169	346
170	347
171	348
172	349
173	350
174	351
175	352
176	353
177	354
178	355
180	356
181	357
182	358
183	359
184	360
185	361
186	362
187	363
188	364
189	365
190	366
191	367
192	368
193	369
194	370
196	371
196	372
198	373
199	374
200	375
201	376
202	377
203	378
204	379
205	380
207	381
208	382
209	383
210	384
210	385
212	386
213	387
214	388
215	389
216	390
217	391
218	392
220	393
221	394
222	395
223	396
224	397
225	398
226	399
228	400
229	401
229	402
231	403
232	404
233	405
234	406
235	407
236	408
238	409
239	410

## Sheet: Sheet4
0	0		bending angle
-1	1		52.8077
-1	2
-1	3
-1	4
-1	5
0	6
0	7
1	8
1	9
1	10
1	11
1	12
1	13
1	14
1	15
1	16
1	17
2	18
2	19
2	20
2	21
2	22
2	23
2	24
2	25
2	26
2	27
2	28
2	29
3	30
3	31
2	32
2	33
3	34
3	35
4	36
4	37
4	38
4	39
4	40
4	41
4	42
4	43
4	44
5	45
5	46
5	47
5	48
5	49
5	50
5	51
5	52
5	53
5	54
5	55
5	56
5	57
5	58
5	59
5	60
5	61
6	62
6	63
6	64
6	65
6	66
6	67
6	68
7	69
7	70
7	71
7	72
7	73
8	74
8	75
8	76
8	77
8	78
9	79
9	80
10	81
10	82
10	83
10	84
10	85
10	86
10	87
10	88
11	89
11	90
11	91
12	92
12	93
12	94
12	95
13	96
13	97
13	98
13	99
14	100
14	101
15	102
15	103
15	104
16	105
16	106
16	107
17	108
17	109
17	110
18	111
18	112
18	113
19	114
19	115
19	116
20	117
20	118
20	119
21	120
21	121
21	122
22	123
23	124
23	125
24	126
24	127
25	128
25	129
25	130
26	131
26	132
26	133
27	134
27	135
28	136
28	137
29	138
29	139
30	140
30	141
31	142
31	143
32	144
32	145
33	146
33	147
34	148
34	149
35	150
36	151
36	152
37	153
37	154
38	155
38	156
39	157
39	158
40	159
41	160
41	161
42	162
43	163
43	164
44	165
44	166
45	167
46	168
46	169
47	170
48	171
48	172
49	173
50	174
50	175
51	176
51	177
52	178
53	179
53	180
54	181
55	182
56	183
56	184
57	185
58	186
58	187
59	188
60	189
60	190
61	191
62	192
63	193
63	194
64	195
64	196
65	197
66	198
67	199
68	200
69	201
69	202
70	203
71	204
72	205
73	206
73	207
74	208
75	209
76	210
76	211
77	212
78	213
79	214
80	215
81	216
81	217
82	218
83	219
84	220
85	221
86	222
87	223
87	224
88	225
89	226
90	227
91	228
92	229
93	230
94	231
95	232
96	233
98	234
98	235
99	236
100	237
101	238
102	239
103	240
104	241
105	242
106	243
107	244
108	245
109	246
110	247
111	248
112	249
113	250
114	251
115	252
116	253
117	254
118	255
119	256
120	257
122	258
123	259
124	260
125	261
126	262
127	263
128	264
129	265
130	266
131	267
133	268
134	269
135	270
136	271
137	272
138	273
140	274
141	275
141	276
143	277
144	278
145	279
147	280
148	281
149	282
150	283
151	284
153	285
154	286
155	287
156	288
158	289
159	290
160	291
162	292
163	293
165	294
165	295
167	296
168	297
169	298
170	299
172	300
173	301
175	302
176	303
177	304
179	305
180	306
181	307
183	308
184	309
185	310
187	311
188	312
190	313
191	314
192	315
194	316
196	317
196	318
198	319
200	320
201	321
202	322
204	323
205	324
207	325
208	326
210	327
211	328
212	329
214	330
216	331
217	332
219	333
220	334
221	335
223	336
224	337
226	338
227	339
229	340
230	341
232	342
233	343
235	344
236	345
238	346
239	347
241	348
242	349
244	350
246	351
247	352
249	353
250	354
252	355
253	356
255	357
256	358
258	359
259	360
261	361
262	362
264	363
265	364
266	365
268	366
270	367
271	368
273	369
275	370
276	371
277	372
279	373
281	374

## Sheet: Sheet5
0	0		bending angle
0	1		56.1554
0	2
0	3
0	4
0	5
0	6
1	7
1	8
2	9
2	10
2	11
2	12
2	13
2	14
2	15
2	16
2	17
2	18
3	19
3	20
3	21
3	22
3	23
3	24
3	25
3	26
3	27
4	28
4	29
4	30
4	31
4	32
4	33
4	34
5	35
5	36
5	37
5	38
5	39
5	40
6	41
6	42
6	43
6	44
6	45
6	46
7	47
7	48
7	49
7	50
7	51
7	52
6	53
6	54
7	55
7	56
7	57
7	58
7	59
8	60
8	61
8	62
8	63
8	64
9	65
9	66
9	67
9	68
9	69
10	70
10	71
10	72
11	73
11	74
11	75
11	76
11	77
12	78
12	79
12	80
13	81
13	82
13	83
13	84
13	85
14	86
14	87
14	88
15	89
15	90
15	91
16	92
16	93
16	94
17	95
17	96
17	97
18	98
18	99
18	100
19	101
19	102
20	103
20	104
21	105
21	106
21	107
22	108
22	109
23	110
23	111
23	112
24	113
24	114
25	115
25	116
26	117
26	118
26	119
27	120
27	121
28	122
29	123
29	124
30	125
31	126
31	127
31	128
32	129
32	130
33	131
34	132
34	133
35	134
35	135
36	136
36	137
37	138
38	139
38	140
39	141
40	142
40	143
41	144
42	145
42	146
43	147
44	148
44	149
45	150
45	151
46	152
47	153
48	154
48	155
49	156
50	157
51	158
51	159
52	160
53	161
54	162
54	163
55	164
56	165
57	166
57	167
59	168
59	169
60	170
61	171
61	172
62	173
63	174
64	175
65	176
65	177
66	178
67	179
68	180
69	181
70	182
71	183
71	184
73	185
73	186
74	187
75	188
76	189
77	190
78	191
79	192
80	193
81	194
82	195
83	196
84	197
85	198
86	199
87	200
88	201
89	202
90	203
91	204
92	205
93	206
94	207
95	208
96	209
97	210
98	211
99	212
100	213
101	214
102	215
104	216
104	217
106	218
107	219
108	220
109	221
110	222
112	223
114	224
114	225
116	226
116	227
118	228
119	229
120	230
122	231
123	232
124	233
125	234
127	235
128	236
129	237
131	238
132	239
133	240
135	241
136	242
137	243
139	244
140	245
141	246
143	247
144	248
146	249
147	250
148	251
150	252
151	253
153	254
154	255
156	256
157	257
159	258
160	259
162	260
163	261
164	262
166	263
168	264
169	265
171	266
173	267
174	268
176	269
177	270
179	271
181	272
182	273
184	274
186	275
188	276
189	277
191	278
193	279
194	280
196	281
198	282
199	283
201	284
203	285
205	286
206	287
208	288
210	289
212	290
214	291
216	292
218	293
219	294
222	295
223	296
225	297
227	298
229	299
231	300
233	301
235	302
237	303
238	304
240	305
243	306
244	307
246	308
248	309
250	310
252	311
255	312
257	313
259	314
261	315
262	316
265	317
266	318
269	319
271	320
272	321
274	322
277	323
279	324
281	325
283	326
284	327
286	328
289	329
291	330
293	331
295	332
298	333
299	334
301	335
303	336
306	337
307	338
310	339
312	340
316	341
