# Supplementary material for: Regrafting submillimeter-scale ferromagnetic soft continuums
Source: Nat Commun. 2025 Jul 31;16:7023. doi: 10.1038/s41467-025-60928-6 (PMC12313971; doi:10.1038/s41467-025-60928-6)
Supplement: Supplementary file 25 — Source Data [file 41467_2025_60928_MOESM25_ESM.zip › Source File/Fig 2D/D10_L9cm.xlsx]

## Sheet: Sheet1
0	0		bending anle
0	1		39.5954
0	2
0	3
0	4
0	5
0	6
0	7
0	8
0	9
0	10
0	11
0	12
0	13
0	14
0	15
0	16
0	17
0	18
0	19
0	20
0	21
0	22
0	23
0	24
0	25
0	26
0	27
0	28
0	29
0	30
0	31
0	32
0	33
0	34
0	35
0	36
0	37
0	38
0	39
0	40
0	41
0	42
0	43
0	44
0	45
0	46
0	47
0	48
5	49
5	50
1	51
1	52
0	53
0	54
0	55
0	56
0	57
5	58
5	59
5	60
4	61
4	62
4	63
4	64
4	65
4	66
4	67
3	68
3	69
3	70
3	71
3	72
2	73
2	74
2	75
2	76
2	77
2	78
2	79
2	80
2	81
2	82
2	83
2	84
2	85
3	86
3	87
3	88
3	89
3	90
3	91
3	92
3	93
3	94
3	95
3	96
4	97
4	98
4	99
4	100
5	101
5	102
5	103
5	104
5	105
5	106
5	107
5	108
6	109
6	110
6	111
6	112
6	113
7	114
7	115
8	116
8	117
8	118
9	119
9	120
10	121
10	122
10	123
10	124
10	125
9	126
9	127
9	128
9	129
9	130
9	131
10	132
10	133
10	134
10	135
10	136
10	137
11	138
11	139
11	140
11	141
11	142
12	143
12	144
12	145
12	146
12	147
13	148
13	149
13	150
13	151
14	152
14	153
14	154
14	155
14	156
14	157
15	158
15	159
15	160
16	161
16	162
16	163
16	164
16	165
17	166
17	167
17	168
18	169
18	170
18	171
18	172
19	173
19	174
19	175
19	176
20	177
20	178
20	179
21	180
21	181
22	182
22	183
22	184
22	185
22	186
23	187
23	188
23	189
24	190
24	191
24	192
25	193
25	194
25	195
25	196
26	197
26	198
26	199
27	200
27	201
27	202
28	203
28	204
28	205
29	206
29	207
29	208
30	209
30	210
30	211
31	212
31	213
31	214
32	215
32	216
32	217
33	218
33	219
33	220
34	221
34	222
35	223
35	224
35	225
35	226
36	227
36	228
36	229
37	230
37	231
37	232
38	233
38	234
39	235
39	236
39	237
40	238
40	239
40	240
41	241
41	242
41	243
42	244
42	245
43	246
43	247
43	248
44	249
44	250
45	251
45	252
45	253
46	254
46	255
46	256
47	257
47	258
47	259
48	260
48	261
49	262
49	263
49	264
50	265
50	266
51	267
51	268
52	269
52	270
52	271
53	272
53	273
53	274
54	275
54	276
55	277
55	278
56	279
56	280
56	281
57	282
57	283
58	284
58	285
58	286
59	287
59	288
60	289
60	290
61	291
61	292
61	293
62	294
62	295
63	296
63	297
64	298
64	299
65	300
65	301
65	302
66	303
66	304
67	305
67	306
68	307
68	308
68	309
69	310
69	311
70	312
70	313
71	314
71	315
72	316
72	317
73	318
73	319
74	320
74	321
75	322
75	323
76	324
76	325
77	326
77	327
77	328
78	329
78	330
79	331
79	332
80	333
80	334
81	335
81	336
82	337
82	338
83	339
83	340
84	341
85	342
85	343
85	344
86	345
86	346
87	347
87	348
88	349
88	350
89	351
89	352
90	353
90	354
91	355
91	356
92	357
92	358
93	359
93	360
94	361
94	362
95	363
95	364
96	365
96	366
97	367
97	368
98	369
98	370
99	371
99	372
100	373
101	374
101	375
101	376
102	377
103	378
103	379
104	380
104	381
105	382
105	383
106	384
107	385
107	386
108	387
108	388
109	389
109	390
110	391
110	392
111	393
112	394
112	395
113	396
113	397
114	398
115	399
115	400
116	401
116	402
117	403
117	404
118	405
118	406
119	407
119	408
120	409
121	410
121	411
122	412
122	413
123	414
123	415
124	416
125	417
125	418
126	419
127	420
127	421
128	422
129	423
129	424
130	425
131	426
131	427
132	428
132	429
133	430
134	431
134	432
135	433
135	434
136	435
137	436
138	437
138	438
139	439
140	440
140	441
141	442
141	443
142	444
143	445
143	446
144	447
145	448
146	449
146	450
147	451
147	452
148	453
149	454
150	455
150	456
151	457
152	458
152	459
153	460
154	461
155	462
155	463
156	464
156	465
157	466
158	467
159	468
159	469
160	470
161	471
161	472
162	473
163	474
164	475
164	476
165	477
166	478
166	479
167	480
168	481
169	482
169	483
170	484
171	485
172	486
172	487
173	488
174	489
175	490
175	491
176	492
177	493
177	494
178	495
179	496
180	497
180	498
181	499
182	500
183	501
183	502
184	503
185	504
186	505
186	506
187	507
188	508
189	509
189	510
190	511
191	512
192	513
192	514
193	515
194	516
195	517
196	518
197	519
197	520
198	521
198	522
199	523
200	524
201	525
202	526
203	527
203	528
204	529
205	530
205	531
206	532
207	533
208	534
209	535
209	536
210	537
211	538
212	539
213	540
213	541
214	542
215	543
216	544
217	545
218	546
218	547
219	548
220	549
221	550
221	551
222	552
223	553
224	554
225	555
226	556
226	557
227	558
228	559
229	560
229	561
230	562
231	563
232	564
233	565
234	566
234	567
235	568
236	569
237	570
238	571
239	572
239	573
240	574
241	575
242	576
242	577
243	578
244	579
245	580
245	581
247	582
248	583
248	584
249	585
250	586
250	587
252	588
253	589
253	590
254	591
255	592
255	593
256	594
257	595
258	596
259	597
260	598
261	599
261	600
262	601
263	602
264	603
265	604
265	605
266	606
267	607
268	608
268	609
270	610
271	611
271	612
272	613
273	614
274	615
275	616
276	617
276	618
278	619
278	620
279	621
280	622
281	623
281	624
282	625
283	626
284	627
285	628
285	629
286	630
287	631
288	632
289	633
290	634
291	635
292	636
292	637
293	638
294	639
295	640
296	641
297	642
297	643
298	644
299	645
300	646
301	647
301	648
303	649
304	650
304	651
305	652
306	653
307	654

## Sheet: Sheet2
0	0		bending anle
0	1		55.4277
1	2
1	3
1	4
1	5
1	6
1	7
1	8
1	9
1	10
1	11
1	12
1	13
1	14
1	15
1	16
1	17
1	18
1	19
1	20
1	21
1	22
1	23
1	24
1	25
1	26
2	27
2	28
2	29
2	30
2	31
2	32
2	33
2	34
2	35
2	36
2	37
2	38
2	39
3	40
3	41
3	42
3	43
3	44
3	45
3	46
3	47
3	48
4	49
4	50
4	51
4	52
4	53
4	54
4	55
4	56
5	57
5	58
5	59
5	60
7	61
7	62
7	63
7	64
7	65
7	66
7	67
7	68
7	69
7	70
7	71
7	72
7	73
7	74
7	75
7	76
7	77
7	78
7	79
7	80
8	81
8	82
8	83
8	84
8	85
8	86
9	87
9	88
9	89
9	90
9	91
10	92
10	93
10	94
10	95
10	96
11	97
11	98
11	99
12	100
12	101
12	102
12	103
13	104
13	105
13	106
13	107
14	108
14	109
15	110
15	111
15	112
16	113
16	114
17	115
17	116
18	117
18	118
18	119
19	120
19	121
19	122
19	123
19	124
20	125
20	126
20	127
20	128
21	129
21	130
21	131
22	132
23	133
23	134
23	135
24	136
24	137
24	138
25	139
25	140
25	141
26	142
26	143
27	144
27	145
28	146
28	147
29	148
29	149
29	150
30	151
30	152
30	153
31	154
31	155
32	156
32	157
33	158
33	159
34	160
34	161
35	162
35	163
36	164
36	165
37	166
37	167
38	168
38	169
39	170
39	171
40	172
41	173
41	174
42	175
42	176
43	177
43	178
44	179
44	180
45	181
45	182
46	183
46	184
47	185
48	186
48	187
49	188
49	189
50	190
51	191
51	192
52	193
53	194
53	195
54	196
54	197
55	198
55	199
56	200
57	201
57	202
58	203
59	204
59	205
60	206
61	207
61	208
62	209
63	210
63	211
64	212
65	213
65	214
66	215
67	216
67	217
68	218
68	219
69	220
70	221
70	222
71	223
72	224
73	225
73	226
74	227
75	228
75	229
76	230
76	231
78	232
78	233
79	234
80	235
81	236
81	237
82	238
82	239
83	240
84	241
85	242
86	243
87	244
87	245
88	246
88	247
89	248
90	249
91	250
91	251
92	252
93	253
94	254
95	255
96	256
96	257
97	258
98	259
99	260
100	261
100	262
101	263
102	264
103	265
104	266
105	267
105	268
106	269
107	270
108	271
109	272
110	273
110	274
111	275
112	276
113	277
114	278
115	279
115	280
116	281
117	282
118	283
119	284
120	285
121	286
122	287
123	288
124	289
124	290
125	291
126	292
127	293
128	294
129	295
130	296
131	297
132	298
133	299
134	300
134	301
136	302
137	303
137	304
138	305
139	306
140	307
141	308
142	309
143	310
144	311
145	312
146	313
147	314
148	315
149	316
150	317
151	318
152	319
153	320
154	321
155	322
156	323
157	324
158	325
159	326
160	327
161	328
162	329
163	330
164	331
165	332
167	333
168	334
168	335
170	336
170	337
172	338
173	339
174	340
175	341
176	342
177	343
179	344
180	345
180	346
182	347
183	348
184	349
185	350
186	351
187	352
188	353
190	354
191	355
192	356
193	357
195	358
196	359
197	360
198	361
199	362
201	363
202	364
203	365
204	366
205	367
206	368
208	369
209	370
210	371
211	372
213	373
214	374
215	375
216	376
218	377
219	378
220	379
222	380
223	381
224	382
226	383
227	384
229	385
230	386
232	387
233	388
234	389
236	390
237	391
238	392
240	393
241	394
242	395
244	396
245	397
247	398
248	399
250	400
252	401
253	402
254	403
255	404
257	405
259	406
260	407
262	408
263	409
264	410
266	411
268	412
269	413
271	414
272	415
274	416
275	417
277	418
278	419
280	420
282	421
283	422
285	423
286	424
288	425
290	426
291	427
293	428
294	429
296	430
298	431
299	432
301	433
303	434
304	435
306	436
307	437
309	438
311	439
313	440
314	441
316	442
318	443
319	444
322	445
323	446
325	447
326	448
328	449
330	450
331	451
333	452
335	453
336	454
338	455
340	456
342	457
344	458
345	459
347	460
348	461
350	462
352	463
354	464
356	465
358	466
360	467
361	468
363	469
365	470
367	471
368	472
370	473
372	474
374	475
376	476
378	477
379	478
381	479
383	480
385	481
387	482
388	483
391	484
392	485
394	486
396	487
398	488
400	489
402	490
403	491
405	492
407	493
409	494
411	495
412	496
414	497
416	498
418	499
420	500
422	501
424	502
426	503
428	504
429	505
431	506
434	507
435	508
437	509
439	510
441	511
443	512
445	513
447	514
449	515
451	516
452	517
454	518
456	519
458	520
460	521
462	522
464	523
466	524
468	525
472	526

## Sheet: Sheet3
0	0		bending anle
0	1		56.8736
0	2
0	3
0	4
0	5
0	6
0	7
0	8
0	9
0	10
0	11
0	12
0	13
0	14
1	15
1	16
1	17
1	18
1	19
1	20
1	21
1	22
1	23
1	24
1	25
2	26
2	27
2	28
2	29
2	30
2	31
2	32
2	33
3	34
3	35
3	36
3	37
3	38
3	39
4	40
4	41
4	42
6	43
6	44
6	45
6	46
6	47
6	48
6	49
5	50
5	51
5	52
5	53
5	54
5	55
6	56
7	57
8	58
7	59
7	60
7	61
8	62
8	63
8	64
9	65
9	66
9	67
9	68
9	69
9	70
9	71
9	72
9	73
9	74
9	75
9	76
9	77
9	78
10	79
10	80
10	81
10	82
11	83
11	84
11	85
11	86
11	87
12	88
12	89
12	90
12	91
13	92
13	93
13	94
14	95
14	96
14	97
14	98
15	99
15	100
16	101
16	102
16	103
16	104
17	105
17	106
17	107
18	108
18	109
19	110
19	111
20	112
20	113
20	114
21	115
21	116
22	117
22	118
23	119
23	120
24	121
24	122
24	123
24	124
25	125
25	126
26	127
26	128
27	129
27	130
28	131
29	132
29	133
29	134
30	135
30	136
31	137
32	138
32	139
32	140
33	141
33	142
34	143
34	144
35	145
35	146
36	147
37	148
37	149
38	150
38	151
39	152
39	153
40	154
40	155
41	156
41	157
42	158
43	159
43	160
44	161
45	162
45	163
46	164
46	165
47	166
48	167
49	168
49	169
50	170
50	171
51	172
52	173
52	174
53	175
54	176
55	177
55	178
56	179
57	180
58	181
58	182
59	183
60	184
60	185
61	186
62	187
63	188
63	189
64	190
65	191
66	192
67	193
67	194
68	195
69	196
70	197
70	198
71	199
72	200
73	201
73	202
74	203
75	204
76	205
77	206
77	207
78	208
79	209
80	210
81	211
82	212
83	213
83	214
84	215
85	216
86	217
87	218
88	219
89	220
89	221
90	222
91	223
92	224
93	225
94	226
95	227
96	228
97	229
97	230
98	231
100	232
100	233
101	234
102	235
103	236
104	237
105	238
106	239
107	240
108	241
109	242
110	243
111	244
112	245
113	246
114	247
115	248
116	249
117	250
118	251
119	252
120	253
121	254
122	255
123	256
124	257
125	258
126	259
127	260
128	261
129	262
130	263
131	264
132	265
134	266
135	267
136	268
137	269
138	270
139	271
140	272
141	273
142	274
144	275
145	276
146	277
147	278
148	279
150	280
151	281
152	282
153	283
154	284
155	285
157	286
158	287
159	288
160	289
161	290
163	291
164	292
165	293
166	294
168	295
169	296
170	297
172	298
173	299
174	300
175	301
177	302
178	303
179	304
180	305
181	306
183	307
184	308
185	309
187	310
188	311
189	312
191	313
192	314
193	315
195	316
196	317
197	318
199	319
200	320
202	321
203	322
205	323
206	324
208	325
209	326
210	327
212	328
214	329
215	330
217	331
218	332
220	333
221	334
223	335
224	336
225	337
227	338
229	339
230	340
232	341
233	342
235	343
237	344
238	345
240	346
241	347
243	348
245	349
247	350
249	351
251	352
252	353
254	354
256	355
258	356
259	357
261	358
263	359
264	360
266	361
268	362
270	363
272	364
274	365
276	366
278	367
280	368
282	369
284	370
286	371
288	372
290	373
292	374
294	375
296	376
298	377
300	378
302	379
304	380
307	381
309	382
311	383
313	384
315	385
317	386
319	387
322	388
324	389
326	390
328	391
331	392
333	393
336	394
338	395
340	396
342	397
344	398
347	399
349	400
352	401
354	402
357	403
359	404
362	405
364	406
366	407
369	408
371	409
373	410
376	411
379	412
381	413
384	414
386	415
388	416
391	417
394	418
396	419
399	420
401	421
405	422
407	423
409	424
412	425
415	426
417	427
420	428
423	429
425	430
428	431
431	432
434	433
436	434
439	435
442	436
445	437
447	438
451	439
453	440
456	441
459	442
461	443
465	444
468	445
470	446
473	447
476	448
478	449
481	450
484	451
486	452
490	453
492	454
495	455
498	456
501	457
504	458
507	459
509	460
513	461
516	462
518	463
521	464

## Sheet: Sheet4
0	0		bending anle
0	1		57.2643
0	2
0	3
0	4
0	5
0	6
0	7
0	8
0	9
1	10
1	11
1	12
1	13
1	14
1	15
1	16
1	17
1	18
1	19
1	20
2	21
2	22
2	23
2	24
2	25
2	26
3	27
3	28
3	29
3	30
3	31
3	32
3	33
4	34
4	35
4	36
4	37
4	38
5	39
5	40
7	41
7	42
8	43
8	44
8	45
8	46
8	47
9	48
9	49
9	50
8	51
8	52
8	53
8	54
8	55
10	56
10	57
10	58
10	59
9	60
10	61
10	62
11	63
11	64
11	65
11	66
11	67
11	68
11	69
12	70
12	71
12	72
12	73
12	74
12	75
12	76
12	77
12	78
12	79
13	80
13	81
13	82
14	83
14	84
14	85
14	86
14	87
15	88
15	89
15	90
16	91
16	92
16	93
17	94
17	95
18	96
18	97
18	98
18	99
19	100
20	101
20	102
20	103
21	104
21	105
22	106
22	107
23	108
23	109
24	110
24	111
25	112
25	113
26	114
26	115
26	116
27	117
28	118
28	119
29	120
29	121
29	122
30	123
30	124
31	125
32	126
32	127
32	128
33	129
34	130
34	131
35	132
36	133
36	134
37	135
38	136
38	137
39	138
39	139
40	140
40	141
41	142
42	143
42	144
43	145
44	146
44	147
45	148
46	149
46	150
47	151
48	152
48	153
49	154
50	155
51	156
51	157
52	158
53	159
54	160
54	161
55	162
56	163
57	164
58	165
58	166
59	167
60	168
61	169
62	170
62	171
63	172
64	173
65	174
66	175
67	176
67	177
68	178
69	179
70	180
71	181
72	182
73	183
74	184
75	185
75	186
77	187
78	188
78	189
79	190
80	191
81	192
82	193
83	194
84	195
85	196
86	197
87	198
88	199
89	200
90	201
91	202
92	203
93	204
94	205
95	206
96	207
97	208
98	209
99	210
100	211
102	212
103	213
104	214
105	215
106	216
107	217
108	218
109	219
110	220
111	221
112	222
114	223
115	224
116	225
117	226
118	227
119	228
120	229
122	230
123	231
124	232
125	233
127	234
128	235
129	236
130	237
131	238
132	239
134	240
135	241
136	242
138	243
139	244
140	245
142	246
143	247
144	248
146	249
147	250
148	251
150	252
151	253
152	254
154	255
155	256
156	257
158	258
159	259
160	260
162	261
163	262
165	263
166	264
168	265
169	266
171	267
172	268
174	269
175	270
177	271
178	272
180	273
181	274
183	275
184	276
186	277
188	278
189	279
190	280
192	281
194	282
196	283
197	284
198	285
200	286
202	287
203	288
205	289
207	290
208	291
210	292
212	293
213	294
215	295
217	296
218	297
220	298
222	299
224	300
226	301
227	302
229	303
230	304
232	305
235	306
237	307
239	308
241	309
242	310
244	311
247	312
249	313
250	314
252	315
254	316
256	317
258	318
260	319
262	320
265	321
267	322
269	323
271	324
274	325
276	326
278	327
280	328
283	329
284	330
287	331
290	332
292	333
294	334
297	335
300	336
302	337
305	338
307	339
310	340
312	341
315	342
317	343
321	344
324	345
326	346
329	347
331	348
334	349
338	350
341	351
344	352
346	353
349	354
352	355
355	356
358	357
362	358
364	359
367	360
371	361
373	362
378	363
381	364
383	365
387	366
390	367
393	368
397	369
400	370
403	371
407	372
410	373
414	374
418	375
421	376
425	377
428	378
432	379
435	380
440	381
443	382
447	383
451	384
454	385
459	386
462	387
466	388
470	389
473	390
477	391
481	392
485	393
488	394
493	395
496	396
501	397
505	398
509	399
514	400
517	401
521	402
526	403
529	404
534	405
538	406
542	407
546	408
550	409
554	410
558	411

## Sheet: Sheet5
0	0		bending anle
0	1		57.2949
0	2
0	3
1	4
1	5
1	6
1	7
1	8
1	9
1	10
2	11
2	12
2	13
2	14
2	15
2	16
2	17
3	18
3	19
3	20
3	21
3	22
3	23
4	24
4	25
4	26
4	27
4	28
5	29
5	30
5	31
5	32
5	33
5	34
6	35
6	36
6	37
6	38
7	39
7	40
9	41
10	42
10	43
10	44
10	45
11	46
11	47
10	48
10	49
10	50
9	51
9	52
10	53
11	54
12	55
12	56
12	57
12	58
12	59
12	60
13	61
13	62
13	63
13	64
13	65
14	66
14	67
14	68
14	69
14	70
15	71
15	72
15	73
15	74
15	75
15	76
16	77
16	78
16	79
16	80
17	81
17	82
17	83
17	84
18	85
18	86
19	87
19	88
19	89
20	90
20	91
21	92
21	93
21	94
22	95
22	96
23	97
23	98
24	99
24	100
24	101
25	102
25	103
26	104
26	105
27	106
28	107
28	108
29	109
29	110
30	111
31	112
31	113
32	114
32	115
33	116
33	117
34	118
35	119
35	120
36	121
36	122
37	123
37	124
38	125
39	126
40	127
40	128
41	129
41	130
42	131
43	132
43	133
44	134
45	135
46	136
47	137
47	138
48	139
49	140
49	141
50	142
51	143
52	144
53	145
53	146
54	147
55	148
56	149
56	150
57	151
58	152
59	153
60	154
61	155
62	156
63	157
64	158
65	159
65	160
66	161
67	162
68	163
69	164
70	165
71	166
72	167
73	168
74	169
75	170
76	171
77	172
78	173
79	174
80	175
82	176
82	177
83	178
85	179
86	180
87	181
88	182
89	183
90	184
91	185
92	186
94	187
95	188
96	189
97	190
98	191
99	192
100	193
102	194
103	195
104	196
105	197
106	198
108	199
109	200
111	201
112	202
113	203
114	204
115	205
117	206
118	207
119	208
121	209
122	210
123	211
125	212
126	213
127	214
129	215
130	216
131	217
133	218
135	219
135	220
137	221
139	222
140	223
142	224
143	225
144	226
146	227
147	228
149	229
151	230
152	231
154	232
155	233
157	234
159	235
160	236
162	237
163	238
165	239
166	240
168	241
169	242
172	243
173	244
175	245
177	246
178	247
180	248
182	249
183	250
185	251
187	252
189	253
191	254
192	255
194	256
196	257
198	258
200	259
202	260
204	261
206	262
208	263
210	264
211	265
213	266
216	267
217	268
220	269
221	270
224	271
226	272
227	273
229	274
231	275
233	276
236	277
238	278
240	279
242	280
244	281
246	282
249	283
251	284
253	285
256	286
259	287
261	288
263	289
266	290
268	291
271	292
273	293
276	294
278	295
280	296
283	297
286	298
289	299
292	300
295	301
298	302
301	303
303	304
306	305
310	306
313	307
316	308
319	309
322	310
326	311
330	312
333	313
336	314
339	315
343	316
346	317
350	318
354	319
357	320
360	321
365	322
369	323
374	324
377	325
381	326
385	327
389	328
392	329
398	330
403	331
407	332
412	333
416	334
421	335
425	336
430	337
436	338
441	339
444	340
450	341
454	342
460	343
466	344
472	345
476	346
481	347
487	348
492	349
497	350
504	351
509	352
514	353
519	354
525	355
533	356
539	357
544	358
550	359
556	360
561	361
568	362
576	363
579	364
586	365
592	366
