# Supplementary material for: Regrafting submillimeter-scale ferromagnetic soft continuums
Source: Nat Commun. 2025 Jul 31;16:7023. doi: 10.1038/s41467-025-60928-6 (PMC12313971; doi:10.1038/s41467-025-60928-6)
Supplement: Supplementary file 25 — Source Data [file 41467_2025_60928_MOESM25_ESM.zip › Source File/Fig 2D/D14_L3cm.xlsx]

## Sheet: Sheet1
0	0		bending angle
0	1		5.4403
0	2
0	3
0	4
0	5
0	6
0	7
1	8
0	9
1	10
1	11
1	12
1	13
1	14
1	15
1	16
1	17
1	18
1	19
1	20
1	21
1	22
1	23
1	24
1	25
1	26
1	27
1	28
1	29
1	30
1	31
1	32
1	33
1	34
1	35
1	36
1	37
1	38
1	39
1	40
1	41
1	42
1	43
1	44
1	45
1	46
1	47
1	48
1	49
1	50
1	51
1	52
1	53
1	54
1	55
2	56
2	57
2	58
2	59
2	60
2	61
2	62
2	63
2	64
2	65
2	66
2	67
2	68
2	69
2	70
2	71
2	72
2	73
2	74
2	75
2	76
2	77
2	78
2	79
2	80
2	81
2	82
2	83
2	84
2	85
2	86
2	87
2	88
2	89
2	90
2	91
2	92
2	93
2	94
2	95
2	96
2	97
2	98
2	99
2	100
2	101
2	102
2	103
2	104
2	105
2	106
2	107
2	108
2	109
2	110
2	111
2	112
2	113
2	114
2	115
2	116
2	117
2	118
3	119
3	120
3	121
3	122
3	123
3	124
3	125
3	126
3	127
2	128
2	129
2	130
2	131
2	132
3	133
3	134
3	135
3	136
3	137
3	138
2	139
2	140
2	141
2	142
2	143
2	144
2	145
3	146
3	147
2	148
2	149
3	150
3	151
3	152
3	153
3	154
3	155
3	156
3	157
3	158
3	159
3	160
3	161
3	162
3	163
4	164
4	165
4	166
4	167
4	168
5	169
5	170
5	171
5	172
5	173
5	174
5	175
5	176
5	177
5	178
5	179
5	180
6	181
6	182
6	183
6	184
6	185
6	186
6	187
6	188
6	189
7	190

## Sheet: Sheet2
0	0		bending angle
0	1		14.0328
0	2
0	3
0	4
0	5
0	6
1	7
1	8
0	9
1	10
1	11
1	12
1	13
1	14
1	15
1	16
1	17
1	18
1	19
1	20
1	21
1	22
1	23
1	24
1	25
1	26
1	27
2	28
2	29
2	30
2	31
2	32
2	33
2	34
2	35
2	36
2	37
2	38
2	39
2	40
2	41
2	42
2	43
2	44
2	45
3	46
3	47
3	48
3	49
3	50
3	51
3	52
3	53
3	54
3	55
3	56
3	57
4	58
4	59
4	60
4	61
4	62
4	63
4	64
4	65
4	66
4	67
4	68
4	69
4	70
4	71
4	72
4	73
4	74
4	75
5	76
5	77
5	78
5	79
5	80
5	81
5	82
5	83
5	84
5	85
5	86
5	87
5	88
5	89
5	90
5	91
5	92
5	93
6	94
6	95
6	96
6	97
6	98
6	99
6	100
6	101
7	102
7	103
7	104
7	105
7	106
7	107
7	108
7	109
7	110
7	111
8	112
8	113
8	114
8	115
8	116
8	117
8	118
8	119
8	120
8	121
8	122
9	123
9	124
9	125
9	126
9	127
9	128
9	129
9	130
9	131
9	132
9	133
9	134
10	135
10	136
10	137
10	138
10	139
10	140
10	141
10	142
10	143
10	144
10	145
10	146
10	147
10	148
11	149
11	150
11	151
11	152
11	153
11	154
11	155
12	156
12	157
12	158
12	159
12	160
12	161
12	162
12	163
13	164
13	165
13	166
14	167
14	168
14	169
14	170
15	171
15	172
15	173
15	174
15	175
15	176
15	177
15	178
15	179
16	180
16	181
17	182
17	183
17	184
17	185
17	186
17	187
17	188
18	189
19	190

## Sheet: Sheet3
0	0		bending angle
0	1		16.691
0	2
0	3
0	4
0	5
0	6
0	7
0	8
0	9
0	10
1	11
1	12
1	13
1	14
1	15
1	16
1	17
1	18
1	19
1	20
2	21
2	22
2	23
2	24
2	25
2	26
2	27
2	28
2	29
2	30
2	31
3	32
3	33
3	34
3	35
3	36
3	37
4	38
4	39
4	40
4	41
4	42
4	43
4	44
4	45
4	46
5	47
5	48
5	49
5	50
5	51
5	52
5	53
5	54
6	55
6	56
6	57
6	58
6	59
6	60
6	61
6	62
7	63
7	64
7	65
7	66
7	67
7	68
7	69
7	70
8	71
8	72
8	73
8	74
8	75
8	76
9	77
9	78
9	79
9	80
9	81
9	82
9	83
9	84
9	85
9	86
10	87
10	88
10	89
10	90
10	91
11	92
11	93
11	94
11	95
11	96
11	97
12	98
12	99
12	100
12	101
12	102
12	103
13	104
13	105
13	106
13	107
14	108
14	109
14	110
14	111
14	112
14	113
15	114
15	115
15	116
15	117
15	118
15	119
16	120
16	121
16	122
16	123
16	124
16	125
16	126
16	127
17	128
17	129
17	130
17	131
18	132
18	133
18	134
18	135
18	136
18	137
19	138
19	139
19	140
19	141
19	142
19	143
20	144
20	145
20	146
20	147
21	148
21	149
21	150
21	151
21	152
22	153
22	154
23	155
23	156
23	157
23	158
23	159
23	160
24	161
24	162
24	163
25	164
25	165
25	166
26	167
26	168
26	169
27	170
28	171
28	172
28	173
28	174
28	175
28	176
28	177
29	178
29	179
30	180
30	181
31	182
31	183
31	184
31	185
31	186
32	187
32	188

## Sheet: Sheet4
0	0		bending angle
0	1		21.7695
0	2
0	3
0	4
0	5
0	6
1	7
1	8
1	9
1	10
1	11
1	12
2	13
2	14
2	15
2	16
2	17
2	18
2	19
2	20
3	21
3	22
3	23
3	24
3	25
3	26
3	27
3	28
4	29
4	30
4	31
4	32
4	33
5	34
5	35
5	36
5	37
5	38
5	39
5	40
6	41
6	42
6	43
6	44
6	45
6	46
7	47
7	48
7	49
7	50
7	51
8	52
8	53
8	54
8	55
8	56
8	57
9	58
9	59
9	60
9	61
9	62
10	63
10	64
10	65
10	66
10	67
10	68
11	69
11	70
11	71
11	72
12	73
12	74
12	75
12	76
12	77
13	78
13	79
13	80
13	81
13	82
13	83
13	84
14	85
14	86
14	87
14	88
15	89
15	90
15	91
16	92
16	93
16	94
16	95
16	96
17	97
17	98
17	99
17	100
18	101
18	102
18	103
19	104
19	105
19	106
19	107
20	108
20	109
20	110
21	111
21	112
21	113
21	114
22	115
22	116
22	117
23	118
23	119
23	120
23	121
24	122
24	123
24	124
24	125
24	126
25	127
25	128
25	129
25	130
26	131
26	132
26	133
26	134
27	135
27	136
27	137
27	138
28	139
28	140
28	141
29	142
29	143
30	144
30	145
30	146
30	147
31	148
31	149
31	150
31	151
32	152
32	153
33	154
33	155
34	156
34	157
34	158
34	159
35	160
35	161
36	162
36	163
36	164
37	165
37	166
38	167
39	168
39	169
40	170
40	171
40	172
40	173
40	174
41	175
41	176
42	177
43	178
43	179
43	180
43	181
44	182
44	183
44	184
45	185

## Sheet: Sheet5
0	0		bending angle
0	1		26.4774
0	2
0	3
0	4
0	5
1	6
1	7
1	8
1	9
1	10
1	11
1	12
1	13
2	14
2	15
2	16
2	17
2	18
3	19
3	20
3	21
3	22
3	23
4	24
4	25
4	26
4	27
4	28
4	29
4	30
5	31
5	32
5	33
5	34
6	35
6	36
6	37
6	38
6	39
7	40
7	41
7	42
7	43
7	44
8	45
8	46
8	47
8	48
8	49
9	50
9	51
9	52
9	53
10	54
10	55
10	56
10	57
11	58
11	59
11	60
11	61
11	62
12	63
12	64
12	65
12	66
13	67
13	68
13	69
13	70
14	71
14	72
14	73
14	74
15	75
15	76
15	77
16	78
16	79
16	80
16	81
17	82
17	83
17	84
17	85
17	86
18	87
18	88
19	89
19	90
19	91
19	92
20	93
20	94
20	95
21	96
21	97
21	98
22	99
22	100
22	101
22	102
23	103
23	104
24	105
24	106
24	107
25	108
25	109
25	110
26	111
26	112
27	113
27	114
27	115
27	116
28	117
28	118
28	119
29	120
29	121
29	122
29	123
30	124
30	125
30	126
31	127
31	128
31	129
32	130
32	131
33	132
33	133
34	134
34	135
34	136
34	137
34	138
35	139
35	140
36	141
36	142
37	143
37	144
37	145
38	146
38	147
39	148
39	149
39	150
40	151
40	152
41	153
42	154
42	155
42	156
42	157
43	158
43	159
44	160
44	161
45	162
46	163
46	164
47	165
48	166
48	167
49	168
49	169
49	170
49	171
50	172
50	173
51	174
52	175
53	176
53	177
53	178
54	179
54	180
55	181
55	182
56	183
