# Supplementary material for: Regrafting submillimeter-scale ferromagnetic soft continuums
Source: Nat Commun. 2025 Jul 31;16:7023. doi: 10.1038/s41467-025-60928-6 (PMC12313971; doi:10.1038/s41467-025-60928-6)
Supplement: Supplementary file 25 — Source Data [file 41467_2025_60928_MOESM25_ESM.zip › Source File/Fig 2D/D14_L6cm.xlsx]

## Sheet: Sheet1
0	0		bending angle
0	1		17.5817
-1	2
-1	3
-1	4
-1	5
-1	6
-1	7
-1	8
-1	9
-1	10
-1	11
-1	12
-1	13
-1	14
-1	15
-1	16
-1	17
-1	18
-1	19
-1	20
-2	21
-2	22
-2	23
-2	24
-2	25
-2	26
-2	27
-2	28
-2	29
-2	30
-2	31
-2	32
-2	33
-2	34
-2	35
-2	36
-2	37
-2	38
-2	39
-2	40
-2	41
-2	42
-2	43
-2	44
-2	45
-2	46
-2	47
-2	48
-2	49
-2	50
-2	51
-2	52
-2	53
-2	54
-2	55
-2	56
-2	57
-2	58
-2	59
-2	60
-2	61
-2	62
-2	63
-2	64
-2	65
-2	66
-2	67
-2	68
-1	69
-1	70
-1	71
-1	72
-1	73
0	74
0	75
-1	76
-1	77
-1	78
-1	79
-1	80
-1	81
-1	82
-1	83
-1	84
-1	85
2	86
3	87
0	88
0	89
0	90
0	91
0	92
0	93
0	94
0	95
0	96
0	97
0	98
0	99
0	100
0	101
0	102
0	103
1	104
1	105
1	106
1	107
1	108
1	109
1	110
1	111
1	112
1	113
1	114
1	115
1	116
1	117
1	118
1	119
1	120
2	121
2	122
2	123
2	124
2	125
2	126
3	127
3	128
3	129
3	130
3	131
3	132
3	133
3	134
3	135
4	136
4	137
4	138
4	139
4	140
4	141
4	142
4	143
4	144
5	145
5	146
5	147
5	148
5	149
5	150
5	151
5	152
6	153
6	154
6	155
6	156
6	157
6	158
6	159
6	160
6	161
6	162
7	163
7	164
7	165
7	166
7	167
7	168
7	169
8	170
8	171
8	172
8	173
8	174
8	175
8	176
8	177
9	178
9	179
9	180
9	181
9	182
9	183
9	184
9	185
9	186
10	187
10	188
10	189
10	190
10	191
10	192
10	193
10	194
10	195
10	196
11	197
11	198
11	199
11	200
11	201
11	202
11	203
12	204
12	205
12	206
12	207
12	208
12	209
12	210
13	211
13	212
13	213
13	214
13	215
13	216
13	217
13	218
13	219
13	220
13	221
14	222
14	223
14	224
14	225
15	226
15	227
15	228
15	229
15	230
15	231
15	232
15	233
15	234
16	235
16	236
16	237
16	238
16	239
16	240
17	241
17	242
17	243
17	244
17	245
18	246
18	247
18	248
18	249
18	250
18	251
18	252
19	253
19	254
19	255
19	256
19	257
19	258
20	259
20	260
20	261
20	262
20	263
21	264
21	265
21	266
21	267
22	268
22	269
22	270
22	271
22	272
23	273
23	274
23	275
23	276
24	277
24	278
24	279
24	280
25	281
25	282
25	283
25	284
26	285
26	286
26	287
26	288
26	289
27	290
27	291
27	292
27	293
27	294
28	295
28	296
28	297
28	298
28	299
29	300
29	301
29	302
29	303
29	304
29	305
29	306
30	307
30	308
31	309
31	310
31	311
32	312
32	313
32	314
32	315
33	316
33	317
33	318
34	319
34	320
34	321
34	322
34	323
35	324
35	325
35	326
35	327
36	328
36	329
36	330
36	331
37	332
37	333
37	334
38	335
38	336
38	337
38	338
38	339
38	340
39	341
39	342
39	343
40	344
41	345
41	346
41	347
41	348
42	349
42	350
42	351
42	352
43	353
43	354
43	355
44	356
44	357
44	358
44	359
45	360
45	361
45	362
46	363
46	364
46	365
46	366
47	367
47	368
47	369
47	370
48	371
48	372
48	373
48	374
49	375
49	376
49	377
50	378
50	379
50	380
51	381
51	382
51	383
51	384
52	385
52	386
52	387
53	388
53	389
53	390
53	391
53	392
54	393
54	394
54	395
55	396
55	397
55	398
56	399
56	400
56	401
57	402
57	403
57	404
58	405
58	406
58	407
58	408
59	409
59	410
59	411
60	412
60	413
60	414
60	415
61	416
61	417
61	418
62	419
62	420
62	421
63	422
63	423
63	424
64	425
64	426
64	427
64	428
65	429
65	430
65	431
65	432
66	433
66	434
66	435
67	436
67	437
67	438
68	439
69	440

## Sheet: Sheet2
0	0		bending angle
0	1		34.9293
0	2
0	3
0	4
0	5
0	6
0	7
0	8
0	9
0	10
0	11
0	12
0	13
0	14
0	15
0	16
0	17
0	18
0	19
0	20
0	21
0	22
0	23
0	24
0	25
0	26
0	27
0	28
0	29
0	30
0	31
0	32
0	33
0	34
0	35
0	36
0	37
0	38
0	39
0	40
0	41
0	42
0	43
0	44
1	45
1	46
1	47
1	48
1	49
1	50
1	51
1	52
1	53
1	54
1	55
1	56
1	57
2	58
2	59
2	60
2	61
2	62
2	63
2	64
2	65
3	66
3	67
3	68
3	69
3	70
4	71
4	72
4	73
4	74
4	75
5	76
5	77
5	78
5	79
5	80
5	81
6	82
6	83
6	84
6	85
6	86
9	87
9	88
9	89
7	90
7	91
7	92
7	93
7	94
7	95
8	96
8	97
8	98
8	99
8	100
8	101
9	102
9	103
9	104
9	105
9	106
10	107
10	108
10	109
10	110
11	111
11	112
11	113
11	114
12	115
12	116
12	117
12	118
13	119
13	120
13	121
13	122
13	123
14	124
14	125
15	126
15	127
15	128
15	129
15	130
16	131
16	132
16	133
17	134
17	135
17	136
18	137
18	138
18	139
18	140
19	141
19	142
19	143
19	144
20	145
20	146
20	147
21	148
21	149
21	150
22	151
22	152
22	153
22	154
23	155
23	156
23	157
24	158
24	159
24	160
24	161
25	162
25	163
25	164
25	165
26	166
26	167
26	168
27	169
27	170
27	171
28	172
28	173
28	174
28	175
29	176
29	177
29	178
30	179
30	180
30	181
31	182
31	183
31	184
32	185
32	186
32	187
32	188
33	189
33	190
34	191
34	192
34	193
34	194
34	195
35	196
35	197
35	198
36	199
36	200
37	201
37	202
37	203
37	204
38	205
38	206
39	207
39	208
39	209
40	210
40	211
40	212
40	213
41	214
41	215
41	216
41	217
42	218
42	219
43	220
43	221
43	222
44	223
44	224
44	225
45	226
45	227
45	228
46	229
46	230
46	231
47	232
47	233
47	234
48	235
48	236
49	237
49	238
49	239
50	240
50	241
51	242
51	243
51	244
52	245
52	246
53	247
53	248
53	249
54	250
54	251
55	252
55	253
56	254
56	255
57	256
57	257
58	258
58	259
59	260
59	261
60	262
60	263
60	264
61	265
61	266
62	267
63	268
63	269
64	270
64	271
65	272
65	273
66	274
66	275
66	276
67	277
68	278
68	279
69	280
69	281
70	282
70	283
71	284
71	285
72	286
72	287
73	288
74	289
74	290
75	291
75	292
76	293
76	294
77	295
77	296
78	297
78	298
79	299
80	300
81	301
81	302
82	303
82	304
83	305
83	306
84	307
85	308
85	309
86	310
86	311
87	312
88	313
88	314
89	315
90	316
90	317
91	318
91	319
92	320
92	321
93	322
94	323
95	324
95	325
96	326
96	327
97	328
97	329
98	330
99	331
100	332
100	333
101	334
102	335
102	336
103	337
104	338
104	339
105	340
106	341
106	342
107	343
107	344
108	345
109	346
109	347
110	348
111	349
111	350
112	351
112	352
113	353
114	354
115	355
115	356
116	357
117	358
117	359
118	360
119	361
120	362
120	363
121	364
122	365
122	366
123	367
123	368
124	369
125	370
126	371
126	372
127	373
128	374
128	375
129	376
130	377
130	378
131	379
132	380
133	381
133	382
134	383
134	384
135	385
136	386
136	387
137	388
138	389
139	390
139	391
140	392
140	393
141	394
142	395
142	396
143	397
144	398
145	399
146	400
146	401
147	402
148	403
148	404
149	405
150	406
150	407
151	408
152	409
152	410
153	411
154	412
155	413

## Sheet: Sheet3
0	0		bending angle
0	1		45.1607
0	2
0	3
0	4
0	5
0	6
0	7
0	8
0	9
0	10
0	11
0	12
0	13
0	14
0	15
0	16
0	17
0	18
0	19
0	20
0	21
0	22
0	23
0	24
0	25
0	26
0	27
1	28
1	29
1	30
1	31
1	32
1	33
1	34
1	35
1	36
2	37
2	38
2	39
2	40
2	41
2	42
2	43
2	44
2	45
2	46
3	47
3	48
3	49
3	50
3	51
3	52
3	53
4	54
4	55
4	56
4	57
4	58
5	59
5	60
5	61
5	62
5	63
5	64
6	65
6	66
6	67
6	68
7	69
7	70
7	71
7	72
8	73
8	74
8	75
9	76
9	77
9	78
9	79
10	80
10	81
10	82
10	83
11	84
11	85
12	86
12	87
12	88
12	89
12	90
16	91
17	92
13	93
13	94
13	95
13	96
14	97
14	98
14	99
14	100
15	101
15	102
16	103
16	104
16	105
17	106
17	107
17	108
18	109
18	110
18	111
19	112
19	113
19	114
20	115
20	116
20	117
21	118
21	119
22	120
22	121
23	122
23	123
23	124
24	125
24	126
24	127
25	128
25	129
26	130
26	131
26	132
27	133
27	134
28	135
28	136
28	137
29	138
29	139
29	140
30	141
31	142
31	143
31	144
32	145
32	146
33	147
33	148
34	149
34	150
35	151
35	152
35	153
36	154
36	155
37	156
37	157
38	158
38	159
38	160
39	161
39	162
40	163
40	164
41	165
41	166
42	167
42	168
43	169
43	170
43	171
44	172
44	173
45	174
45	175
46	176
46	177
47	178
47	179
48	180
48	181
49	182
49	183
50	184
50	185
50	186
51	187
51	188
52	189
52	190
53	191
53	192
54	193
54	194
55	195
55	196
56	197
56	198
57	199
57	200
58	201
58	202
58	203
59	204
60	205
60	206
61	207
61	208
61	209
62	210
62	211
63	212
63	213
64	214
64	215
65	216
65	217
66	218
66	219
67	220
68	221
68	222
69	223
69	224
69	225
70	226
71	227
71	228
72	229
73	230
73	231
73	232
74	233
75	234
75	235
76	236
77	237
77	238
78	239
78	240
79	241
80	242
81	243
81	244
82	245
83	246
83	247
84	248
85	249
85	250
86	251
87	252
88	253
88	254
89	255
90	256
90	257
91	258
92	259
93	260
94	261
94	262
95	263
96	264
97	265
98	266
98	267
99	268
100	269
101	270
101	271
102	272
103	273
104	274
105	275
106	276
107	277
107	278
108	279
109	280
110	281
111	282
112	283
113	284
114	285
115	286
116	287
117	288
118	289
118	290
119	291
120	292
121	293
122	294
123	295
124	296
125	297
126	298
127	299
128	300
129	301
130	302
131	303
132	304
132	305
133	306
135	307
135	308
136	309
137	310
138	311
140	312
141	313
142	314
143	315
144	316
145	317
146	318
147	319
148	320
149	321
150	322
151	323
152	324
153	325
154	326
155	327
156	328
157	329
158	330
159	331
160	332
161	333
162	334
163	335
165	336
165	337
167	338
168	339
169	340
170	341
171	342
172	343
173	344
174	345
175	346
176	347
177	348
178	349
179	350
181	351
182	352
183	353
184	354
185	355
186	356
187	357
188	358
189	359
190	360
191	361
193	362
194	363
195	364
196	365
197	366
198	367
199	368
201	369
202	370
202	371
204	372
205	373
206	374
207	375
208	376
209	377
210	378
211	379
212	380

## Sheet: Sheet4
0	0		bending angle
0	1		51.8612
0	2
1	3
1	4
1	5
1	6
1	7
1	8
1	9
2	10
2	11
1	12
1	13
1	14
1	15
1	16
1	17
1	18
1	19
1	20
1	21
1	22
1	23
1	24
2	25
2	26
2	27
2	28
2	29
2	30
2	31
2	32
2	33
2	34
3	35
3	36
3	37
3	38
3	39
3	40
4	41
4	42
4	43
4	44
4	45
4	46
5	47
5	48
5	49
5	50
5	51
6	52
6	53
6	54
6	55
6	56
7	57
7	58
7	59
7	60
8	61
8	62
8	63
8	64
9	65
9	66
9	67
9	68
10	69
10	70
11	71
11	72
11	73
11	74
12	75
12	76
12	77
13	78
13	79
13	80
14	81
14	82
15	83
15	84
15	85
15	86
17	87
17	88
18	89
19	90
20	91
18	92
18	93
18	94
18	95
19	96
19	97
19	98
19	99
20	100
20	101
21	102
21	103
22	104
22	105
23	106
23	107
23	108
24	109
24	110
25	111
25	112
26	113
26	114
26	115
27	116
27	117
28	118
29	119
29	120
29	121
30	122
31	123
31	124
31	125
32	126
32	127
33	128
34	129
34	130
35	131
35	132
36	133
36	134
37	135
37	136
38	137
38	138
39	139
39	140
40	141
40	142
41	143
42	144
42	145
43	146
43	147
44	148
44	149
45	150
45	151
46	152
46	153
47	154
48	155
48	156
49	157
49	158
50	159
50	160
51	161
51	162
52	163
53	164
53	165
54	166
54	167
55	168
56	169
56	170
57	171
57	172
58	173
59	174
59	175
60	176
61	177
61	178
62	179
62	180
63	181
64	182
64	183
65	184
65	185
66	186
67	187
67	188
67	189
68	190
69	191
69	192
70	193
71	194
71	195
72	196
73	197
73	198
74	199
74	200
75	201
75	202
76	203
77	204
78	205
78	206
79	207
79	208
80	209
81	210
81	211
82	212
83	213
83	214
84	215
85	216
85	217
86	218
87	219
88	220
88	221
89	222
90	223
90	224
91	225
92	226
93	227
93	228
94	229
95	230
96	231
97	232
98	233
99	234
100	235
100	236
101	237
102	238
103	239
104	240
105	241
106	242
106	243
107	244
108	245
109	246
110	247
111	248
112	249
113	250
114	251
115	252
116	253
117	254
118	255
119	256
120	257
122	258
123	259
124	260
125	261
126	262
127	263
128	264
129	265
130	266
131	267
133	268
134	269
135	270
136	271
137	272
139	273
140	274
142	275
142	276
144	277
145	278
146	279
148	280
148	281
150	282
151	283
153	284
154	285
155	286
157	287
158	288
159	289
160	290
162	291
163	292
164	293
166	294
167	295
169	296
170	297
171	298
172	299
174	300
176	301
177	302
178	303
180	304
181	305
182	306
184	307
185	308
187	309
188	310
190	311
191	312
193	313
194	314
195	315
197	316
199	317
200	318
201	319
203	320
204	321
206	322
207	323
209	324
210	325
212	326
213	327
215	328
216	329
218	330
219	331
221	332
223	333
224	334
225	335
227	336
228	337
229	338
232	339
233	340
234	341
236	342
237	343
239	344
241	345
242	346
243	347
245	348
246	349
248	350
249	351
251	352

## Sheet: Sheet5
0	0		bending angle
0	1		55.6028
0	2
0	3
0	4
0	5
1	6
1	7
1	8
1	9
1	10
1	11
1	12
1	13
1	14
1	15
1	16
1	17
1	18
2	19
2	20
2	21
2	22
2	23
2	24
2	25
2	26
2	27
2	28
3	29
3	30
3	31
3	32
3	33
3	34
4	35
4	36
4	37
4	38
4	39
4	40
5	41
5	42
5	43
5	44
5	45
6	46
6	47
6	48
7	49
7	50
7	51
7	52
8	53
8	54
8	55
8	56
9	57
9	58
9	59
10	60
10	61
10	62
11	63
11	64
11	65
12	66
12	67
13	68
13	69
13	70
14	71
14	72
15	73
15	74
16	75
16	76
16	77
17	78
17	79
17	80
18	81
19	82
19	83
19	84
20	85
21	86
21	87
21	88
21	89
22	90
22	91
23	92
23	93
23	94
24	95
24	96
24	97
25	98
25	99
26	100
26	101
27	102
28	103
28	104
29	105
29	106
30	107
30	108
31	109
32	110
32	111
33	112
34	113
34	114
35	115
35	116
36	117
37	118
37	119
38	120
38	121
39	122
40	123
40	124
41	125
42	126
42	127
43	128
44	129
45	130
45	131
46	132
46	133
47	134
48	135
48	136
49	137
50	138
50	139
51	140
52	141
53	142
53	143
54	144
55	145
56	146
56	147
57	148
58	149
58	150
59	151
59	152
60	153
61	154
62	155
63	156
63	157
64	158
65	159
65	160
66	161
67	162
68	163
68	164
69	165
70	166
71	167
72	168
72	169
73	170
74	171
75	172
75	173
76	174
77	175
78	176
78	177
79	178
80	179
81	180
82	181
82	182
83	183
84	184
85	185
85	186
86	187
87	188
88	189
88	190
89	191
90	192
91	193
92	194
92	195
93	196
94	197
95	198
96	199
96	200
97	201
98	202
99	203
100	204
101	205
102	206
103	207
103	208
104	209
105	210
106	211
107	212
108	213
109	214
110	215
111	216
112	217
113	218
114	219
115	220
116	221
117	222
118	223
120	224
121	225
122	226
123	227
124	228
125	229
126	230
127	231
129	232
130	233
131	234
132	235
134	236
135	237
136	238
137	239
139	240
140	241
141	242
143	243
144	244
146	245
147	246
148	247
150	248
152	249
153	250
155	251
156	252
157	253
159	254
161	255
163	256
164	257
166	258
168	259
169	260
171	261
172	262
174	263
175	264
177	265
179	266
181	267
183	268
185	269
186	270
188	271
190	272
192	273
193	274
195	275
198	276
199	277
201	278
203	279
205	280
207	281
209	282
211	283
213	284
214	285
216	286
218	287
221	288
222	289
224	290
227	291
229	292
230	293
233	294
235	295
236	296
239	297
241	298
242	299
245	300
247	301
249	302
251	303
253	304
255	305
257	306
259	307
261	308
263	309
266	310
268	311
270	312
272	313
274	314
276	315
278	316
280	317
282	318
285	319
287	320
