# Supplementary material for: Regrafting submillimeter-scale ferromagnetic soft continuums
Source: Nat Commun. 2025 Jul 31;16:7023. doi: 10.1038/s41467-025-60928-6 (PMC12313971; doi:10.1038/s41467-025-60928-6)
Supplement: Supplementary file 25 — Source Data [file 41467_2025_60928_MOESM25_ESM.zip › Source File/Fig 2D/D14_L9cm.xlsx]

## Sheet: Sheet1
0	0		bending angle
0	1		34.9293
0	2
0	3
0	4
0	5
0	6
0	7
0	8
0	9
0	10
0	11
0	12
0	13
0	14
0	15
0	16
0	17
0	18
0	19
0	20
0	21
0	22
0	23
0	24
0	25
0	26
0	27
-1	28
-1	29
-1	30
-1	31
-1	32
-1	33
-1	34
-1	35
-1	36
-1	37
-1	38
-2	39
-2	40
-2	41
-2	42
-2	43
-2	44
-2	45
-2	46
-2	47
-3	48
-3	49
-3	50
-3	51
-3	52
-3	53
-3	54
-3	55
-3	56
-3	57
-2	58
-2	59
-2	60
-2	61
-2	62
-2	63
-2	64
-2	65
-2	66
-2	67
-2	68
-2	69
-3	70
-3	71
-2	72
-2	73
-2	74
-2	75
-2	76
-2	77
-2	78
-2	79
-2	80
-2	81
-2	82
-2	83
-2	84
-2	85
-2	86
-2	87
-1	88
-1	89
-1	90
-1	91
-1	92
-1	93
-1	94
-1	95
-1	96
-1	97
-1	98
-1	99
0	100
0	101
0	102
0	103
0	104
0	105
1	106
1	107
1	108
1	109
1	110
1	111
1	112
1	113
2	114
2	115
2	116
2	117
3	118
3	119
3	120
3	121
3	122
3	123
3	124
3	125
3	126
4	127
4	128
4	129
4	130
4	131
4	132
5	133
5	134
5	135
5	136
5	137
6	138
6	139
6	140
6	141
6	142
6	143
6	144
7	145
7	146
7	147
7	148
7	149
7	150
7	151
7	152
8	153
8	154
8	155
8	156
8	157
8	158
9	159
9	160
9	161
9	162
9	163
10	164
10	165
10	166
10	167
10	168
10	169
11	170
11	171
11	172
11	173
11	174
11	175
12	176
12	177
12	178
12	179
13	180
13	181
13	182
13	183
13	184
14	185
14	186
14	187
14	188
14	189
15	190
15	191
15	192
16	193
16	194
16	195
16	196
16	197
17	198
17	199
17	200
17	201
17	202
18	203
18	204
18	205
18	206
19	207
19	208
19	209
20	210
20	211
20	212
20	213
20	214
21	215
21	216
21	217
21	218
22	219
22	220
22	221
22	222
23	223
23	224
23	225
23	226
24	227
24	228
24	229
24	230
24	231
24	232
25	233
25	234
25	235
25	236
26	237
26	238
26	239
27	240
27	241
27	242
27	243
28	244
28	245
28	246
28	247
29	248
29	249
29	250
29	251
30	252
30	253
30	254
30	255
31	256
31	257
31	258
31	259
32	260
32	261
32	262
33	263
33	264
33	265
33	266
34	267
34	268
34	269
35	270
35	271
36	272
36	273
36	274
36	275
36	276
37	277
37	278
37	279
38	280
38	281
38	282
38	283
39	284
39	285
39	286
39	287
40	288
40	289
40	290
41	291
41	292
41	293
41	294
41	295
42	296
42	297
42	298
42	299
43	300
43	301
44	302
44	303
44	304
44	305
44	306
45	307
45	308
46	309
46	310
46	311
47	312
48	313
48	314
48	315
48	316
48	317
49	318
50	319
50	320
50	321
51	322
51	323
51	324
52	325
52	326
52	327
53	328
53	329
54	330
53	331
53	332
54	333
55	334
55	335
56	336
56	337
55	338
55	339
56	340
56	341
56	342
56	343
57	344
57	345
58	346
59	347
59	348
59	349
60	350
60	351
60	352
60	353
60	354
61	355
61	356
61	357
62	358
62	359
62	360
63	361
63	362
63	363
63	364
64	365
64	366
64	367
65	368
65	369
65	370
66	371
66	372
66	373
66	374
67	375
67	376
67	377
68	378
68	379
68	380
69	381
69	382
69	383
70	384
70	385
70	386
71	387
71	388
72	389
72	390
72	391
72	392
73	393
73	394
73	395
74	396
74	397
75	398
75	399
76	400
76	401
77	402
77	403
77	404
77	405
77	406
78	407
78	408
79	409
79	410
79	411
80	412
80	413
81	414
81	415
82	416
82	417
83	418
83	419
84	420
84	421
84	422
85	423
85	424
86	425
87	426
87	427
88	428
88	429
88	430
89	431
89	432
90	433
91	434
91	435
92	436
92	437
92	438
93	439
93	440
93	441
94	442
94	443
94	444
94	445
95	446
95	447
96	448
97	449
98	450
99	451
99	452
99	453
100	454
100	455
101	456
101	457
101	458
102	459
102	460
102	461
102	462
103	463
103	464
104	465
104	466
105	467
105	468
106	469
107	470
108	471
108	472
108	473
109	474
109	475
110	476
110	477
111	478
111	479
112	480
112	481
113	482
113	483
114	484
114	485
115	486
115	487
116	488
116	489
117	490
117	491
118	492
119	493
119	494
120	495
121	496
121	497
122	498
122	499
123	500
123	501
123	502
124	503
124	504
125	505
125	506
126	507
126	508
127	509
128	510
128	511
129	512
129	513
130	514
130	515
131	516
132	517
132	518
133	519
133	520
134	521
135	522
135	523
136	524
137	525
138	526
138	527
139	528
140	529
140	530
141	531
141	532
142	533
143	534
143	535
144	536
144	537
144	538
145	539
145	540
146	541
146	542
147	543
147	544
148	545
149	546
149	547
150	548
150	549
151	550
152	551
153	552
154	553
155	554
155	555
156	556
157	557
157	558
158	559
158	560
159	561
160	562
161	563
161	564
162	565
162	566
163	567
164	568
164	569
164	570
165	571
165	572
166	573
167	574
168	575
168	576
170	577
170	578
171	579
172	580
172	581
173	582
173	583
174	584
174	585
175	586
175	587
176	588
176	589
177	590
178	591
178	592
179	593
180	594
180	595
181	596
182	597
183	598
183	599
184	600
185	601
186	602
187	603
187	604
188	605
189	606
189	607
190	608
190	609
191	610
191	611
192	612
192	613
193	614
193	615
194	616
195	617
195	618
196	619
197	620
198	621
199	622
199	623
200	624
201	625
201	626
202	627
203	628
204	629
205	630
206	631
207	632
207	633
208	634
209	635
209	636
210	637
210	638
211	639
212	640
212	641
213	642
214	643
215	644
216	645
217	646
217	647

## Sheet: Sheet2
0	0		bending angle
0	1		54.1621
0	2
0	3
0	4
0	5
0	6
0	7
0	8
0	9
0	10
0	11
0	12
0	13
0	14
0	15
0	16
0	17
0	18
0	19
0	20
0	21
0	22
0	23
0	24
0	25
0	26
0	27
0	28
0	29
0	30
0	31
0	32
0	33
0	34
0	35
0	36
0	37
-1	38
-1	39
-1	40
-1	41
-1	42
-1	43
-1	44
-1	45
-1	46
-1	47
-1	48
-1	49
-1	50
-1	51
-1	52
0	53
-1	54
-1	55
0	56
0	57
0	58
1	59
1	60
1	61
1	62
1	63
1	64
1	65
1	66
1	67
1	68
1	69
1	70
1	71
1	72
1	73
1	74
1	75
1	76
2	77
2	78
2	79
2	80
2	81
3	82
3	83
3	84
3	85
3	86
3	87
4	88
4	89
4	90
4	91
5	92
5	93
5	94
5	95
6	96
6	97
6	98
6	99
7	100
7	101
7	102
7	103
8	104
8	105
8	106
8	107
9	108
9	109
9	110
9	111
10	112
10	113
11	114
11	115
11	116
12	117
12	118
13	119
13	120
13	121
14	122
14	123
14	124
14	125
14	126
15	127
15	128
15	129
16	130
16	131
17	132
17	133
17	134
18	135
19	136
19	137
19	138
20	139
20	140
20	141
20	142
21	143
21	144
22	145
22	146
22	147
22	148
23	149
23	150
23	151
24	152
24	153
24	154
25	155
25	156
26	157
26	158
27	159
27	160
27	161
28	162
28	163
29	164
29	165
29	166
30	167
30	168
31	169
31	170
32	171
32	172
33	173
33	174
34	175
34	176
35	177
35	178
36	179
36	180
37	181
37	182
37	183
38	184
39	185
39	186
40	187
40	188
40	189
41	190
41	191
42	192
42	193
43	194
43	195
44	196
45	197
45	198
46	199
46	200
47	201
48	202
48	203
48	204
49	205
49	206
50	207
50	208
51	209
51	210
52	211
52	212
53	213
54	214
54	215
55	216
55	217
56	218
56	219
57	220
57	221
58	222
58	223
59	224
59	225
60	226
60	227
61	228
62	229
62	230
63	231
63	232
64	233
64	234
65	235
65	236
66	237
67	238
67	239
68	240
69	241
69	242
70	243
70	244
71	245
71	246
72	247
72	248
73	249
73	250
74	251
75	252
76	253
76	254
77	255
78	256
78	257
79	258
79	259
80	260
81	261
81	262
82	263
83	264
83	265
84	266
84	267
85	268
86	269
86	270
87	271
88	272
88	273
89	274
89	275
90	276
90	277
91	278
91	279
92	280
93	281
94	282
94	283
95	284
95	285
96	286
96	287
97	288
98	289
99	290
100	291
100	292
101	293
101	294
102	295
103	296
104	297
104	298
105	299
106	300
106	301
107	302
108	303
109	304
109	305
110	306
111	307
111	308
112	309
113	310
114	311
114	312
115	313
115	314
116	315
117	316
118	317
119	318
120	319
120	320
121	321
121	322
122	323
123	324
124	325
124	326
125	327
126	328
127	329
127	330
128	331
129	332
130	333
130	334
131	335
132	336
132	337
133	338
134	339
134	340
135	341
136	342
136	343
137	344
138	345
139	346
139	347
140	348
141	349
142	350
142	351
143	352
144	353
145	354
145	355
146	356
147	357
148	358
148	359
149	360
151	361
151	362
152	363
153	364
153	365
154	366
155	367
156	368
157	369
158	370
159	371
159	372
160	373
161	374
162	375
163	376
164	377
165	378
166	379
167	380
168	381
169	382
170	383
171	384
172	385
173	386
174	387
175	388
176	389
178	390
180	391
181	392
182	393
183	394
184	395
185	396
187	397
188	398
189	399
190	400
190	401
191	402
192	403
193	404
194	405
195	406
196	407
198	408
200	409
201	410
202	411
203	412
204	413
205	414
206	415
207	416
208	417
209	418
210	419
211	420
213	421
215	422
217	423
218	424
219	425
219	426
220	427
222	428
223	429
225	430
226	431
227	432
228	433
230	434
231	435
232	436
234	437
235	438
237	439
238	440
240	441
241	442
242	443
243	444
245	445
246	446
247	447
248	448
250	449
251	450
253	451
254	452
255	453
257	454
258	455
260	456
262	457
263	458
265	459
267	460
268	461
271	462
272	463
274	464
275	465
276	466
278	467
279	468
280	469
281	470
282	471
284	472
285	473
287	474
288	475
291	476
293	477
295	478
296	479
298	480
300	481
302	482
303	483
306	484
307	485
308	486
310	487
311	488
312	489
314	490
316	491
318	492
321	493
322	494
323	495
324	496
326	497
328	498
329	499
330	500
332	501
333	502
336	503
337	504
339	505
341	506
344	507
346	508
348	509
349	510
351	511
352	512
353	513
355	514
356	515
358	516
360	517
361	518
363	519
366	520
368	521
369	522
371	523
374	524
377	525
378	526
380	527
381	528
383	529
385	530
386	531
389	532
391	533
393	534
396	535

## Sheet: Sheet3
0	0		bending angle
0	1		56.7063
0	2
0	3
0	4
0	5
0	6
0	7
0	8
0	9
0	10
0	11
0	12
0	13
0	14
0	15
0	16
0	17
0	18
0	19
0	20
0	21
0	22
0	23
1	24
1	25
1	26
1	27
0	28
1	29
1	30
1	31
1	32
1	33
1	34
1	35
1	36
1	37
0	38
0	39
0	40
0	41
0	42
0	43
0	44
0	45
0	46
0	47
0	48
0	49
0	50
0	51
0	52
1	53
1	54
1	55
1	56
2	57
2	58
2	59
2	60
3	61
3	62
3	63
3	64
3	65
3	66
3	67
3	68
3	69
3	70
3	71
3	72
3	73
4	74
4	75
4	76
4	77
5	78
5	79
5	80
5	81
6	82
6	83
6	84
6	85
7	86
7	87
7	88
7	89
8	90
8	91
8	92
8	93
9	94
9	95
9	96
10	97
10	98
10	99
10	100
11	101
11	102
12	103
12	104
12	105
13	106
13	107
14	108
14	109
14	110
15	111
15	112
15	113
16	114
17	115
17	116
18	117
18	118
19	119
19	120
19	121
20	122
20	123
20	124
21	125
21	126
21	127
22	128
22	129
23	130
23	131
24	132
24	133
25	134
26	135
26	136
26	137
27	138
28	139
28	140
29	141
29	142
30	143
30	144
30	145
31	146
31	147
32	148
32	149
33	150
33	151
34	152
34	153
35	154
35	155
36	156
37	157
37	158
38	159
38	160
38	161
39	162
40	163
40	164
41	165
41	166
42	167
43	168
43	169
44	170
45	171
45	172
46	173
47	174
47	175
48	176
49	177
49	178
50	179
51	180
51	181
52	182
52	183
53	184
54	185
54	186
55	187
56	188
57	189
57	190
58	191
58	192
60	193
60	194
61	195
61	196
62	197
63	198
64	199
64	200
65	201
65	202
66	203
67	204
68	205
68	206
69	207
70	208
70	209
72	210
72	211
73	212
74	213
74	214
75	215
76	216
76	217
77	218
77	219
78	220
79	221
80	222
81	223
82	224
82	225
83	226
84	227
85	228
85	229
86	230
87	231
88	232
89	233
89	234
90	235
91	236
92	237
93	238
93	239
94	240
95	241
96	242
97	243
98	244
98	245
99	246
100	247
101	248
102	249
103	250
104	251
105	252
105	253
106	254
107	255
108	256
109	257
110	258
110	259
111	260
112	261
113	262
114	263
114	264
115	265
116	266
117	267
118	268
119	269
119	270
120	271
121	272
122	273
123	274
124	275
125	276
126	277
127	278
128	279
129	280
130	281
131	282
132	283
133	284
134	285
135	286
135	287
137	288
138	289
138	290
139	291
140	292
141	293
142	294
143	295
144	296
145	297
146	298
147	299
148	300
149	301
150	302
151	303
152	304
153	305
154	306
156	307
156	308
157	309
158	310
159	311
160	312
161	313
162	314
163	315
164	316
165	317
166	318
167	319
168	320
169	321
170	322
171	323
172	324
173	325
174	326
175	327
176	328
177	329
178	330
179	331
180	332
181	333
182	334
183	335
185	336
186	337
186	338
188	339
189	340
190	341
191	342
192	343
193	344
195	345
196	346
197	347
198	348
199	349
201	350
202	351
203	352
205	353
206	354
207	355
209	356
210	357
212	358
213	359
214	360
215	361
217	362
218	363
220	364
225	365
226	366
227	367
228	368
232	369
233	370
233	371
234	372
235	373
236	374
239	375
240	376
242	377
246	378
247	379
248	380
250	381
251	382
253	383
254	384
255	385
257	386
259	387
262	388
265	389
266	390
267	391
269	392
270	393
273	394
275	395
276	396
277	397
280	398
281	399
284	400
288	401
289	402
291	403
292	404
295	405
297	406
299	407
300	408
302	409
305	410
307	411
309	412
311	413
314	414
316	415
318	416
322	417
325	418
328	419
330	420
331	421
334	422
336	423
337	424
340	425
342	426
343	427
347	428
351	429
353	430
357	431
359	432
361	433
366	434
368	435
370	436
371	437
373	438
378	439
381	440
383	441
386	442
388	443
390	444
392	445
394	446
398	447
402	448
405	449
410	450
412	451
414	452
416	453
418	454
420	455
423	456
426	457
430	458
434	459
436	460
442	461
445	462
447	463
449	464
453	465
456	466
460	467

## Sheet: Sheet4
0	0		bending angle
0	1		57.2592
0	2
0	3
0	4
0	5
1	6
1	7
1	8
1	9
1	10
1	11
1	12
1	13
1	14
1	15
1	16
1	17
1	18
1	19
1	20
1	21
1	22
1	23
1	24
2	25
2	26
2	27
2	28
2	29
2	30
2	31
2	32
2	33
2	34
2	35
2	36
2	37
2	38
2	39
2	40
2	41
2	42
2	43
2	44
2	45
2	46
2	47
2	48
2	49
2	50
2	51
2	52
2	53
2	54
3	55
3	56
3	57
3	58
4	59
4	60
4	61
5	62
4	63
5	64
5	65
5	66
5	67
5	68
5	69
5	70
5	71
6	72
6	73
6	74
6	75
7	76
7	77
7	78
7	79
8	80
8	81
8	82
9	83
9	84
9	85
9	86
10	87
10	88
10	89
11	90
11	91
11	92
12	93
12	94
12	95
13	96
13	97
14	98
14	99
14	100
14	101
15	102
16	103
16	104
17	105
17	106
18	107
18	108
18	109
19	110
19	111
20	112
20	113
21	114
21	115
22	116
23	117
23	118
24	119
24	120
25	121
25	122
26	123
26	124
27	125
27	126
27	127
28	128
29	129
29	130
30	131
31	132
31	133
32	134
33	135
33	136
34	137
34	138
35	139
35	140
36	141
36	142
37	143
37	144
38	145
39	146
39	147
40	148
41	149
41	150
42	151
42	152
43	153
44	154
45	155
45	156
46	157
46	158
47	159
48	160
49	161
50	162
50	163
50	164
51	165
52	166
53	167
54	168
54	169
55	170
56	171
57	172
58	173
59	174
59	175
60	176
61	177
61	178
62	179
63	180
64	181
64	182
65	183
66	184
67	185
68	186
69	187
70	188
70	189
71	190
72	191
73	192
75	193
75	194
76	195
76	196
77	197
78	198
79	199
80	200
81	201
81	202
82	203
84	204
85	205
86	206
87	207
87	208
88	209
89	210
90	211
90	212
91	213
92	214
93	215
94	216
95	217
96	218
97	219
98	220
99	221
100	222
101	223
102	224
103	225
104	226
105	227
106	228
107	229
108	230
109	231
110	232
111	233
112	234
113	235
114	236
115	237
117	238
118	239
118	240
120	241
121	242
122	243
123	244
124	245
126	246
126	247
127	248
128	249
129	250
130	251
131	252
132	253
133	254
134	255
135	256
136	257
137	258
138	259
139	260
140	261
141	262
143	263
143	264
144	265
146	266
147	267
149	268
150	269
151	270
152	271
153	272
155	273
156	274
157	275
158	276
159	277
160	278
161	279
163	280
164	281
165	282
166	283
168	284
169	285
171	286
171	287
173	288
174	289
175	290
176	291
178	292
179	293
180	294
182	295
183	296
184	297
185	298
186	299
188	300
188	301
190	302
191	303
192	304
193	305
195	306
196	307
197	308
199	309
200	310
201	311
202	312
204	313
205	314
206	315
208	316
209	317
210	318
212	319
213	320
215	321
216	322
218	323
219	324
221	325
222	326
223	327
225	328
227	329
228	330
230	331
231	332
233	333
235	334
236	335
238	336
240	337
242	338
244	339
245	340
247	341
252	342
254	343
256	344
259	345
262	346
263	347
264	348
266	349
267	350
269	351
271	352
275	353
278	354
280	355
282	356
284	357
285	358
286	359
288	360
292	361
297	362
299	363
301	364
302	365
305	366
308	367
310	368
313	369
316	370
318	371
322	372
325	373
327	374
329	375
332	376
335	377
339	378
342	379
343	380
348	381
350	382
356	383
359	384
363	385
365	386
369	387
371	388
373	389
376	390
379	391
385	392
390	393
393	394
396	395
403	396
407	397
408	398
411	399
419	400
421	401
424	402
427	403
429	404
434	405
441	406
446	407
450	408
453	409
454	410
458	411
463	412
467	413
474	414
481	415
485	416
490	417
493	418
503	419

## Sheet: Sheet5
0	0		bending angle
0	1		57.2957
0	2
0	3
0	4
0	5
0	6
0	7
0	8
0	9
0	10
0	11
0	12
0	13
1	14
1	15
1	16
1	17
1	18
1	19
1	20
1	21
1	22
1	23
1	24
1	25
1	26
1	27
1	28
1	29
2	30
2	31
2	32
2	33
2	34
2	35
2	36
2	37
2	38
2	39
2	40
2	41
2	42
2	43
2	44
2	45
2	46
2	47
2	48
2	49
2	50
2	51
2	52
3	53
3	54
3	55
3	56
3	57
4	58
4	59
5	60
5	61
5	62
5	63
5	64
5	65
5	66
6	67
6	68
6	69
6	70
6	71
7	72
7	73
7	74
7	75
8	76
8	77
8	78
9	79
9	80
9	81
9	82
10	83
10	84
10	85
11	86
11	87
11	88
12	89
12	90
13	91
13	92
14	93
14	94
14	95
15	96
15	97
15	98
16	99
16	100
17	101
17	102
18	103
19	104
19	105
20	106
20	107
21	108
21	109
22	110
22	111
23	112
23	113
24	114
25	115
25	116
26	117
27	118
28	119
28	120
28	121
29	122
29	123
30	124
30	125
31	126
32	127
32	128
33	129
34	130
34	131
35	132
36	133
37	134
38	135
38	136
39	137
39	138
40	139
41	140
41	141
42	142
43	143
43	144
44	145
45	146
45	147
46	148
47	149
48	150
49	151
49	152
50	153
51	154
51	155
52	156
53	157
54	158
55	159
56	160
56	161
57	162
58	163
59	164
60	165
61	166
62	167
63	168
64	169
64	170
65	171
66	172
67	173
68	174
69	175
70	176
71	177
72	178
72	179
73	180
75	181
76	182
76	183
78	184
79	185
80	186
81	187
82	188
83	189
84	190
85	191
85	192
86	193
87	194
89	195
90	196
91	197
92	198
93	199
94	200
95	201
97	202
97	203
98	204
99	205
100	206
101	207
102	208
103	209
105	210
106	211
107	212
108	213
109	214
110	215
111	216
112	217
114	218
115	219
116	220
117	221
118	222
119	223
121	224
122	225
123	226
125	227
126	228
127	229
128	230
129	231
131	232
132	233
133	234
135	235
136	236
137	237
139	238
140	239
141	240
142	241
143	242
145	243
146	244
147	245
148	246
149	247
150	248
152	249
153	250
154	251
155	252
157	253
158	254
160	255
161	256
163	257
164	258
165	259
167	260
168	261
170	262
171	263
172	264
174	265
175	266
177	267
179	268
181	269
182	270
184	271
185	272
186	273
187	274
188	275
189	276
192	277
193	278
195	279
197	280
198	281
199	282
201	283
202	284
204	285
205	286
207	287
208	288
209	289
211	290
213	291
214	292
216	293
218	294
219	295
220	296
222	297
224	298
225	299
227	300
229	301
230	302
232	303
233	304
235	305
237	306
239	307
240	308
242	309
244	310
246	311
248	312
250	313
252	314
254	315
256	316
258	317
260	318
263	319
265	320
267	321
270	322
276	323
278	324
283	325
285	326
286	327
288	328
289	329
291	330
294	331
300	332
302	333
306	334
307	335
309	336
311	337
314	338
322	339
323	340
326	341
330	342
332	343
336	344
339	345
343	346
348	347
351	348
353	349
358	350
360	351
365	352
369	353
372	354
378	355
387	356
391	357
394	358
397	359
400	360
404	361
414	362
420	363
424	364
431	365
434	366
438	367
448	368
452	369
456	370
459	371
470	372
478	373
481	374
486	375
490	376
501	377
513	378
517	379
530	380
