# Supplementary material for: Regrafting submillimeter-scale ferromagnetic soft continuums
Source: Nat Commun. 2025 Jul 31;16:7023. doi: 10.1038/s41467-025-60928-6 (PMC12313971; doi:10.1038/s41467-025-60928-6)
Supplement: Supplementary file 25 — Source Data [file 41467_2025_60928_MOESM25_ESM.zip › Source File/Fig 2D/D6_L3cm.xlsx]

## Sheet: Sheet1
0	0		bending degree
0	1		11.3088
0	2
0	3
0	4
0	5
1	6
1	7
1	8
1	9
1	10
1	11
1	12
1	13
1	14
0	15
0	16
0	17
0	18
0	19
0	20
0	21
0	22
1	23
1	24
1	25
1	26
1	27
1	28
1	29
1	30
1	31
1	32
1	33
1	34
1	35
1	36
1	37
1	38
1	39
2	40
2	41
2	42
2	43
2	44
2	45
2	46
2	47
2	48
2	49
2	50
2	51
2	52
2	53
2	54
2	55
2	56
2	57
2	58
2	59
2	60
2	61
2	62
2	63
2	64
2	65
2	66
2	67
2	68
2	69
3	70
3	71
3	72
3	73
3	74
3	75
3	76
3	77
3	78
3	79
3	80
3	81
3	82
4	83
4	84
4	85
4	86
4	87
4	88
4	89
4	90
4	91
4	92
4	93
4	94
4	95
4	96
4	97
4	98
5	99
5	100
5	101
5	102
5	103
5	104
5	105
5	106
5	107
5	108
6	109
6	110
6	111
6	112
6	113
6	114
7	115
7	116
7	117
7	118
7	119
7	120
7	121
7	122
7	123
7	124
7	125
7	126
8	127
8	128
8	129
8	130
8	131
8	132
8	133
9	134
9	135
9	136
9	137
9	138
9	139
9	140
10	141
10	142
10	143
10	144
10	145
10	146
10	147
10	148
11	149
11	150
11	151
11	152
11	153
12	154
12	155
12	156
12	157
13	158
13	159
13	160
13	161
14	162
14	163
14	164
14	165
15	166
15	167
15	168
15	169
15	170
16	171
16	172
16	173
16	174
16	175
17	176
17	177
17	178
17	179
18	180
18	181
18	182
18	183
18	184
19	185
19	186
19	187
19	188
20	189
20	190
20	191
20	192
21	193
21	194
21	195
21	196
21	197
21	198
22	199
22	200
22	201
22	202
23	203
23	204
23	205
23	206
24	207
24	208
24	209
24	210
25	211
25	212
25	213
26	214
26	215
26	216
26	217
26	218
27	219
27	220

## Sheet: Sheet2
0	0		bending degree
0	1		21.7695
0	2
0	3
0	4
1	5
1	6
1	7
1	8
1	9
1	10
1	11
1	12
1	13
1	14
1	15
1	16
1	17
1	18
2	19
2	20
2	21
2	22
2	23
2	24
2	25
2	26
3	27
3	28
3	29
3	30
3	31
3	32
4	33
4	34
4	35
4	36
4	37
4	38
5	39
5	40
5	41
5	42
5	43
6	44
6	45
6	46
6	47
6	48
6	49
6	50
6	51
7	52
7	53
7	54
7	55
8	56
8	57
8	58
8	59
8	60
9	61
9	62
9	63
9	64
9	65
9	66
10	67
10	68
10	69
10	70
10	71
11	72
11	73
11	74
11	75
12	76
12	77
12	78
12	79
12	80
12	81
13	82
13	83
13	84
14	85
14	86
14	87
14	88
14	89
15	90
15	91
15	92
15	93
15	94
16	95
16	96
17	97
17	98
17	99
17	100
17	101
18	102
18	103
18	104
18	105
19	106
19	107
19	108
19	109
20	110
20	111
20	112
21	113
21	114
21	115
22	116
22	117
22	118
22	119
22	120
23	121
23	122
23	123
24	124
24	125
25	126
25	127
25	128
26	129
26	130
26	131
27	132
27	133
28	134
28	135
28	136
29	137
29	138
30	139
30	140
30	141
31	142
31	143
31	144
32	145
32	146
32	147
33	148
33	149
34	150
34	151
35	152
35	153
36	154
36	155
37	156
37	157
38	158
38	159
39	160
39	161
40	162
40	163
41	164
41	165
42	166
43	167
43	168
44	169
44	170
45	171
45	172
46	173
46	174
47	175
47	176
48	177
48	178
49	179
49	180
50	181
50	182
51	183
51	184
52	185
52	186
53	187
54	188
54	189
55	190
55	191
56	192
56	193
57	194
57	195
58	196
59	197
59	198
60	199
60	200
61	201
62	202
62	203
63	204
64	205
64	206
65	207
65	208
66	209
66	210

## Sheet: Sheet3
0	0		bending degree
0	1		43.6361
0	2
0	3
1	4
1	5
1	6
1	7
1	8
1	9
1	10
2	11
2	12
2	13
2	14
2	15
2	16
2	17
2	18
3	19
3	20
3	21
3	22
3	23
3	24
4	25
4	26
4	27
4	28
5	29
5	30
5	31
6	32
6	33
6	34
7	35
7	36
7	37
7	38
8	39
8	40
8	41
9	42
9	43
9	44
9	45
10	46
10	47
10	48
10	49
11	50
11	51
11	52
11	53
12	54
12	55
12	56
13	57
13	58
14	59
14	60
14	61
14	62
15	63
15	64
15	65
15	66
16	67
16	68
16	69
17	70
17	71
17	72
18	73
18	74
19	75
19	76
19	77
20	78
20	79
20	80
21	81
21	82
21	83
22	84
22	85
23	86
23	87
23	88
24	89
24	90
25	91
25	92
25	93
26	94
26	95
27	96
27	97
28	98
28	99
28	100
29	101
29	102
30	103
30	104
30	105
31	106
31	107
32	108
33	109
33	110
33	111
34	112
34	113
35	114
35	115
35	116
36	117
36	118
37	119
37	120
38	121
39	122
39	123
40	124
40	125
41	126
41	127
42	128
43	129
43	130
44	131
44	132
45	133
45	134
46	135
47	136
47	137
48	138
49	139
49	140
50	141
51	142
51	143
52	144
52	145
53	146
54	147
55	148
56	149
56	150
57	151
58	152
59	153
60	154
60	155
61	156
62	157
63	158
64	159
65	160
65	161
66	162
66	163
67	164
69	165
69	166
70	167
71	168
72	169
72	170
74	171
74	172
75	173
76	174
77	175
77	176
78	177
79	178
80	179
81	180
82	181
83	182
84	183
84	184
85	185
86	186
88	187
88	188
90	189
91	190
91	191
92	192
94	193
94	194
95	195
96	196
97	197

## Sheet: Sheet4
0	0		bending degree
0	1		47.1659
0	2
0	3
1	4
1	5
1	6
1	7
1	8
2	9
2	10
2	11
2	12
2	13
3	14
3	15
3	16
3	17
3	18
4	19
4	20
4	21
4	22
5	23
5	24
5	25
6	26
6	27
6	28
7	29
7	30
7	31
8	32
8	33
9	34
9	35
9	36
10	37
10	38
11	39
11	40
11	41
12	42
12	43
12	44
13	45
13	46
13	47
14	48
14	49
14	50
15	51
15	52
16	53
16	54
16	55
17	56
17	57
18	58
18	59
19	60
19	61
20	62
20	63
20	64
21	65
21	66
22	67
22	68
23	69
23	70
24	71
24	72
25	73
25	74
25	75
26	76
26	77
27	78
27	79
28	80
29	81
29	82
30	83
30	84
30	85
31	86
32	87
32	88
32	89
33	90
33	91
34	92
35	93
35	94
36	95
36	96
37	97
38	98
38	99
39	100
39	101
40	102
41	103
41	104
42	105
43	106
43	107
44	108
44	109
45	110
45	111
46	112
46	113
47	114
48	115
49	116
49	117
50	118
51	119
52	120
52	121
53	122
54	123
55	124
55	125
57	126
57	127
58	128
59	129
59	130
60	131
61	132
62	133
63	134
63	135
64	136
65	137
66	138
67	139
68	140
69	141
71	142
72	143
72	144
74	145
75	146
75	147
77	148
78	149
79	150
80	151
81	152
82	153
83	154
84	155
86	156
87	157
88	158
89	159
90	160
91	161
92	162
94	163
94	164
96	165
97	166
98	167
100	168
101	169
102	170
103	171
104	172
106	173
107	174
108	175
110	176
111	177
112	178
113	179
115	180
116	181
117	182
118	183

## Sheet: Sheet5
0	0		bending degree
0	1		54.248
0	2
0	3
1	4
1	5
1	6
1	7
2	8
2	9
2	10
2	11
3	12
3	13
3	14
3	15
3	16
4	17
4	18
4	19
5	20
5	21
5	22
6	23
6	24
7	25
7	26
7	27
8	28
8	29
9	30
9	31
9	32
10	33
10	34
11	35
11	36
12	37
12	38
13	39
13	40
14	41
14	42
15	43
15	44
16	45
16	46
17	47
17	48
17	49
18	50
18	51
19	52
19	53
20	54
21	55
21	56
22	57
22	58
23	59
23	60
24	61
24	62
25	63
25	64
26	65
27	66
27	67
28	68
28	69
29	70
29	71
30	72
31	73
31	74
32	75
33	76
33	77
34	78
35	79
35	80
36	81
36	82
37	83
37	84
38	85
39	86
40	87
40	88
41	89
42	90
42	91
43	92
44	93
45	94
46	95
46	96
47	97
47	98
48	99
49	100
50	101
51	102
51	103
52	104
52	105
53	106
54	107
55	108
56	109
57	110
57	111
58	112
59	113
60	114
61	115
62	116
63	117
64	118
65	119
66	120
67	121
68	122
69	123
70	124
71	125
72	126
73	127
74	128
75	129
76	130
78	131
79	132
80	133
82	134
83	135
85	136
86	137
87	138
88	139
90	140
91	141
93	142
94	143
96	144
97	145
98	146
99	147
101	148
103	149
104	150
106	151
107	152
108	153
110	154
112	155
113	156
115	157
117	158
118	159
119	160
121	161
123	162
125	163
126	164
128	165
130	166
132	167
134	168
135	169
