# Supplementary material for: Regrafting submillimeter-scale ferromagnetic soft continuums
Source: Nat Commun. 2025 Jul 31;16:7023. doi: 10.1038/s41467-025-60928-6 (PMC12313971; doi:10.1038/s41467-025-60928-6)
Supplement: Supplementary file 25 — Source Data [file 41467_2025_60928_MOESM25_ESM.zip › Source File/Fig 2D/D6_L6cm.xlsx]

## Sheet: Sheet1
0	0		bending angle
0	1		33.391
0	2
0	3
0	4
0	5
0	6
0	7
0	8
0	9
0	10
0	11
0	12
0	13
0	14
0	15
0	16
0	17
1	18
1	19
1	20
1	21
1	22
1	23
1	24
1	25
1	26
1	27
1	28
1	29
1	30
1	31
1	32
1	33
1	34
1	35
2	36
2	37
2	38
2	39
2	40
2	41
2	42
2	43
2	44
2	45
2	46
2	47
2	48
2	49
2	50
2	51
2	52
2	53
2	54
2	55
3	56
3	57
3	58
3	59
3	60
3	61
3	62
3	63
3	64
4	65
4	66
4	67
4	68
4	69
4	70
4	71
4	72
4	73
5	74
5	75
5	76
5	77
5	78
5	79
5	80
5	81
6	82
6	83
6	84
6	85
6	86
6	87
6	88
6	89
6	90
6	91
6	92
6	93
7	94
7	95
7	96
7	97
7	98
7	99
8	100
8	101
8	102
8	103
8	104
9	105
9	106
9	107
9	108
10	109
10	110
10	111
10	112
10	113
10	114
10	115
11	116
11	117
11	118
11	119
11	120
12	121
12	122
12	123
13	124
13	125
13	126
13	127
14	128
14	129
14	130
15	131
15	132
16	133
16	134
16	135
17	136
17	137
17	138
17	139
17	140
17	141
18	142
18	143
18	144
19	145
19	146
19	147
19	148
19	149
20	150
20	151
20	152
21	153
21	154
21	155
21	156
21	157
22	158
22	159
23	160
23	161
23	162
23	163
23	164
24	165
24	166
25	167
25	168
25	169
25	170
26	171
26	172
26	173
26	174
26	175
27	176
27	177
27	178
27	179
28	180
28	181
28	182
28	183
28	184
28	185
28	186
29	187
29	188
29	189
29	190
29	191
29	192
30	193
30	194
30	195
30	196
31	197
31	198
32	199
32	200
32	201
33	202
33	203
33	204
33	205
34	206
34	207
34	208
35	209
35	210
35	211
35	212
36	213
36	214
36	215
37	216
37	217
37	218
37	219
38	220
38	221
38	222
39	223
39	224
39	225
40	226
40	227
40	228
41	229
41	230
41	231
41	232
42	233
42	234
42	235
43	236
43	237
43	238
44	239
44	240
45	241
46	242
46	243
46	244
47	245
47	246
47	247
48	248
48	249
49	250
49	251
50	252
50	253
51	254
51	255
52	256
52	257
52	258
53	259
53	260
54	261
54	262
55	263
55	264
56	265
56	266
57	267
57	268
58	269
58	270
58	271
58	272
59	273
59	274
60	275
60	276
61	277
61	278
62	279
62	280
63	281
63	282
64	283
64	284
65	285
65	286
66	287
66	288
67	289
67	290
68	291
68	292
69	293
69	294
70	295
70	296
71	297
71	298
72	299
73	300
73	301
74	302
74	303
75	304
75	305
76	306
76	307
77	308
77	309
78	310
79	311
79	312
80	313
80	314
81	315
82	316
82	317
82	318
83	319
84	320
85	321
85	322
86	323
86	324
87	325
87	326
88	327
89	328
89	329
90	330
90	331
91	332
92	333
92	334
93	335
94	336
94	337
95	338
96	339
96	340
97	341
97	342
98	343
98	344
99	345
100	346
101	347
101	348
102	349
102	350
103	351
103	352
104	353
104	354
105	355
106	356
107	357
108	358
108	359
109	360
109	361
110	362
110	363
111	364
112	365
112	366
113	367
114	368
114	369
115	370
116	371
116	372
117	373
118	374
118	375
118	376
119	377
120	378
121	379
121	380
122	381
123	382
124	383
124	384
125	385
125	386
126	387
127	388
127	389
128	390
129	391
129	392
130	393
130	394
131	395

## Sheet: Sheet2
0	0		bending angle
1	1		51.8612
1	2
1	3
1	4
1	5
1	6
1	7
1	8
2	9
2	10
2	11
2	12
2	13
2	14
2	15
2	16
2	17
2	18
3	19
3	20
3	21
3	22
4	23
4	24
4	25
4	26
4	27
5	28
5	29
5	30
5	31
5	32
5	33
5	34
5	35
6	36
6	37
6	38
6	39
6	40
7	41
7	42
7	43
7	44
7	45
8	46
8	47
8	48
8	49
8	50
9	51
9	52
9	53
9	54
10	55
10	56
10	57
10	58
11	59
11	60
11	61
11	62
11	63
12	64
12	65
13	66
13	67
13	68
14	69
14	70
14	71
15	72
15	73
15	74
16	75
16	76
16	77
17	78
17	79
17	80
18	81
18	82
18	83
18	84
19	85
19	86
19	87
20	88
20	89
20	90
20	91
21	92
21	93
22	94
22	95
22	96
23	97
23	98
24	99
24	100
25	101
25	102
26	103
26	104
27	105
27	106
28	107
29	108
29	109
30	110
30	111
30	112
30	113
31	114
31	115
32	116
32	117
33	118
33	119
34	120
34	121
35	122
36	123
36	124
37	125
37	126
38	127
39	128
40	129
41	130
41	131
41	132
42	133
42	134
43	135
43	136
44	137
45	138
45	139
46	140
46	141
47	142
47	143
48	144
49	145
49	146
50	147
51	148
51	149
52	150
52	151
53	152
54	153
54	154
55	155
56	156
56	157
57	158
58	159
58	160
58	161
59	162
60	163
60	164
60	165
61	166
62	167
63	168
63	169
63	170
64	171
64	172
65	173
65	174
66	175
66	176
67	177
67	178
68	179
68	180
69	181
69	182
70	183
71	184
71	185
72	186
73	187
74	188
74	189
75	190
76	191
76	192
77	193
77	194
78	195
79	196
79	197
80	198
81	199
81	200
82	201
83	202
83	203
84	204
85	205
85	206
86	207
86	208
87	209
88	210
89	211
90	212
90	213
91	214
92	215
93	216
93	217
94	218
94	219
95	220
96	221
97	222
98	223
99	224
100	225
101	226
102	227
103	228
104	229
105	230
105	231
107	232
108	233
108	234
110	235
111	236
111	237
113	238
114	239
114	240
116	241
116	242
117	243
118	244
119	245
120	246
121	247
122	248
123	249
124	250
125	251
126	252
127	253
128	254
130	255
131	256
132	257
133	258
134	259
135	260
136	261
137	262
139	263
139	264
141	265
142	266
143	267
145	268
146	269
147	270
148	271
150	272
151	273
152	274
153	275
154	276
156	277
157	278
158	279
160	280
161	281
162	282
163	283
165	284
166	285
168	286
169	287
171	288
172	289
173	290
175	291
176	292
177	293
179	294
180	295
182	296
183	297
184	298
186	299
188	300
189	301
190	302
192	303
193	304
194	305
196	306
197	307
199	308
200	309
202	310
204	311
205	312
207	313
208	314
210	315
211	316
213	317
214	318
216	319
217	320
218	321
220	322
222	323
223	324
225	325
226	326
228	327
229	328
231	329
232	330
234	331
235	332
237	333

## Sheet: Sheet3
0	0		bending angle
0	1		56.1554
1	2
1	3
1	4
1	5
1	6
1	7
2	8
2	9
2	10
2	11
3	12
3	13
3	14
3	15
3	16
3	17
3	18
4	19
4	20
5	21
5	22
5	23
5	24
6	25
6	26
6	27
6	28
6	29
6	30
7	31
7	32
7	33
8	34
8	35
8	36
9	37
9	38
9	39
9	40
10	41
10	42
10	43
11	44
11	45
11	46
11	47
12	48
12	49
12	50
12	51
13	52
13	53
14	54
14	55
14	56
15	57
15	58
16	59
16	60
17	61
17	62
17	63
18	64
18	65
19	66
19	67
20	68
20	69
21	70
21	71
22	72
22	73
23	74
23	75
24	76
24	77
25	78
25	79
26	80
26	81
27	82
27	83
28	84
28	85
29	86
29	87
29	88
30	89
30	90
31	91
32	92
32	93
33	94
34	95
35	96
35	97
36	98
36	99
37	100
38	101
39	102
40	103
40	104
41	105
41	106
42	107
42	108
43	109
44	110
44	111
45	112
46	113
47	114
47	115
48	116
49	117
50	118
51	119
52	120
53	121
54	122
55	123
56	124
57	125
58	126
58	127
59	128
60	129
61	130
61	131
62	132
63	133
64	134
65	135
66	136
66	137
67	138
68	139
69	140
70	141
71	142
72	143
73	144
74	145
75	146
75	147
76	148
77	149
78	150
79	151
80	152
80	153
81	154
82	155
83	156
84	157
85	158
86	159
86	160
87	161
88	162
88	163
89	164
90	165
90	166
91	167
92	168
93	169
94	170
95	171
96	172
97	173
98	174
99	175
100	176
101	177
101	178
103	179
103	180
105	181
106	182
106	183
107	184
109	185
109	186
111	187
111	188
112	189
113	190
114	191
115	192
117	193
117	194
118	195
119	196
120	197
122	198
123	199
124	200
125	201
126	202
128	203
129	204
131	205
132	206
133	207
134	208
136	209
137	210
139	211
140	212
142	213
143	214
144	215
146	216
147	217
149	218
150	219
151	220
153	221
154	222
156	223
157	224
159	225
160	226
162	227
163	228
165	229
167	230
169	231
170	232
172	233
174	234
175	235
177	236
179	237
181	238
183	239
185	240
186	241
188	242
190	243
192	244
194	245
196	246
198	247
200	248
202	249
203	250
206	251
208	252
210	253
213	254
215	255
218	256
219	257
221	258
224	259
226	260
228	261
230	262
232	263
235	264
237	265
239	266
241	267
244	268
246	269
249	270
251	271
253	272
256	273
258	274
260	275
263	276
265	277
268	278
270	279
272	280
275	281
277	282
279	283
282	284
284	285
286	286

## Sheet: Sheet4
0	0		bending angle
0	1		57.0124
0	2
0	3
1	4
1	5
1	6
1	7
1	8
2	9
2	10
2	11
2	12
2	13
3	14
3	15
3	16
3	17
4	18
4	19
5	20
5	21
5	22
6	23
6	24
6	25
7	26
7	27
7	28
7	29
8	30
8	31
8	32
9	33
9	34
9	35
10	36
10	37
10	38
11	39
11	40
12	41
12	42
12	43
13	44
13	45
14	46
14	47
15	48
15	49
15	50
16	51
16	52
17	53
17	54
18	55
18	56
19	57
19	58
20	59
20	60
21	61
21	62
22	63
22	64
23	65
24	66
25	67
25	68
26	69
26	70
27	71
28	72
28	73
29	74
30	75
30	76
31	77
31	78
32	79
33	80
33	81
34	82
34	83
35	84
36	85
36	86
37	87
38	88
38	89
39	90
40	91
41	92
42	93
43	94
44	95
44	96
45	97
47	98
48	99
48	100
49	101
50	102
50	103
51	104
52	105
53	106
54	107
55	108
56	109
57	110
58	111
59	112
60	113
61	114
63	115
64	116
66	117
67	118
67	119
68	120
69	121
70	122
72	123
72	124
73	125
75	126
76	127
76	128
78	129
79	130
80	131
81	132
82	133
83	134
85	135
86	136
87	137
89	138
90	139
91	140
92	141
93	142
94	143
95	144
96	145
97	146
98	147
99	148
100	149
101	150
102	151
103	152
104	153
105	154
106	155
107	156
108	157
109	158
110	159
111	160
113	161
114	162
115	163
116	164
118	165
119	166
120	167
122	168
123	169
124	170
125	171
126	172
128	173
129	174
130	175
132	176
133	177
134	178
135	179
137	180
138	181
140	182
141	183
142	184
144	185
145	186
148	187
149	188
151	189
153	190
155	191
157	192
159	193
160	194
163	195
164	196
166	197
168	198
170	199
171	200
173	201
175	202
177	203
179	204
180	205
183	206
185	207
187	208
190	209
191	210
194	211
196	212
198	213
200	214
203	215
205	216
208	217
210	218
213	219
215	220
218	221
220	222
223	223
225	224
228	225
231	226
233	227
236	228
240	229
243	230
246	231
249	232
251	233
254	234
257	235
261	236
264	237
267	238
269	239
273	240
276	241
279	242
283	243
286	244
289	245
292	246
295	247
299	248
302	249
305	250
308	251
311	252
314	253

## Sheet: Sheet5
0	0		bending angle
0	1		57.27
0	2
0	3
1	4
1	5
1	6
1	7
2	8
2	9
3	10
3	11
3	12
3	13
3	14
3	15
4	16
5	17
5	18
5	19
6	20
6	21
7	22
7	23
7	24
8	25
8	26
8	27
9	28
9	29
10	30
10	31
11	32
11	33
11	34
11	35
12	36
12	37
13	38
13	39
14	40
14	41
15	42
15	43
16	44
17	45
17	46
17	47
18	48
18	49
19	50
20	51
20	52
21	53
21	54
22	55
22	56
23	57
24	58
24	59
25	60
26	61
27	62
27	63
28	64
29	65
30	66
30	67
31	68
32	69
32	70
33	71
34	72
35	73
36	74
37	75
37	76
38	77
39	78
40	79
40	80
41	81
42	82
42	83
43	84
44	85
45	86
46	87
47	88
48	89
49	90
51	91
52	92
53	93
54	94
55	95
56	96
57	97
58	98
59	99
60	100
61	101
62	102
63	103
65	104
66	105
67	106
69	107
70	108
72	109
74	110
75	111
76	112
77	113
78	114
80	115
81	116
82	117
83	118
85	119
86	120
87	121
89	122
90	123
91	124
93	125
94	126
96	127
97	128
99	129
100	130
102	131
103	132
104	133
105	134
107	135
108	136
110	137
111	138
112	139
113	140
114	141
115	142
116	143
118	144
119	145
120	146
121	147
123	148
125	149
126	150
128	151
130	152
131	153
132	154
134	155
136	156
137	157
139	158
140	159
142	160
143	161
145	162
147	163
148	164
149	165
151	166
153	167
155	168
157	169
158	170
160	171
163	172
165	173
168	174
170	175
173	176
174	177
176	178
179	179
181	180
184	181
186	182
189	183
191	184
193	185
195	186
198	187
200	188
202	189
205	190
208	191
211	192
214	193
217	194
219	195
222	196
225	197
228	198
231	199
234	200
237	201
240	202
243	203
246	204
251	205
255	206
259	207
262	208
265	209
269	210
273	211
278	212
281	213
285	214
288	215
292	216
295	217
301	218
304	219
307	220
311	221
315	222
320	223
325	224
329	225
332	226
