# Supplementary material for: Regrafting submillimeter-scale ferromagnetic soft continuums
Source: Nat Commun. 2025 Jul 31;16:7023. doi: 10.1038/s41467-025-60928-6 (PMC12313971; doi:10.1038/s41467-025-60928-6)
Supplement: Supplementary file 25 — Source Data [file 41467_2025_60928_MOESM25_ESM.zip › Source File/Fig 2D/D6_L9cm.xlsx]

## Sheet: Sheet1
0	0		bending angle
0	1		56.1554
0	2
0	3
1	4
1	5
2	6
2	7
2	8
2	9
2	10
2	11
2	12
2	13
2	14
2	15
2	16
2	17
2	18
2	19
2	20
2	21
2	22
2	23
3	24
3	25
3	26
3	27
3	28
3	29
3	30
3	31
3	32
3	33
3	34
3	35
4	36
4	37
4	38
3	39
4	40
4	41
4	42
4	43
5	44
5	45
6	46
5	47
5	48
6	49
6	50
6	51
6	52
6	53
6	54
6	55
6	56
6	57
6	58
6	59
7	60
10	61
10	62
10	63
11	64
8	65
7	66
7	67
7	68
8	69
8	70
8	71
8	72
8	73
8	74
9	75
9	76
9	77
9	78
9	79
9	80
9	81
10	82
10	83
10	84
10	85
10	86
10	87
10	88
11	89
11	90
11	91
11	92
12	93
12	94
12	95
13	96
13	97
13	98
13	99
13	100
13	101
14	102
14	103
14	104
14	105
15	106
15	107
15	108
16	109
16	110
16	111
17	112
17	113
17	114
18	115
18	116
18	117
18	118
19	119
19	120
19	121
20	122
20	123
21	124
21	125
22	126
22	127
22	128
23	129
23	130
23	131
24	132
24	133
24	134
25	135
25	136
25	137
26	138
26	139
26	140
27	141
27	142
27	143
28	144
28	145
29	146
29	147
29	148
30	149
30	150
30	151
31	152
31	153
31	154
32	155
32	156
32	157
33	158
33	159
33	160
34	161
34	162
34	163
35	164
35	165
35	166
36	167
36	168
37	169
37	170
37	171
38	172
38	173
39	174
39	175
39	176
40	177
40	178
41	179
41	180
41	181
42	182
42	183
43	184
43	185
44	186
44	187
44	188
45	189
45	190
46	191
46	192
47	193
47	194
47	195
48	196
48	197
49	198
49	199
50	200
50	201
51	202
51	203
52	204
52	205
52	206
53	207
53	208
54	209
54	210
54	211
55	212
55	213
56	214
56	215
57	216
57	217
58	218
58	219
58	220
59	221
59	222
60	223
61	224
61	225
61	226
62	227
62	228
63	229
63	230
64	231
64	232
65	233
65	234
66	235
66	236
67	237
68	238
68	239
68	240
69	241
69	242
70	243
70	244
71	245
72	246
72	247
73	248
73	249
73	250
74	251
75	252
75	253
76	254
77	255
77	256
78	257
78	258
79	259
79	260
80	261
81	262
81	263
82	264
82	265
83	266
84	267
84	268
85	269
85	270
86	271
87	272
87	273
88	274
89	275
89	276
90	277
91	278
91	279
92	280
92	281
93	282
94	283
94	284
95	285
96	286
96	287
97	288
97	289
98	290
99	291
100	292
101	293
101	294
102	295
103	296
103	297
104	298
104	299
105	300
106	301
107	302
107	303
108	304
109	305
109	306
110	307
111	308
111	309
112	310
113	311
114	312
115	313
115	314
116	315
117	316
117	317
118	318
119	319
119	320
120	321
121	322
122	323
122	324
123	325
124	326
124	327
125	328
126	329
126	330
127	331
128	332
129	333
129	334
130	335
131	336
131	337
132	338
133	339
133	340
134	341
135	342
135	343
136	344
137	345
138	346
138	347
139	348
140	349
141	350
141	351
142	352
143	353
144	354
144	355
146	356
146	357
147	358
148	359
149	360
149	361
150	362
151	363
152	364
153	365
154	366
154	367
155	368
156	369
157	370
158	371
159	372
160	373
160	374
162	375
162	376
164	377
165	378
166	379
166	380
168	381
169	382
170	383
171	384
172	385
172	386
174	387
175	388
176	389
177	390
178	391
180	392
181	393
182	394
183	395
185	396
186	397
187	398
188	399
189	400
191	401
192	402
194	403
195	404
197	405
198	406
199	407
200	408
202	409
203	410
205	411
206	412
207	413
209	414
210	415
212	416
213	417
214	418
216	419
218	420
219	421
221	422
222	423
223	424
225	425
227	426
228	427
229	428
231	429
232	430
234	431
236	432
237	433
239	434
240	435
242	436
243	437
245	438
247	439
248	440
250	441
251	442
253	443
255	444
256	445
257	446
259	447
261	448
262	449
264	450
266	451
267	452
269	453
270	454
272	455
274	456
276	457
277	458
279	459
281	460
282	461
284	462
285	463
288	464
289	465
291	466
293	467
295	468
297	469
299	470
300	471
302	472
304	473
306	474
307	475
309	476
311	477
313	478
315	479
317	480
319	481
320	482
323	483
324	484
326	485
328	486
330	487
332	488
334	489
336	490
338	491
340	492
342	493
344	494
346	495
348	496
350	497
351	498
354	499
355	500
357	501
360	502
362	503
364	504
366	505
368	506
371	507
372	508
374	509
376	510
378	511
380	512
383	513
385	514
386	515
388	516
391	517
393	518
395	519
397	520
399	521
402	522
404	523
406	524
408	525
411	526
413	527
415	528
417	529
419	530
422	531
425	532

## Sheet: Sheet2
0	0		bending angle
0	1		57.2915
0	2
0	3
0	4
0	5
0	6
1	7
1	8
1	9
2	10
2	11
2	12
2	13
2	14
2	15
2	16
2	17
2	18
2	19
2	20
3	21
3	22
4	23
4	24
4	25
5	26
5	27
4	28
4	29
4	30
4	31
4	32
5	33
5	34
5	35
5	36
5	37
5	38
6	39
6	40
6	41
7	42
8	43
8	44
8	45
8	46
8	47
8	48
9	49
9	50
9	51
9	52
9	53
10	54
10	55
10	56
10	57
10	58
11	59
15	60
16	61
11	62
11	63
11	64
12	65
12	66
12	67
12	68
13	69
13	70
13	71
14	72
14	73
14	74
15	75
15	76
15	77
16	78
16	79
16	80
16	81
17	82
17	83
17	84
18	85
18	86
18	87
19	88
19	89
20	90
20	91
21	92
21	93
21	94
22	95
22	96
22	97
22	98
23	99
23	100
24	101
24	102
25	103
25	104
26	105
26	106
27	107
27	108
28	109
28	110
29	111
29	112
30	113
30	114
31	115
31	116
32	117
33	118
33	119
34	120
34	121
35	122
35	123
36	124
37	125
37	126
38	127
38	128
39	129
40	130
40	131
41	132
41	133
42	134
42	135
43	136
44	137
44	138
45	139
46	140
46	141
47	142
47	143
48	144
49	145
49	146
50	147
50	148
51	149
51	150
52	151
53	152
53	153
54	154
55	155
55	156
56	157
57	158
57	159
58	160
58	161
59	162
60	163
60	164
61	165
62	166
62	167
63	168
64	169
65	170
65	171
66	172
67	173
67	174
68	175
69	176
70	177
70	178
71	179
72	180
73	181
73	182
74	183
75	184
76	185
77	186
77	187
78	188
79	189
80	190
80	191
81	192
82	193
83	194
83	195
84	196
85	197
86	198
86	199
87	200
88	201
89	202
89	203
90	204
91	205
92	206
93	207
94	208
94	209
95	210
96	211
97	212
98	213
99	214
100	215
101	216
102	217
102	218
103	219
104	220
105	221
106	222
107	223
108	224
109	225
109	226
110	227
111	228
112	229
113	230
114	231
115	232
116	233
117	234
118	235
119	236
120	237
121	238
122	239
123	240
124	241
125	242
126	243
127	244
128	245
129	246
130	247
132	248
133	249
134	250
135	251
136	252
137	253
138	254
139	255
140	256
141	257
143	258
144	259
145	260
146	261
147	262
149	263
149	264
151	265
152	266
153	267
155	268
156	269
157	270
158	271
159	272
160	273
161	274
163	275
164	276
166	277
166	278
168	279
169	280
171	281
172	282
173	283
174	284
175	285
176	286
178	287
179	288
180	289
181	290
183	291
184	292
185	293
187	294
188	295
189	296
190	297
191	298
192	299
194	300
195	301
196	302
197	303
198	304
200	305
201	306
202	307
203	308
205	309
206	310
207	311
209	312
211	313
212	314
213	315
215	316
216	317
217	318
219	319
220	320
222	321
223	322
224	323
226	324
228	325
229	326
231	327
233	328
235	329
236	330
238	331
240	332
242	333
243	334
245	335
247	336
249	337
252	338
253	339
256	340
258	341
260	342
262	343
264	344
267	345
269	346
272	347
274	348
277	349
279	350
282	351
284	352
288	353
290	354
292	355
296	356
298	357
301	358
304	359
307	360
309	361
312	362
316	363
318	364
321	365
324	366
327	367
330	368
333	369
337	370
339	371
343	372
345	373
349	374
352	375
356	376
359	377
362	378
365	379
369	380
373	381
376	382
381	383
383	384
386	385
391	386
394	387
398	388
403	389
405	390
409	391
414	392
418	393
422	394
426	395
429	396
434	397
438	398
442	399
448	400
452	401
456	402
461	403
465	404
469	405
474	406
479	407
484	408
488	409
492	410
498	411
503	412
509	413
514	414
519	415
525	416

## Sheet: Sheet3
0	0		bending angle
1	1		57.1813
1	2
1	3
1	4
1	5
2	6
2	7
2	8
3	9
3	10
4	11
4	12
4	13
4	14
4	15
4	16
4	17
5	18
5	19
5	20
6	21
6	22
7	23
7	24
7	25
7	26
7	27
7	28
7	29
8	30
8	31
9	32
9	33
9	34
9	35
9	36
9	37
10	38
11	39
11	40
13	41
13	42
13	43
13	44
13	45
13	46
14	47
14	48
14	49
14	50
15	51
15	52
15	53
15	54
15	55
16	56
17	57
18	58
18	59
18	60
18	61
18	62
19	63
19	64
20	65
20	66
21	67
21	68
21	69
22	70
22	71
23	72
23	73
24	74
24	75
25	76
25	77
25	78
26	79
26	80
27	81
27	82
28	83
29	84
29	85
30	86
30	87
31	88
31	89
32	90
33	91
33	92
34	93
34	94
35	95
35	96
36	97
37	98
37	99
38	100
39	101
40	102
40	103
41	104
42	105
43	106
44	107
44	108
45	109
46	110
47	111
48	112
49	113
50	114
50	115
51	116
52	117
53	118
54	119
55	120
55	121
56	122
57	123
58	124
59	125
60	126
61	127
62	128
63	129
64	130
65	131
66	132
66	133
67	134
68	135
69	136
70	137
71	138
72	139
73	140
73	141
75	142
76	143
77	144
78	145
78	146
79	147
80	148
82	149
83	150
84	151
85	152
85	153
87	154
88	155
89	156
90	157
91	158
92	159
93	160
94	161
96	162
97	163
98	164
99	165
100	166
102	167
103	168
104	169
105	170
106	171
107	172
108	173
110	174
111	175
113	176
114	177
115	178
116	179
117	180
119	181
120	182
121	183
122	184
124	185
125	186
126	187
128	188
129	189
130	190
132	191
133	192
135	193
136	194
137	195
138	196
140	197
141	198
143	199
144	200
146	201
147	202
148	203
150	204
152	205
153	206
155	207
156	208
158	209
160	210
161	211
163	212
165	213
166	214
168	215
170	216
172	217
173	218
175	219
177	220
179	221
180	222
182	223
185	224
186	225
188	226
190	227
192	228
194	229
196	230
198	231
200	232
202	233
204	234
206	235
208	236
210	237
212	238
214	239
216	240
218	241
220	242
222	243
225	244
226	245
228	246
230	247
233	248
235	249
236	250
238	251
241	252
242	253
244	254
247	255
249	256
251	257
252	258
255	259
256	260
258	261
260	262
263	263
266	264
268	265
270	266
273	267
276	268
277	269
280	270
283	271
285	272
289	273
292	274
294	275
298	276
300	277
303	278
307	279
310	280
314	281
318	282
321	283
325	284
330	285
333	286
338	287
343	288
347	289
353	290
357	291
361	292
368	293
371	294
376	295
381	296
385	297
390	298
396	299
401	300
405	301
411	302
415	303
420	304
426	305
431	306
437	307
442	308
448	309
454	310
459	311
468	312
474	313
480	314
485	315
492	316
499	317
507	318
513	319
519	320
527	321
534	322
542	323
551	324
558	325
564	326
574	327
582	328
592	329

## Sheet: Sheet4
0	0		bending angle
0	1		57.2958
0	2
1	3
1	4			5.03614
1	5
1	6
2	7
2	8
3	9
4	10
5	11
4	12
4	13
4	14
5	15
5	16
5	17
5	18
6	19
6	20
7	21
7	22
8	23
7	24
7	25
8	26
8	27
8	28
8	29
9	30
10	31
10	32
10	33
10	34
11	35
11	36
12	37
12	38
13	39
13	40
16	41
17	42
15	43
15	44
16	45
16	46
16	47
16	48
17	49
17	50
18	51
18	52
18	53
19	54
19	55
20	56
20	57
21	58
21	59
22	60
22	61
23	62
23	63
24	64
24	65
25	66
25	67
26	68
26	69
27	70
28	71
28	72
29	73
29	74
30	75
30	76
31	77
32	78
32	79
33	80
34	81
34	82
35	83
36	84
36	85
37	86
38	87
38	88
39	89
40	90
40	91
41	92
42	93
43	94
44	95
45	96
46	97
46	98
48	99
48	100
49	101
50	102
51	103
52	104
54	105
55	106
55	107
56	108
57	109
59	110
60	111
61	112
62	113
63	114
64	115
65	116
66	117
67	118
68	119
69	120
71	121
72	122
73	123
74	124
75	125
76	126
77	127
79	128
80	129
81	130
82	131
83	132
84	133
85	134
87	135
88	136
89	137
90	138
91	139
93	140
94	141
95	142
97	143
98	144
99	145
101	146
102	147
104	148
105	149
106	150
108	151
109	152
111	153
113	154
114	155
116	156
117	157
118	158
120	159
122	160
123	161
125	162
126	163
127	164
129	165
130	166
132	167
134	168
136	169
137	170
139	171
140	172
142	173
144	174
145	175
147	176
149	177
150	178
152	179
155	180
156	181
158	182
160	183
161	184
163	185
166	186
168	187
169	188
171	189
173	190
175	191
177	192
180	193
182	194
184	195
186	196
189	197
191	198
194	199
195	200
198	201
201	202
203	203
206	204
208	205
211	206
213	207
216	208
219	209
222	210
224	211
228	212
230	213
232	214
235	215
238	216
240	217
243	218
246	219
248	220
251	221
254	222
257	223
259	224
262	225
265	226
267	227
270	228
273	229
275	230
278	231
281	232
283	233
287	234
290	235
294	236
298	237
300	238
303	239
307	240
310	241
314	242
318	243
323	244
328	245
331	246
335	247
342	248
347	249
353	250
360	251
364	252
370	253
379	254
385	255
392	256
398	257
403	258
410	259
418	260
423	261
431	262
436	263
442	264
450	265
457	266
465	267
474	268
481	269
490	270
498	271
506	272
517	273
523	274
532	275
544	276
549	277
557	278
570	279
579	280
590	281
603	282
612	283

## Sheet: Sheet5
0	0		bending angle
0	1		57.2958
0	2
0	3
0	4
1	5
1	6
2	7
2	8
3	9
4	10
4	11
4	12
4	13
4	14
5	15
5	16
5	17
6	18
6	19
7	20
7	21
7	22
8	23
8	24
8	25
9	26
9	27
9	28
10	29
11	30
11	31
11	32
11	33
12	34
12	35
13	36
14	37
14	38
14	39
15	40
15	41
16	42
16	43
17	44
18	45
18	46
18	47
18	48
19	49
20	50
20	51
20	52
21	53
22	54
22	55
23	56
23	57
24	58
24	59
25	60
26	61
26	62
27	63
27	64
28	65
29	66
29	67
30	68
30	69
31	70
32	71
32	72
33	73
34	74
34	75
35	76
36	77
37	78
38	79
38	80
39	81
40	82
41	83
42	84
43	85
43	86
44	87
44	88
45	89
46	90
47	91
48	92
49	93
50	94
51	95
52	96
53	97
55	98
56	99
57	100
58	101
59	102
61	103
62	104
63	105
64	106
66	107
67	108
68	109
70	110
70	111
72	112
73	113
74	114
76	115
77	116
78	117
80	118
81	119
82	120
84	121
85	122
87	123
88	124
89	125
90	126
92	127
93	128
95	129
96	130
97	131
99	132
100	133
102	134
103	135
105	136
107	137
108	138
110	139
111	140
113	141
114	142
117	143
119	144
120	145
122	146
124	147
125	148
127	149
129	150
131	151
132	152
134	153
136	154
138	155
140	156
142	157
144	158
145	159
148	160
150	161
152	162
154	163
155	164
157	165
160	166
162	167
165	168
166	169
169	170
171	171
173	172
175	173
178	174
180	175
182	176
185	177
187	178
191	179
193	180
196	181
199	182
201	183
204	184
207	185
211	186
214	187
217	188
220	189
223	190
226	191
230	192
233	193
236	194
240	195
242	196
246	197
251	198
254	199
257	200
261	201
264	202
268	203
271	204
274	205
278	206
281	207
283	208
288	209
291	210
294	211
299	212
303	213
306	214
311	215
314	216
319	217
325	218
329	219
334	220
339	221
343	222
351	223
358	224
365	225
374	226
381	227
388	228
399	229
407	230
418	231
424	232
431	233
440	234
448	235
456	236
468	237
473	238
482	239
494	240
502	241
512	242
525	243
535	244
546	245
555	246
566	247
581	248
591	249
600	250
618	251
636	252
