# Supplementary material for: Regrafting submillimeter-scale ferromagnetic soft continuums
Source: Nat Commun. 2025 Jul 31;16:7023. doi: 10.1038/s41467-025-60928-6 (PMC12313971; doi:10.1038/s41467-025-60928-6)
Supplement: Supplementary file 25 — Source Data [file 41467_2025_60928_MOESM25_ESM.zip › Source File/Fig 2D/fig3d.xlsx]

## Sheet: Sheet1
30	6	6.99666			30	6	6.99666	4
30	10	5.22063			30	6	17.4369	8
30	14	2.10994			30	6	26.1331	12
60	6	18.3346			30	6	32.5534	16
60	10	9.71376			30	6	38.0086	20
60	14	8.91208			60	6	18.3346	4
90	6	38.0104			60	6	35.0506	8
90	10	25.0801			60	6	43.6361	12	30 cm vs. 1.4 cm
90	14	18.5271			60	6	48.4591	16	3.6 Mpa 20 kA/m
30	6	17.4369			60	6	51.5313	20	4	2.10994	4	3.78
30	10	13.8211			90	6	38.0104	4	8	5.71056	8	7.2
30	14	5.71056			90	6	48.7942	8	12	9.65937	12	10.62
60	6	35.0506			90	6	54.2444	12	16	13.6683	16	13.95
60	10	20.7816			90	6	55.7993	16	20	17.0056	20	17.19
60	14	20.5475			90	6	56.5643	20	30 cm vs. 1 cm
90	6	48.7942							3.6 Mpa 18.5 kA/m
90	10	40.9664			30	10	5.22063		4	6.57
90	14	36.0538			30	10	13.8211		8	12.78
30	6	26.1331			30	10	20.5324		12	18.63
30	10	20.5324			30	10	26.3484		16	24.03
30	14	9.65937			30	10	30.4766		20	29.07
60	6	43.6361			60	10	9.71376		30 cm vs. 0.6 cm
60	10	30.0682			60	10	20.7816		3.6 Mpa 9 kA/m
60	14	29.0154			60	10	30.0682		4	8.73
90	6	54.2444			60	10	36.437		8	16.92
90	10	46.3269			60	10	41.7712		12	24.39
90	14	43.2713			90	10	25.0801		16	30.96
30	6	32.5534			90	10	40.9664		20	36.81
30	10	26.3484			90	10	46.3269		60 cm vs. 1 cm
30	14	13.6683			90	10	50.1825		3.6 Mpa 18.5 kA/m
60	6	48.4591			90	10	52.9561		4	6.57
60	10	36.437							8	12.78
60	14	35.0992			30	14	2.10994		12	18.63
90	6	55.7993			30	14	5.71056		16	24.03
90	10	50.1825			30	14	9.65937		20	29.07
90	14	47.7732			30	14	13.6683
30	6	38.0086			30	14	17.0056
30	10	30.4766			60	14	8.91208
30	14	17.0056			60	14	20.5475
60	6	51.5313			60	14	29.0154
60	10	41.7712			60	14	35.0992
60	14	40.9535			60	14	40.9535
90	6	56.5643			90	14	18.5271
90	10	52.9561			90	14	36.0538
90	14	50.6614			90	14	43.2713
					90	14	47.7732
					90	14	50.6614
