# Supplementary material for: Regrafting submillimeter-scale ferromagnetic soft continuums
Source: Nat Commun. 2025 Jul 31;16:7023. doi: 10.1038/s41467-025-60928-6 (PMC12313971; doi:10.1038/s41467-025-60928-6)
Supplement: Supplementary file 25 — Source Data [file 41467_2025_60928_MOESM25_ESM.zip › Source File/Fig 2E/1(0)-3-change_cali.xlsx]

## Sheet: Black
10.1075	32.7957													94	305
10	32.6882													93	304
10	32.5806													93	303
9.89247	32.4731													92	302
9.78495	32.3656													91	301
9.67742	32.2581													90	300
9.56989	32.1505													89	299
9.46237	32.043													88	298
9.46237	31.9355													88	297
9.46237	31.828													88	296
9.35484	31.7204													87	295
9.35484	31.6129													87	294
9.24731	31.5054													86	293
9.13978	31.3978													85	292
9.13978	31.2903													85	291
9.03226	31.1828													84	290
8.92473	31.0753													83	289
8.92473	30.9677													83	288
8.8172	30.8602													82	287
8.8172	30.7527													82	286
8.70968	30.6452													81	285
8.60215	30.5376													80	284
8.60215	30.4301													80	283
8.49462	30.3226													79	282
8.3871	30.2151													78	281
8.3871	30.1075													78	280
8.27957	30													77	279
8.17204	29.8925													76	278
8.17204	29.7849													76	277
8.17204	29.6774													76	276
8.06452	29.5699													75	275
8.06452	29.4624													75	274
7.95699	29.3548													74	273
7.95699	29.2473													74	272
7.84946	29.1398													73	271
7.74194	29.0323													72	270
7.63441	28.9247													71	269
7.63441	28.8172													71	268
7.52688	28.7097													70	267
7.52688	28.6022													70	266
7.41935	28.4946													69	265
7.31183	28.3871													68	264
7.31183	28.2796													68	263
7.2043	28.172													67	262
7.09677	28.0645													66	261
7.09677	27.957													66	260
6.98925	27.8495													65	259
6.88172	27.7419													64	258
6.88172	27.6344													64	257
6.77419	27.5269													63	256
6.77419	27.4194													63	255
6.66667	27.3118													62	254
6.55914	27.2043													61	253
6.55914	27.0968													61	252
6.45161	26.9892													60	251
6.45161	26.8817													60	250
6.34409	26.7742													59	249
6.23656	26.6667													58	248
6.23656	26.5591													58	247
6.12903	26.4516													57	246
6.12903	26.3441													57	245
6.12903	26.2366													57	244
6.02151	26.129													56	243
6.02151	26.0215													56	242
5.91398	25.914													55	241
5.91398	25.8065													55	240
5.80645	25.6989													54	239
5.80645	25.5914													54	238
5.69892	25.4839													53	237
5.69892	25.3763													53	236
5.5914	25.2688													52	235
5.5914	25.1613													52	234
5.48387	25.0538													51	233
5.48387	24.9462													51	232
5.37634	24.8387													50	231
5.26882	24.7312													49	230
5.26882	24.6237													49	229
5.26882	24.5161													49	228
5.16129	24.4086													48	227
5.05376	24.3011													47	226
5.05376	24.1935													47	225
5.05376	24.086													47	224
4.94624	23.9785													46	223
4.73118	23.871													44	222
4.73118	23.7634													44	221
4.62366	23.6559													43	220
4.73118	23.5484													44	219
4.62366	23.4409													43	218
4.62366	23.3333													43	217
4.51613	23.2258													42	216
4.51613	23.1183													42	215
4.4086	23.0108													41	214
4.30108	22.9032													40	213
4.4086	22.7957													41	212
4.30108	22.6882													40	211
4.30108	22.5806													40	210
4.19355	22.4731													39	209
4.19355	22.3656													39	208
4.08602	22.2581													38	207
4.08602	22.1505													38	206
3.97849	22.043													37	205
3.97849	21.9355													37	204
3.87097	21.828													36	203
3.87097	21.7204													36	202
3.87097	21.6129													36	201
3.76344	21.5054													35	200
3.76344	21.3978													35	199
3.65591	21.2903													34	198
3.65591	21.1828													34	197
3.54839	21.0753													33	196
3.54839	20.9677													33	195
3.44086	20.8602													32	194
3.44086	20.7527													32	193
3.33333	20.6452													31	192
3.44086	20.5376													32	191
3.33333	20.4301													31	190
3.33333	20.3226													31	189
3.33333	20.2151													31	188
3.22581	20.1075													30	187
3.22581	20													30	186
3.11828	19.8925													29	185
3.11828	19.7849													29	184
3.11828	19.6774													29	183
3.01075	19.5699													28	182
3.01075	19.4624													28	181
2.90323	19.3548													27	180
2.90323	19.2473													27	179
2.7957	19.1398													26	178
2.7957	19.0323													26	177
2.7957	18.9247													26	176
2.68817	18.8172													25	175
2.68817	18.7097													25	174
2.68817	18.6022													25	173
2.58065	18.4946													24	172
2.58065	18.3871													24	171
2.58065	18.2796													24	170
2.47312	18.172													23	169
2.47312	18.0645													23	168
2.47312	17.957													23	167
2.36559	17.8495													22	166
2.36559	17.7419													22	165
2.36559	17.6344													22	164
2.25806	17.5269													21	163
2.25806	17.4194													21	162
2.25806	17.3118													21	161
2.25806	17.2043													21	160
2.15054	17.0968													20	159
2.15054	16.9892													20	158
2.15054	16.8817													20	157
2.04301	16.7742													19	156
2.04301	16.6667													19	155
2.04301	16.5591													19	154
2.04301	16.4516													19	153
1.93548	16.3441													18	152
1.93548	16.2366													18	151
1.93548	16.129													18	150
1.93548	16.0215													18	149
1.82796	15.914													17	148
1.82796	15.8065													17	147
1.82796	15.6989													17	146
1.82796	15.5914													17	145
1.72043	15.4839													16	144
1.72043	15.3763													16	143
1.72043	15.2688													16	142
1.72043	15.1613													16	141
1.6129	15.0538													15	140
1.6129	14.9462													15	139
1.6129	14.8387													15	138
1.6129	14.7312													15	137
1.6129	14.6237													15	136
1.6129	14.5161													15	135
1.50538	14.4086													14	134
1.50538	14.3011													14	133
1.50538	14.1935													14	132
1.50538	14.086													14	131
1.39785	13.9785													13	130
1.39785	13.871													13	129
1.39785	13.7634													13	128
1.39785	13.6559													13	127
1.39785	13.5484													13	126
1.29032	13.4409													12	125
1.29032	13.3333													12	124
1.29032	13.2258													12	123
1.29032	13.1183													12	122
1.29032	13.0108													12	121
1.29032	12.9032													12	120
1.1828	12.7957													11	119
1.1828	12.6882													11	118
1.1828	12.5806													11	117
1.1828	12.4731													11	116
1.1828	12.3656													11	115
1.1828	12.2581													11	114
1.1828	12.1505													11	113
1.07527	12.043													10	112
1.07527	11.9355													10	111
1.07527	11.828													10	110
1.07527	11.7204													10	109
1.07527	11.6129													10	108
1.07527	11.5054													10	107
1.07527	11.3978													10	106
1.07527	11.2903													10	105
0.967742	11.1828													9	104
0.967742	11.0753													9	103
0.967742	10.9677													9	102
0.967742	10.8602													9	101
0.967742	10.7527													9	100
0.967742	10.6452													9	99
0.967742	10.5376													9	98
0.967742	10.4301													9	97
0.967742	10.3226													9	96
0.860215	10.2151													8	95
0.860215	10.1075													8	94
0.860215	10													8	93
0.860215	9.89247													8	92
0.860215	9.78495													8	91
0.860215	9.67742													8	90
0.860215	9.56989													8	89
0.860215	9.46237													8	88
0.860215	9.35484													8	87
0.752688	9.24731													7	86
0.752688	9.13978													7	85
0.752688	9.03226													7	84
0.752688	8.92473													7	83
0.752688	8.8172													7	82
0.645161	8.70968													6	81
0.645161	8.60215													6	80
0.645161	8.49462													6	79
0.537634	8.3871													5	78
0.645161	8.27957													6	77
0.645161	8.17204													6	76
0.537634	8.06452													5	75
0.645161	7.95699													6	74
0.645161	7.84946													6	73
0.645161	7.74194													6	72
0.645161	7.63441													6	71
0.537634	7.52688													5	70
0.537634	7.41935													5	69
0.537634	7.31183													5	68
0.537634	7.2043													5	67
0.537634	7.09677													5	66
0.537634	6.98925													5	65
0.537634	6.88172													5	64
0.537634	6.77419													5	63
0.430108	6.66667													4	62
0.430108	6.55914													4	61
0.430108	6.45161													4	60
0.430108	6.34409													4	59
0.430108	6.23656													4	58
0.430108	6.12903													4	57
0.430108	6.02151													4	56
0.430108	5.91398													4	55
0.430108	5.80645													4	54
0.430108	5.69892													4	53
0.430108	5.5914													4	52
0.430108	5.48387													4	51
0.430108	5.37634													4	50
0.322581	5.26882													3	49
0.322581	5.16129													3	48
0.322581	5.05376													3	47
0.322581	4.94624													3	46
0.322581	4.83871													3	45
0.322581	4.73118													3	44
0.322581	4.62366													3	43
0.322581	4.51613													3	42
0.322581	4.4086													3	41
0.215054	4.30108													2	40
0.215054	4.19355													2	39
0.215054	4.08602													2	38
0.215054	3.97849													2	37
0.215054	3.87097													2	36
0.215054	3.76344													2	35
0.215054	3.65591													2	34
0.215054	3.54839													2	33
0.215054	3.44086													2	32
0.215054	3.33333													2	31
0.215054	3.22581													2	30
0.215054	3.11828													2	29
0.215054	3.01075													2	28
0.215054	2.90323													2	27
0.107527	2.7957													1	26
0.107527	2.68817													1	25
0.107527	2.58065													1	24
0.107527	2.47312													1	23
0.107527	2.36559													1	22
0	2.25806													0	21
0	2.15054													0	20
0.107527	2.04301													1	19
0.107527	1.93548													1	18
0	1.82796													0	17
0	1.72043													0	16
0	1.6129													0	15
0	1.50538													0	14
0	1.39785													0	13
0	1.29032													0	12
-0.107527	1.1828													-1	11
-0.107527	1.07527													-1	10
0	0.967742													0	9
0	0.860215													0	8
0	0.752688													0	7
0	0.645161													0	6
0	0.537634													0	5
0	0.430108													0	4
0	0.322581													0	3
-0.107527	0.215054													-1	2
0	0.107527													0	1
0	0													0	0

## Sheet: Blue
11.6129	30.1075													108	280
11.5054	30													107	279
11.3978	29.8925													106	278
11.1828	29.7849													104	277
11.0753	29.6774													103	276
10.9677	29.5699													102	275
10.8602	29.4624													101	274
10.7527	29.3548													100	273
10.6452	29.2473													99	272
10.5376	29.1398													98	271
10.3226	29.0323													96	270
10.2151	28.9247													95	269
10.1075	28.8172													94	268
9.89247	28.7097													92	267
9.78495	28.6022													91	266
9.67742	28.4946													90	265
9.56989	28.3871													89	264
9.46237	28.2796													88	263
9.35484	28.172													87	262
9.24731	28.0645													86	261
9.13978	27.957													85	260
9.03226	27.8495													84	259
8.92473	27.7419													83	258
8.70968	27.6344													81	257
8.60215	27.5269													80	256
8.60215	27.4194													80	255
8.49462	27.3118													79	254
8.3871	27.2043													78	253
8.27957	27.0968													77	252
8.17204	26.9892													76	251
8.06452	26.8817													75	250
7.95699	26.7742													74	249
7.84946	26.6667													73	248
7.84946	26.5591													73	247
7.74194	26.4516													72	246
7.63441	26.3441													71	245
7.52688	26.2366													70	244
7.41935	26.129													69	243
7.31183	26.0215													68	242
7.2043	25.914													67	241
7.2043	25.8065													67	240
7.09677	25.6989													66	239
6.98925	25.5914													65	238
6.88172	25.4839													64	237
6.77419	25.3763													63	236
6.66667	25.2688													62	235
6.66667	25.1613													62	234
6.55914	25.0538													61	233
6.45161	24.9462													60	232
6.34409	24.8387													59	231
6.23656	24.7312													58	230
6.23656	24.6237													58	229
6.23656	24.5161													58	228
6.12903	24.4086													57	227
6.02151	24.3011													56	226
5.91398	24.1935													55	225
5.80645	24.086													54	224
5.69892	23.9785													53	223
5.69892	23.871													53	222
5.5914	23.7634													52	221
5.5914	23.6559													52	220
5.48387	23.5484													51	219
5.37634	23.4409													50	218
5.37634	23.3333													50	217
5.26882	23.2258													49	216
5.48387	23.1183													51	215
5.48387	23.0108													51	214
5.37634	22.9032													50	213
5.26882	22.7957													49	212
5.16129	22.6882													48	211
5.05376	22.5806													47	210
5.05376	22.4731													47	209
4.83871	22.3656													45	208
4.83871	22.2581													45	207
4.73118	22.1505													44	206
4.73118	22.043													44	205
4.73118	21.9355													44	204
4.51613	21.828													42	203
4.4086	21.7204													41	202
4.30108	21.6129													40	201
4.30108	21.5054													40	200
4.19355	21.3978													39	199
4.19355	21.2903													39	198
4.08602	21.1828													38	197
4.08602	21.0753													38	196
4.08602	20.9677													38	195
4.08602	20.8602													38	194
3.97849	20.7527													37	193
3.87097	20.6452													36	192
3.87097	20.5376													36	191
3.76344	20.4301													35	190
3.76344	20.3226													35	189
3.76344	20.2151													35	188
3.65591	20.1075													34	187
3.54839	20													33	186
3.54839	19.8925													33	185
3.54839	19.7849													33	184
3.54839	19.6774													33	183
3.44086	19.5699													32	182
3.33333	19.4624													31	181
3.33333	19.3548													31	180
3.22581	19.2473													30	179
3.22581	19.1398													30	178
3.11828	19.0323													29	177
3.11828	18.9247													29	176
3.11828	18.8172													29	175
3.01075	18.7097													28	174
3.01075	18.6022													28	173
2.90323	18.4946													27	172
2.90323	18.3871													27	171
2.7957	18.2796													26	170
2.7957	18.172													26	169
2.7957	18.0645													26	168
2.7957	17.957													26	167
2.68817	17.8495													25	166
2.68817	17.7419													25	165
2.58065	17.6344													24	164
2.58065	17.5269													24	163
2.47312	17.4194													23	162
2.47312	17.3118													23	161
2.36559	17.2043													22	160
2.36559	17.0968													22	159
2.36559	16.9892													22	158
2.25806	16.8817													21	157
2.25806	16.7742													21	156
2.15054	16.6667													20	155
2.15054	16.5591													20	154
2.15054	16.4516													20	153
2.04301	16.3441													19	152
2.04301	16.2366													19	151
2.15054	16.129													20	150
2.04301	16.0215													19	149
2.04301	15.914													19	148
2.04301	15.8065													19	147
1.93548	15.6989													18	146
1.93548	15.5914													18	145
1.82796	15.4839													17	144
1.82796	15.3763													17	143
1.93548	15.2688													18	142
1.82796	15.1613													17	141
1.82796	15.0538													17	140
1.82796	14.9462													17	139
1.72043	14.8387													16	138
1.72043	14.7312													16	137
1.72043	14.6237													16	136
1.6129	14.5161													15	135
1.6129	14.4086													15	134
1.6129	14.3011													15	133
1.50538	14.1935													14	132
1.6129	14.086													15	131
1.6129	13.9785													15	130
1.50538	13.871													14	129
1.50538	13.7634													14	128
1.50538	13.6559													14	127
1.39785	13.5484													13	126
1.39785	13.4409													13	125
1.39785	13.3333													13	124
1.39785	13.2258													13	123
1.29032	13.1183													12	122
1.29032	13.0108													12	121
1.29032	12.9032													12	120
1.29032	12.7957													12	119
1.1828	12.6882													11	118
1.1828	12.5806													11	117
1.1828	12.4731													11	116
1.29032	12.3656													12	115
1.1828	12.2581													11	114
1.1828	12.1505													11	113
1.1828	12.043													11	112
1.1828	11.9355													11	111
1.1828	11.828													11	110
1.07527	11.7204													10	109
1.07527	11.6129													10	108
1.07527	11.5054													10	107
1.07527	11.3978													10	106
1.07527	11.2903													10	105
0.967742	11.1828													9	104
0.967742	11.0753													9	103
0.967742	10.9677													9	102
0.967742	10.8602													9	101
0.967742	10.7527													9	100
0.967742	10.6452													9	99
0.860215	10.5376													8	98
0.860215	10.4301													8	97
0.860215	10.3226													8	96
0.860215	10.2151													8	95
0.860215	10.1075													8	94
0.860215	10													8	93
0.860215	9.89247													8	92
0.752688	9.78495													7	91
0.752688	9.67742													7	90
0.752688	9.56989													7	89
0.752688	9.46237													7	88
0.752688	9.35484													7	87
0.752688	9.24731													7	86
0.752688	9.13978													7	85
0.752688	9.03226													7	84
0.752688	8.92473													7	83
0.645161	8.8172													6	82
0.752688	8.70968													7	81
0.645161	8.60215													6	80
0.645161	8.49462													6	79
0.645161	8.3871													6	78
0.537634	8.27957													5	77
0.537634	8.17204													5	76
0.537634	8.06452													5	75
0.537634	7.95699													5	74
0.537634	7.84946													5	73
0.537634	7.74194													5	72
0.537634	7.63441													5	71
0.430108	7.52688													4	70
0.430108	7.41935													4	69
0.430108	7.31183													4	68
0.430108	7.2043													4	67
0.430108	7.09677													4	66
0.430108	6.98925													4	65
0.430108	6.88172													4	64
0.430108	6.77419													4	63
0.322581	6.66667													3	62
0.322581	6.55914													3	61
0.322581	6.45161													3	60
0.322581	6.34409													3	59
0.322581	6.23656													3	58
0.322581	6.12903													3	57
0.322581	6.02151													3	56
0.322581	5.91398													3	55
0.215054	5.80645													2	54
0.215054	5.69892													2	53
0.215054	5.5914													2	52
0.215054	5.48387													2	51
0.215054	5.37634													2	50
0.215054	5.26882													2	49
0.322581	5.16129													3	48
0.322581	5.05376													3	47
0.322581	4.94624													3	46
0.322581	4.83871													3	45
0.322581	4.73118													3	44
0.322581	4.62366													3	43
0.322581	4.51613													3	42
0.322581	4.4086													3	41
0.215054	4.30108													2	40
0.215054	4.19355													2	39
0.215054	4.08602													2	38
0.215054	3.97849													2	37
0.215054	3.87097													2	36
0.215054	3.76344													2	35
0.215054	3.65591													2	34
0.215054	3.54839													2	33
0.215054	3.44086													2	32
0.215054	3.33333													2	31
0.215054	3.22581													2	30
0.107527	3.11828													1	29
0.107527	3.01075													1	28
0.107527	2.90323													1	27
0.107527	2.7957													1	26
0.107527	2.68817													1	25
0.107527	2.58065													1	24
0.107527	2.47312													1	23
0.107527	2.36559													1	22
0.107527	2.25806													1	21
0.107527	2.15054													1	20
0.107527	2.04301													1	19
0.107527	1.93548													1	18
0.107527	1.82796													1	17
0.107527	1.72043													1	16
0.107527	1.6129													1	15
0.107527	1.50538													1	14
0.107527	1.39785													1	13
0.107527	1.29032													1	12
0.107527	1.1828													1	11
0.107527	1.07527													1	10
0.107527	0.967742													1	9
0.107527	0.860215													1	8
0.107527	0.752688													1	7
0.107527	0.645161													1	6
0.107527	0.537634													1	5
0.107527	0.430108													1	4
0.107527	0.322581													1	3
0.107527	0.215054													1	2
0.107527	0.107527													1	1
0	0													0	0

## Sheet: Red
15.8065	27.2043													147	253
15.5914	27.0968													145	252
15.4839	26.9892													144	251
15.2688	26.8817													142	250
15.2688	26.7742													142	249
15.0538	26.6667													140	248
14.9462	26.5591													139	247
14.7312	26.4516													137	246
14.6237	26.3441													136	245
14.4086	26.2366													134	244
14.3011	26.129													133	243
14.3011	26.0215													133	242
14.086	25.914													131	241
13.9785	25.8065													130	240
13.871	25.6989													129	239
13.6559	25.5914													127	238
13.6559	25.4839													127	237
13.4409	25.3763													125	236
13.3333	25.2688													124	235
13.1183	25.1613													122	234
13.0108	25.0538													121	233
12.9032	24.9462													120	232
12.7957	24.8387													119	231
12.6882	24.7312													118	230
12.5806	24.6237													117	229
12.3656	24.5161													115	228
12.2581	24.4086													114	227
12.1505	24.3011													113	226
12.043	24.1935													112	225
12.043	24.086													112	224
11.828	23.9785													110	223
11.7204	23.871													109	222
11.6129	23.7634													108	221
11.5054	23.6559													107	220
11.3978	23.5484													106	219
11.1828	23.4409													104	218
11.0753	23.3333													103	217
11.0753	23.2258													103	216
10.9677	23.1183													102	215
10.8602	23.0108													101	214
10.7527	22.9032													100	213
10.6452	22.7957													99	212
10.5376	22.6882													98	211
10.4301	22.5806													97	210
10.2151	22.4731													95	209
10.1075	22.3656													94	208
10.1075	22.2581													94	207
10	22.1505													93	206
9.89247	22.043													92	205
9.78495	21.9355													91	204
9.67742	21.828													90	203
9.67742	21.7204													90	202
9.67742	21.6129													90	201
9.56989	21.5054													89	200
9.35484	21.3978													87	199
9.35484	21.2903													87	198
9.24731	21.1828													86	197
9.13978	21.0753													85	196
9.03226	20.9677													84	195
8.8172	20.8602													82	194
8.70968	20.7527													81	193
8.60215	20.6452													80	192
8.60215	20.5376													80	191
8.49462	20.4301													79	190
8.3871	20.3226													78	189
8.27957	20.2151													77	188
8.17204	20.1075													76	187
8.06452	20													75	186
8.06452	19.8925													75	185
7.95699	19.7849													74	184
7.84946	19.6774													73	183
7.74194	19.5699													72	182
7.63441	19.4624													71	181
7.63441	19.3548													71	180
7.63441	19.2473													71	179
7.52688	19.1398													70	178
7.41935	19.0323													69	177
7.31183	18.9247													68	176
7.31183	18.8172													68	175
7.2043	18.7097													67	174
7.2043	18.6022													67	173
7.09677	18.4946													66	172
6.98925	18.3871													65	171
6.88172	18.2796													64	170
6.77419	18.172													63	169
6.77419	18.0645													63	168
6.66667	17.957													62	167
6.55914	17.8495													61	166
6.45161	17.7419													60	165
6.45161	17.6344													60	164
6.34409	17.5269													59	163
6.23656	17.4194													58	162
6.23656	17.3118													58	161
6.12903	17.2043													57	160
6.02151	17.0968													56	159
5.91398	16.9892													55	158
5.80645	16.8817													54	157
5.69892	16.7742													53	156
5.80645	16.6667													54	155
5.69892	16.5591													53	154
5.5914	16.4516													52	153
5.5914	16.3441													52	152
5.48387	16.2366													51	151
5.37634	16.129													50	150
5.26882	16.0215													49	149
5.16129	15.914													48	148
5.16129	15.8065													48	147
5.16129	15.6989													48	146
5.05376	15.5914													47	145
4.94624	15.4839													46	144
4.94624	15.3763													46	143
4.83871	15.2688													45	142
4.73118	15.1613													44	141
4.73118	15.0538													44	140
4.62366	14.9462													43	139
4.51613	14.8387													42	138
4.51613	14.7312													42	137
4.51613	14.6237													42	136
4.4086	14.5161													41	135
4.4086	14.4086													41	134
4.30108	14.3011													40	133
4.30108	14.1935													40	132
4.19355	14.086													39	131
4.08602	13.9785													38	130
4.08602	13.871													38	129
3.97849	13.7634													37	128
3.87097	13.6559													36	127
3.87097	13.5484													36	126
3.76344	13.4409													35	125
3.76344	13.3333													35	124
3.76344	13.2258													35	123
3.65591	13.1183													34	122
3.65591	13.0108													34	121
3.54839	12.9032													33	120
3.54839	12.7957													33	119
3.44086	12.6882													32	118
3.33333	12.5806													31	117
3.33333	12.4731													31	116
3.33333	12.3656													31	115
3.22581	12.2581													30	114
3.11828	12.1505													29	113
3.11828	12.043													29	112
3.01075	11.9355													28	111
3.01075	11.828													28	110
3.01075	11.7204													28	109
3.01075	11.6129													28	108
2.90323	11.5054													27	107
2.90323	11.3978													27	106
2.90323	11.2903													27	105
2.7957	11.1828													26	104
2.7957	11.0753													26	103
2.68817	10.9677													25	102
2.68817	10.8602													25	101
2.58065	10.7527													24	100
2.58065	10.6452													24	99
2.58065	10.5376													24	98
2.58065	10.4301													24	97
2.58065	10.3226													24	96
2.47312	10.2151													23	95
2.47312	10.1075													23	94
2.36559	10													22	93
2.36559	9.89247													22	92
2.25806	9.78495													21	91
2.15054	9.67742													20	90
2.15054	9.56989													20	89
2.15054	9.46237													20	88
2.15054	9.35484													20	87
2.15054	9.24731													20	86
2.04301	9.13978													19	85
2.04301	9.03226													19	84
1.93548	8.92473													18	83
1.93548	8.8172													18	82
1.82796	8.70968													17	81
1.82796	8.60215													17	80
1.82796	8.49462													17	79
1.72043	8.3871													16	78
1.72043	8.27957													16	77
1.6129	8.17204													15	76
1.6129	8.06452													15	75
1.6129	7.95699													15	74
1.50538	7.84946													14	73
1.6129	7.74194													15	72
1.50538	7.63441													14	71
1.50538	7.52688													14	70
1.50538	7.41935													14	69
1.39785	7.31183													13	68
1.39785	7.2043													13	67
1.39785	7.09677													13	66
1.29032	6.98925													12	65
1.29032	6.88172													12	64
1.29032	6.77419													12	63
1.1828	6.66667													11	62
1.1828	6.55914													11	61
1.07527	6.45161													10	60
1.07527	6.34409													10	59
1.07527	6.23656													10	58
0.967742	6.12903													9	57
0.967742	6.02151													9	56
0.967742	5.91398													9	55
0.967742	5.80645													9	54
0.860215	5.69892													8	53
0.860215	5.5914													8	52
0.860215	5.48387													8	51
0.752688	5.37634													7	50
0.752688	5.26882													7	49
0.752688	5.16129													7	48
0.752688	5.05376													7	47
0.752688	4.94624													7	46
0.645161	4.83871													6	45
0.645161	4.73118													6	44
0.645161	4.62366													6	43
0.645161	4.51613													6	42
0.537634	4.4086													5	41
0.537634	4.30108													5	40
0.645161	4.19355													6	39
0.645161	4.08602													6	38
0.537634	3.97849													5	37
0.537634	3.87097													5	36
0.537634	3.76344													5	35
0.430108	3.65591													4	34
0.430108	3.54839													4	33
0.430108	3.44086													4	32
0.430108	3.33333													4	31
0.430108	3.22581													4	30
0.322581	3.11828													3	29
0.322581	3.01075													3	28
0.322581	2.90323													3	27
0.322581	2.7957													3	26
0.322581	2.68817													3	25
0.215054	2.58065													2	24
0.215054	2.47312													2	23
0.215054	2.36559													2	22
0.215054	2.25806													2	21
0.215054	2.15054													2	20
0.107527	2.04301													1	19
0.107527	1.93548													1	18
0.107527	1.82796													1	17
0.107527	1.72043													1	16
0.215054	1.6129													2	15
0.107527	1.50538													1	14
0.107527	1.39785													1	13
0.107527	1.29032													1	12
0.107527	1.1828													1	11
0.107527	1.07527													1	10
0	0.967742													0	9
0	0.860215													0	8
0	0.752688													0	7
0	0.645161													0	6
0	0.537634													0	5
0.107527	0.430108													1	4
0	0.322581													0	3
0	0.215054													0	2
0	0.107527													0	1
0	0													0	0
