# Supplementary material for: Regrafting submillimeter-scale ferromagnetic soft continuums
Source: Nat Commun. 2025 Jul 31;16:7023. doi: 10.1038/s41467-025-60928-6 (PMC12313971; doi:10.1038/s41467-025-60928-6)
Supplement: Supplementary file 25 — Source Data [file 41467_2025_60928_MOESM25_ESM.zip › Source File/Fig 2E/1(0)-4-change_cali.xlsx]

## Sheet: Black
10.7527	30.5376													100	284
10.6452	30.4301													99	283
10.6452	30.3226													99	282
10.6452	30.2151													99	281
10.5376	30.1075													98	280
10.4301	30													97	279
10.3226	29.8925													96	278
10.2151	29.7849													95	277
10.2151	29.6774													95	276
10.1075	29.5699													94	275
10	29.4624													93	274
10	29.3548													93	273
9.89247	29.2473													92	272
9.78495	29.1398													91	271
9.78495	29.0323													91	270
9.67742	28.9247													90	269
9.56989	28.8172													89	268
9.46237	28.7097													88	267
9.35484	28.6022													87	266
9.24731	28.4946													86	265
9.24731	28.3871													86	264
9.13978	28.2796													85	263
9.13978	28.172													85	262
9.03226	28.0645													84	261
8.92473	27.957													83	260
8.8172	27.8495													82	259
8.70968	27.7419													81	258
8.60215	27.6344													80	257
8.49462	27.5269													79	256
8.3871	27.4194													78	255
8.3871	27.3118													78	254
8.3871	27.2043													78	253
8.27957	27.0968													77	252
8.17204	26.9892													76	251
8.06452	26.8817													75	250
7.95699	26.7742													74	249
7.84946	26.6667													73	248
7.74194	26.5591													72	247
7.63441	26.4516													71	246
7.74194	26.3441													72	245
7.63441	26.2366													71	244
7.52688	26.129													70	243
7.41935	26.0215													69	242
7.41935	25.914													69	241
7.31183	25.8065													68	240
7.31183	25.6989													68	239
7.2043	25.5914													67	238
7.09677	25.4839													66	237
6.98925	25.3763													65	236
6.88172	25.2688													64	235
6.88172	25.1613													64	234
6.77419	25.0538													63	233
6.66667	24.9462													62	232
6.66667	24.8387													62	231
6.55914	24.7312													61	230
6.55914	24.6237													61	229
6.45161	24.5161													60	228
6.34409	24.4086													59	227
6.23656	24.3011													58	226
6.12903	24.1935													57	225
6.12903	24.086													57	224
6.02151	23.9785													56	223
6.02151	23.871													56	222
6.02151	23.7634													56	221
5.91398	23.6559													55	220
5.80645	23.5484													54	219
5.69892	23.4409													53	218
5.69892	23.3333													53	217
5.5914	23.2258													52	216
5.48387	23.1183													51	215
5.48387	23.0108													51	214
5.37634	22.9032													50	213
5.37634	22.7957													50	212
5.37634	22.6882													50	211
5.26882	22.5806													49	210
5.16129	22.4731													48	209
5.16129	22.3656													48	208
5.05376	22.2581													47	207
4.94624	22.1505													46	206
4.94624	22.043													46	205
4.83871	21.9355													45	204
4.83871	21.828													45	203
4.83871	21.7204													45	202
4.73118	21.6129													44	201
4.62366	21.5054													43	200
4.62366	21.3978													43	199
4.51613	21.2903													42	198
4.51613	21.1828													42	197
4.4086	21.0753													41	196
4.30108	20.9677													40	195
4.30108	20.8602													40	194
4.30108	20.7527													40	193
4.30108	20.6452													40	192
4.19355	20.5376													39	191
4.19355	20.4301													39	190
4.08602	20.3226													38	189
3.97849	20.2151													37	188
3.97849	20.1075													37	187
3.87097	20													36	186
3.87097	19.8925													36	185
3.87097	19.7849													36	184
3.87097	19.6774													36	183
3.76344	19.5699													35	182
3.76344	19.4624													35	181
3.65591	19.3548													34	180
3.54839	19.2473													33	179
3.54839	19.1398													33	178
3.44086	19.0323													32	177
3.44086	18.9247													32	176
3.33333	18.8172													31	175
3.33333	18.7097													31	174
3.22581	18.6022													30	173
3.33333	18.4946													31	172
3.22581	18.3871													30	171
3.22581	18.2796													30	170
3.11828	18.172													29	169
3.11828	18.0645													29	168
3.01075	17.957													28	167
3.01075	17.8495													28	166
2.90323	17.7419													27	165
3.01075	17.6344													28	164
2.90323	17.5269													27	163
2.90323	17.4194													27	162
2.7957	17.3118													26	161
2.7957	17.2043													26	160
2.68817	17.0968													25	159
2.68817	16.9892													25	158
2.58065	16.8817													24	157
2.58065	16.7742													24	156
2.58065	16.6667													24	155
2.47312	16.5591													23	154
2.47312	16.4516													23	153
2.36559	16.3441													22	152
2.36559	16.2366													22	151
2.36559	16.129													22	150
2.36559	16.0215													22	149
2.36559	15.914													22	148
2.25806	15.8065													21	147
2.25806	15.6989													21	146
2.25806	15.5914													21	145
2.15054	15.4839													20	144
2.15054	15.3763													20	143
2.15054	15.2688													20	142
2.04301	15.1613													19	141
2.04301	15.0538													19	140
1.93548	14.9462													18	139
1.93548	14.8387													18	138
1.93548	14.7312													18	137
1.82796	14.6237													17	136
1.93548	14.5161													18	135
1.93548	14.4086													18	134
1.82796	14.3011													17	133
1.82796	14.1935													17	132
1.82796	14.086													17	131
1.82796	13.9785													17	130
1.72043	13.871													16	129
1.72043	13.7634													16	128
1.72043	13.6559													16	127
1.6129	13.5484													15	126
1.6129	13.4409													15	125
1.6129	13.3333													15	124
1.6129	13.2258													15	123
1.50538	13.1183													14	122
1.50538	13.0108													14	121
1.6129	12.9032													15	120
1.50538	12.7957													14	119
1.50538	12.6882													14	118
1.50538	12.5806													14	117
1.50538	12.4731													14	116
1.39785	12.3656													13	115
1.39785	12.2581													13	114
1.39785	12.1505													13	113
1.29032	12.043													12	112
1.29032	11.9355													12	111
1.29032	11.828													12	110
1.29032	11.7204													12	109
1.29032	11.6129													12	108
1.1828	11.5054													11	107
1.1828	11.3978													11	106
1.1828	11.2903													11	105
1.1828	11.1828													11	104
1.1828	11.0753													11	103
1.1828	10.9677													11	102
1.1828	10.8602													11	101
1.1828	10.7527													11	100
1.1828	10.6452													11	99
1.1828	10.5376													11	98
1.07527	10.4301													10	97
1.07527	10.3226													10	96
1.07527	10.2151													10	95
1.07527	10.1075													10	94
1.07527	10													10	93
1.07527	9.89247													10	92
0.967742	9.78495													9	91
0.967742	9.67742													9	90
0.967742	9.56989													9	89
0.967742	9.46237													9	88
0.967742	9.35484													9	87
0.967742	9.24731													9	86
0.860215	9.13978													8	85
0.860215	9.03226													8	84
0.860215	8.92473													8	83
0.860215	8.8172													8	82
0.860215	8.70968													8	81
0.752688	8.60215													7	80
0.752688	8.49462													7	79
0.752688	8.3871													7	78
0.752688	8.27957													7	77
0.860215	8.17204													8	76
0.860215	8.06452													8	75
0.860215	7.95699													8	74
0.752688	7.84946													7	73
0.752688	7.74194													7	72
0.752688	7.63441													7	71
0.752688	7.52688													7	70
0.752688	7.41935													7	69
0.645161	7.31183													6	68
0.645161	7.2043													6	67
0.645161	7.09677													6	66
0.645161	6.98925													6	65
0.645161	6.88172													6	64
0.645161	6.77419													6	63
0.645161	6.66667													6	62
0.537634	6.55914													5	61
0.537634	6.45161													5	60
0.537634	6.34409													5	59
0.537634	6.23656													5	58
0.537634	6.12903													5	57
0.537634	6.02151													5	56
0.537634	5.91398													5	55
0.430108	5.80645													4	54
0.430108	5.69892													4	53
0.430108	5.5914													4	52
0.537634	5.48387													5	51
0.537634	5.37634													5	50
0.537634	5.26882													5	49
0.537634	5.16129													5	48
0.430108	5.05376													4	47
0.430108	4.94624													4	46
0.430108	4.83871													4	45
0.430108	4.73118													4	44
0.430108	4.62366													4	43
0.430108	4.51613													4	42
0.322581	4.4086													3	41
0.322581	4.30108													3	40
0.322581	4.19355													3	39
0.322581	4.08602													3	38
0.322581	3.97849													3	37
0.322581	3.87097													3	36
0.322581	3.76344													3	35
0.322581	3.65591													3	34
0.215054	3.54839													2	33
0.215054	3.44086													2	32
0.215054	3.33333													2	31
0.215054	3.22581													2	30
0.215054	3.11828													2	29
0.215054	3.01075													2	28
0.215054	2.90323													2	27
0.215054	2.7957													2	26
0.107527	2.68817													1	25
0.107527	2.58065													1	24
0.107527	2.47312													1	23
0.215054	2.36559													2	22
0.215054	2.25806													2	21
0.215054	2.15054													2	20
0.215054	2.04301													2	19
0.215054	1.93548													2	18
0.107527	1.82796													1	17
0.107527	1.72043													1	16
0.107527	1.6129													1	15
0.107527	1.50538													1	14
0.107527	1.39785													1	13
0.107527	1.29032													1	12
0.107527	1.1828													1	11
0	1.07527													0	10
0	0.967742													0	9
0.107527	0.860215													1	8
0.107527	0.752688													1	7
0.107527	0.645161													1	6
0.107527	0.537634													1	5
0	0.430108													0	4
0	0.322581													0	3
0	0.215054													0	2
0	0.107527													0	1
0	0													0	0

## Sheet: Blue
13.5484	29.6774													126	276
13.4409	29.5699													125	275
13.3333	29.4624													124	274
13.2258	29.3548													123	273
13.1183	29.2473													122	272
13.0108	29.1398													121	271
12.7957	29.0323													119	270
12.6882	28.9247													118	269
12.5806	28.8172													117	268
12.5806	28.7097													117	267
12.4731	28.6022													116	266
12.3656	28.4946													115	265
12.2581	28.3871													114	264
12.1505	28.2796													113	263
12.043	28.172													112	262
11.828	28.0645													110	261
11.7204	27.957													109	260
11.6129	27.8495													108	259
11.5054	27.7419													107	258
11.5054	27.6344													107	257
11.3978	27.5269													106	256
11.2903	27.4194													105	255
11.1828	27.3118													104	254
10.9677	27.2043													102	253
10.8602	27.0968													101	252
10.7527	26.9892													100	251
10.6452	26.8817													99	250
10.5376	26.7742													98	249
10.5376	26.6667													98	248
10.4301	26.5591													97	247
10.3226	26.4516													96	246
10.2151	26.3441													95	245
10.1075	26.2366													94	244
10	26.129													93	243
9.89247	26.0215													92	242
9.78495	25.914													91	241
9.78495	25.8065													91	240
9.67742	25.6989													90	239
9.56989	25.5914													89	238
9.46237	25.4839													88	237
9.35484	25.3763													87	236
9.24731	25.2688													86	235
9.13978	25.1613													85	234
9.03226	25.0538													84	233
9.03226	24.9462													84	232
8.92473	24.8387													83	231
8.8172	24.7312													82	230
8.70968	24.6237													81	229
8.60215	24.5161													80	228
8.49462	24.4086													79	227
8.3871	24.3011													78	226
8.27957	24.1935													77	225
8.27957	24.086													77	224
8.17204	23.9785													76	223
8.06452	23.871													75	222
7.95699	23.7634													74	221
7.95699	23.6559													74	220
7.84946	23.5484													73	219
7.74194	23.4409													72	218
7.63441	23.3333													71	217
7.52688	23.2258													70	216
7.52688	23.1183													70	215
7.41935	23.0108													69	214
7.31183	22.9032													68	213
7.31183	22.7957													68	212
7.2043	22.6882													67	211
7.09677	22.5806													66	210
6.98925	22.4731													65	209
6.98925	22.3656													65	208
6.98925	22.2581													65	207
6.88172	22.1505													64	206
6.77419	22.043													63	205
6.66667	21.9355													62	204
6.55914	21.828													61	203
6.66667	21.7204													62	202
6.55914	21.6129													61	201
6.45161	21.5054													60	200
6.45161	21.3978													60	199
6.34409	21.2903													59	198
6.23656	21.1828													58	197
6.12903	21.0753													57	196
6.23656	20.9677													58	195
6.12903	20.8602													57	194
6.02151	20.7527													56	193
5.91398	20.6452													55	192
5.91398	20.5376													55	191
5.80645	20.4301													54	190
5.69892	20.3226													53	189
5.5914	20.2151													52	188
5.5914	20.1075													52	187
5.5914	20													52	186
5.48387	19.8925													51	185
5.48387	19.7849													51	184
5.37634	19.6774													50	183
5.26882	19.5699													49	182
5.26882	19.4624													49	181
5.16129	19.3548													48	180
5.05376	19.2473													47	179
5.16129	19.1398													48	178
5.05376	19.0323													47	177
4.94624	18.9247													46	176
4.94624	18.8172													46	175
4.83871	18.7097													45	174
4.83871	18.6022													45	173
4.73118	18.4946													44	172
4.73118	18.3871													44	171
4.73118	18.2796													44	170
4.62366	18.172													43	169
4.62366	18.0645													43	168
4.51613	17.957													42	167
4.4086	17.8495													41	166
4.4086	17.7419													41	165
4.30108	17.6344													40	164
4.30108	17.5269													40	163
4.30108	17.4194													40	162
4.19355	17.3118													39	161
4.19355	17.2043													39	160
4.08602	17.0968													38	159
3.97849	16.9892													37	158
4.08602	16.8817													38	157
3.97849	16.7742													37	156
3.97849	16.6667													37	155
3.87097	16.5591													36	154
3.87097	16.4516													36	153
3.76344	16.3441													35	152
3.65591	16.2366													34	151
3.65591	16.129													34	150
3.65591	16.0215													34	149
3.65591	15.914													34	148
3.54839	15.8065													33	147
3.54839	15.6989													33	146
3.44086	15.5914													32	145
3.33333	15.4839													31	144
3.33333	15.3763													31	143
3.22581	15.2688													30	142
3.33333	15.1613													31	141
3.22581	15.0538													30	140
3.22581	14.9462													30	139
3.11828	14.8387													29	138
3.11828	14.7312													29	137
3.11828	14.6237													29	136
3.01075	14.5161													28	135
3.01075	14.4086													28	134
2.90323	14.3011													27	133
2.90323	14.1935													27	132
3.01075	14.086													28	131
2.90323	13.9785													27	130
2.90323	13.871													27	129
2.7957	13.7634													26	128
2.7957	13.6559													26	127
2.68817	13.5484													25	126
2.68817	13.4409													25	125
2.58065	13.3333													24	124
2.58065	13.2258													24	123
2.47312	13.1183													23	122
2.47312	13.0108													23	121
2.47312	12.9032													23	120
2.36559	12.7957													22	119
2.36559	12.6882													22	118
2.36559	12.5806													22	117
2.25806	12.4731													21	116
2.25806	12.3656													21	115
2.25806	12.2581													21	114
2.25806	12.1505													21	113
2.25806	12.043													21	112
2.25806	11.9355													21	111
2.15054	11.828													20	110
2.15054	11.7204													20	109
2.04301	11.6129													19	108
2.04301	11.5054													19	107
2.04301	11.3978													19	106
2.04301	11.2903													19	105
2.04301	11.1828													19	104
2.04301	11.0753													19	103
1.93548	10.9677													18	102
2.04301	10.8602													19	101
2.04301	10.7527													19	100
1.82796	10.6452													17	99
2.04301	10.5376													19	98
1.72043	10.4301													16	97
1.72043	10.3226													16	96
1.72043	10.2151													16	95
1.6129	10.1075													15	94
1.6129	10													15	93
1.6129	9.89247													15	92
1.6129	9.78495													15	91
1.6129	9.67742													15	90
1.39785	9.56989													13	89
1.50538	9.46237													14	88
1.50538	9.35484													14	87
1.50538	9.24731													14	86
1.39785	9.13978													13	85
1.39785	9.03226													13	84
1.39785	8.92473													13	83
1.29032	8.8172													12	82
1.29032	8.70968													12	81
1.1828	8.60215													11	80
1.1828	8.49462													11	79
1.1828	8.3871													11	78
1.29032	8.27957													12	77
1.29032	8.17204													12	76
1.1828	8.06452													11	75
1.1828	7.95699													11	74
1.07527	7.84946													10	73
1.07527	7.74194													10	72
1.07527	7.63441													10	71
1.07527	7.52688													10	70
0.967742	7.41935													9	69
0.967742	7.31183													9	68
0.860215	7.2043													8	67
0.967742	7.09677													9	66
0.967742	6.98925													9	65
0.860215	6.88172													8	64
0.860215	6.77419													8	63
0.860215	6.66667													8	62
0.860215	6.55914													8	61
0.752688	6.45161													7	60
0.752688	6.34409													7	59
0.752688	6.23656													7	58
0.752688	6.12903													7	57
0.752688	6.02151													7	56
0.752688	5.91398													7	55
0.645161	5.80645													6	54
0.645161	5.69892													6	53
0.645161	5.5914													6	52
0.645161	5.48387													6	51
0.645161	5.37634													6	50
0.537634	5.26882													5	49
0.537634	5.16129													5	48
0.645161	5.05376													6	47
0.537634	4.94624													5	46
0.537634	4.83871													5	45
0.537634	4.73118													5	44
0.430108	4.62366													4	43
0.430108	4.51613													4	42
0.430108	4.4086													4	41
0.430108	4.30108													4	40
0.430108	4.19355													4	39
0.430108	4.08602													4	38
0.430108	3.97849													4	37
0.430108	3.87097													4	36
0.322581	3.76344													3	35
0.322581	3.65591													3	34
0.322581	3.54839													3	33
0.322581	3.44086													3	32
0.322581	3.33333													3	31
0.215054	3.22581													2	30
0.322581	3.11828													3	29
0.322581	3.01075													3	28
0.322581	2.90323													3	27
0.215054	2.7957													2	26
0.215054	2.68817													2	25
0.215054	2.58065													2	24
0.215054	2.47312													2	23
0.215054	2.36559													2	22
0.215054	2.25806													2	21
0.107527	2.15054													1	20
0.107527	2.04301													1	19
0.107527	1.93548													1	18
0.107527	1.82796													1	17
0.215054	1.72043													2	16
0.107527	1.6129													1	15
0.107527	1.50538													1	14
0.107527	1.39785													1	13
0.107527	1.29032													1	12
0.107527	1.1828													1	11
0.107527	1.07527													1	10
0	0.967742													0	9
0	0.860215													0	8
0.107527	0.752688													1	7
0.107527	0.645161													1	6
0.107527	0.537634													1	5
0.107527	0.430108													1	4
0	0.322581													0	3
0	0.215054													0	2
0	0.107527													0	1
0	0													0	0

## Sheet: Red
17.957	27.2043													167	253
17.7419	27.0968													165	252
17.6344	26.9892													164	251
17.4194	26.8817													162	250
17.3118	26.7742													161	249
17.0968	26.6667													159	248
16.9892	26.5591													158	247
16.7742	26.4516													156	246
16.6667	26.3441													155	245
16.5591	26.2366													154	244
16.4516	26.129													153	243
16.2366	26.0215													151	242
16.0215	25.914													149	241
15.914	25.8065													148	240
15.6989	25.6989													146	239
15.5914	25.5914													145	238
15.3763	25.4839													143	237
15.2688	25.3763													142	236
15.1613	25.2688													141	235
14.9462	25.1613													139	234
14.8387	25.0538													138	233
14.6237	24.9462													136	232
14.5161	24.8387													135	231
14.3011	24.7312													133	230
14.1935	24.6237													132	229
13.9785	24.5161													130	228
13.871	24.4086													129	227
13.6559	24.3011													127	226
13.5484	24.1935													126	225
13.5484	24.086													126	224
13.3333	23.9785													124	223
13.2258	23.871													123	222
13.0108	23.7634													121	221
12.9032	23.6559													120	220
12.7957	23.5484													119	219
12.5806	23.4409													117	218
12.4731	23.3333													116	217
12.3656	23.2258													115	216
12.1505	23.1183													113	215
12.043	23.0108													112	214
12.043	22.9032													112	213
11.828	22.7957													110	212
11.6129	22.6882													108	211
11.5054	22.5806													107	210
11.3978	22.4731													106	209
11.2903	22.3656													105	208
11.1828	22.2581													104	207
11.0753	22.1505													103	206
10.9677	22.043													102	205
10.8602	21.9355													101	204
10.7527	21.828													100	203
10.5376	21.7204													98	202
10.4301	21.6129													97	201
10.4301	21.5054													97	200
10.3226	21.3978													96	199
10.2151	21.2903													95	198
10.1075	21.1828													94	197
10	21.0753													93	196
9.78495	20.9677													91	195
9.78495	20.8602													91	194
9.67742	20.7527													90	193
9.46237	20.6452													88	192
9.46237	20.5376													88	191
9.46237	20.4301													88	190
9.35484	20.3226													87	189
9.24731	20.2151													86	188
9.13978	20.1075													85	187
8.92473	20													83	186
8.92473	19.8925													83	185
8.8172	19.7849													82	184
8.70968	19.6774													81	183
8.60215	19.5699													80	182
8.49462	19.4624													79	181
8.27957	19.3548													77	180
8.17204	19.2473													76	179
8.17204	19.1398													76	178
8.06452	19.0323													75	177
7.95699	18.9247													74	176
7.84946	18.8172													73	175
7.74194	18.7097													72	174
7.74194	18.6022													72	173
7.52688	18.4946													70	172
7.52688	18.3871													70	171
7.41935	18.2796													69	170
7.31183	18.172													68	169
7.2043	18.0645													67	168
7.09677	17.957													66	167
7.09677	17.8495													66	166
6.98925	17.7419													65	165
6.88172	17.6344													64	164
6.88172	17.5269													64	163
6.77419	17.4194													63	162
6.66667	17.3118													62	161
6.55914	17.2043													61	160
6.45161	17.0968													60	159
6.34409	16.9892													59	158
6.34409	16.8817													59	157
6.23656	16.7742													58	156
6.12903	16.6667													57	155
6.12903	16.5591													57	154
6.02151	16.4516													56	153
5.91398	16.3441													55	152
5.91398	16.2366													55	151
5.91398	16.129													55	150
5.80645	16.0215													54	149
5.69892	15.914													53	148
5.69892	15.8065													53	147
5.5914	15.6989													52	146
5.48387	15.5914													51	145
5.48387	15.4839													51	144
5.37634	15.3763													50	143
5.26882	15.2688													49	142
5.26882	15.1613													49	141
5.16129	15.0538													48	140
5.05376	14.9462													47	139
4.94624	14.8387													46	138
4.94624	14.7312													46	137
4.83871	14.6237													45	136
4.83871	14.5161													45	135
4.83871	14.4086													45	134
4.73118	14.3011													44	133
4.73118	14.1935													44	132
4.62366	14.086													43	131
4.62366	13.9785													43	130
4.51613	13.871													42	129
4.4086	13.7634													41	128
4.30108	13.6559													40	127
4.30108	13.5484													40	126
4.19355	13.4409													39	125
4.19355	13.3333													39	124
4.08602	13.2258													38	123
3.97849	13.1183													37	122
4.08602	13.0108													38	121
3.87097	12.9032													36	120
3.97849	12.7957													37	119
3.87097	12.6882													36	118
3.87097	12.5806													36	117
3.76344	12.4731													35	116
3.76344	12.3656													35	115
3.65591	12.2581													34	114
3.65591	12.1505													34	113
3.54839	12.043													33	112
3.54839	11.9355													33	111
3.44086	11.828													32	110
3.44086	11.7204													32	109
3.33333	11.6129													31	108
3.33333	11.5054													31	107
3.22581	11.3978													30	106
3.11828	11.2903													29	105
3.11828	11.1828													29	104
3.11828	11.0753													29	103
3.01075	10.9677													28	102
3.01075	10.8602													28	101
2.90323	10.7527													27	100
2.90323	10.6452													27	99
2.7957	10.5376													26	98
2.7957	10.4301													26	97
2.68817	10.3226													25	96
2.68817	10.2151													25	95
2.58065	10.1075													24	94
2.58065	10													24	93
2.47312	9.89247													23	92
2.47312	9.78495													23	91
2.36559	9.67742													22	90
2.36559	9.56989													22	89
2.36559	9.46237													22	88
2.25806	9.35484													21	87
2.25806	9.24731													21	86
2.15054	9.13978													20	85
2.15054	9.03226													20	84
2.04301	8.92473													19	83
2.15054	8.8172													20	82
2.15054	8.70968													20	81
2.04301	8.60215													19	80
2.04301	8.49462													19	79
1.82796	8.3871													17	78
1.82796	8.27957													17	77
1.82796	8.17204													17	76
1.72043	8.06452													16	75
1.72043	7.95699													16	74
1.72043	7.84946													16	73
1.6129	7.74194													15	72
1.6129	7.63441													15	71
1.6129	7.52688													15	70
1.50538	7.41935													14	69
1.50538	7.31183													14	68
1.39785	7.2043													13	67
1.39785	7.09677													13	66
1.39785	6.98925													13	65
1.29032	6.88172													12	64
1.29032	6.77419													12	63
1.29032	6.66667													12	62
1.1828	6.55914													11	61
1.1828	6.45161													11	60
1.1828	6.34409													11	59
1.07527	6.23656													10	58
1.07527	6.12903													10	57
1.07527	6.02151													10	56
0.967742	5.91398													9	55
0.967742	5.80645													9	54
0.967742	5.69892													9	53
0.860215	5.5914													8	52
0.860215	5.48387													8	51
0.752688	5.37634													7	50
0.752688	5.26882													7	49
0.752688	5.16129													7	48
0.645161	5.05376													6	47
0.645161	4.94624													6	46
0.645161	4.83871													6	45
0.645161	4.73118													6	44
0.537634	4.62366													5	43
0.537634	4.51613													5	42
0.537634	4.4086													5	41
0.537634	4.30108													5	40
0.537634	4.19355													5	39
0.430108	4.08602													4	38
0.430108	3.97849													4	37
0.430108	3.87097													4	36
0.430108	3.76344													4	35
0.430108	3.65591													4	34
0.322581	3.54839													3	33
0.322581	3.44086													3	32
0.322581	3.33333													3	31
0.322581	3.22581													3	30
0.322581	3.11828													3	29
0.215054	3.01075													2	28
0.215054	2.90323													2	27
0.215054	2.7957													2	26
0.215054	2.68817													2	25
0.215054	2.58065													2	24
0.107527	2.47312													1	23
0.107527	2.36559													1	22
0.107527	2.25806													1	21
0.107527	2.15054													1	20
0.107527	2.04301													1	19
0.107527	1.93548													1	18
0.107527	1.82796													1	17
0.107527	1.72043													1	16
0	1.6129													0	15
0	1.50538													0	14
0	1.39785													0	13
0	1.29032													0	12
0	1.1828													0	11
0	1.07527													0	10
0	0.967742													0	9
0	0.860215													0	8
-0.107527	0.752688													-1	7
-0.107527	0.645161													-1	6
0	0.537634													0	5
0	0.430108													0	4
0	0.322581													0	3
0	0.215054													0	2
0	0.107527													0	1
0	0													0	0
