# Supplementary material for: Regrafting submillimeter-scale ferromagnetic soft continuums
Source: Nat Commun. 2025 Jul 31;16:7023. doi: 10.1038/s41467-025-60928-6 (PMC12313971; doi:10.1038/s41467-025-60928-6)
Supplement: Supplementary file 25 — Source Data [file 41467_2025_60928_MOESM25_ESM.zip › Source File/Fig 2E/1(0)-5-change_cali.xlsx]

## Sheet: Black
12.1505	30.1075													113	280
12.043	30													112	279
11.9355	29.8925													111	278
11.828	29.7849													110	277
11.7204	29.6774													109	276
11.5054	29.5699													107	275
11.5054	29.4624													107	274
11.5054	29.3548													107	273
11.3978	29.2473													106	272
11.2903	29.1398													105	271
11.1828	29.0323													104	270
11.0753	28.9247													103	269
10.9677	28.8172													102	268
10.8602	28.7097													101	267
10.8602	28.6022													101	266
10.6452	28.4946													99	265
10.5376	28.3871													98	264
10.4301	28.2796													97	263
10.3226	28.172													96	262
10.3226	28.0645													96	261
10.2151	27.957													95	260
10.1075	27.8495													94	259
10.1075	27.7419													94	258
10	27.6344													93	257
9.78495	27.5269													91	256
9.67742	27.4194													90	255
9.56989	27.3118													89	254
9.56989	27.2043													89	253
9.46237	27.0968													88	252
9.35484	26.9892													87	251
9.24731	26.8817													86	250
9.24731	26.7742													86	249
9.13978	26.6667													85	248
9.03226	26.5591													84	247
8.92473	26.4516													83	246
8.8172	26.3441													82	245
8.70968	26.2366													81	244
8.60215	26.129													80	243
8.49462	26.0215													79	242
8.3871	25.914													78	241
8.27957	25.8065													77	240
8.17204	25.6989													76	239
8.17204	25.5914													76	238
8.17204	25.4839													76	237
8.06452	25.3763													75	236
7.95699	25.2688													74	235
7.84946	25.1613													73	234
7.74194	25.0538													72	233
7.63441	24.9462													71	232
7.52688	24.8387													70	231
7.41935	24.7312													69	230
7.31183	24.6237													68	229
7.2043	24.5161													67	228
7.2043	24.4086													67	227
7.09677	24.3011													66	226
6.98925	24.1935													65	225
6.88172	24.086													64	224
6.88172	23.9785													64	223
6.77419	23.871													63	222
6.66667	23.7634													62	221
6.55914	23.6559													61	220
6.55914	23.5484													61	219
6.55914	23.4409													61	218
6.45161	23.3333													60	217
6.34409	23.2258													59	216
6.34409	23.1183													59	215
6.34409	23.0108													59	214
6.23656	22.9032													58	213
6.12903	22.7957													57	212
6.02151	22.6882													56	211
6.02151	22.5806													56	210
5.91398	22.4731													55	209
5.91398	22.3656													55	208
5.80645	22.2581													54	207
5.80645	22.1505													54	206
5.69892	22.043													53	205
5.69892	21.9355													53	204
5.5914	21.828													52	203
5.5914	21.7204													52	202
5.48387	21.6129													51	201
5.37634	21.5054													50	200
5.37634	21.3978													50	199
5.26882	21.2903													49	198
5.26882	21.1828													49	197
5.16129	21.0753													48	196
5.26882	20.9677													49	195
5.16129	20.8602													48	194
5.05376	20.7527													47	193
5.05376	20.6452													47	192
4.94624	20.5376													46	191
4.94624	20.4301													46	190
4.83871	20.3226													45	189
4.83871	20.2151													45	188
4.73118	20.1075													44	187
4.62366	20													43	186
4.62366	19.8925													43	185
4.62366	19.7849													43	184
4.62366	19.6774													43	183
4.51613	19.5699													42	182
4.51613	19.4624													42	181
4.4086	19.3548													41	180
4.4086	19.2473													41	179
4.30108	19.1398													40	178
4.30108	19.0323													40	177
4.19355	18.9247													39	176
4.19355	18.8172													39	175
4.08602	18.7097													38	174
4.08602	18.6022													38	173
3.97849	18.4946													37	172
3.97849	18.3871													37	171
3.87097	18.2796													36	170
3.87097	18.172													36	169
3.87097	18.0645													36	168
3.87097	17.957													36	167
3.76344	17.8495													35	166
3.76344	17.7419													35	165
3.76344	17.6344													35	164
3.65591	17.5269													34	163
3.65591	17.4194													34	162
3.54839	17.3118													33	161
3.54839	17.2043													33	160
3.44086	17.0968													32	159
3.44086	16.9892													32	158
3.33333	16.8817													31	157
3.33333	16.7742													31	156
3.22581	16.6667													30	155
3.22581	16.5591													30	154
3.22581	16.4516													30	153
3.11828	16.3441													29	152
3.11828	16.2366													29	151
3.11828	16.129													29	150
3.01075	16.0215													28	149
2.90323	15.914													27	148
2.90323	15.8065													27	147
3.01075	15.6989													28	146
2.90323	15.5914													27	145
2.90323	15.4839													27	144
2.90323	15.3763													27	143
2.7957	15.2688													26	142
2.7957	15.1613													26	141
2.7957	15.0538													26	140
2.68817	14.9462													25	139
2.68817	14.8387													25	138
2.58065	14.7312													24	137
2.58065	14.6237													24	136
2.58065	14.5161													24	135
2.47312	14.4086													23	134
2.47312	14.3011													23	133
2.47312	14.1935													23	132
2.47312	14.086													23	131
2.36559	13.9785													22	130
2.36559	13.871													22	129
2.36559	13.7634													22	128
2.36559	13.6559													22	127
2.36559	13.5484													22	126
2.36559	13.4409													22	125
2.25806	13.3333													21	124
2.25806	13.2258													21	123
2.25806	13.1183													21	122
2.15054	13.0108													20	121
2.15054	12.9032													20	120
2.15054	12.7957													20	119
2.15054	12.6882													20	118
2.04301	12.5806													19	117
2.04301	12.4731													19	116
2.04301	12.3656													19	115
2.04301	12.2581													19	114
1.93548	12.1505													18	113
1.93548	12.043													18	112
1.93548	11.9355													18	111
1.93548	11.828													18	110
1.82796	11.7204													17	109
1.93548	11.6129													18	108
1.93548	11.5054													18	107
1.93548	11.3978													18	106
1.82796	11.2903													17	105
1.82796	11.1828													17	104
1.82796	11.0753													17	103
1.82796	10.9677													17	102
1.72043	10.8602													16	101
1.72043	10.7527													16	100
1.72043	10.6452													16	99
1.72043	10.5376													16	98
1.6129	10.4301													15	97
1.6129	10.3226													15	96
1.6129	10.2151													15	95
1.6129	10.1075													15	94
1.6129	10													15	93
1.50538	9.89247													14	92
1.50538	9.78495													14	91
1.50538	9.67742													14	90
1.50538	9.56989													14	89
1.6129	9.46237													15	88
1.50538	9.35484													14	87
1.50538	9.24731													14	86
1.50538	9.13978													14	85
1.50538	9.03226													14	84
1.50538	8.92473													14	83
1.39785	8.8172													13	82
1.39785	8.70968													13	81
1.39785	8.60215													13	80
1.39785	8.49462													13	79
1.39785	8.3871													13	78
1.39785	8.27957													13	77
1.29032	8.17204													12	76
1.29032	8.06452													12	75
1.29032	7.95699													12	74
1.29032	7.84946													12	73
1.29032	7.74194													12	72
1.29032	7.63441													12	71
1.1828	7.52688													11	70
1.1828	7.41935													11	69
1.1828	7.31183													11	68
1.1828	7.2043													11	67
1.1828	7.09677													11	66
1.07527	6.98925													10	65
1.07527	6.88172													10	64
1.07527	6.77419													10	63
1.07527	6.66667													10	62
1.07527	6.55914													10	61
1.07527	6.45161													10	60
0.967742	6.34409													9	59
0.967742	6.23656													9	58
0.967742	6.12903													9	57
0.967742	6.02151													9	56
0.967742	5.91398													9	55
0.967742	5.80645													9	54
0.860215	5.69892													8	53
0.860215	5.5914													8	52
0.860215	5.48387													8	51
0.860215	5.37634													8	50
0.860215	5.26882													8	49
0.860215	5.16129													8	48
0.752688	5.05376													7	47
0.752688	4.94624													7	46
0.752688	4.83871													7	45
0.752688	4.73118													7	44
0.752688	4.62366													7	43
0.752688	4.51613													7	42
0.645161	4.4086													6	41
0.645161	4.30108													6	40
0.645161	4.19355													6	39
0.645161	4.08602													6	38
0.645161	3.97849													6	37
0.537634	3.87097													5	36
0.537634	3.76344													5	35
0.537634	3.65591													5	34
0.537634	3.54839													5	33
0.537634	3.44086													5	32
0.537634	3.33333													5	31
0.537634	3.22581													5	30
0.537634	3.11828													5	29
0.430108	3.01075													4	28
0.430108	2.90323													4	27
0.430108	2.7957													4	26
0.430108	2.68817													4	25
0.430108	2.58065													4	24
0.322581	2.47312													3	23
0.322581	2.36559													3	22
0.430108	2.25806													4	21
0.430108	2.15054													4	20
0.322581	2.04301													3	19
0.322581	1.93548													3	18
0.215054	1.82796													2	17
0.215054	1.72043													2	16
0.215054	1.6129													2	15
0.215054	1.50538													2	14
0.215054	1.39785													2	13
0.215054	1.29032													2	12
0.107527	1.1828													1	11
0.107527	1.07527													1	10
0.107527	0.967742													1	9
0.215054	0.860215													2	8
0.215054	0.752688													2	7
0.215054	0.645161													2	6
0.107527	0.537634													1	5
0.107527	0.430108													1	4
0.107527	0.322581													1	3
0.107527	0.215054													1	2
0	0.107527													0	1
0	0													0	0

## Sheet: Blue
14.086	29.7849													131	277
13.9785	29.6774													130	276
13.871	29.5699													129	275
13.7634	29.4624													128	274
13.6559	29.3548													127	273
13.5484	29.2473													126	272
13.4409	29.1398													125	271
13.3333	29.0323													124	270
13.2258	28.9247													123	269
13.1183	28.8172													122	268
13.0108	28.7097													121	267
12.9032	28.6022													120	266
12.7957	28.4946													119	265
12.6882	28.3871													118	264
12.5806	28.2796													117	263
12.4731	28.172													116	262
12.3656	28.0645													115	261
12.2581	27.957													114	260
12.1505	27.8495													113	259
12.043	27.7419													112	258
11.9355	27.6344													111	257
11.828	27.5269													110	256
11.828	27.4194													110	255
11.6129	27.3118													108	254
11.6129	27.2043													108	253
11.5054	27.0968													107	252
11.3978	26.9892													106	251
11.2903	26.8817													105	250
11.1828	26.7742													104	249
11.0753	26.6667													103	248
10.9677	26.5591													102	247
10.8602	26.4516													101	246
10.7527	26.3441													100	245
10.6452	26.2366													99	244
10.5376	26.129													98	243
10.4301	26.0215													97	242
10.3226	25.914													96	241
10.2151	25.8065													95	240
10.1075	25.6989													94	239
10.1075	25.5914													94	238
10	25.4839													93	237
10	25.3763													93	236
9.89247	25.2688													92	235
9.78495	25.1613													91	234
9.67742	25.0538													90	233
9.56989	24.9462													89	232
9.56989	24.8387													89	231
9.46237	24.7312													88	230
9.35484	24.6237													87	229
9.24731	24.5161													86	228
9.13978	24.4086													85	227
9.13978	24.3011													85	226
8.92473	24.1935													83	225
8.92473	24.086													83	224
8.8172	23.9785													82	223
8.70968	23.871													81	222
8.60215	23.7634													80	221
8.49462	23.6559													79	220
8.49462	23.5484													79	219
8.3871	23.4409													78	218
8.27957	23.3333													77	217
8.17204	23.2258													76	216
8.06452	23.1183													75	215
8.06452	23.0108													75	214
8.06452	22.9032													75	213
7.95699	22.7957													74	212
7.84946	22.6882													73	211
7.74194	22.5806													72	210
7.74194	22.4731													72	209
7.63441	22.3656													71	208
7.52688	22.2581													70	207
7.41935	22.1505													69	206
7.31183	22.043													68	205
7.41935	21.9355													69	204
7.31183	21.828													68	203
7.2043	21.7204													67	202
7.09677	21.6129													66	201
6.98925	21.5054													65	200
6.98925	21.3978													65	199
6.88172	21.2903													64	198
6.77419	21.1828													63	197
6.66667	21.0753													62	196
6.66667	20.9677													62	195
6.55914	20.8602													61	194
6.45161	20.7527													60	193
6.34409	20.6452													59	192
6.34409	20.5376													59	191
6.23656	20.4301													58	190
6.23656	20.3226													58	189
6.12903	20.2151													57	188
6.12903	20.1075													57	187
6.02151	20													56	186
5.91398	19.8925													55	185
5.91398	19.7849													55	184
5.80645	19.6774													54	183
5.69892	19.5699													53	182
5.69892	19.4624													53	181
5.5914	19.3548													52	180
5.48387	19.2473													51	179
5.48387	19.1398													51	178
5.37634	19.0323													50	177
5.26882	18.9247													49	176
5.26882	18.8172													49	175
5.16129	18.7097													48	174
5.16129	18.6022													48	173
5.16129	18.4946													48	172
5.05376	18.3871													47	171
4.94624	18.2796													46	170
4.94624	18.172													46	169
4.83871	18.0645													45	168
4.83871	17.957													45	167
4.73118	17.8495													44	166
4.62366	17.7419													43	165
4.62366	17.6344													43	164
4.51613	17.5269													42	163
4.51613	17.4194													42	162
4.4086	17.3118													41	161
4.30108	17.2043													40	160
4.30108	17.0968													40	159
4.19355	16.9892													39	158
4.30108	16.8817													40	157
4.19355	16.7742													39	156
4.19355	16.6667													39	155
4.08602	16.5591													38	154
4.08602	16.4516													38	153
3.97849	16.3441													37	152
3.97849	16.2366													37	151
3.87097	16.129													36	150
3.87097	16.0215													36	149
3.76344	15.914													35	148
3.76344	15.8065													35	147
3.65591	15.6989													34	146
3.65591	15.5914													34	145
3.54839	15.4839													33	144
3.54839	15.3763													33	143
3.44086	15.2688													32	142
3.44086	15.1613													32	141
3.44086	15.0538													32	140
3.44086	14.9462													32	139
3.33333	14.8387													31	138
3.33333	14.7312													31	137
3.22581	14.6237													30	136
3.22581	14.5161													30	135
3.11828	14.4086													29	134
3.11828	14.3011													29	133
3.11828	14.1935													29	132
3.01075	14.086													28	131
2.90323	13.9785													27	130
2.90323	13.871													27	129
2.90323	13.7634													27	128
2.7957	13.6559													26	127
2.7957	13.5484													26	126
2.7957	13.4409													26	125
2.7957	13.3333													26	124
2.68817	13.2258													25	123
2.68817	13.1183													25	122
2.58065	13.0108													24	121
2.58065	12.9032													24	120
2.58065	12.7957													24	119
2.47312	12.6882													23	118
2.47312	12.5806													23	117
2.36559	12.4731													22	116
2.36559	12.3656													22	115
2.36559	12.2581													22	114
2.36559	12.1505													22	113
2.25806	12.043													21	112
2.25806	11.9355													21	111
2.25806	11.828													21	110
2.15054	11.7204													20	109
2.15054	11.6129													20	108
2.15054	11.5054													20	107
2.15054	11.3978													20	106
2.04301	11.2903													19	105
2.04301	11.1828													19	104
1.93548	11.0753													18	103
1.93548	10.9677													18	102
2.04301	10.8602													19	101
1.93548	10.7527													18	100
1.93548	10.6452													18	99
1.93548	10.5376													18	98
1.82796	10.4301													17	97
1.82796	10.3226													17	96
1.82796	10.2151													17	95
1.82796	10.1075													17	94
1.72043	10													16	93
1.82796	9.89247													17	92
1.72043	9.78495													16	91
1.6129	9.67742													15	90
1.6129	9.56989													15	89
1.6129	9.46237													15	88
1.50538	9.35484													14	87
1.50538	9.24731													14	86
1.39785	9.13978													13	85
1.39785	9.03226													13	84
1.50538	8.92473													14	83
1.50538	8.8172													14	82
1.39785	8.70968													13	81
1.39785	8.60215													13	80
1.39785	8.49462													13	79
1.29032	8.3871													12	78
1.39785	8.27957													13	77
1.39785	8.17204													13	76
1.29032	8.06452													12	75
1.29032	7.95699													12	74
1.29032	7.84946													12	73
1.29032	7.74194													12	72
1.07527	7.63441													10	71
1.07527	7.52688													10	70
1.07527	7.41935													10	69
1.07527	7.31183													10	68
0.967742	7.2043													9	67
1.07527	7.09677													10	66
1.07527	6.98925													10	65
0.967742	6.88172													9	64
0.967742	6.77419													9	63
0.860215	6.66667													8	62
0.860215	6.55914													8	61
0.860215	6.45161													8	60
0.967742	6.34409													9	59
0.860215	6.23656													8	58
0.860215	6.12903													8	57
0.860215	6.02151													8	56
0.752688	5.91398													7	55
0.752688	5.80645													7	54
0.752688	5.69892													7	53
0.645161	5.5914													6	52
0.645161	5.48387													6	51
0.537634	5.37634													5	50
0.537634	5.26882													5	49
0.537634	5.16129													5	48
0.537634	5.05376													5	47
0.430108	4.94624													4	46
0.430108	4.83871													4	45
0.537634	4.73118													5	44
0.430108	4.62366													4	43
0.430108	4.51613													4	42
0.430108	4.4086													4	41
0.322581	4.30108													3	40
0.322581	4.19355													3	39
0.322581	4.08602													3	38
0.322581	3.97849													3	37
0.215054	3.87097													2	36
0.215054	3.76344													2	35
0.215054	3.65591													2	34
0.107527	3.54839													1	33
0.107527	3.44086													1	32
0.215054	3.33333													2	31
0.215054	3.22581													2	30
0.107527	3.11828													1	29
0.107527	3.01075													1	28
0.107527	2.90323													1	27
0.107527	2.7957													1	26
0	2.68817													0	25
0	2.58065													0	24
0	2.47312													0	23
0	2.36559													0	22
0	2.25806													0	21
-0.107527	2.15054													-1	20
-0.107527	2.04301													-1	19
-0.107527	1.93548													-1	18
-0.107527	1.82796													-1	17
-0.107527	1.72043													-1	16
-0.107527	1.6129													-1	15
-0.107527	1.50538													-1	14
-0.107527	1.39785													-1	13
-0.215054	1.29032													-2	12
-0.215054	1.1828													-2	11
-0.322581	1.07527													-3	10
-0.215054	0.967742													-2	9
-0.215054	0.860215													-2	8
-0.215054	0.752688													-2	7
-0.107527	0.645161													-1	6
-0.107527	0.537634													-1	5
-0.107527	0.430108													-1	4
-0.107527	0.322581													-1	3
-0.107527	0.215054													-1	2
-0.107527	0.107527													-1	1
0	0													0	0

## Sheet: Red
20.3226	26.3441													189	245
20.2151	26.2366													188	244
20	26.129													186	243
19.7849	26.0215													184	242
19.6774	25.914													183	241
19.4624	25.8065													181	240
19.1398	25.6989													178	239
19.0323	25.5914													177	238
18.8172	25.4839													175	237
18.6022	25.3763													173	236
18.4946	25.2688													172	235
18.2796	25.1613													170	234
18.172	25.0538													169	233
17.957	24.9462													167	232
17.7419	24.8387													165	231
17.6344	24.7312													164	230
17.4194	24.6237													162	229
17.3118	24.5161													161	228
17.0968	24.4086													159	227
16.8817	24.3011													157	226
16.7742	24.1935													156	225
16.5591	24.086													154	224
16.3441	23.9785													152	223
16.2366	23.871													151	222
16.0215	23.7634													149	221
15.914	23.6559													148	220
15.8065	23.5484													147	219
15.5914	23.4409													145	218
15.4839	23.3333													144	217
15.2688	23.2258													142	216
15.1613	23.1183													141	215
14.9462	23.0108													139	214
14.8387	22.9032													138	213
14.6237	22.7957													136	212
14.5161	22.6882													135	211
14.4086	22.5806													134	210
14.3011	22.4731													133	209
14.086	22.3656													131	208
13.9785	22.2581													130	207
13.7634	22.1505													128	206
13.6559	22.043													127	205
13.4409	21.9355													125	204
13.3333	21.828													124	203
13.2258	21.7204													123	202
13.1183	21.6129													122	201
13.0108	21.5054													121	200
12.7957	21.3978													119	199
12.6882	21.2903													118	198
12.5806	21.1828													117	197
12.3656	21.0753													115	196
12.2581	20.9677													114	195
12.043	20.8602													112	194
11.9355	20.7527													111	193
11.828	20.6452													110	192
11.7204	20.5376													109	191
11.6129	20.4301													108	190
11.5054	20.3226													107	189
11.2903	20.2151													105	188
11.1828	20.1075													104	187
11.0753	20													103	186
10.9677	19.8925													102	185
10.8602	19.7849													101	184
10.6452	19.6774													99	183
10.5376	19.5699													98	182
10.4301	19.4624													97	181
10.3226	19.3548													96	180
10.3226	19.2473													96	179
10.2151	19.1398													95	178
10	19.0323													93	177
9.89247	18.9247													92	176
9.78495	18.8172													91	175
9.67742	18.7097													90	174
9.56989	18.6022													89	173
9.46237	18.4946													88	172
9.35484	18.3871													87	171
9.24731	18.2796													86	170
9.13978	18.172													85	169
9.03226	18.0645													84	168
8.92473	17.957													83	167
8.70968	17.8495													81	166
8.70968	17.7419													81	165
8.60215	17.6344													80	164
8.60215	17.5269													80	163
8.49462	17.4194													79	162
8.3871	17.3118													78	161
8.27957	17.2043													77	160
8.17204	17.0968													76	159
7.95699	16.9892													74	158
7.95699	16.8817													74	157
7.84946	16.7742													73	156
7.74194	16.6667													72	155
7.63441	16.5591													71	154
7.52688	16.4516													70	153
7.41935	16.3441													69	152
7.41935	16.2366													69	151
7.31183	16.129													68	150
7.2043	16.0215													67	149
7.09677	15.914													66	148
7.09677	15.8065													66	147
6.98925	15.6989													65	146
6.88172	15.5914													64	145
6.77419	15.4839													63	144
6.77419	15.3763													63	143
6.77419	15.2688													63	142
6.66667	15.1613													62	141
6.55914	15.0538													61	140
6.45161	14.9462													60	139
6.45161	14.8387													60	138
6.34409	14.7312													59	137
6.23656	14.6237													58	136
6.12903	14.5161													57	135
6.12903	14.4086													57	134
6.02151	14.3011													56	133
5.91398	14.1935													55	132
5.80645	14.086													54	131
5.80645	13.9785													54	130
5.69892	13.871													53	129
5.5914	13.7634													52	128
5.48387	13.6559													51	127
5.48387	13.5484													51	126
5.37634	13.4409													50	125
5.26882	13.3333													49	124
5.16129	13.2258													48	123
5.16129	13.1183													48	122
5.05376	13.0108													47	121
4.94624	12.9032													46	120
4.94624	12.7957													46	119
4.83871	12.6882													45	118
4.73118	12.5806													44	117
4.73118	12.4731													44	116
4.62366	12.3656													43	115
4.51613	12.2581													42	114
4.4086	12.1505													41	113
4.4086	12.043													41	112
4.30108	11.9355													40	111
4.30108	11.828													40	110
4.19355	11.7204													39	109
4.08602	11.6129													38	108
3.97849	11.5054													37	107
3.97849	11.3978													37	106
3.87097	11.2903													36	105
3.87097	11.1828													36	104
3.87097	11.0753													36	103
3.76344	10.9677													35	102
3.76344	10.8602													35	101
3.65591	10.7527													34	100
3.54839	10.6452													33	99
3.54839	10.5376													33	98
3.44086	10.4301													32	97
3.33333	10.3226													31	96
3.33333	10.2151													31	95
3.22581	10.1075													30	94
3.11828	10													29	93
3.11828	9.89247													29	92
3.01075	9.78495													28	91
3.01075	9.67742													28	90
2.90323	9.56989													27	89
2.90323	9.46237													27	88
2.7957	9.35484													26	87
2.68817	9.24731													25	86
2.68817	9.13978													25	85
2.58065	9.03226													24	84
2.58065	8.92473													24	83
2.47312	8.8172													23	82
2.47312	8.70968													23	81
2.36559	8.60215													22	80
2.36559	8.49462													22	79
2.25806	8.3871													21	78
2.25806	8.27957													21	77
2.15054	8.17204													20	76
2.15054	8.06452													20	75
2.04301	7.95699													19	74
2.04301	7.84946													19	73
1.93548	7.74194													18	72
1.93548	7.63441													18	71
1.82796	7.52688													17	70
1.82796	7.41935													17	69
1.72043	7.31183													16	68
1.72043	7.2043													16	67
1.6129	7.09677													15	66
1.6129	6.98925													15	65
1.6129	6.88172													15	64
1.50538	6.77419													14	63
1.39785	6.66667													13	62
1.39785	6.55914													13	61
1.39785	6.45161													13	60
1.29032	6.34409													12	59
1.29032	6.23656													12	58
1.1828	6.12903													11	57
1.1828	6.02151													11	56
1.07527	5.91398													10	55
1.07527	5.80645													10	54
1.07527	5.69892													10	53
0.860215	5.5914													8	52
0.860215	5.48387													8	51
0.752688	5.37634													7	50
0.752688	5.26882													7	49
0.752688	5.16129													7	48
0.645161	5.05376													6	47
0.645161	4.94624													6	46
0.752688	4.83871													7	45
0.645161	4.73118													6	44
0.645161	4.62366													6	43
0.537634	4.51613													5	42
0.537634	4.4086													5	41
0.537634	4.30108													5	40
0.430108	4.19355													4	39
0.430108	4.08602													4	38
0.430108	3.97849													4	37
0.322581	3.87097													3	36
0.322581	3.76344													3	35
0.215054	3.65591													2	34
0.107527	3.54839													1	33
0.215054	3.44086													2	32
0.107527	3.33333													1	31
0.107527	3.22581													1	30
0.107527	3.11828													1	29
0.107527	3.01075													1	28
0	2.90323													0	27
0	2.7957													0	26
0	2.68817													0	25
0	2.58065													0	24
0	2.47312													0	23
-0.107527	2.36559													-1	22
-0.107527	2.25806													-1	21
-0.107527	2.15054													-1	20
-0.107527	2.04301													-1	19
-0.107527	1.93548													-1	18
-0.215054	1.82796													-2	17
-0.215054	1.72043													-2	16
-0.215054	1.6129													-2	15
-0.215054	1.50538													-2	14
-0.322581	1.39785													-3	13
-0.322581	1.29032													-3	12
-0.322581	1.1828													-3	11
-0.322581	1.07527													-3	10
-0.322581	0.967742													-3	9
-0.322581	0.860215													-3	8
-0.322581	0.752688													-3	7
-0.430108	0.645161													-4	6
-0.430108	0.537634													-4	5
-0.430108	0.430108													-4	4
-0.430108	0.322581													-4	3
-0.430108	0.215054													-4	2
-0.322581	0.107527													-3	1
0	0													0	0
