# Supplementary material for: Regrafting submillimeter-scale ferromagnetic soft continuums
Source: Nat Commun. 2025 Jul 31;16:7023. doi: 10.1038/s41467-025-60928-6 (PMC12313971; doi:10.1038/s41467-025-60928-6)
Supplement: Supplementary file 25 — Source Data [file 41467_2025_60928_MOESM25_ESM.zip › Source File/Fig 2E/1(0)-change-1.5_cali.xlsx]

## Sheet: Black
10.1075	32.7957													94	305
10	32.6882													93	304
10	32.5806													93	303
9.89247	32.4731													92	302
9.78495	32.3656													91	301
9.67742	32.2581													90	300
9.56989	32.1505													89	299
9.46237	32.043													88	298
9.46237	31.9355													88	297
9.46237	31.828													88	296
9.35484	31.7204													87	295
9.35484	31.6129													87	294
9.24731	31.5054													86	293
9.13978	31.3978													85	292
9.13978	31.2903													85	291
9.03226	31.1828													84	290
8.92473	31.0753													83	289
8.92473	30.9677													83	288
8.8172	30.8602													82	287
8.8172	30.7527													82	286
8.70968	30.6452													81	285
8.60215	30.5376													80	284
8.60215	30.4301													80	283
8.49462	30.3226													79	282
8.3871	30.2151													78	281
8.3871	30.1075													78	280
8.27957	30													77	279
8.17204	29.8925													76	278
8.17204	29.7849													76	277
8.17204	29.6774													76	276
8.06452	29.5699													75	275
8.06452	29.4624													75	274
7.95699	29.3548													74	273
7.95699	29.2473													74	272
7.84946	29.1398													73	271
7.74194	29.0323													72	270
7.63441	28.9247													71	269
7.63441	28.8172													71	268
7.52688	28.7097													70	267
7.52688	28.6022													70	266
7.41935	28.4946													69	265
7.31183	28.3871													68	264
7.31183	28.2796													68	263
7.2043	28.172													67	262
7.09677	28.0645													66	261
7.09677	27.957													66	260
6.98925	27.8495													65	259
6.88172	27.7419													64	258
6.88172	27.6344													64	257
6.77419	27.5269													63	256
6.77419	27.4194													63	255
6.66667	27.3118													62	254
6.55914	27.2043													61	253
6.55914	27.0968													61	252
6.45161	26.9892													60	251
6.45161	26.8817													60	250
6.34409	26.7742													59	249
6.23656	26.6667													58	248
6.23656	26.5591													58	247
6.12903	26.4516													57	246
6.12903	26.3441													57	245
6.12903	26.2366													57	244
6.02151	26.129													56	243
6.02151	26.0215													56	242
5.91398	25.914													55	241
5.91398	25.8065													55	240
5.80645	25.6989													54	239
5.80645	25.5914													54	238
5.69892	25.4839													53	237
5.69892	25.3763													53	236
5.5914	25.2688													52	235
5.5914	25.1613													52	234
5.48387	25.0538													51	233
5.48387	24.9462													51	232
5.37634	24.8387													50	231
5.26882	24.7312													49	230
5.26882	24.6237													49	229
5.26882	24.5161													49	228
5.16129	24.4086													48	227
5.05376	24.3011													47	226
5.05376	24.1935													47	225
5.05376	24.086													47	224
4.94624	23.9785													46	223
4.73118	23.871													44	222
4.73118	23.7634													44	221
4.62366	23.6559													43	220
4.73118	23.5484													44	219
4.62366	23.4409													43	218
4.62366	23.3333													43	217
4.51613	23.2258													42	216
4.51613	23.1183													42	215
4.4086	23.0108													41	214
4.30108	22.9032													40	213
4.4086	22.7957													41	212
4.30108	22.6882													40	211
4.30108	22.5806													40	210
4.19355	22.4731													39	209
4.19355	22.3656													39	208
4.08602	22.2581													38	207
4.08602	22.1505													38	206
3.97849	22.043													37	205
3.97849	21.9355													37	204
3.87097	21.828													36	203
3.87097	21.7204													36	202
3.87097	21.6129													36	201
3.76344	21.5054													35	200
3.76344	21.3978													35	199
3.65591	21.2903													34	198
3.65591	21.1828													34	197
3.54839	21.0753													33	196
3.54839	20.9677													33	195
3.44086	20.8602													32	194
3.44086	20.7527													32	193
3.33333	20.6452													31	192
3.44086	20.5376													32	191
3.33333	20.4301													31	190
3.33333	20.3226													31	189
3.33333	20.2151													31	188
3.22581	20.1075													30	187
3.22581	20													30	186
3.11828	19.8925													29	185
3.11828	19.7849													29	184
3.11828	19.6774													29	183
3.01075	19.5699													28	182
3.01075	19.4624													28	181
2.90323	19.3548													27	180
2.90323	19.2473													27	179
2.7957	19.1398													26	178
2.7957	19.0323													26	177
2.7957	18.9247													26	176
2.68817	18.8172													25	175
2.68817	18.7097													25	174
2.68817	18.6022													25	173
2.58065	18.4946													24	172
2.58065	18.3871													24	171
2.58065	18.2796													24	170
2.47312	18.172													23	169
2.47312	18.0645													23	168
2.47312	17.957													23	167
2.36559	17.8495													22	166
2.36559	17.7419													22	165
2.36559	17.6344													22	164
2.25806	17.5269													21	163
2.25806	17.4194													21	162
2.25806	17.3118													21	161
2.25806	17.2043													21	160
2.15054	17.0968													20	159
2.15054	16.9892													20	158
2.15054	16.8817													20	157
2.04301	16.7742													19	156
2.04301	16.6667													19	155
2.04301	16.5591													19	154
2.04301	16.4516													19	153
1.93548	16.3441													18	152
1.93548	16.2366													18	151
1.93548	16.129													18	150
1.93548	16.0215													18	149
1.82796	15.914													17	148
1.82796	15.8065													17	147
1.82796	15.6989													17	146
1.82796	15.5914													17	145
1.72043	15.4839													16	144
1.72043	15.3763													16	143
1.72043	15.2688													16	142
1.72043	15.1613													16	141
1.6129	15.0538													15	140
1.6129	14.9462													15	139
1.6129	14.8387													15	138
1.6129	14.7312													15	137
1.6129	14.6237													15	136
1.6129	14.5161													15	135
1.50538	14.4086													14	134
1.50538	14.3011													14	133
1.50538	14.1935													14	132
1.50538	14.086													14	131
1.39785	13.9785													13	130
1.39785	13.871													13	129
1.39785	13.7634													13	128
1.39785	13.6559													13	127
1.39785	13.5484													13	126
1.29032	13.4409													12	125
1.29032	13.3333													12	124
1.29032	13.2258													12	123
1.29032	13.1183													12	122
1.29032	13.0108													12	121
1.29032	12.9032													12	120
1.1828	12.7957													11	119
1.1828	12.6882													11	118
1.1828	12.5806													11	117
1.1828	12.4731													11	116
1.1828	12.3656													11	115
1.1828	12.2581													11	114
1.1828	12.1505													11	113
1.07527	12.043													10	112
1.07527	11.9355													10	111
1.07527	11.828													10	110
1.07527	11.7204													10	109
1.07527	11.6129													10	108
1.07527	11.5054													10	107
1.07527	11.3978													10	106
1.07527	11.2903													10	105
0.967742	11.1828													9	104
0.967742	11.0753													9	103
0.967742	10.9677													9	102
0.967742	10.8602													9	101
0.967742	10.7527													9	100
0.967742	10.6452													9	99
0.967742	10.5376													9	98
0.967742	10.4301													9	97
0.967742	10.3226													9	96
0.860215	10.2151													8	95
0.860215	10.1075													8	94
0.860215	10													8	93
0.860215	9.89247													8	92
0.860215	9.78495													8	91
0.860215	9.67742													8	90
0.860215	9.56989													8	89
0.860215	9.46237													8	88
0.860215	9.35484													8	87
0.752688	9.24731													7	86
0.752688	9.13978													7	85
0.752688	9.03226													7	84
0.752688	8.92473													7	83
0.752688	8.8172													7	82
0.645161	8.70968													6	81
0.645161	8.60215													6	80
0.645161	8.49462													6	79
0.537634	8.3871													5	78
0.645161	8.27957													6	77
0.645161	8.17204													6	76
0.537634	8.06452													5	75
0.645161	7.95699													6	74
0.645161	7.84946													6	73
0.645161	7.74194													6	72
0.645161	7.63441													6	71
0.537634	7.52688													5	70
0.537634	7.41935													5	69
0.537634	7.31183													5	68
0.537634	7.2043													5	67
0.537634	7.09677													5	66
0.537634	6.98925													5	65
0.537634	6.88172													5	64
0.537634	6.77419													5	63
0.430108	6.66667													4	62
0.430108	6.55914													4	61
0.430108	6.45161													4	60
0.430108	6.34409													4	59
0.430108	6.23656													4	58
0.430108	6.12903													4	57
0.430108	6.02151													4	56
0.430108	5.91398													4	55
0.430108	5.80645													4	54
0.430108	5.69892													4	53
0.430108	5.5914													4	52
0.430108	5.48387													4	51
0.430108	5.37634													4	50
0.322581	5.26882													3	49
0.322581	5.16129													3	48
0.322581	5.05376													3	47
0.322581	4.94624													3	46
0.322581	4.83871													3	45
0.322581	4.73118													3	44
0.322581	4.62366													3	43
0.322581	4.51613													3	42
0.322581	4.4086													3	41
0.215054	4.30108													2	40
0.215054	4.19355													2	39
0.215054	4.08602													2	38
0.215054	3.97849													2	37
0.215054	3.87097													2	36
0.215054	3.76344													2	35
0.215054	3.65591													2	34
0.215054	3.54839													2	33
0.215054	3.44086													2	32
0.215054	3.33333													2	31
0.215054	3.22581													2	30
0.215054	3.11828													2	29
0.215054	3.01075													2	28
0.215054	2.90323													2	27
0.107527	2.7957													1	26
0.107527	2.68817													1	25
0.107527	2.58065													1	24
0.107527	2.47312													1	23
0.107527	2.36559													1	22
0	2.25806													0	21
0	2.15054													0	20
0.107527	2.04301													1	19
0.107527	1.93548													1	18
0	1.82796													0	17
0	1.72043													0	16
0	1.6129													0	15
0	1.50538													0	14
0	1.39785													0	13
0	1.29032													0	12
-0.107527	1.1828													-1	11
-0.107527	1.07527													-1	10
0	0.967742													0	9
0	0.860215													0	8
0	0.752688													0	7
0	0.645161													0	6
0	0.537634													0	5
0	0.430108													0	4
0	0.322581													0	3
-0.107527	0.215054													-1	2
0	0.107527													0	1
0	0													0	0

## Sheet: Blue
10.7527	30.5376													100	284
10.6452	30.4301													99	283
10.6452	30.3226													99	282
10.6452	30.2151													99	281
10.5376	30.1075													98	280
10.4301	30													97	279
10.3226	29.8925													96	278
10.2151	29.7849													95	277
10.2151	29.6774													95	276
10.1075	29.5699													94	275
10	29.4624													93	274
10	29.3548													93	273
9.89247	29.2473													92	272
9.78495	29.1398													91	271
9.78495	29.0323													91	270
9.67742	28.9247													90	269
9.56989	28.8172													89	268
9.46237	28.7097													88	267
9.35484	28.6022													87	266
9.24731	28.4946													86	265
9.24731	28.3871													86	264
9.13978	28.2796													85	263
9.13978	28.172													85	262
9.03226	28.0645													84	261
8.92473	27.957													83	260
8.8172	27.8495													82	259
8.70968	27.7419													81	258
8.60215	27.6344													80	257
8.49462	27.5269													79	256
8.3871	27.4194													78	255
8.3871	27.3118													78	254
8.3871	27.2043													78	253
8.27957	27.0968													77	252
8.17204	26.9892													76	251
8.06452	26.8817													75	250
7.95699	26.7742													74	249
7.84946	26.6667													73	248
7.74194	26.5591													72	247
7.63441	26.4516													71	246
7.74194	26.3441													72	245
7.63441	26.2366													71	244
7.52688	26.129													70	243
7.41935	26.0215													69	242
7.41935	25.914													69	241
7.31183	25.8065													68	240
7.31183	25.6989													68	239
7.2043	25.5914													67	238
7.09677	25.4839													66	237
6.98925	25.3763													65	236
6.88172	25.2688													64	235
6.88172	25.1613													64	234
6.77419	25.0538													63	233
6.66667	24.9462													62	232
6.66667	24.8387													62	231
6.55914	24.7312													61	230
6.55914	24.6237													61	229
6.45161	24.5161													60	228
6.34409	24.4086													59	227
6.23656	24.3011													58	226
6.12903	24.1935													57	225
6.12903	24.086													57	224
6.02151	23.9785													56	223
6.02151	23.871													56	222
6.02151	23.7634													56	221
5.91398	23.6559													55	220
5.80645	23.5484													54	219
5.69892	23.4409													53	218
5.69892	23.3333													53	217
5.5914	23.2258													52	216
5.48387	23.1183													51	215
5.48387	23.0108													51	214
5.37634	22.9032													50	213
5.37634	22.7957													50	212
5.37634	22.6882													50	211
5.26882	22.5806													49	210
5.16129	22.4731													48	209
5.16129	22.3656													48	208
5.05376	22.2581													47	207
4.94624	22.1505													46	206
4.94624	22.043													46	205
4.83871	21.9355													45	204
4.83871	21.828													45	203
4.83871	21.7204													45	202
4.73118	21.6129													44	201
4.62366	21.5054													43	200
4.62366	21.3978													43	199
4.51613	21.2903													42	198
4.51613	21.1828													42	197
4.4086	21.0753													41	196
4.30108	20.9677													40	195
4.30108	20.8602													40	194
4.30108	20.7527													40	193
4.30108	20.6452													40	192
4.19355	20.5376													39	191
4.19355	20.4301													39	190
4.08602	20.3226													38	189
3.97849	20.2151													37	188
3.97849	20.1075													37	187
3.87097	20													36	186
3.87097	19.8925													36	185
3.87097	19.7849													36	184
3.87097	19.6774													36	183
3.76344	19.5699													35	182
3.76344	19.4624													35	181
3.65591	19.3548													34	180
3.54839	19.2473													33	179
3.54839	19.1398													33	178
3.44086	19.0323													32	177
3.44086	18.9247													32	176
3.33333	18.8172													31	175
3.33333	18.7097													31	174
3.22581	18.6022													30	173
3.33333	18.4946													31	172
3.22581	18.3871													30	171
3.22581	18.2796													30	170
3.11828	18.172													29	169
3.11828	18.0645													29	168
3.01075	17.957													28	167
3.01075	17.8495													28	166
2.90323	17.7419													27	165
3.01075	17.6344													28	164
2.90323	17.5269													27	163
2.90323	17.4194													27	162
2.7957	17.3118													26	161
2.7957	17.2043													26	160
2.68817	17.0968													25	159
2.68817	16.9892													25	158
2.58065	16.8817													24	157
2.58065	16.7742													24	156
2.58065	16.6667													24	155
2.47312	16.5591													23	154
2.47312	16.4516													23	153
2.36559	16.3441													22	152
2.36559	16.2366													22	151
2.36559	16.129													22	150
2.36559	16.0215													22	149
2.36559	15.914													22	148
2.25806	15.8065													21	147
2.25806	15.6989													21	146
2.25806	15.5914													21	145
2.15054	15.4839													20	144
2.15054	15.3763													20	143
2.15054	15.2688													20	142
2.04301	15.1613													19	141
2.04301	15.0538													19	140
1.93548	14.9462													18	139
1.93548	14.8387													18	138
1.93548	14.7312													18	137
1.82796	14.6237													17	136
1.93548	14.5161													18	135
1.93548	14.4086													18	134
1.82796	14.3011													17	133
1.82796	14.1935													17	132
1.82796	14.086													17	131
1.82796	13.9785													17	130
1.72043	13.871													16	129
1.72043	13.7634													16	128
1.72043	13.6559													16	127
1.6129	13.5484													15	126
1.6129	13.4409													15	125
1.6129	13.3333													15	124
1.6129	13.2258													15	123
1.50538	13.1183													14	122
1.50538	13.0108													14	121
1.6129	12.9032													15	120
1.50538	12.7957													14	119
1.50538	12.6882													14	118
1.50538	12.5806													14	117
1.50538	12.4731													14	116
1.39785	12.3656													13	115
1.39785	12.2581													13	114
1.39785	12.1505													13	113
1.29032	12.043													12	112
1.29032	11.9355													12	111
1.29032	11.828													12	110
1.29032	11.7204													12	109
1.29032	11.6129													12	108
1.1828	11.5054													11	107
1.1828	11.3978													11	106
1.1828	11.2903													11	105
1.1828	11.1828													11	104
1.1828	11.0753													11	103
1.1828	10.9677													11	102
1.1828	10.8602													11	101
1.1828	10.7527													11	100
1.1828	10.6452													11	99
1.1828	10.5376													11	98
1.07527	10.4301													10	97
1.07527	10.3226													10	96
1.07527	10.2151													10	95
1.07527	10.1075													10	94
1.07527	10													10	93
1.07527	9.89247													10	92
0.967742	9.78495													9	91
0.967742	9.67742													9	90
0.967742	9.56989													9	89
0.967742	9.46237													9	88
0.967742	9.35484													9	87
0.967742	9.24731													9	86
0.860215	9.13978													8	85
0.860215	9.03226													8	84
0.860215	8.92473													8	83
0.860215	8.8172													8	82
0.860215	8.70968													8	81
0.752688	8.60215													7	80
0.752688	8.49462													7	79
0.752688	8.3871													7	78
0.752688	8.27957													7	77
0.860215	8.17204													8	76
0.860215	8.06452													8	75
0.860215	7.95699													8	74
0.752688	7.84946													7	73
0.752688	7.74194													7	72
0.752688	7.63441													7	71
0.752688	7.52688													7	70
0.752688	7.41935													7	69
0.645161	7.31183													6	68
0.645161	7.2043													6	67
0.645161	7.09677													6	66
0.645161	6.98925													6	65
0.645161	6.88172													6	64
0.645161	6.77419													6	63
0.645161	6.66667													6	62
0.537634	6.55914													5	61
0.537634	6.45161													5	60
0.537634	6.34409													5	59
0.537634	6.23656													5	58
0.537634	6.12903													5	57
0.537634	6.02151													5	56
0.537634	5.91398													5	55
0.430108	5.80645													4	54
0.430108	5.69892													4	53
0.430108	5.5914													4	52
0.537634	5.48387													5	51
0.537634	5.37634													5	50
0.537634	5.26882													5	49
0.537634	5.16129													5	48
0.430108	5.05376													4	47
0.430108	4.94624													4	46
0.430108	4.83871													4	45
0.430108	4.73118													4	44
0.430108	4.62366													4	43
0.430108	4.51613													4	42
0.322581	4.4086													3	41
0.322581	4.30108													3	40
0.322581	4.19355													3	39
0.322581	4.08602													3	38
0.322581	3.97849													3	37
0.322581	3.87097													3	36
0.322581	3.76344													3	35
0.322581	3.65591													3	34
0.215054	3.54839													2	33
0.215054	3.44086													2	32
0.215054	3.33333													2	31
0.215054	3.22581													2	30
0.215054	3.11828													2	29
0.215054	3.01075													2	28
0.215054	2.90323													2	27
0.215054	2.7957													2	26
0.107527	2.68817													1	25
0.107527	2.58065													1	24
0.107527	2.47312													1	23
0.215054	2.36559													2	22
0.215054	2.25806													2	21
0.215054	2.15054													2	20
0.215054	2.04301													2	19
0.215054	1.93548													2	18
0.107527	1.82796													1	17
0.107527	1.72043													1	16
0.107527	1.6129													1	15
0.107527	1.50538													1	14
0.107527	1.39785													1	13
0.107527	1.29032													1	12
0.107527	1.1828													1	11
0	1.07527													0	10
0	0.967742													0	9
0.107527	0.860215													1	8
0.107527	0.752688													1	7
0.107527	0.645161													1	6
0.107527	0.537634													1	5
0	0.430108													0	4
0	0.322581													0	3
0	0.215054													0	2
0	0.107527													0	1
0	0													0	0

## Sheet: Red
12.1505	30.1075													113	280
12.043	30													112	279
11.9355	29.8925													111	278
11.828	29.7849													110	277
11.7204	29.6774													109	276
11.5054	29.5699													107	275
11.5054	29.4624													107	274
11.5054	29.3548													107	273
11.3978	29.2473													106	272
11.2903	29.1398													105	271
11.1828	29.0323													104	270
11.0753	28.9247													103	269
10.9677	28.8172													102	268
10.8602	28.7097													101	267
10.8602	28.6022													101	266
10.6452	28.4946													99	265
10.5376	28.3871													98	264
10.4301	28.2796													97	263
10.3226	28.172													96	262
10.3226	28.0645													96	261
10.2151	27.957													95	260
10.1075	27.8495													94	259
10.1075	27.7419													94	258
10	27.6344													93	257
9.78495	27.5269													91	256
9.67742	27.4194													90	255
9.56989	27.3118													89	254
9.56989	27.2043													89	253
9.46237	27.0968													88	252
9.35484	26.9892													87	251
9.24731	26.8817													86	250
9.24731	26.7742													86	249
9.13978	26.6667													85	248
9.03226	26.5591													84	247
8.92473	26.4516													83	246
8.8172	26.3441													82	245
8.70968	26.2366													81	244
8.60215	26.129													80	243
8.49462	26.0215													79	242
8.3871	25.914													78	241
8.27957	25.8065													77	240
8.17204	25.6989													76	239
8.17204	25.5914													76	238
8.17204	25.4839													76	237
8.06452	25.3763													75	236
7.95699	25.2688													74	235
7.84946	25.1613													73	234
7.74194	25.0538													72	233
7.63441	24.9462													71	232
7.52688	24.8387													70	231
7.41935	24.7312													69	230
7.31183	24.6237													68	229
7.2043	24.5161													67	228
7.2043	24.4086													67	227
7.09677	24.3011													66	226
6.98925	24.1935													65	225
6.88172	24.086													64	224
6.88172	23.9785													64	223
6.77419	23.871													63	222
6.66667	23.7634													62	221
6.55914	23.6559													61	220
6.55914	23.5484													61	219
6.55914	23.4409													61	218
6.45161	23.3333													60	217
6.34409	23.2258													59	216
6.34409	23.1183													59	215
6.34409	23.0108													59	214
6.23656	22.9032													58	213
6.12903	22.7957													57	212
6.02151	22.6882													56	211
6.02151	22.5806													56	210
5.91398	22.4731													55	209
5.91398	22.3656													55	208
5.80645	22.2581													54	207
5.80645	22.1505													54	206
5.69892	22.043													53	205
5.69892	21.9355													53	204
5.5914	21.828													52	203
5.5914	21.7204													52	202
5.48387	21.6129													51	201
5.37634	21.5054													50	200
5.37634	21.3978													50	199
5.26882	21.2903													49	198
5.26882	21.1828													49	197
5.16129	21.0753													48	196
5.26882	20.9677													49	195
5.16129	20.8602													48	194
5.05376	20.7527													47	193
5.05376	20.6452													47	192
4.94624	20.5376													46	191
4.94624	20.4301													46	190
4.83871	20.3226													45	189
4.83871	20.2151													45	188
4.73118	20.1075													44	187
4.62366	20													43	186
4.62366	19.8925													43	185
4.62366	19.7849													43	184
4.62366	19.6774													43	183
4.51613	19.5699													42	182
4.51613	19.4624													42	181
4.4086	19.3548													41	180
4.4086	19.2473													41	179
4.30108	19.1398													40	178
4.30108	19.0323													40	177
4.19355	18.9247													39	176
4.19355	18.8172													39	175
4.08602	18.7097													38	174
4.08602	18.6022													38	173
3.97849	18.4946													37	172
3.97849	18.3871													37	171
3.87097	18.2796													36	170
3.87097	18.172													36	169
3.87097	18.0645													36	168
3.87097	17.957													36	167
3.76344	17.8495													35	166
3.76344	17.7419													35	165
3.76344	17.6344													35	164
3.65591	17.5269													34	163
3.65591	17.4194													34	162
3.54839	17.3118													33	161
3.54839	17.2043													33	160
3.44086	17.0968													32	159
3.44086	16.9892													32	158
3.33333	16.8817													31	157
3.33333	16.7742													31	156
3.22581	16.6667													30	155
3.22581	16.5591													30	154
3.22581	16.4516													30	153
3.11828	16.3441													29	152
3.11828	16.2366													29	151
3.11828	16.129													29	150
3.01075	16.0215													28	149
2.90323	15.914													27	148
2.90323	15.8065													27	147
3.01075	15.6989													28	146
2.90323	15.5914													27	145
2.90323	15.4839													27	144
2.90323	15.3763													27	143
2.7957	15.2688													26	142
2.7957	15.1613													26	141
2.7957	15.0538													26	140
2.68817	14.9462													25	139
2.68817	14.8387													25	138
2.58065	14.7312													24	137
2.58065	14.6237													24	136
2.58065	14.5161													24	135
2.47312	14.4086													23	134
2.47312	14.3011													23	133
2.47312	14.1935													23	132
2.47312	14.086													23	131
2.36559	13.9785													22	130
2.36559	13.871													22	129
2.36559	13.7634													22	128
2.36559	13.6559													22	127
2.36559	13.5484													22	126
2.36559	13.4409													22	125
2.25806	13.3333													21	124
2.25806	13.2258													21	123
2.25806	13.1183													21	122
2.15054	13.0108													20	121
2.15054	12.9032													20	120
2.15054	12.7957													20	119
2.15054	12.6882													20	118
2.04301	12.5806													19	117
2.04301	12.4731													19	116
2.04301	12.3656													19	115
2.04301	12.2581													19	114
1.93548	12.1505													18	113
1.93548	12.043													18	112
1.93548	11.9355													18	111
1.93548	11.828													18	110
1.82796	11.7204													17	109
1.93548	11.6129													18	108
1.93548	11.5054													18	107
1.93548	11.3978													18	106
1.82796	11.2903													17	105
1.82796	11.1828													17	104
1.82796	11.0753													17	103
1.82796	10.9677													17	102
1.72043	10.8602													16	101
1.72043	10.7527													16	100
1.72043	10.6452													16	99
1.72043	10.5376													16	98
1.6129	10.4301													15	97
1.6129	10.3226													15	96
1.6129	10.2151													15	95
1.6129	10.1075													15	94
1.6129	10													15	93
1.50538	9.89247													14	92
1.50538	9.78495													14	91
1.50538	9.67742													14	90
1.50538	9.56989													14	89
1.6129	9.46237													15	88
1.50538	9.35484													14	87
1.50538	9.24731													14	86
1.50538	9.13978													14	85
1.50538	9.03226													14	84
1.50538	8.92473													14	83
1.39785	8.8172													13	82
1.39785	8.70968													13	81
1.39785	8.60215													13	80
1.39785	8.49462													13	79
1.39785	8.3871													13	78
1.39785	8.27957													13	77
1.29032	8.17204													12	76
1.29032	8.06452													12	75
1.29032	7.95699													12	74
1.29032	7.84946													12	73
1.29032	7.74194													12	72
1.29032	7.63441													12	71
1.1828	7.52688													11	70
1.1828	7.41935													11	69
1.1828	7.31183													11	68
1.1828	7.2043													11	67
1.1828	7.09677													11	66
1.07527	6.98925													10	65
1.07527	6.88172													10	64
1.07527	6.77419													10	63
1.07527	6.66667													10	62
1.07527	6.55914													10	61
1.07527	6.45161													10	60
0.967742	6.34409													9	59
0.967742	6.23656													9	58
0.967742	6.12903													9	57
0.967742	6.02151													9	56
0.967742	5.91398													9	55
0.967742	5.80645													9	54
0.860215	5.69892													8	53
0.860215	5.5914													8	52
0.860215	5.48387													8	51
0.860215	5.37634													8	50
0.860215	5.26882													8	49
0.860215	5.16129													8	48
0.752688	5.05376													7	47
0.752688	4.94624													7	46
0.752688	4.83871													7	45
0.752688	4.73118													7	44
0.752688	4.62366													7	43
0.752688	4.51613													7	42
0.645161	4.4086													6	41
0.645161	4.30108													6	40
0.645161	4.19355													6	39
0.645161	4.08602													6	38
0.645161	3.97849													6	37
0.537634	3.87097													5	36
0.537634	3.76344													5	35
0.537634	3.65591													5	34
0.537634	3.54839													5	33
0.537634	3.44086													5	32
0.537634	3.33333													5	31
0.537634	3.22581													5	30
0.537634	3.11828													5	29
0.430108	3.01075													4	28
0.430108	2.90323													4	27
0.430108	2.7957													4	26
0.430108	2.68817													4	25
0.430108	2.58065													4	24
0.322581	2.47312													3	23
0.322581	2.36559													3	22
0.430108	2.25806													4	21
0.430108	2.15054													4	20
0.322581	2.04301													3	19
0.322581	1.93548													3	18
0.215054	1.82796													2	17
0.215054	1.72043													2	16
0.215054	1.6129													2	15
0.215054	1.50538													2	14
0.215054	1.39785													2	13
0.215054	1.29032													2	12
0.107527	1.1828													1	11
0.107527	1.07527													1	10
0.107527	0.967742													1	9
0.215054	0.860215													2	8
0.215054	0.752688													2	7
0.215054	0.645161													2	6
0.107527	0.537634													1	5
0.107527	0.430108													1	4
0.107527	0.322581													1	3
0.107527	0.215054													1	2
0	0.107527													0	1
0	0													0	0
