# Supplementary material for: Regrafting submillimeter-scale ferromagnetic soft continuums
Source: Nat Commun. 2025 Jul 31;16:7023. doi: 10.1038/s41467-025-60928-6 (PMC12313971; doi:10.1038/s41467-025-60928-6)
Supplement: Supplementary file 25 — Source Data [file 41467_2025_60928_MOESM25_ESM.zip › Source File/Fig 2E/1(0)-change-1_cali.xlsx]

## Sheet: Black
11.6129	30.1075													108	280
11.5054	30													107	279
11.3978	29.8925													106	278
11.1828	29.7849													104	277
11.0753	29.6774													103	276
10.9677	29.5699													102	275
10.8602	29.4624													101	274
10.7527	29.3548													100	273
10.6452	29.2473													99	272
10.5376	29.1398													98	271
10.3226	29.0323													96	270
10.2151	28.9247													95	269
10.1075	28.8172													94	268
9.89247	28.7097													92	267
9.78495	28.6022													91	266
9.67742	28.4946													90	265
9.56989	28.3871													89	264
9.46237	28.2796													88	263
9.35484	28.172													87	262
9.24731	28.0645													86	261
9.13978	27.957													85	260
9.03226	27.8495													84	259
8.92473	27.7419													83	258
8.70968	27.6344													81	257
8.60215	27.5269													80	256
8.60215	27.4194													80	255
8.49462	27.3118													79	254
8.3871	27.2043													78	253
8.27957	27.0968													77	252
8.17204	26.9892													76	251
8.06452	26.8817													75	250
7.95699	26.7742													74	249
7.84946	26.6667													73	248
7.84946	26.5591													73	247
7.74194	26.4516													72	246
7.63441	26.3441													71	245
7.52688	26.2366													70	244
7.41935	26.129													69	243
7.31183	26.0215													68	242
7.2043	25.914													67	241
7.2043	25.8065													67	240
7.09677	25.6989													66	239
6.98925	25.5914													65	238
6.88172	25.4839													64	237
6.77419	25.3763													63	236
6.66667	25.2688													62	235
6.66667	25.1613													62	234
6.55914	25.0538													61	233
6.45161	24.9462													60	232
6.34409	24.8387													59	231
6.23656	24.7312													58	230
6.23656	24.6237													58	229
6.23656	24.5161													58	228
6.12903	24.4086													57	227
6.02151	24.3011													56	226
5.91398	24.1935													55	225
5.80645	24.086													54	224
5.69892	23.9785													53	223
5.69892	23.871													53	222
5.5914	23.7634													52	221
5.5914	23.6559													52	220
5.48387	23.5484													51	219
5.37634	23.4409													50	218
5.37634	23.3333													50	217
5.26882	23.2258													49	216
5.48387	23.1183													51	215
5.48387	23.0108													51	214
5.37634	22.9032													50	213
5.26882	22.7957													49	212
5.16129	22.6882													48	211
5.05376	22.5806													47	210
5.05376	22.4731													47	209
4.83871	22.3656													45	208
4.83871	22.2581													45	207
4.73118	22.1505													44	206
4.73118	22.043													44	205
4.73118	21.9355													44	204
4.51613	21.828													42	203
4.4086	21.7204													41	202
4.30108	21.6129													40	201
4.30108	21.5054													40	200
4.19355	21.3978													39	199
4.19355	21.2903													39	198
4.08602	21.1828													38	197
4.08602	21.0753													38	196
4.08602	20.9677													38	195
4.08602	20.8602													38	194
3.97849	20.7527													37	193
3.87097	20.6452													36	192
3.87097	20.5376													36	191
3.76344	20.4301													35	190
3.76344	20.3226													35	189
3.76344	20.2151													35	188
3.65591	20.1075													34	187
3.54839	20													33	186
3.54839	19.8925													33	185
3.54839	19.7849													33	184
3.54839	19.6774													33	183
3.44086	19.5699													32	182
3.33333	19.4624													31	181
3.33333	19.3548													31	180
3.22581	19.2473													30	179
3.22581	19.1398													30	178
3.11828	19.0323													29	177
3.11828	18.9247													29	176
3.11828	18.8172													29	175
3.01075	18.7097													28	174
3.01075	18.6022													28	173
2.90323	18.4946													27	172
2.90323	18.3871													27	171
2.7957	18.2796													26	170
2.7957	18.172													26	169
2.7957	18.0645													26	168
2.7957	17.957													26	167
2.68817	17.8495													25	166
2.68817	17.7419													25	165
2.58065	17.6344													24	164
2.58065	17.5269													24	163
2.47312	17.4194													23	162
2.47312	17.3118													23	161
2.36559	17.2043													22	160
2.36559	17.0968													22	159
2.36559	16.9892													22	158
2.25806	16.8817													21	157
2.25806	16.7742													21	156
2.15054	16.6667													20	155
2.15054	16.5591													20	154
2.15054	16.4516													20	153
2.04301	16.3441													19	152
2.04301	16.2366													19	151
2.15054	16.129													20	150
2.04301	16.0215													19	149
2.04301	15.914													19	148
2.04301	15.8065													19	147
1.93548	15.6989													18	146
1.93548	15.5914													18	145
1.82796	15.4839													17	144
1.82796	15.3763													17	143
1.93548	15.2688													18	142
1.82796	15.1613													17	141
1.82796	15.0538													17	140
1.82796	14.9462													17	139
1.72043	14.8387													16	138
1.72043	14.7312													16	137
1.72043	14.6237													16	136
1.6129	14.5161													15	135
1.6129	14.4086													15	134
1.6129	14.3011													15	133
1.50538	14.1935													14	132
1.6129	14.086													15	131
1.6129	13.9785													15	130
1.50538	13.871													14	129
1.50538	13.7634													14	128
1.50538	13.6559													14	127
1.39785	13.5484													13	126
1.39785	13.4409													13	125
1.39785	13.3333													13	124
1.39785	13.2258													13	123
1.29032	13.1183													12	122
1.29032	13.0108													12	121
1.29032	12.9032													12	120
1.29032	12.7957													12	119
1.1828	12.6882													11	118
1.1828	12.5806													11	117
1.1828	12.4731													11	116
1.29032	12.3656													12	115
1.1828	12.2581													11	114
1.1828	12.1505													11	113
1.1828	12.043													11	112
1.1828	11.9355													11	111
1.1828	11.828													11	110
1.07527	11.7204													10	109
1.07527	11.6129													10	108
1.07527	11.5054													10	107
1.07527	11.3978													10	106
1.07527	11.2903													10	105
0.967742	11.1828													9	104
0.967742	11.0753													9	103
0.967742	10.9677													9	102
0.967742	10.8602													9	101
0.967742	10.7527													9	100
0.967742	10.6452													9	99
0.860215	10.5376													8	98
0.860215	10.4301													8	97
0.860215	10.3226													8	96
0.860215	10.2151													8	95
0.860215	10.1075													8	94
0.860215	10													8	93
0.860215	9.89247													8	92
0.752688	9.78495													7	91
0.752688	9.67742													7	90
0.752688	9.56989													7	89
0.752688	9.46237													7	88
0.752688	9.35484													7	87
0.752688	9.24731													7	86
0.752688	9.13978													7	85
0.752688	9.03226													7	84
0.752688	8.92473													7	83
0.645161	8.8172													6	82
0.752688	8.70968													7	81
0.645161	8.60215													6	80
0.645161	8.49462													6	79
0.645161	8.3871													6	78
0.537634	8.27957													5	77
0.537634	8.17204													5	76
0.537634	8.06452													5	75
0.537634	7.95699													5	74
0.537634	7.84946													5	73
0.537634	7.74194													5	72
0.537634	7.63441													5	71
0.430108	7.52688													4	70
0.430108	7.41935													4	69
0.430108	7.31183													4	68
0.430108	7.2043													4	67
0.430108	7.09677													4	66
0.430108	6.98925													4	65
0.430108	6.88172													4	64
0.430108	6.77419													4	63
0.322581	6.66667													3	62
0.322581	6.55914													3	61
0.322581	6.45161													3	60
0.322581	6.34409													3	59
0.322581	6.23656													3	58
0.322581	6.12903													3	57
0.322581	6.02151													3	56
0.322581	5.91398													3	55
0.215054	5.80645													2	54
0.215054	5.69892													2	53
0.215054	5.5914													2	52
0.215054	5.48387													2	51
0.215054	5.37634													2	50
0.215054	5.26882													2	49
0.322581	5.16129													3	48
0.322581	5.05376													3	47
0.322581	4.94624													3	46
0.322581	4.83871													3	45
0.322581	4.73118													3	44
0.322581	4.62366													3	43
0.322581	4.51613													3	42
0.322581	4.4086													3	41
0.215054	4.30108													2	40
0.215054	4.19355													2	39
0.215054	4.08602													2	38
0.215054	3.97849													2	37
0.215054	3.87097													2	36
0.215054	3.76344													2	35
0.215054	3.65591													2	34
0.215054	3.54839													2	33
0.215054	3.44086													2	32
0.215054	3.33333													2	31
0.215054	3.22581													2	30
0.107527	3.11828													1	29
0.107527	3.01075													1	28
0.107527	2.90323													1	27
0.107527	2.7957													1	26
0.107527	2.68817													1	25
0.107527	2.58065													1	24
0.107527	2.47312													1	23
0.107527	2.36559													1	22
0.107527	2.25806													1	21
0.107527	2.15054													1	20
0.107527	2.04301													1	19
0.107527	1.93548													1	18
0.107527	1.82796													1	17
0.107527	1.72043													1	16
0.107527	1.6129													1	15
0.107527	1.50538													1	14
0.107527	1.39785													1	13
0.107527	1.29032													1	12
0.107527	1.1828													1	11
0.107527	1.07527													1	10
0.107527	0.967742													1	9
0.107527	0.860215													1	8
0.107527	0.752688													1	7
0.107527	0.645161													1	6
0.107527	0.537634													1	5
0.107527	0.430108													1	4
0.107527	0.322581													1	3
0.107527	0.215054													1	2
0.107527	0.107527													1	1
0	0													0	0

## Sheet: Blue
13.5484	29.6774													126	276
13.4409	29.5699													125	275
13.3333	29.4624													124	274
13.2258	29.3548													123	273
13.1183	29.2473													122	272
13.0108	29.1398													121	271
12.7957	29.0323													119	270
12.6882	28.9247													118	269
12.5806	28.8172													117	268
12.5806	28.7097													117	267
12.4731	28.6022													116	266
12.3656	28.4946													115	265
12.2581	28.3871													114	264
12.1505	28.2796													113	263
12.043	28.172													112	262
11.828	28.0645													110	261
11.7204	27.957													109	260
11.6129	27.8495													108	259
11.5054	27.7419													107	258
11.5054	27.6344													107	257
11.3978	27.5269													106	256
11.2903	27.4194													105	255
11.1828	27.3118													104	254
10.9677	27.2043													102	253
10.8602	27.0968													101	252
10.7527	26.9892													100	251
10.6452	26.8817													99	250
10.5376	26.7742													98	249
10.5376	26.6667													98	248
10.4301	26.5591													97	247
10.3226	26.4516													96	246
10.2151	26.3441													95	245
10.1075	26.2366													94	244
10	26.129													93	243
9.89247	26.0215													92	242
9.78495	25.914													91	241
9.78495	25.8065													91	240
9.67742	25.6989													90	239
9.56989	25.5914													89	238
9.46237	25.4839													88	237
9.35484	25.3763													87	236
9.24731	25.2688													86	235
9.13978	25.1613													85	234
9.03226	25.0538													84	233
9.03226	24.9462													84	232
8.92473	24.8387													83	231
8.8172	24.7312													82	230
8.70968	24.6237													81	229
8.60215	24.5161													80	228
8.49462	24.4086													79	227
8.3871	24.3011													78	226
8.27957	24.1935													77	225
8.27957	24.086													77	224
8.17204	23.9785													76	223
8.06452	23.871													75	222
7.95699	23.7634													74	221
7.95699	23.6559													74	220
7.84946	23.5484													73	219
7.74194	23.4409													72	218
7.63441	23.3333													71	217
7.52688	23.2258													70	216
7.52688	23.1183													70	215
7.41935	23.0108													69	214
7.31183	22.9032													68	213
7.31183	22.7957													68	212
7.2043	22.6882													67	211
7.09677	22.5806													66	210
6.98925	22.4731													65	209
6.98925	22.3656													65	208
6.98925	22.2581													65	207
6.88172	22.1505													64	206
6.77419	22.043													63	205
6.66667	21.9355													62	204
6.55914	21.828													61	203
6.66667	21.7204													62	202
6.55914	21.6129													61	201
6.45161	21.5054													60	200
6.45161	21.3978													60	199
6.34409	21.2903													59	198
6.23656	21.1828													58	197
6.12903	21.0753													57	196
6.23656	20.9677													58	195
6.12903	20.8602													57	194
6.02151	20.7527													56	193
5.91398	20.6452													55	192
5.91398	20.5376													55	191
5.80645	20.4301													54	190
5.69892	20.3226													53	189
5.5914	20.2151													52	188
5.5914	20.1075													52	187
5.5914	20													52	186
5.48387	19.8925													51	185
5.48387	19.7849													51	184
5.37634	19.6774													50	183
5.26882	19.5699													49	182
5.26882	19.4624													49	181
5.16129	19.3548													48	180
5.05376	19.2473													47	179
5.16129	19.1398													48	178
5.05376	19.0323													47	177
4.94624	18.9247													46	176
4.94624	18.8172													46	175
4.83871	18.7097													45	174
4.83871	18.6022													45	173
4.73118	18.4946													44	172
4.73118	18.3871													44	171
4.73118	18.2796													44	170
4.62366	18.172													43	169
4.62366	18.0645													43	168
4.51613	17.957													42	167
4.4086	17.8495													41	166
4.4086	17.7419													41	165
4.30108	17.6344													40	164
4.30108	17.5269													40	163
4.30108	17.4194													40	162
4.19355	17.3118													39	161
4.19355	17.2043													39	160
4.08602	17.0968													38	159
3.97849	16.9892													37	158
4.08602	16.8817													38	157
3.97849	16.7742													37	156
3.97849	16.6667													37	155
3.87097	16.5591													36	154
3.87097	16.4516													36	153
3.76344	16.3441													35	152
3.65591	16.2366													34	151
3.65591	16.129													34	150
3.65591	16.0215													34	149
3.65591	15.914													34	148
3.54839	15.8065													33	147
3.54839	15.6989													33	146
3.44086	15.5914													32	145
3.33333	15.4839													31	144
3.33333	15.3763													31	143
3.22581	15.2688													30	142
3.33333	15.1613													31	141
3.22581	15.0538													30	140
3.22581	14.9462													30	139
3.11828	14.8387													29	138
3.11828	14.7312													29	137
3.11828	14.6237													29	136
3.01075	14.5161													28	135
3.01075	14.4086													28	134
2.90323	14.3011													27	133
2.90323	14.1935													27	132
3.01075	14.086													28	131
2.90323	13.9785													27	130
2.90323	13.871													27	129
2.7957	13.7634													26	128
2.7957	13.6559													26	127
2.68817	13.5484													25	126
2.68817	13.4409													25	125
2.58065	13.3333													24	124
2.58065	13.2258													24	123
2.47312	13.1183													23	122
2.47312	13.0108													23	121
2.47312	12.9032													23	120
2.36559	12.7957													22	119
2.36559	12.6882													22	118
2.36559	12.5806													22	117
2.25806	12.4731													21	116
2.25806	12.3656													21	115
2.25806	12.2581													21	114
2.25806	12.1505													21	113
2.25806	12.043													21	112
2.25806	11.9355													21	111
2.15054	11.828													20	110
2.15054	11.7204													20	109
2.04301	11.6129													19	108
2.04301	11.5054													19	107
2.04301	11.3978													19	106
2.04301	11.2903													19	105
2.04301	11.1828													19	104
2.04301	11.0753													19	103
1.93548	10.9677													18	102
2.04301	10.8602													19	101
2.04301	10.7527													19	100
1.82796	10.6452													17	99
2.04301	10.5376													19	98
1.72043	10.4301													16	97
1.72043	10.3226													16	96
1.72043	10.2151													16	95
1.6129	10.1075													15	94
1.6129	10													15	93
1.6129	9.89247													15	92
1.6129	9.78495													15	91
1.6129	9.67742													15	90
1.39785	9.56989													13	89
1.50538	9.46237													14	88
1.50538	9.35484													14	87
1.50538	9.24731													14	86
1.39785	9.13978													13	85
1.39785	9.03226													13	84
1.39785	8.92473													13	83
1.29032	8.8172													12	82
1.29032	8.70968													12	81
1.1828	8.60215													11	80
1.1828	8.49462													11	79
1.1828	8.3871													11	78
1.29032	8.27957													12	77
1.29032	8.17204													12	76
1.1828	8.06452													11	75
1.1828	7.95699													11	74
1.07527	7.84946													10	73
1.07527	7.74194													10	72
1.07527	7.63441													10	71
1.07527	7.52688													10	70
0.967742	7.41935													9	69
0.967742	7.31183													9	68
0.860215	7.2043													8	67
0.967742	7.09677													9	66
0.967742	6.98925													9	65
0.860215	6.88172													8	64
0.860215	6.77419													8	63
0.860215	6.66667													8	62
0.860215	6.55914													8	61
0.752688	6.45161													7	60
0.752688	6.34409													7	59
0.752688	6.23656													7	58
0.752688	6.12903													7	57
0.752688	6.02151													7	56
0.752688	5.91398													7	55
0.645161	5.80645													6	54
0.645161	5.69892													6	53
0.645161	5.5914													6	52
0.645161	5.48387													6	51
0.645161	5.37634													6	50
0.537634	5.26882													5	49
0.537634	5.16129													5	48
0.645161	5.05376													6	47
0.537634	4.94624													5	46
0.537634	4.83871													5	45
0.537634	4.73118													5	44
0.430108	4.62366													4	43
0.430108	4.51613													4	42
0.430108	4.4086													4	41
0.430108	4.30108													4	40
0.430108	4.19355													4	39
0.430108	4.08602													4	38
0.430108	3.97849													4	37
0.430108	3.87097													4	36
0.322581	3.76344													3	35
0.322581	3.65591													3	34
0.322581	3.54839													3	33
0.322581	3.44086													3	32
0.322581	3.33333													3	31
0.215054	3.22581													2	30
0.322581	3.11828													3	29
0.322581	3.01075													3	28
0.322581	2.90323													3	27
0.215054	2.7957													2	26
0.215054	2.68817													2	25
0.215054	2.58065													2	24
0.215054	2.47312													2	23
0.215054	2.36559													2	22
0.215054	2.25806													2	21
0.107527	2.15054													1	20
0.107527	2.04301													1	19
0.107527	1.93548													1	18
0.107527	1.82796													1	17
0.215054	1.72043													2	16
0.107527	1.6129													1	15
0.107527	1.50538													1	14
0.107527	1.39785													1	13
0.107527	1.29032													1	12
0.107527	1.1828													1	11
0.107527	1.07527													1	10
0	0.967742													0	9
0	0.860215													0	8
0.107527	0.752688													1	7
0.107527	0.645161													1	6
0.107527	0.537634													1	5
0.107527	0.430108													1	4
0	0.322581													0	3
0	0.215054													0	2
0	0.107527													0	1
0	0													0	0

## Sheet: Red
14.086	29.7849													131	277
13.9785	29.6774													130	276
13.871	29.5699													129	275
13.7634	29.4624													128	274
13.6559	29.3548													127	273
13.5484	29.2473													126	272
13.4409	29.1398													125	271
13.3333	29.0323													124	270
13.2258	28.9247													123	269
13.1183	28.8172													122	268
13.0108	28.7097													121	267
12.9032	28.6022													120	266
12.7957	28.4946													119	265
12.6882	28.3871													118	264
12.5806	28.2796													117	263
12.4731	28.172													116	262
12.3656	28.0645													115	261
12.2581	27.957													114	260
12.1505	27.8495													113	259
12.043	27.7419													112	258
11.9355	27.6344													111	257
11.828	27.5269													110	256
11.828	27.4194													110	255
11.6129	27.3118													108	254
11.6129	27.2043													108	253
11.5054	27.0968													107	252
11.3978	26.9892													106	251
11.2903	26.8817													105	250
11.1828	26.7742													104	249
11.0753	26.6667													103	248
10.9677	26.5591													102	247
10.8602	26.4516													101	246
10.7527	26.3441													100	245
10.6452	26.2366													99	244
10.5376	26.129													98	243
10.4301	26.0215													97	242
10.3226	25.914													96	241
10.2151	25.8065													95	240
10.1075	25.6989													94	239
10.1075	25.5914													94	238
10	25.4839													93	237
10	25.3763													93	236
9.89247	25.2688													92	235
9.78495	25.1613													91	234
9.67742	25.0538													90	233
9.56989	24.9462													89	232
9.56989	24.8387													89	231
9.46237	24.7312													88	230
9.35484	24.6237													87	229
9.24731	24.5161													86	228
9.13978	24.4086													85	227
9.13978	24.3011													85	226
8.92473	24.1935													83	225
8.92473	24.086													83	224
8.8172	23.9785													82	223
8.70968	23.871													81	222
8.60215	23.7634													80	221
8.49462	23.6559													79	220
8.49462	23.5484													79	219
8.3871	23.4409													78	218
8.27957	23.3333													77	217
8.17204	23.2258													76	216
8.06452	23.1183													75	215
8.06452	23.0108													75	214
8.06452	22.9032													75	213
7.95699	22.7957													74	212
7.84946	22.6882													73	211
7.74194	22.5806													72	210
7.74194	22.4731													72	209
7.63441	22.3656													71	208
7.52688	22.2581													70	207
7.41935	22.1505													69	206
7.31183	22.043													68	205
7.41935	21.9355													69	204
7.31183	21.828													68	203
7.2043	21.7204													67	202
7.09677	21.6129													66	201
6.98925	21.5054													65	200
6.98925	21.3978													65	199
6.88172	21.2903													64	198
6.77419	21.1828													63	197
6.66667	21.0753													62	196
6.66667	20.9677													62	195
6.55914	20.8602													61	194
6.45161	20.7527													60	193
6.34409	20.6452													59	192
6.34409	20.5376													59	191
6.23656	20.4301													58	190
6.23656	20.3226													58	189
6.12903	20.2151													57	188
6.12903	20.1075													57	187
6.02151	20													56	186
5.91398	19.8925													55	185
5.91398	19.7849													55	184
5.80645	19.6774													54	183
5.69892	19.5699													53	182
5.69892	19.4624													53	181
5.5914	19.3548													52	180
5.48387	19.2473													51	179
5.48387	19.1398													51	178
5.37634	19.0323													50	177
5.26882	18.9247													49	176
5.26882	18.8172													49	175
5.16129	18.7097													48	174
5.16129	18.6022													48	173
5.16129	18.4946													48	172
5.05376	18.3871													47	171
4.94624	18.2796													46	170
4.94624	18.172													46	169
4.83871	18.0645													45	168
4.83871	17.957													45	167
4.73118	17.8495													44	166
4.62366	17.7419													43	165
4.62366	17.6344													43	164
4.51613	17.5269													42	163
4.51613	17.4194													42	162
4.4086	17.3118													41	161
4.30108	17.2043													40	160
4.30108	17.0968													40	159
4.19355	16.9892													39	158
4.30108	16.8817													40	157
4.19355	16.7742													39	156
4.19355	16.6667													39	155
4.08602	16.5591													38	154
4.08602	16.4516													38	153
3.97849	16.3441													37	152
3.97849	16.2366													37	151
3.87097	16.129													36	150
3.87097	16.0215													36	149
3.76344	15.914													35	148
3.76344	15.8065													35	147
3.65591	15.6989													34	146
3.65591	15.5914													34	145
3.54839	15.4839													33	144
3.54839	15.3763													33	143
3.44086	15.2688													32	142
3.44086	15.1613													32	141
3.44086	15.0538													32	140
3.44086	14.9462													32	139
3.33333	14.8387													31	138
3.33333	14.7312													31	137
3.22581	14.6237													30	136
3.22581	14.5161													30	135
3.11828	14.4086													29	134
3.11828	14.3011													29	133
3.11828	14.1935													29	132
3.01075	14.086													28	131
2.90323	13.9785													27	130
2.90323	13.871													27	129
2.90323	13.7634													27	128
2.7957	13.6559													26	127
2.7957	13.5484													26	126
2.7957	13.4409													26	125
2.7957	13.3333													26	124
2.68817	13.2258													25	123
2.68817	13.1183													25	122
2.58065	13.0108													24	121
2.58065	12.9032													24	120
2.58065	12.7957													24	119
2.47312	12.6882													23	118
2.47312	12.5806													23	117
2.36559	12.4731													22	116
2.36559	12.3656													22	115
2.36559	12.2581													22	114
2.36559	12.1505													22	113
2.25806	12.043													21	112
2.25806	11.9355													21	111
2.25806	11.828													21	110
2.15054	11.7204													20	109
2.15054	11.6129													20	108
2.15054	11.5054													20	107
2.15054	11.3978													20	106
2.04301	11.2903													19	105
2.04301	11.1828													19	104
1.93548	11.0753													18	103
1.93548	10.9677													18	102
2.04301	10.8602													19	101
1.93548	10.7527													18	100
1.93548	10.6452													18	99
1.93548	10.5376													18	98
1.82796	10.4301													17	97
1.82796	10.3226													17	96
1.82796	10.2151													17	95
1.82796	10.1075													17	94
1.72043	10													16	93
1.82796	9.89247													17	92
1.72043	9.78495													16	91
1.6129	9.67742													15	90
1.6129	9.56989													15	89
1.6129	9.46237													15	88
1.50538	9.35484													14	87
1.50538	9.24731													14	86
1.39785	9.13978													13	85
1.39785	9.03226													13	84
1.50538	8.92473													14	83
1.50538	8.8172													14	82
1.39785	8.70968													13	81
1.39785	8.60215													13	80
1.39785	8.49462													13	79
1.29032	8.3871													12	78
1.39785	8.27957													13	77
1.39785	8.17204													13	76
1.29032	8.06452													12	75
1.29032	7.95699													12	74
1.29032	7.84946													12	73
1.29032	7.74194													12	72
1.07527	7.63441													10	71
1.07527	7.52688													10	70
1.07527	7.41935													10	69
1.07527	7.31183													10	68
0.967742	7.2043													9	67
1.07527	7.09677													10	66
1.07527	6.98925													10	65
0.967742	6.88172													9	64
0.967742	6.77419													9	63
0.860215	6.66667													8	62
0.860215	6.55914													8	61
0.860215	6.45161													8	60
0.967742	6.34409													9	59
0.860215	6.23656													8	58
0.860215	6.12903													8	57
0.860215	6.02151													8	56
0.752688	5.91398													7	55
0.752688	5.80645													7	54
0.752688	5.69892													7	53
0.645161	5.5914													6	52
0.645161	5.48387													6	51
0.537634	5.37634													5	50
0.537634	5.26882													5	49
0.537634	5.16129													5	48
0.537634	5.05376													5	47
0.430108	4.94624													4	46
0.430108	4.83871													4	45
0.537634	4.73118													5	44
0.430108	4.62366													4	43
0.430108	4.51613													4	42
0.430108	4.4086													4	41
0.322581	4.30108													3	40
0.322581	4.19355													3	39
0.322581	4.08602													3	38
0.322581	3.97849													3	37
0.215054	3.87097													2	36
0.215054	3.76344													2	35
0.215054	3.65591													2	34
0.107527	3.54839													1	33
0.107527	3.44086													1	32
0.215054	3.33333													2	31
0.215054	3.22581													2	30
0.107527	3.11828													1	29
0.107527	3.01075													1	28
0.107527	2.90323													1	27
0.107527	2.7957													1	26
0	2.68817													0	25
0	2.58065													0	24
0	2.47312													0	23
0	2.36559													0	22
0	2.25806													0	21
-0.107527	2.15054													-1	20
-0.107527	2.04301													-1	19
-0.107527	1.93548													-1	18
-0.107527	1.82796													-1	17
-0.107527	1.72043													-1	16
-0.107527	1.6129													-1	15
-0.107527	1.50538													-1	14
-0.107527	1.39785													-1	13
-0.215054	1.29032													-2	12
-0.215054	1.1828													-2	11
-0.322581	1.07527													-3	10
-0.215054	0.967742													-2	9
-0.215054	0.860215													-2	8
-0.215054	0.752688													-2	7
-0.107527	0.645161													-1	6
-0.107527	0.537634													-1	5
-0.107527	0.430108													-1	4
-0.107527	0.322581													-1	3
-0.107527	0.215054													-1	2
-0.107527	0.107527													-1	1
0	0													0	0
