# Supplementary material for: Regrafting submillimeter-scale ferromagnetic soft continuums
Source: Nat Commun. 2025 Jul 31;16:7023. doi: 10.1038/s41467-025-60928-6 (PMC12313971; doi:10.1038/s41467-025-60928-6)
Supplement: Supplementary file 25 — Source Data [file 41467_2025_60928_MOESM25_ESM.zip › Source File/Fig 2E/1(0)-change-2.xlsx]

## Sheet: 1(0)-change-2
Experimental Data																										FE Simulation						Red	9-25-36	105(mT)
Red(2:1)		Blue(1:1)		Black(1:1.5)																						Red(2:1)		Blue(1:1)		Black(1:1.5)		Blue	9-28-36	100(mT)
17.8839	23.1828	15.9817	24.2118	14.5419	25.028																					0.538467	4.51871	0.500266	4.51663	0.456388	4.51365	Black	9-33-36	95(mT)
17.7892	23.0882	15.7903	24.1161	14.3441	24.929																					0.572818	4.65692	0.532268	4.65518	0.485665	4.65253
17.6	22.9935	15.6946	24.0204	14.2452	24.8301																					0.608108	4.79485	0.565154	4.79348	0.515762	4.7912
17.4108	22.8989	15.5032	23.9247	14.0473	24.7312																					0.644336	4.93249	0.598925	4.93152	0.546677	4.92965
17.3161	22.8043	15.4075	23.829	14.0473	24.6323																					0.681503	5.06984	0.63358	5.06931	0.578412	5.06789
17.1269	22.7097	15.2161	23.7333	13.8495	24.5333																					0.71961	5.2069	0.669121	5.20685	0.610965	5.20592
16.843	22.6151	15.1204	23.6376	13.7505	24.4344																					0.758654	5.34368	0.705546	5.34414	0.644338	5.34373
16.7484	22.5204	14.929	23.5419	13.5527	24.3355																					0.798638	5.48017	0.742856	5.48118	0.67853	5.48133
16.5591	22.4258	14.8333	23.4462	13.4538	24.2366																					0.83956	5.61637	0.78105	5.61796	0.713541	5.61871
16.3699	22.3312	14.7376	23.3505	13.2559	24.1376																					0.299584	3.4042	0.277964	3.40057	0.253238	3.39613
16.2753	22.2366	14.6419	23.2548	13.157	24.0387																					0.325906	3.54437	0.302434	3.54082	0.275577	3.53645
16.086	22.1419	14.4505	23.1591	13.157	23.9398																					0.35324	3.68429	0.327853	3.68087	0.298789	3.67659
15.9914	22.0473	14.2591	23.0634	12.9591	23.8409																					0.381584	3.82397	0.354219	3.82069	0.322873	3.81655
15.8022	21.9527	14.1634	22.9677	12.8602	23.7419																					0.410939	3.96341	0.381533	3.96031	0.347831	3.95633
15.6129	21.8581	13.972	22.872	12.7613	23.643																					0.441305	4.1026	0.409795	4.09971	0.373661	4.09593
15.5183	21.7634	13.8763	22.7763	12.5634	23.5441																					0.472681	4.24155	0.439004	4.2389	0.400364	4.23535
15.329	21.6688	13.6849	22.6806	12.5634	23.4452																					0.505069	4.38025	0.469162	4.37787	0.42794	4.37459
15.2344	21.5742	13.5892	22.5849	12.3656	23.3462																					0.0281434	1.13732	0.0260309	1.13549	0.0236393	1.13339
15.0452	21.4796	13.4935	22.4892	12.2667	23.2473																					0.0365219	1.28003	0.0337872	1.27795	0.0306891	1.27556
14.8559	21.3849	13.3022	22.3935	12.0688	23.1484																					0.0460654	1.42263	0.0426267	1.42031	0.0387278	1.41764
14.7613	21.2903	13.2065	22.2978	11.9699	23.0495																					0.0567739	1.5651	0.0525492	1.56257	0.0477554	1.55964
14.572	21.1957	13.0151	22.2022	11.871	22.9505																					0.0686475	1.70746	0.063555	1.70472	0.0577719	1.70155
14.3828	21.1011	12.9194	22.1065	11.772	22.8516																					0.081686	1.8497	0.0756438	1.84677	0.0687772	1.84338
14.2882	21.0065	12.728	22.0108	11.6731	22.7527																					0.0958895	1.99182	0.0888158	1.98872	0.0807715	1.98512
14.0989	20.9118	12.6323	21.9151	11.5742	22.6538																					0.111258	2.13382	0.103071	2.13057	0.0937546	2.12678
14.0043	20.8172	12.4409	21.8194	11.3763	22.5548																					0.127791	2.2757	0.118409	2.27231	0.107727	2.26835
13.9097	20.7226	12.3452	21.7237	11.2774	22.4559																					0.14549	2.41743	0.134828	2.41392	0.122683	2.4098
13.7204	20.628	12.1538	21.628	11.1785	22.357																					0.164267	2.55896	0.152255	2.55536	0.138563	2.55112
13.6258	20.5333	12.0581	21.5323	11.0796	22.2581																					0.184122	2.70031	0.170688	2.69664	0.155367	2.6923
13.4366	20.4387	12.0581	21.4366	11.0796	22.1591																					0.205057	2.84146	0.190129	2.83775	0.173094	2.83334
13.3419	20.3441	11.8667	21.3409	10.8817	22.0602																					0.227071	2.98243	0.210577	2.9787	0.191745	2.97425
13.1527	20.2495	11.771	21.2452	10.7828	21.9613																					0.250163	3.12321	0.232032	3.11949	0.211319	3.11501
13.0581	20.1548	11.5796	21.1495	10.6839	21.8624																					0.274334	3.2638	0.254494	3.26011	0.231817	3.25564
12.8688	20.0602	11.4839	21.0538	10.5849	21.7634																					1.60994	7.75269	1.50188	7.76864	1.37603	7.7846
12.7742	19.9656	11.3882	20.9581	10.486	21.6645																					1.66494	7.88341	1.55346	7.90058	1.42354	7.91785
12.6796	19.871	11.1968	20.8624	10.2882	21.5656																					1.72066	8.01378	1.60572	8.0322	1.4717	8.05083
12.5849	19.7763	11.1011	20.7667	10.1892	21.4667																					1.77709	8.1438	1.65868	8.16352	1.52052	8.18354
12.3957	19.6817	11.0054	20.671	10.1892	21.3677																					1.83425	8.27347	1.71233	8.29452	1.56999	8.31598
12.3011	19.5871	10.814	20.5753	10.0903	21.2688																					1.89214	8.4028	1.76668	8.42522	1.62012	8.44815
12.1118	19.4925	10.7183	20.4796	9.9914	21.1699																					1.95074	8.53178	1.82172	8.5556	1.67091	8.58006
12.0172	19.3978	10.7183	20.3839	9.89247	21.071																					2.01007	8.6604	1.87745	8.68567	1.72234	8.71169
11.828	19.3032	10.5269	20.2882	9.79355	20.972																					2.07011	8.78868	1.93388	8.81543	1.77444	8.84306
11.7333	19.2086	10.3355	20.1925	9.69462	20.8731																					2.13084	8.91663	1.99096	8.94488	1.82715	8.97415
11.6387	19.114	10.2398	20.0968	9.5957	20.7742																					2.19225	9.04423	2.04869	9.07403	1.88047	9.10497
11.5441	19.0194	10.1441	20.0011	9.39785	20.6753																					2.25434	9.17149	2.10707	9.20286	1.9344	9.23552
11.4495	18.9247	10.0484	19.9054	9.29892	20.5763																					2.31712	9.2984	2.16611	9.33139	1.98893	9.3658
11.2602	18.8301	9.95269	19.8097	9.29892	20.4774																					2.38057	9.42497	2.22579	9.4596	2.04408	9.49581
11.1656	18.7355	9.85699	19.714	9.2	20.3785																					2.44471	9.55119	2.28613	9.5875	2.09983	9.62554
11.071	18.6409	9.76129	19.6183	9.10108	20.2796																					2.50953	9.67707	2.34712	9.71509	2.15618	9.75501
10.8817	18.5462	9.66559	19.5226	9.00215	20.1806																					2.57504	9.8026	2.40875	9.84237	2.21315	9.8842
10.7871	18.4516	9.56989	19.4269	8.90323	20.0817																					0.881373	5.7523	0.820086	5.75451	0.749334	5.75589
10.5978	18.357	9.37849	19.3312	8.90323	19.9828																					0.92405	5.88792	0.859942	5.89077	0.78589	5.89284
10.5032	18.2624	9.2828	19.2355	8.90323	19.8839																					0.967591	6.02321	0.900617	6.02676	0.823209	6.02955
10.4086	18.1677	9.2828	19.1398	8.8043	19.7849																					1.012	6.15819	0.942111	6.16247	0.861291	6.16602
10.314	18.0731	9.1871	19.0441	8.60645	19.686																					1.05727	6.29286	0.984424	6.2979	0.900137	6.30225
10.2194	17.9785	9.0914	18.9484	8.60645	19.5871																					1.1034	6.4272	1.02756	6.43305	0.939745	6.43824
10.1247	17.8839	8.9957	18.8527	8.50753	19.4882																					1.1504	6.56123	1.07151	6.56792	0.980116	6.574
9.93548	17.7892	8.9	18.757	8.4086	19.3892																					1.19826	6.69494	1.11628	6.70251	1.02125	6.70952
9.84086	17.6946	8.7086	18.6613	8.30968	19.2903																					1.24696	6.82834	1.16185	6.83682	1.06313	6.8448
9.74624	17.6	8.7086	18.5656	8.11183	19.1914																					1.29645	6.9614	1.20817	6.97083	1.10571	6.97982
9.65161	17.5054	8.6129	18.4699	8.0129	19.0925																					1.34673	7.09412	1.25524	7.10454	1.149	7.11459
9.55699	17.4108	8.42151	18.3742	7.91398	18.9935																					1.39779	7.22651	1.30306	7.23796	1.193	7.2491
9.36774	17.3161	8.42151	18.2785	7.91398	18.8946																					1.44965	7.35856	1.35164	7.37107	1.2377	7.38336
9.27312	17.2215	8.42151	18.1828	7.81505	18.7957																					1.50229	7.49027	1.40097	7.50389	1.2831	7.51736
9.17849	17.1269	8.32581	18.0871	7.71613	18.6968																					1.55572	7.62165	1.45105	7.63642	1.32921	7.65111
9.08387	17.0323	8.23011	17.9914	7.6172	18.5978																					0	0	0	0	0	0
9.08387	16.9376	8.13441	17.8957	7.51828	18.4989																					0.000126872	0.141643	0.000109753	0.141443	9.24091e-05	0.141215
8.98925	16.843	7.94301	17.8	7.41935	18.4																					0.00122262	0.283435	0.00111782	0.283027	0.00100268	0.282561
8.8	16.7484	7.94301	17.7043	7.41935	18.3011																					0.00328723	0.425376	0.00302421	0.424752	0.0027308	0.424038
8.70538	16.6538	7.84731	17.6086	7.32043	18.2022																					0.00632072	0.567466	0.00582892	0.566617	0.00527679	0.565646
8.61075	16.5591	7.75161	17.5129	7.22151	18.1032																					0.0103231	0.709705	0.00953195	0.708623	0.00864064	0.707385
8.51613	16.4645	7.65591	17.4172	7.12258	18.0043																					0.0152943	0.852093	0.0141333	0.85077	0.0128223	0.849255
8.42151	16.3699	7.56022	17.3215	7.02366	17.9054																					0.0212344	0.99463	0.019633	0.993058	0.0178219	0.991255
8.32688	16.2753	7.36882	17.2258	7.02366	17.8065																					4.39446	12.6827	4.10295	12.7866	3.75467	12.8978
8.23226	16.1806	7.27312	17.1301	7.02366	17.7075																					4.47924	12.7963	4.18149	12.9042	3.82548	13.0196
8.13763	16.086	7.27312	17.0344	6.92473	17.6086																					4.56462	12.9094	4.26056	13.0213	3.89673	13.1411
8.04301	15.9914	7.17742	16.9387	6.82581	17.5097																					4.6506	13.022	4.34017	13.138	3.96844	13.2623
7.94839	15.8968	7.08172	16.843	6.72688	17.4108																					4.73716	13.1341	4.42031	13.2544	4.0406	13.3832
7.85376	15.8022	6.98602	16.7473	6.72688	17.3118																					4.82431	13.2456	4.50099	13.3703	4.11321	13.5038
7.66452	15.7075	6.89032	16.6516	6.62796	17.2129																					4.91206	13.3567	4.5822	13.4858	4.18627	13.6242
7.66452	15.6129	6.89032	16.5559	6.62796	17.114																					5.0004	13.4673	4.66394	13.6009	4.25978	13.7442
7.56989	15.5183	6.69892	16.4602	6.52903	17.0151																					5.08933	13.5774	4.74622	13.7156	4.33374	13.8639
7.56989	15.4237	6.69892	16.3645	6.43011	16.9161																					5.17881	13.6871	4.82901	13.83	4.40814	13.9834
7.47527	15.329	6.60323	16.2688	6.33118	16.8172																					5.26882	13.7962	4.91227	13.9439	4.48294	14.1025
7.38065	15.2344	6.50753	16.1731	6.23226	16.7183																					5.35934	13.9049	4.996	14.0575	4.55814	14.2214
7.28602	15.1398	6.41183	16.0774	6.23226	16.6194																					5.45038	14.013	5.08021	14.1707	4.63375	14.34
7.1914	15.0452	6.31613	15.9817	6.13333	16.5204																					5.54193	14.1207	5.16489	14.2834	4.70977	14.4583
7.00215	14.9505	6.31613	15.886	6.03441	16.4215																					5.63401	14.228	5.25005	14.3958	4.78619	14.5764
7.00215	14.8559	6.22043	15.7903	5.93548	16.3226																					5.7266	14.3347	5.33568	14.5078	4.86302	14.6941
6.90753	14.7613	6.12473	15.6946	5.93548	16.2237																					5.81971	14.441	5.42179	14.6195	4.94026	14.8116
6.8129	14.6667	6.12473	15.5989	5.83656	16.1247																					5.91331	14.5468	5.50834	14.7307	5.01788	14.9288
6.71828	14.572	6.02903	15.5032	5.73763	16.0258																					6.00735	14.6522	5.5953	14.8416	5.09586	15.0457
6.62366	14.4774	5.93333	15.4075	5.73763	15.9269																					6.10184	14.7571	5.68269	14.9522	5.1742	15.1624
6.52903	14.3828	5.83763	15.3118	5.63871	15.828																					6.19678	14.8616	5.77049	15.0623	5.2529	15.2788
6.52903	14.2882	5.74194	15.2161	5.53978	15.729																					6.29217	14.9656	5.85871	15.1721	5.33197	15.3949
6.43441	14.1935	5.64624	15.1204	5.44086	15.6301																					6.38801	15.0691	5.94734	15.2816	5.4114	15.5108
6.33978	14.0989	5.64624	15.0247	5.34194	15.5312																					6.4843	15.1722	6.0364	15.3906	5.4912	15.6263
6.24516	14.0043	5.55054	14.929	5.24301	15.4323																					6.58104	15.2749	6.12587	15.4993	5.57135	15.7416
6.24516	13.9097	5.45484	14.8333	5.34194	15.3333																					3.13175	10.7951	2.92982	10.85	2.69116	10.9081
6.15054	13.8151	5.45484	14.7376	5.24301	15.2344																					3.20513	10.917	2.99825	10.9741	2.7536	11.0348
6.05591	13.7204	5.35914	14.6419	5.14409	15.1355																					3.27927	11.0383	3.06735	11.0979	2.81659	11.1611
5.96129	13.6258	5.26344	14.5462	5.14409	15.0366																					3.35417	11.1591	3.13713	11.2212	2.88013	11.2871
5.96129	13.5312	5.26344	14.4505	5.04516	14.9376																					3.42983	11.2794	3.20756	11.3441	2.94421	11.4128
5.96129	13.4366	5.26344	14.3548	4.94624	14.8387																					3.50625	11.3992	3.27867	11.4666	3.00885	11.5383
5.86667	13.3419	5.16774	14.2591	4.84731	14.7398																					3.58343	11.5185	3.35045	11.5887	3.07404	11.6634
5.77204	13.2473	5.07204	14.1634	4.74839	14.6409																					3.66137	11.6372	3.42289	11.7103	3.13977	11.7882
5.67742	13.1527	5.07204	14.0677	4.74839	14.5419																					3.74006	11.7554	3.496	11.8316	3.20606	11.9127
5.67742	13.0581	4.97634	13.972	4.74839	14.443																					3.81951	11.8731	3.56977	11.9524	3.27289	12.0369
5.5828	12.9634	4.88065	13.8763	4.64946	14.3441																					3.89963	11.9903	3.64414	12.0728	3.34022	12.1607
5.48817	12.8688	4.88065	13.7806	4.55054	14.2452																					3.98042	12.107	3.71912	12.1928	3.40804	12.2843
5.39355	12.7742	4.78495	13.6849	4.55054	14.1462																					4.06189	12.2231	3.79468	12.3124	3.47637	12.4076
5.39355	12.6796	4.68925	13.5892	4.45161	14.0473																					4.14402	12.3388	3.87085	12.4316	3.5452	12.5306
5.29892	12.5849	4.68925	13.4935	4.35269	13.9484																					4.22683	12.4539	3.94762	12.5503	3.61452	12.6533
5.2043	12.4903	4.59355	13.3978	4.35269	13.8495																					4.31031	12.5686	4.02499	12.6687	3.68435	12.7757
5.10968	12.3957	4.49785	13.3022	4.25376	13.7505																					2.64171	9.92834	2.47134	9.9697	2.27081	10.0132
5.10968	12.3011	4.40215	13.2065	4.15484	13.6516																					2.70922	10.0536	2.53465	10.0966	2.32906	10.142
5.01505	12.2065	4.40215	13.1108	4.15484	13.5527																					2.77756	10.1784	2.59869	10.2232	2.38791	10.2704
4.92043	12.1118	4.30645	13.0151	4.15484	13.4538																					2.84673	10.3027	2.66345	10.3493	2.44737	10.3986
4.82581	12.0172	4.30645	12.9194	4.05591	13.3548																					2.91674	10.4265	2.72895	10.4751	2.50742	10.5264
4.82581	11.9226	4.30645	12.8237	4.05591	13.2559																					2.98758	10.5499	2.79518	10.6004	2.56806	10.6539
4.73118	11.828	4.21075	12.728	3.95699	13.157																					3.05925	10.6727	2.86213	10.7254	2.62931	10.7812
4.63656	11.7333	4.21075	12.6323	3.95699	13.0581																					6.67822	15.3771	6.21574	15.6076	5.65186	15.8567
4.54194	11.6387	4.11505	12.5366	3.85806	12.9591																					6.77578	15.4789	6.30598	15.7157	5.73269	15.9715
4.54194	11.5441	4.11505	12.4409	3.75914	12.8602																					6.87372	15.5803	6.39659	15.8233	5.81383	16.086
4.44731	11.4495	4.01935	12.3452	3.75914	12.7613																					6.97205	15.6813	6.48755	15.9306	5.8953	16.2003
4.35269	11.3548	3.92366	12.2495	3.66022	12.6624																					7.07076	15.7818	6.57888	16.0376	5.97709	16.3144
4.35269	11.2602	3.82796	12.1538	3.56129	12.5634																					7.16986	15.8819	6.67057	16.1442	6.05919	16.4282
4.25806	11.1656	3.82796	12.0581	3.56129	12.4645																					7.26935	15.9817	6.76262	16.2505	6.14162	16.5417
4.16344	11.071	3.73226	11.9624	3.46237	12.3656																					7.36921	16.0809	6.85503	16.3565	6.22436	16.655
4.16344	10.9763	3.73226	11.8667	3.46237	12.2667																					7.46946	16.1798	6.9478	16.4621	6.30742	16.768
4.06882	10.8817	3.63656	11.771	3.46237	12.1677																					7.57004	16.2784	7.04089	16.5674	6.39076	16.8808
3.97419	10.7871	3.54086	11.6753	3.36344	12.0688																					7.67096	16.3765	7.1343	16.6724	6.47438	16.9934
3.87957	10.6925	3.63656	11.5796	3.36344	11.9699																					7.7722	16.4743	7.22802	16.7771	6.55829	17.1058
3.87957	10.5978	3.44516	11.4839	3.26452	11.871																					7.87379	16.5716	7.32207	16.8815	6.64249	17.2179
3.78495	10.5032	3.54086	11.3882	3.26452	11.772																					7.9757	16.6686	7.41643	16.9855	6.72697	17.3297
3.78495	10.4086	3.44516	11.2925	3.16559	11.6731																					8.07795	16.7652	7.51111	17.0893	6.81173	17.4414
3.69032	10.314	3.44516	11.1968	3.06667	11.5742																					8.18053	16.8614	7.60611	17.1927	6.89678	17.5528
3.5957	10.2194	3.34946	11.1011	3.06667	11.4753																					8.2834	16.9573	7.70138	17.2959	6.98206	17.664
3.50108	10.1247	3.34946	11.0054	3.06667	11.3763																					8.3866	17.0529	7.79698	17.3988	7.06764	17.7751
3.50108	10.0301	3.25376	10.9097	2.96774	11.2774																					8.49013	17.148	7.89289	17.5013	7.15352	17.8859
3.40645	9.93548	3.25376	10.814	2.86882	11.1785																					8.59399	17.2428	7.98913	17.6036	7.23969	17.9964
3.40645	9.84086	3.15806	10.7183	2.86882	11.0796																					8.69818	17.3373	8.08569	17.7056	7.32615	18.1068
3.40645	9.74624	3.15806	10.6226	2.76989	10.9806																					8.80271	17.4314	8.18257	17.8073	7.41291	18.2169
3.31183	9.65161	3.06237	10.5269	2.76989	10.8817																					8.90757	17.5251	8.27978	17.9086	7.49996	18.3268
3.31183	9.55699	3.06237	10.4312	2.76989	10.7828																					9.01275	17.6184	8.3773	18.0097	7.58731	18.4364
3.2172	9.46237	2.96667	10.3355	2.76989	10.6839																					9.88593	18.3492	9.1904	18.806	8.31931	19.3064
3.12258	9.36774	2.96667	10.2398	2.67097	10.5849																					9.9981	18.437	9.29534	18.9023	8.41437	19.4123
3.12258	9.27312	2.87097	10.1441	2.67097	10.486																					10.1108	18.524	9.40084	18.9978	8.51004	19.5176
3.02796	9.17849	2.77527	10.0484	2.67097	10.3871																					10.2239	18.6102	9.5069	19.0926	8.60634	19.6222
2.93333	9.08387	2.77527	9.95269	2.57204	10.2882																					10.3376	18.6957	9.61353	19.1867	8.70327	19.7262
2.93333	8.98925	2.77527	9.85699	2.57204	10.1892																					10.4518	18.7804	9.72072	19.28	8.80081	19.8294
2.83871	8.89462	2.67957	9.76129	2.47312	10.0903																					10.5664	18.8643	9.82847	19.3726	8.89898	19.9321
2.74409	8.8	2.67957	9.66559	2.47312	9.9914																					10.6816	18.9474	9.93678	19.4645	8.99778	20.034
2.74409	8.70538	2.58387	9.56989	2.37419	9.89247																					10.7973	19.0298	10.0457	19.5556	9.0972	20.1353
2.64946	8.61075	2.58387	9.47419	2.37419	9.79355																					10.9135	19.1114	10.1551	19.6461	9.19728	20.236
2.64946	8.51613	2.48817	9.37849	2.37419	9.69462																					11.0301	19.1924	10.2651	19.7359	9.29785	20.3361
2.55484	8.42151	2.48817	9.2828	2.37419	9.5957																					11.1471	19.2726	10.3754	19.8251	9.39892	20.4355
2.55484	8.32688	2.39247	9.1871	2.37419	9.49677																					11.2644	19.3522	10.4862	19.9135	9.50049	20.5344
2.46022	8.23226	2.39247	9.0914	2.27527	9.39785																					11.3821	19.4311	10.5974	20.0014	9.60255	20.6327
2.36559	8.13763	2.29677	8.9957	2.27527	9.29892																					11.5003	19.5093	10.7091	20.0885	9.7051	20.7303
2.36559	8.04301	2.29677	8.9	2.17634	9.2																					11.6188	19.5868	10.8212	20.175	9.80815	20.8273
2.27097	7.94839	2.20108	8.8043	2.17634	9.10108																					11.7376	19.6636	10.9337	20.2608	9.9117	20.9238
2.27097	7.85376	2.20108	8.7086	2.07742	9.00215																					11.8569	19.7397	11.0467	20.346	10.0157	21.0196
2.17634	7.75914	2.10538	8.6129	1.97849	8.90323																					11.9764	19.8153	11.16	20.4307	10.1201	21.115
2.17634	7.66452	2.10538	8.5172	1.97849	8.8043																					12.0962	19.8903	11.2736	20.5148	10.2249	21.2098
2.08172	7.56989	2.10538	8.42151	1.97849	8.70538																					12.2163	19.9648	11.3876	20.5983	10.3301	21.3041
2.08172	7.47527	2.00968	8.32581	1.97849	8.60645																					12.3367	20.0386	11.5018	20.6813	10.4356	21.3979
1.9871	7.38065	2.00968	8.23011	1.97849	8.50753																					12.4573	20.1119	11.6165	20.7637	10.5416	21.4911
1.9871	7.28602	1.91398	8.13441	1.87957	8.4086																					12.5783	20.1846	11.7314	20.8456	10.6479	21.5839
1.89247	7.1914	1.91398	8.03871	1.87957	8.30968																					12.6995	20.2567	11.8467	20.9268	10.7546	21.6761
1.89247	7.09677	1.81828	7.94301	1.78065	8.21075																					9.11957	17.7124	8.47641	18.1116	7.6761	18.5472
1.79785	7.00215	1.91398	7.84731	1.78065	8.11183																					9.22705	17.8056	8.57624	18.2128	7.76567	18.6574
1.79785	6.90753	1.91398	7.75161	1.68172	8.0129																					9.3352	17.8981	8.67679	18.3134	7.85602	18.767
1.70323	6.8129	1.81828	7.65591	1.68172	7.91398																					9.44402	17.9898	8.77806	18.4133	7.94713	18.876
1.70323	6.71828	1.81828	7.56022	1.68172	7.81505																					9.5535	18.0807	8.88006	18.5125	8.03902	18.9845
1.6086	6.62366	1.62688	7.46452	1.5828	7.71613																					9.66364	18.171	8.98278	18.611	8.13168	19.0923
1.6086	6.52903	1.62688	7.36882	1.5828	7.6172																					9.77445	18.2604	9.08623	18.7088	8.22511	19.1996
1.51398	6.43441	1.62688	7.27312	1.48387	7.51828																					12.821	20.3283	11.9623	21.0076	10.8617	21.7678
1.51398	6.33978	1.53118	7.17742	1.48387	7.41935																					12.9427	20.3994	12.0781	21.088	10.969	21.8592
1.41935	6.24516	1.53118	7.08172	1.48387	7.32043																					13.0646	20.4701	12.1942	21.1678	11.0767	21.95
1.41935	6.15054	1.53118	6.98602	1.38495	7.22151																					13.1867	20.5403	12.3105	21.2473	11.1846	22.0405
1.41935	6.05591	1.43548	6.89032	1.48387	7.12258																					13.309	20.61	12.4271	21.3262	11.2928	22.1305
1.32473	5.96129	1.43548	6.79462	1.38495	7.02366																					13.4316	20.6792	12.5439	21.4047	11.4013	22.2201
1.23011	5.86667	1.43548	6.69892	1.38495	6.92473																					13.5543	20.7479	12.661	21.4827	11.5101	22.3092
1.23011	5.77204	1.33978	6.60323	1.38495	6.82581																					13.6772	20.8162	12.7783	21.5602	11.6192	22.3979
1.23011	5.67742	1.33978	6.50753	1.28602	6.72688																					13.8003	20.8841	12.8959	21.6374	11.7286	22.4862
1.13548	5.5828	1.24409	6.41183	1.28602	6.62796																					13.9236	20.9516	13.0136	21.7142	11.8381	22.5742
1.13548	5.48817	1.24409	6.31613	1.28602	6.52903																					14.047	21.0187	13.1314	21.7906	11.9479	22.6619
1.04086	5.39355	1.24409	6.22043	1.1871	6.43011																					14.1705	21.0855	13.2495	21.8666	12.0579	22.7492
1.04086	5.29892	1.14839	6.12473	1.1871	6.33118																					14.2942	21.1518	13.3677	21.9423	12.168	22.8361
0.946237	5.2043	1.14839	6.02903	1.1871	6.23226																					14.418	21.2179	13.4861	22.0177	12.2784	22.9227
0.946237	5.10968	1.14839	5.93333	1.08817	6.13333																					14.542	21.2835	13.6046	22.0926	12.389	23.009
0.946237	5.01505	1.05269	5.83763	1.08817	6.03441																					14.666	21.3488	13.7233	22.1672	12.4998	23.0949
0.756989	4.92043	1.05269	5.74194	0.989247	5.93548																					14.7903	21.4137	13.8422	22.2415	12.6107	23.1805
0.756989	4.82581	1.05269	5.64624	0.989247	5.83656																					14.9146	21.4784	13.9612	22.3155	12.7219	23.2658
0.662366	4.73118	0.956989	5.55054	0.989247	5.73763																					15.0389	21.5428	14.0803	22.3892	12.8331	23.3509
0.662366	4.63656	0.956989	5.45484	0.890323	5.63871																					15.1634	21.6069	14.1994	22.4627	12.9444	23.4357
0.662366	4.54194	0.956989	5.35914	0.890323	5.53978																					15.2879	21.6708	14.3187	22.5359	13.0559	23.5203
0.567742	4.44731	0.86129	5.26344	0.890323	5.44086																					15.4125	21.7344	14.4381	22.6088	13.1675	23.6046
0.567742	4.35269	0.86129	5.16774	0.890323	5.34194																					15.5372	21.7977	14.5575	22.6815	13.2792	23.6887
0.662366	4.25806	0.86129	5.07204	0.791398	5.24301																					15.6619	21.8607	14.6771	22.7539	13.391	23.7725
0.567742	4.16344	0.765591	4.97634	0.791398	5.14409																					15.7867	21.9236	14.7968	22.8261	13.503	23.8561
0.567742	4.06882	0.765591	4.88065	0.791398	5.04516																					15.9116	21.9863	14.9165	22.8982	13.6151	23.9396
0.473118	3.97419	0.669892	4.78495	0.692473	4.94624																					16.0365	22.0488	15.0362	22.97	13.7271	24.0229
0.473118	3.87957	0.669892	4.68925	0.692473	4.84731																					16.1614	22.1112	15.156	23.0417	13.8393	24.106
0.473118	3.78495	0.669892	4.59355	0.692473	4.74839																					16.2864	22.1734	15.2758	23.1133	13.9515	24.189
0.378495	3.69032	0.574194	4.49785	0.692473	4.64946																					16.4113	22.2354	15.3957	23.1847	14.0637	24.2718
0.378495	3.5957	0.574194	4.40215	0.692473	4.55054																					16.5363	22.2973	15.5156	23.2559	14.176	24.3545
0.378495	3.50108	0.574194	4.30645	0.593548	4.45161																					16.6613	22.359	15.6356	23.3269	14.2884	24.4369
0.283871	3.40645	0.574194	4.21075	0.593548	4.35269																					16.7863	22.4205	15.7555	23.3978	14.4008	24.5193
0.283871	3.31183	0.478495	4.11505	0.593548	4.25376																					16.9113	22.482	15.8754	23.4686	14.5132	24.6015
0.189247	3.2172	0.478495	4.01935	0.593548	4.15484																					17.0363	22.5435	15.9954	23.5394	14.6255	24.6837
0.0946237	3.12258	0.478495	3.92366	0.494624	4.05591																					17.1613	22.6048	16.1153	23.61	14.7379	24.7659
0.189247	3.02796	0.478495	3.82796	0.494624	3.95699																					17.2862	22.6661	16.2352	23.6807	14.8503	24.8479
0.0946237	2.93333	0.478495	3.73226	0.593548	3.85806																					17.4111	22.7273	16.3551	23.7512	14.9626	24.9299
0.0946237	2.83871	0.382796	3.63656	0.593548	3.75914																					17.536	22.7885	16.475	23.8217	15.075	25.0118
0.0946237	2.74409	0.382796	3.54086	0.494624	3.66022																					17.6609	22.8496	16.5948	23.8921	15.1873	25.0937
0.0946237	2.64946	0.382796	3.44516	0.494624	3.56129
0	2.55484	0.382796	3.34946	0.494624	3.46237
0	2.46022	0.382796	3.25376	0.395699	3.36344
0	2.36559	0.287097	3.15806	0.395699	3.26452
0	2.27097	0.287097	3.06237	0.395699	3.16559
0	2.17634	0.287097	2.96667	0.395699	3.06667
-0.0946237	2.08172	0.287097	2.87097	0.395699	2.96774
-0.0946237	1.9871	0.287097	2.77527	0.296774	2.86882
-0.0946237	1.89247	0.191398	2.67957	0.296774	2.76989
-0.0946237	1.79785	0.191398	2.58387	0.296774	2.67097
-0.0946237	1.70323	0.191398	2.48817	0.296774	2.57204
-0.189247	1.6086	0.191398	2.39247	0.296774	2.47312
-0.189247	1.51398	0.191398	2.29677	0.197849	2.37419
-0.189247	1.41935	0.0956989	2.20108	0.197849	2.27527
-0.189247	1.32473	0.0956989	2.10538	0.197849	2.17634
-0.283871	1.23011	0.0956989	2.00968	0.197849	2.07742
-0.283871	1.13548	0.0956989	1.91398	0.197849	1.97849
-0.283871	1.04086	0.0956989	1.81828	0.0989247	1.87957
-0.283871	0.946237	0.0956989	1.72258	0.0989247	1.78065
-0.283871	0.851613	0.0956989	1.62688	0.0989247	1.68172
-0.283871	0.756989	0.0956989	1.53118	0.0989247	1.5828
-0.283871	0.662366	0	1.43548	0.197849	1.48387
-0.378495	0.567742	0	1.33978	0.0989247	1.38495
-0.378495	0.473118	0	1.24409	0.0989247	1.28602
-0.378495	0.378495	0	1.14839	0.0989247	1.1871
-0.378495	0.283871	0	1.05269	0.0989247	1.08817
-0.378495	0.189247	0	0.956989	0.0989247	0.989247
-0.283871	0.0946237	0	0.86129	0	0.890323
0	0	0	0.765591	0	0.791398
		-0.0956989	0.669892	0	0.692473
		-0.0956989	0.574194	0	0.593548
		0	0.478495	0	0.494624
		0	0.382796	0.0989247	0.395699
		0	0.287097	0	0.296774
		0	0.191398	0	0.197849
		0	0.0956989	0	0.0989247
		0	0	0	0
