# Supplementary material for: Regrafting submillimeter-scale ferromagnetic soft continuums
Source: Nat Commun. 2025 Jul 31;16:7023. doi: 10.1038/s41467-025-60928-6 (PMC12313971; doi:10.1038/s41467-025-60928-6)
Supplement: Supplementary file 25 — Source Data [file 41467_2025_60928_MOESM25_ESM.zip › Source File/Fig 2E/1(0)-change-2_cali.xlsx]

## Sheet: Black
15.8065	27.2043													147	253
15.5914	27.0968													145	252
15.4839	26.9892													144	251
15.2688	26.8817													142	250
15.2688	26.7742													142	249
15.0538	26.6667													140	248
14.9462	26.5591													139	247
14.7312	26.4516													137	246
14.6237	26.3441													136	245
14.4086	26.2366													134	244
14.3011	26.129													133	243
14.3011	26.0215													133	242
14.086	25.914													131	241
13.9785	25.8065													130	240
13.871	25.6989													129	239
13.6559	25.5914													127	238
13.6559	25.4839													127	237
13.4409	25.3763													125	236
13.3333	25.2688													124	235
13.1183	25.1613													122	234
13.0108	25.0538													121	233
12.9032	24.9462													120	232
12.7957	24.8387													119	231
12.6882	24.7312													118	230
12.5806	24.6237													117	229
12.3656	24.5161													115	228
12.2581	24.4086													114	227
12.1505	24.3011													113	226
12.043	24.1935													112	225
12.043	24.086													112	224
11.828	23.9785													110	223
11.7204	23.871													109	222
11.6129	23.7634													108	221
11.5054	23.6559													107	220
11.3978	23.5484													106	219
11.1828	23.4409													104	218
11.0753	23.3333													103	217
11.0753	23.2258													103	216
10.9677	23.1183													102	215
10.8602	23.0108													101	214
10.7527	22.9032													100	213
10.6452	22.7957													99	212
10.5376	22.6882													98	211
10.4301	22.5806													97	210
10.2151	22.4731													95	209
10.1075	22.3656													94	208
10.1075	22.2581													94	207
10	22.1505													93	206
9.89247	22.043													92	205
9.78495	21.9355													91	204
9.67742	21.828													90	203
9.67742	21.7204													90	202
9.67742	21.6129													90	201
9.56989	21.5054													89	200
9.35484	21.3978													87	199
9.35484	21.2903													87	198
9.24731	21.1828													86	197
9.13978	21.0753													85	196
9.03226	20.9677													84	195
8.8172	20.8602													82	194
8.70968	20.7527													81	193
8.60215	20.6452													80	192
8.60215	20.5376													80	191
8.49462	20.4301													79	190
8.3871	20.3226													78	189
8.27957	20.2151													77	188
8.17204	20.1075													76	187
8.06452	20													75	186
8.06452	19.8925													75	185
7.95699	19.7849													74	184
7.84946	19.6774													73	183
7.74194	19.5699													72	182
7.63441	19.4624													71	181
7.63441	19.3548													71	180
7.63441	19.2473													71	179
7.52688	19.1398													70	178
7.41935	19.0323													69	177
7.31183	18.9247													68	176
7.31183	18.8172													68	175
7.2043	18.7097													67	174
7.2043	18.6022													67	173
7.09677	18.4946													66	172
6.98925	18.3871													65	171
6.88172	18.2796													64	170
6.77419	18.172													63	169
6.77419	18.0645													63	168
6.66667	17.957													62	167
6.55914	17.8495													61	166
6.45161	17.7419													60	165
6.45161	17.6344													60	164
6.34409	17.5269													59	163
6.23656	17.4194													58	162
6.23656	17.3118													58	161
6.12903	17.2043													57	160
6.02151	17.0968													56	159
5.91398	16.9892													55	158
5.80645	16.8817													54	157
5.69892	16.7742													53	156
5.80645	16.6667													54	155
5.69892	16.5591													53	154
5.5914	16.4516													52	153
5.5914	16.3441													52	152
5.48387	16.2366													51	151
5.37634	16.129													50	150
5.26882	16.0215													49	149
5.16129	15.914													48	148
5.16129	15.8065													48	147
5.16129	15.6989													48	146
5.05376	15.5914													47	145
4.94624	15.4839													46	144
4.94624	15.3763													46	143
4.83871	15.2688													45	142
4.73118	15.1613													44	141
4.73118	15.0538													44	140
4.62366	14.9462													43	139
4.51613	14.8387													42	138
4.51613	14.7312													42	137
4.51613	14.6237													42	136
4.4086	14.5161													41	135
4.4086	14.4086													41	134
4.30108	14.3011													40	133
4.30108	14.1935													40	132
4.19355	14.086													39	131
4.08602	13.9785													38	130
4.08602	13.871													38	129
3.97849	13.7634													37	128
3.87097	13.6559													36	127
3.87097	13.5484													36	126
3.76344	13.4409													35	125
3.76344	13.3333													35	124
3.76344	13.2258													35	123
3.65591	13.1183													34	122
3.65591	13.0108													34	121
3.54839	12.9032													33	120
3.54839	12.7957													33	119
3.44086	12.6882													32	118
3.33333	12.5806													31	117
3.33333	12.4731													31	116
3.33333	12.3656													31	115
3.22581	12.2581													30	114
3.11828	12.1505													29	113
3.11828	12.043													29	112
3.01075	11.9355													28	111
3.01075	11.828													28	110
3.01075	11.7204													28	109
3.01075	11.6129													28	108
2.90323	11.5054													27	107
2.90323	11.3978													27	106
2.90323	11.2903													27	105
2.7957	11.1828													26	104
2.7957	11.0753													26	103
2.68817	10.9677													25	102
2.68817	10.8602													25	101
2.58065	10.7527													24	100
2.58065	10.6452													24	99
2.58065	10.5376													24	98
2.58065	10.4301													24	97
2.58065	10.3226													24	96
2.47312	10.2151													23	95
2.47312	10.1075													23	94
2.36559	10													22	93
2.36559	9.89247													22	92
2.25806	9.78495													21	91
2.15054	9.67742													20	90
2.15054	9.56989													20	89
2.15054	9.46237													20	88
2.15054	9.35484													20	87
2.15054	9.24731													20	86
2.04301	9.13978													19	85
2.04301	9.03226													19	84
1.93548	8.92473													18	83
1.93548	8.8172													18	82
1.82796	8.70968													17	81
1.82796	8.60215													17	80
1.82796	8.49462													17	79
1.72043	8.3871													16	78
1.72043	8.27957													16	77
1.6129	8.17204													15	76
1.6129	8.06452													15	75
1.6129	7.95699													15	74
1.50538	7.84946													14	73
1.6129	7.74194													15	72
1.50538	7.63441													14	71
1.50538	7.52688													14	70
1.50538	7.41935													14	69
1.39785	7.31183													13	68
1.39785	7.2043													13	67
1.39785	7.09677													13	66
1.29032	6.98925													12	65
1.29032	6.88172													12	64
1.29032	6.77419													12	63
1.1828	6.66667													11	62
1.1828	6.55914													11	61
1.07527	6.45161													10	60
1.07527	6.34409													10	59
1.07527	6.23656													10	58
0.967742	6.12903													9	57
0.967742	6.02151													9	56
0.967742	5.91398													9	55
0.967742	5.80645													9	54
0.860215	5.69892													8	53
0.860215	5.5914													8	52
0.860215	5.48387													8	51
0.752688	5.37634													7	50
0.752688	5.26882													7	49
0.752688	5.16129													7	48
0.752688	5.05376													7	47
0.752688	4.94624													7	46
0.645161	4.83871													6	45
0.645161	4.73118													6	44
0.645161	4.62366													6	43
0.645161	4.51613													6	42
0.537634	4.4086													5	41
0.537634	4.30108													5	40
0.645161	4.19355													6	39
0.645161	4.08602													6	38
0.537634	3.97849													5	37
0.537634	3.87097													5	36
0.537634	3.76344													5	35
0.430108	3.65591													4	34
0.430108	3.54839													4	33
0.430108	3.44086													4	32
0.430108	3.33333													4	31
0.430108	3.22581													4	30
0.322581	3.11828													3	29
0.322581	3.01075													3	28
0.322581	2.90323													3	27
0.322581	2.7957													3	26
0.322581	2.68817													3	25
0.215054	2.58065													2	24
0.215054	2.47312													2	23
0.215054	2.36559													2	22
0.215054	2.25806													2	21
0.215054	2.15054													2	20
0.107527	2.04301													1	19
0.107527	1.93548													1	18
0.107527	1.82796													1	17
0.107527	1.72043													1	16
0.215054	1.6129													2	15
0.107527	1.50538													1	14
0.107527	1.39785													1	13
0.107527	1.29032													1	12
0.107527	1.1828													1	11
0.107527	1.07527													1	10
0	0.967742													0	9
0	0.860215													0	8
0	0.752688													0	7
0	0.645161													0	6
0	0.537634													0	5
0.107527	0.430108													1	4
0	0.322581													0	3
0	0.215054													0	2
0	0.107527													0	1
0	0													0	0

## Sheet: Blue
17.957	27.2043													167	253
17.7419	27.0968													165	252
17.6344	26.9892													164	251
17.4194	26.8817													162	250
17.3118	26.7742													161	249
17.0968	26.6667													159	248
16.9892	26.5591													158	247
16.7742	26.4516													156	246
16.6667	26.3441													155	245
16.5591	26.2366													154	244
16.4516	26.129													153	243
16.2366	26.0215													151	242
16.0215	25.914													149	241
15.914	25.8065													148	240
15.6989	25.6989													146	239
15.5914	25.5914													145	238
15.3763	25.4839													143	237
15.2688	25.3763													142	236
15.1613	25.2688													141	235
14.9462	25.1613													139	234
14.8387	25.0538													138	233
14.6237	24.9462													136	232
14.5161	24.8387													135	231
14.3011	24.7312													133	230
14.1935	24.6237													132	229
13.9785	24.5161													130	228
13.871	24.4086													129	227
13.6559	24.3011													127	226
13.5484	24.1935													126	225
13.5484	24.086													126	224
13.3333	23.9785													124	223
13.2258	23.871													123	222
13.0108	23.7634													121	221
12.9032	23.6559													120	220
12.7957	23.5484													119	219
12.5806	23.4409													117	218
12.4731	23.3333													116	217
12.3656	23.2258													115	216
12.1505	23.1183													113	215
12.043	23.0108													112	214
12.043	22.9032													112	213
11.828	22.7957													110	212
11.6129	22.6882													108	211
11.5054	22.5806													107	210
11.3978	22.4731													106	209
11.2903	22.3656													105	208
11.1828	22.2581													104	207
11.0753	22.1505													103	206
10.9677	22.043													102	205
10.8602	21.9355													101	204
10.7527	21.828													100	203
10.5376	21.7204													98	202
10.4301	21.6129													97	201
10.4301	21.5054													97	200
10.3226	21.3978													96	199
10.2151	21.2903													95	198
10.1075	21.1828													94	197
10	21.0753													93	196
9.78495	20.9677													91	195
9.78495	20.8602													91	194
9.67742	20.7527													90	193
9.46237	20.6452													88	192
9.46237	20.5376													88	191
9.46237	20.4301													88	190
9.35484	20.3226													87	189
9.24731	20.2151													86	188
9.13978	20.1075													85	187
8.92473	20													83	186
8.92473	19.8925													83	185
8.8172	19.7849													82	184
8.70968	19.6774													81	183
8.60215	19.5699													80	182
8.49462	19.4624													79	181
8.27957	19.3548													77	180
8.17204	19.2473													76	179
8.17204	19.1398													76	178
8.06452	19.0323													75	177
7.95699	18.9247													74	176
7.84946	18.8172													73	175
7.74194	18.7097													72	174
7.74194	18.6022													72	173
7.52688	18.4946													70	172
7.52688	18.3871													70	171
7.41935	18.2796													69	170
7.31183	18.172													68	169
7.2043	18.0645													67	168
7.09677	17.957													66	167
7.09677	17.8495													66	166
6.98925	17.7419													65	165
6.88172	17.6344													64	164
6.88172	17.5269													64	163
6.77419	17.4194													63	162
6.66667	17.3118													62	161
6.55914	17.2043													61	160
6.45161	17.0968													60	159
6.34409	16.9892													59	158
6.34409	16.8817													59	157
6.23656	16.7742													58	156
6.12903	16.6667													57	155
6.12903	16.5591													57	154
6.02151	16.4516													56	153
5.91398	16.3441													55	152
5.91398	16.2366													55	151
5.91398	16.129													55	150
5.80645	16.0215													54	149
5.69892	15.914													53	148
5.69892	15.8065													53	147
5.5914	15.6989													52	146
5.48387	15.5914													51	145
5.48387	15.4839													51	144
5.37634	15.3763													50	143
5.26882	15.2688													49	142
5.26882	15.1613													49	141
5.16129	15.0538													48	140
5.05376	14.9462													47	139
4.94624	14.8387													46	138
4.94624	14.7312													46	137
4.83871	14.6237													45	136
4.83871	14.5161													45	135
4.83871	14.4086													45	134
4.73118	14.3011													44	133
4.73118	14.1935													44	132
4.62366	14.086													43	131
4.62366	13.9785													43	130
4.51613	13.871													42	129
4.4086	13.7634													41	128
4.30108	13.6559													40	127
4.30108	13.5484													40	126
4.19355	13.4409													39	125
4.19355	13.3333													39	124
4.08602	13.2258													38	123
3.97849	13.1183													37	122
4.08602	13.0108													38	121
3.87097	12.9032													36	120
3.97849	12.7957													37	119
3.87097	12.6882													36	118
3.87097	12.5806													36	117
3.76344	12.4731													35	116
3.76344	12.3656													35	115
3.65591	12.2581													34	114
3.65591	12.1505													34	113
3.54839	12.043													33	112
3.54839	11.9355													33	111
3.44086	11.828													32	110
3.44086	11.7204													32	109
3.33333	11.6129													31	108
3.33333	11.5054													31	107
3.22581	11.3978													30	106
3.11828	11.2903													29	105
3.11828	11.1828													29	104
3.11828	11.0753													29	103
3.01075	10.9677													28	102
3.01075	10.8602													28	101
2.90323	10.7527													27	100
2.90323	10.6452													27	99
2.7957	10.5376													26	98
2.7957	10.4301													26	97
2.68817	10.3226													25	96
2.68817	10.2151													25	95
2.58065	10.1075													24	94
2.58065	10													24	93
2.47312	9.89247													23	92
2.47312	9.78495													23	91
2.36559	9.67742													22	90
2.36559	9.56989													22	89
2.36559	9.46237													22	88
2.25806	9.35484													21	87
2.25806	9.24731													21	86
2.15054	9.13978													20	85
2.15054	9.03226													20	84
2.04301	8.92473													19	83
2.15054	8.8172													20	82
2.15054	8.70968													20	81
2.04301	8.60215													19	80
2.04301	8.49462													19	79
1.82796	8.3871													17	78
1.82796	8.27957													17	77
1.82796	8.17204													17	76
1.72043	8.06452													16	75
1.72043	7.95699													16	74
1.72043	7.84946													16	73
1.6129	7.74194													15	72
1.6129	7.63441													15	71
1.6129	7.52688													15	70
1.50538	7.41935													14	69
1.50538	7.31183													14	68
1.39785	7.2043													13	67
1.39785	7.09677													13	66
1.39785	6.98925													13	65
1.29032	6.88172													12	64
1.29032	6.77419													12	63
1.29032	6.66667													12	62
1.1828	6.55914													11	61
1.1828	6.45161													11	60
1.1828	6.34409													11	59
1.07527	6.23656													10	58
1.07527	6.12903													10	57
1.07527	6.02151													10	56
0.967742	5.91398													9	55
0.967742	5.80645													9	54
0.967742	5.69892													9	53
0.860215	5.5914													8	52
0.860215	5.48387													8	51
0.752688	5.37634													7	50
0.752688	5.26882													7	49
0.752688	5.16129													7	48
0.645161	5.05376													6	47
0.645161	4.94624													6	46
0.645161	4.83871													6	45
0.645161	4.73118													6	44
0.537634	4.62366													5	43
0.537634	4.51613													5	42
0.537634	4.4086													5	41
0.537634	4.30108													5	40
0.537634	4.19355													5	39
0.430108	4.08602													4	38
0.430108	3.97849													4	37
0.430108	3.87097													4	36
0.430108	3.76344													4	35
0.430108	3.65591													4	34
0.322581	3.54839													3	33
0.322581	3.44086													3	32
0.322581	3.33333													3	31
0.322581	3.22581													3	30
0.322581	3.11828													3	29
0.215054	3.01075													2	28
0.215054	2.90323													2	27
0.215054	2.7957													2	26
0.215054	2.68817													2	25
0.215054	2.58065													2	24
0.107527	2.47312													1	23
0.107527	2.36559													1	22
0.107527	2.25806													1	21
0.107527	2.15054													1	20
0.107527	2.04301													1	19
0.107527	1.93548													1	18
0.107527	1.82796													1	17
0.107527	1.72043													1	16
0	1.6129													0	15
0	1.50538													0	14
0	1.39785													0	13
0	1.29032													0	12
0	1.1828													0	11
0	1.07527													0	10
0	0.967742													0	9
0	0.860215													0	8
-0.107527	0.752688													-1	7
-0.107527	0.645161													-1	6
0	0.537634													0	5
0	0.430108													0	4
0	0.322581													0	3
0	0.215054													0	2
0	0.107527													0	1
0	0													0	0

## Sheet: Red
20.3226	26.3441													189	245
20.2151	26.2366													188	244
20	26.129													186	243
19.7849	26.0215													184	242
19.6774	25.914													183	241
19.4624	25.8065													181	240
19.1398	25.6989													178	239
19.0323	25.5914													177	238
18.8172	25.4839													175	237
18.6022	25.3763													173	236
18.4946	25.2688													172	235
18.2796	25.1613													170	234
18.172	25.0538													169	233
17.957	24.9462													167	232
17.7419	24.8387													165	231
17.6344	24.7312													164	230
17.4194	24.6237													162	229
17.3118	24.5161													161	228
17.0968	24.4086													159	227
16.8817	24.3011													157	226
16.7742	24.1935													156	225
16.5591	24.086													154	224
16.3441	23.9785													152	223
16.2366	23.871													151	222
16.0215	23.7634													149	221
15.914	23.6559													148	220
15.8065	23.5484													147	219
15.5914	23.4409													145	218
15.4839	23.3333													144	217
15.2688	23.2258													142	216
15.1613	23.1183													141	215
14.9462	23.0108													139	214
14.8387	22.9032													138	213
14.6237	22.7957													136	212
14.5161	22.6882													135	211
14.4086	22.5806													134	210
14.3011	22.4731													133	209
14.086	22.3656													131	208
13.9785	22.2581													130	207
13.7634	22.1505													128	206
13.6559	22.043													127	205
13.4409	21.9355													125	204
13.3333	21.828													124	203
13.2258	21.7204													123	202
13.1183	21.6129													122	201
13.0108	21.5054													121	200
12.7957	21.3978													119	199
12.6882	21.2903													118	198
12.5806	21.1828													117	197
12.3656	21.0753													115	196
12.2581	20.9677													114	195
12.043	20.8602													112	194
11.9355	20.7527													111	193
11.828	20.6452													110	192
11.7204	20.5376													109	191
11.6129	20.4301													108	190
11.5054	20.3226													107	189
11.2903	20.2151													105	188
11.1828	20.1075													104	187
11.0753	20													103	186
10.9677	19.8925													102	185
10.8602	19.7849													101	184
10.6452	19.6774													99	183
10.5376	19.5699													98	182
10.4301	19.4624													97	181
10.3226	19.3548													96	180
10.3226	19.2473													96	179
10.2151	19.1398													95	178
10	19.0323													93	177
9.89247	18.9247													92	176
9.78495	18.8172													91	175
9.67742	18.7097													90	174
9.56989	18.6022													89	173
9.46237	18.4946													88	172
9.35484	18.3871													87	171
9.24731	18.2796													86	170
9.13978	18.172													85	169
9.03226	18.0645													84	168
8.92473	17.957													83	167
8.70968	17.8495													81	166
8.70968	17.7419													81	165
8.60215	17.6344													80	164
8.60215	17.5269													80	163
8.49462	17.4194													79	162
8.3871	17.3118													78	161
8.27957	17.2043													77	160
8.17204	17.0968													76	159
7.95699	16.9892													74	158
7.95699	16.8817													74	157
7.84946	16.7742													73	156
7.74194	16.6667													72	155
7.63441	16.5591													71	154
7.52688	16.4516													70	153
7.41935	16.3441													69	152
7.41935	16.2366													69	151
7.31183	16.129													68	150
7.2043	16.0215													67	149
7.09677	15.914													66	148
7.09677	15.8065													66	147
6.98925	15.6989													65	146
6.88172	15.5914													64	145
6.77419	15.4839													63	144
6.77419	15.3763													63	143
6.77419	15.2688													63	142
6.66667	15.1613													62	141
6.55914	15.0538													61	140
6.45161	14.9462													60	139
6.45161	14.8387													60	138
6.34409	14.7312													59	137
6.23656	14.6237													58	136
6.12903	14.5161													57	135
6.12903	14.4086													57	134
6.02151	14.3011													56	133
5.91398	14.1935													55	132
5.80645	14.086													54	131
5.80645	13.9785													54	130
5.69892	13.871													53	129
5.5914	13.7634													52	128
5.48387	13.6559													51	127
5.48387	13.5484													51	126
5.37634	13.4409													50	125
5.26882	13.3333													49	124
5.16129	13.2258													48	123
5.16129	13.1183													48	122
5.05376	13.0108													47	121
4.94624	12.9032													46	120
4.94624	12.7957													46	119
4.83871	12.6882													45	118
4.73118	12.5806													44	117
4.73118	12.4731													44	116
4.62366	12.3656													43	115
4.51613	12.2581													42	114
4.4086	12.1505													41	113
4.4086	12.043													41	112
4.30108	11.9355													40	111
4.30108	11.828													40	110
4.19355	11.7204													39	109
4.08602	11.6129													38	108
3.97849	11.5054													37	107
3.97849	11.3978													37	106
3.87097	11.2903													36	105
3.87097	11.1828													36	104
3.87097	11.0753													36	103
3.76344	10.9677													35	102
3.76344	10.8602													35	101
3.65591	10.7527													34	100
3.54839	10.6452													33	99
3.54839	10.5376													33	98
3.44086	10.4301													32	97
3.33333	10.3226													31	96
3.33333	10.2151													31	95
3.22581	10.1075													30	94
3.11828	10													29	93
3.11828	9.89247													29	92
3.01075	9.78495													28	91
3.01075	9.67742													28	90
2.90323	9.56989													27	89
2.90323	9.46237													27	88
2.7957	9.35484													26	87
2.68817	9.24731													25	86
2.68817	9.13978													25	85
2.58065	9.03226													24	84
2.58065	8.92473													24	83
2.47312	8.8172													23	82
2.47312	8.70968													23	81
2.36559	8.60215													22	80
2.36559	8.49462													22	79
2.25806	8.3871													21	78
2.25806	8.27957													21	77
2.15054	8.17204													20	76
2.15054	8.06452													20	75
2.04301	7.95699													19	74
2.04301	7.84946													19	73
1.93548	7.74194													18	72
1.93548	7.63441													18	71
1.82796	7.52688													17	70
1.82796	7.41935													17	69
1.72043	7.31183													16	68
1.72043	7.2043													16	67
1.6129	7.09677													15	66
1.6129	6.98925													15	65
1.6129	6.88172													15	64
1.50538	6.77419													14	63
1.39785	6.66667													13	62
1.39785	6.55914													13	61
1.39785	6.45161													13	60
1.29032	6.34409													12	59
1.29032	6.23656													12	58
1.1828	6.12903													11	57
1.1828	6.02151													11	56
1.07527	5.91398													10	55
1.07527	5.80645													10	54
1.07527	5.69892													10	53
0.860215	5.5914													8	52
0.860215	5.48387													8	51
0.752688	5.37634													7	50
0.752688	5.26882													7	49
0.752688	5.16129													7	48
0.645161	5.05376													6	47
0.645161	4.94624													6	46
0.752688	4.83871													7	45
0.645161	4.73118													6	44
0.645161	4.62366													6	43
0.537634	4.51613													5	42
0.537634	4.4086													5	41
0.537634	4.30108													5	40
0.430108	4.19355													4	39
0.430108	4.08602													4	38
0.430108	3.97849													4	37
0.322581	3.87097													3	36
0.322581	3.76344													3	35
0.215054	3.65591													2	34
0.107527	3.54839													1	33
0.215054	3.44086													2	32
0.107527	3.33333													1	31
0.107527	3.22581													1	30
0.107527	3.11828													1	29
0.107527	3.01075													1	28
0	2.90323													0	27
0	2.7957													0	26
0	2.68817													0	25
0	2.58065													0	24
0	2.47312													0	23
-0.107527	2.36559													-1	22
-0.107527	2.25806													-1	21
-0.107527	2.15054													-1	20
-0.107527	2.04301													-1	19
-0.107527	1.93548													-1	18
-0.215054	1.82796													-2	17
-0.215054	1.72043													-2	16
-0.215054	1.6129													-2	15
-0.215054	1.50538													-2	14
-0.322581	1.39785													-3	13
-0.322581	1.29032													-3	12
-0.322581	1.1828													-3	11
-0.322581	1.07527													-3	10
-0.322581	0.967742													-3	9
-0.322581	0.860215													-3	8
-0.322581	0.752688													-3	7
-0.430108	0.645161													-4	6
-0.430108	0.537634													-4	5
-0.430108	0.430108													-4	4
-0.430108	0.322581													-4	3
-0.430108	0.215054													-4	2
-0.322581	0.107527													-3	1
0	0													0	0
