# Supplementary material for: Regrafting submillimeter-scale ferromagnetic soft continuums
Source: Nat Commun. 2025 Jul 31;16:7023. doi: 10.1038/s41467-025-60928-6 (PMC12313971; doi:10.1038/s41467-025-60928-6)
Supplement: Supplementary file 25 — Source Data [file 41467_2025_60928_MOESM25_ESM.zip › Source File/Fig 2E/change-3-2_cali.xlsx]

## Sheet: Black
10.2151	31.0753													95	289
10.1075	30.9677													94	288
10	30.8602													93	287
10	30.7527													93	286
10	30.6452													93	285
9.89247	30.5376													92	284
9.89247	30.4301													92	283
9.78495	30.3226													91	282
9.67742	30.2151													90	281
9.56989	30.1075													89	280
9.56989	30													89	279
9.46237	29.8925													88	278
9.35484	29.7849													87	277
9.35484	29.6774													87	276
9.35484	29.5699													87	275
9.24731	29.4624													86	274
9.13978	29.3548													85	273
9.03226	29.2473													84	272
9.03226	29.1398													84	271
8.92473	29.0323													83	270
8.8172	28.9247													82	269
8.8172	28.8172													82	268
8.8172	28.7097													82	267
8.70968	28.6022													81	266
8.60215	28.4946													80	265
8.49462	28.3871													79	264
8.3871	28.2796													78	263
8.49462	28.172													79	262
8.3871	28.0645													78	261
8.27957	27.957													77	260
8.17204	27.8495													76	259
8.17204	27.7419													76	258
8.17204	27.6344													76	257
8.06452	27.5269													75	256
7.95699	27.4194													74	255
7.84946	27.3118													73	254
7.84946	27.2043													73	253
7.74194	27.0968													72	252
7.74194	26.9892													72	251
7.74194	26.8817													72	250
7.63441	26.7742													71	249
7.63441	26.6667													71	248
7.52688	26.5591													70	247
7.41935	26.4516													69	246
7.31183	26.3441													68	245
7.41935	26.2366													69	244
7.31183	26.129													68	243
7.2043	26.0215													67	242
7.09677	25.914													66	241
7.09677	25.8065													66	240
7.09677	25.6989													66	239
6.98925	25.5914													65	238
6.88172	25.4839													64	237
6.98925	25.3763													65	236
6.88172	25.2688													64	235
6.77419	25.1613													63	234
6.66667	25.0538													62	233
6.66667	24.9462													62	232
6.66667	24.8387													62	231
6.55914	24.7312													61	230
6.55914	24.6237													61	229
6.45161	24.5161													60	228
6.45161	24.4086													60	227
6.45161	24.3011													60	226
6.34409	24.1935													59	225
6.34409	24.086													59	224
6.23656	23.9785													58	223
6.23656	23.871													58	222
6.23656	23.7634													58	221
6.12903	23.6559													57	220
6.12903	23.5484													57	219
6.12903	23.4409													57	218
6.02151	23.3333													56	217
6.02151	23.2258													56	216
5.91398	23.1183													55	215
6.02151	23.0108													56	214
5.91398	22.9032													55	213
5.91398	22.7957													55	212
5.80645	22.6882													54	211
5.80645	22.5806													54	210
5.69892	22.4731													53	209
5.69892	22.3656													53	208
5.69892	22.2581													53	207
5.5914	22.1505													52	206
5.5914	22.043													52	205
5.48387	21.9355													51	204
5.48387	21.828													51	203
5.48387	21.7204													51	202
5.37634	21.6129													50	201
5.37634	21.5054													50	200
5.26882	21.3978													49	199
5.26882	21.2903													49	198
5.26882	21.1828													49	197
5.16129	21.0753													48	196
5.05376	20.9677													47	195
5.05376	20.8602													47	194
5.05376	20.7527													47	193
5.05376	20.6452													47	192
4.94624	20.5376													46	191
4.83871	20.4301													45	190
4.83871	20.3226													45	189
4.73118	20.2151													44	188
4.83871	20.1075													45	187
4.73118	20													44	186
4.62366	19.8925													43	185
4.62366	19.7849													43	184
4.51613	19.6774													42	183
4.62366	19.5699													43	182
4.51613	19.4624													42	181
4.51613	19.3548													42	180
4.4086	19.2473													41	179
4.4086	19.1398													41	178
4.4086	19.0323													41	177
4.30108	18.9247													40	176
4.30108	18.8172													40	175
4.19355	18.7097													39	174
4.19355	18.6022													39	173
4.08602	18.4946													38	172
4.08602	18.3871													38	171
4.08602	18.2796													38	170
3.97849	18.172													37	169
3.97849	18.0645													37	168
3.87097	17.957													36	167
3.97849	17.8495													37	166
3.87097	17.7419													36	165
3.76344	17.6344													35	164
3.76344	17.5269													35	163
3.65591	17.4194													34	162
3.65591	17.3118													34	161
3.65591	17.2043													34	160
3.65591	17.0968													34	159
3.54839	16.9892													33	158
3.54839	16.8817													33	157
3.44086	16.7742													32	156
3.54839	16.6667													33	155
3.44086	16.5591													32	154
3.44086	16.4516													32	153
3.33333	16.3441													31	152
3.33333	16.2366													31	151
3.22581	16.129													30	150
3.33333	16.0215													31	149
3.22581	15.914													30	148
3.22581	15.8065													30	147
3.11828	15.6989													29	146
3.11828	15.5914													29	145
3.01075	15.4839													28	144
3.11828	15.3763													29	143
3.01075	15.2688													28	142
3.01075	15.1613													28	141
2.90323	15.0538													27	140
2.90323	14.9462													27	139
2.7957	14.8387													26	138
2.90323	14.7312													27	137
2.7957	14.6237													26	136
2.7957	14.5161													26	135
2.68817	14.4086													25	134
2.68817	14.3011													25	133
2.68817	14.1935													25	132
2.68817	14.086													25	131
2.68817	13.9785													25	130
2.58065	13.871													24	129
2.58065	13.7634													24	128
2.47312	13.6559													23	127
2.47312	13.5484													23	126
2.36559	13.4409													22	125
2.47312	13.3333													23	124
2.47312	13.2258													23	123
2.36559	13.1183													22	122
2.36559	13.0108													22	121
2.25806	12.9032													21	120
2.25806	12.7957													21	119
2.15054	12.6882													20	118
2.25806	12.5806													21	117
2.25806	12.4731													21	116
2.15054	12.3656													20	115
2.15054	12.2581													20	114
2.04301	12.1505													19	113
2.04301	12.043													19	112
2.04301	11.9355													19	111
2.04301	11.828													19	110
2.04301	11.7204													19	109
2.04301	11.6129													19	108
1.93548	11.5054													18	107
1.93548	11.3978													18	106
1.82796	11.2903													17	105
1.82796	11.1828													17	104
1.93548	11.0753													18	103
1.82796	10.9677													17	102
1.82796	10.8602													17	101
1.82796	10.7527													17	100
1.72043	10.6452													16	99
1.72043	10.5376													16	98
1.72043	10.4301													16	97
1.6129	10.3226													15	96
1.72043	10.2151													16	95
1.6129	10.1075													15	94
1.6129	10													15	93
1.6129	9.89247													15	92
1.50538	9.78495													14	91
1.50538	9.67742													14	90
1.50538	9.56989													14	89
1.39785	9.46237													13	88
1.50538	9.35484													14	87
1.50538	9.24731													14	86
1.39785	9.13978													13	85
1.39785	9.03226													13	84
1.29032	8.92473													12	83
1.29032	8.8172													12	82
1.29032	8.70968													12	81
1.39785	8.60215													13	80
1.29032	8.49462													12	79
1.29032	8.3871													12	78
1.29032	8.27957													12	77
1.1828	8.17204													11	76
1.1828	8.06452													11	75
1.1828	7.95699													11	74
1.07527	7.84946													10	73
1.07527	7.74194													10	72
1.1828	7.63441													11	71
1.1828	7.52688													11	70
1.07527	7.41935													10	69
1.07527	7.31183													10	68
1.07527	7.2043													10	67
0.967742	7.09677													9	66
0.967742	6.98925													9	65
0.967742	6.88172													9	64
1.07527	6.77419													10	63
0.967742	6.66667													9	62
0.967742	6.55914													9	61
0.967742	6.45161													9	60
0.860215	6.34409													8	59
0.860215	6.23656													8	58
0.860215	6.12903													8	57
0.860215	6.02151													8	56
0.752688	5.91398													7	55
0.752688	5.80645													7	54
0.860215	5.69892													8	53
0.860215	5.5914													8	52
0.752688	5.48387													7	51
0.752688	5.37634													7	50
0.752688	5.26882													7	49
0.752688	5.16129													7	48
0.645161	5.05376													6	47
0.645161	4.94624													6	46
0.645161	4.83871													6	45
0.645161	4.73118													6	44
0.645161	4.62366													6	43
0.645161	4.51613													6	42
0.645161	4.4086													6	41
0.645161	4.30108													6	40
0.537634	4.19355													5	39
0.537634	4.08602													5	38
0.537634	3.97849													5	37
0.537634	3.87097													5	36
0.430108	3.76344													4	35
0.430108	3.65591													4	34
0.430108	3.54839													4	33
0.430108	3.44086													4	32
0.430108	3.33333													4	31
0.430108	3.22581													4	30
0.322581	3.11828													3	29
0.322581	3.01075													3	28
0.322581	2.90323													3	27
0.322581	2.7957													3	26
0.322581	2.68817													3	25
0.322581	2.58065													3	24
0.322581	2.47312													3	23
0.322581	2.36559													3	22
0.322581	2.25806													3	21
0.322581	2.15054													3	20
0.322581	2.04301													3	19
0.322581	1.93548													3	18
0.322581	1.82796													3	17
0.322581	1.72043													3	16
0.322581	1.6129													3	15
0.215054	1.50538													2	14
0.215054	1.39785													2	13
0.215054	1.29032													2	12
0.215054	1.1828													2	11
0.215054	1.07527													2	10
0.215054	0.967742													2	9
0.215054	0.860215													2	8
0.107527	0.752688													1	7
0.107527	0.645161													1	6
0.107527	0.537634													1	5
0.215054	0.430108													2	4
0.215054	0.322581													2	3
0.107527	0.215054													1	2
0.107527	0.107527													1	1
0	0													0	0

## Sheet: Blue
11.5054	28.2796													107	263
11.3978	28.172													106	262
11.3978	28.0645													106	261
11.2903	27.957													105	260
11.2903	27.8495													105	259
11.1828	27.7419													104	258
11.1828	27.6344													104	257
11.0753	27.5269													103	256
10.9677	27.4194													102	255
10.8602	27.3118													101	254
10.7527	27.2043													100	253
10.7527	27.0968													100	252
10.6452	26.9892													99	251
10.5376	26.8817													98	250
10.6452	26.7742													99	249
10.5376	26.6667													98	248
10.4301	26.5591													97	247
10.3226	26.4516													96	246
10.3226	26.3441													96	245
10.2151	26.2366													95	244
10.1075	26.129													94	243
10	26.0215													93	242
10	25.914													93	241
9.89247	25.8065													92	240
9.89247	25.6989													92	239
9.89247	25.5914													92	238
9.78495	25.4839													91	237
9.67742	25.3763													90	236
9.56989	25.2688													89	235
9.56989	25.1613													89	234
9.46237	25.0538													88	233
9.35484	24.9462													87	232
9.24731	24.8387													86	231
9.24731	24.7312													86	230
9.24731	24.6237													86	229
9.13978	24.5161													85	228
9.13978	24.4086													85	227
9.03226	24.3011													84	226
8.92473	24.1935													83	225
8.8172	24.086													82	224
8.8172	23.9785													82	223
8.70968	23.871													81	222
8.60215	23.7634													80	221
8.49462	23.6559													79	220
8.60215	23.5484													80	219
8.49462	23.4409													79	218
8.3871	23.3333													78	217
8.3871	23.2258													78	216
8.27957	23.1183													77	215
8.17204	23.0108													76	214
8.17204	22.9032													76	213
8.06452	22.7957													75	212
8.06452	22.6882													75	211
8.06452	22.5806													75	210
7.95699	22.4731													74	209
7.84946	22.3656													73	208
7.84946	22.2581													73	207
7.74194	22.1505													72	206
7.63441	22.043													71	205
7.74194	21.9355													72	204
7.63441	21.828													71	203
7.52688	21.7204													70	202
7.52688	21.6129													70	201
7.41935	21.5054													69	200
7.31183	21.3978													68	199
7.2043	21.2903													67	198
7.2043	21.1828													67	197
7.09677	21.0753													66	196
6.98925	20.9677													65	195
6.98925	20.8602													65	194
6.88172	20.7527													64	193
6.77419	20.6452													63	192
6.88172	20.5376													64	191
6.77419	20.4301													63	190
6.66667	20.3226													62	189
6.66667	20.2151													62	188
6.55914	20.1075													61	187
6.45161	20													60	186
6.45161	19.8925													60	185
6.55914	19.7849													61	184
6.45161	19.6774													60	183
6.34409	19.5699													59	182
6.34409	19.4624													59	181
6.23656	19.3548													58	180
6.12903	19.2473													57	179
6.12903	19.1398													57	178
6.02151	19.0323													56	177
5.91398	18.9247													55	176
5.91398	18.8172													55	175
5.91398	18.7097													55	174
5.91398	18.6022													55	173
5.80645	18.4946													54	172
5.69892	18.3871													53	171
5.69892	18.2796													53	170
5.5914	18.172													52	169
5.5914	18.0645													52	168
5.48387	17.957													51	167
5.48387	17.8495													51	166
5.37634	17.7419													50	165
5.37634	17.6344													50	164
5.26882	17.5269													49	163
5.16129	17.4194													48	162
5.16129	17.3118													48	161
5.05376	17.2043													47	160
5.05376	17.0968													47	159
4.94624	16.9892													46	158
4.94624	16.8817													46	157
4.83871	16.7742													45	156
4.94624	16.6667													46	155
4.83871	16.5591													45	154
4.83871	16.4516													45	153
4.73118	16.3441													44	152
4.73118	16.2366													44	151
4.62366	16.129													43	150
4.62366	16.0215													43	149
4.51613	15.914													42	148
4.62366	15.8065													43	147
4.51613	15.6989													42	146
4.4086	15.5914													41	145
4.4086	15.4839													41	144
4.30108	15.3763													40	143
4.30108	15.2688													40	142
4.19355	15.1613													39	141
4.30108	15.0538													40	140
4.19355	14.9462													39	139
4.19355	14.8387													39	138
4.08602	14.7312													38	137
3.97849	14.6237													37	136
3.97849	14.5161													37	135
3.87097	14.4086													36	134
3.87097	14.3011													36	133
3.76344	14.1935													35	132
3.76344	14.086													35	131
3.65591	13.9785													34	130
3.76344	13.871													35	129
3.65591	13.7634													34	128
3.65591	13.6559													34	127
3.54839	13.5484													33	126
3.54839	13.4409													33	125
3.44086	13.3333													32	124
3.44086	13.2258													32	123
3.44086	13.1183													32	122
3.33333	13.0108													31	121
3.33333	12.9032													31	120
3.22581	12.7957													30	119
3.22581	12.6882													30	118
3.22581	12.5806													30	117
3.22581	12.4731													30	116
3.11828	12.3656													29	115
3.11828	12.2581													29	114
3.01075	12.1505													28	113
3.01075	12.043													28	112
2.90323	11.9355													27	111
2.90323	11.828													27	110
2.7957	11.7204													26	109
2.7957	11.6129													26	108
2.7957	11.5054													26	107
2.68817	11.3978													25	106
2.68817	11.2903													25	105
2.68817	11.1828													25	104
2.68817	11.0753													25	103
2.58065	10.9677													24	102
2.58065	10.8602													24	101
2.58065	10.7527													24	100
2.47312	10.6452													23	99
2.47312	10.5376													23	98
2.36559	10.4301													22	97
2.36559	10.3226													22	96
2.25806	10.2151													21	95
2.25806	10.1075													21	94
2.25806	10													21	93
2.25806	9.89247													21	92
2.25806	9.78495													21	91
2.25806	9.67742													21	90
2.15054	9.56989													20	89
2.15054	9.46237													20	88
2.04301	9.35484													19	87
2.04301	9.24731													19	86
2.04301	9.13978													19	85
1.93548	9.03226													18	84
1.93548	8.92473													18	83
1.82796	8.8172													17	82
1.82796	8.70968													17	81
1.82796	8.60215													17	80
1.72043	8.49462													16	79
1.82796	8.3871													17	78
1.72043	8.27957													16	77
1.6129	8.17204													15	76
1.6129	8.06452													15	75
1.6129	7.95699													15	74
1.6129	7.84946													15	73
1.50538	7.74194													14	72
1.50538	7.63441													14	71
1.50538	7.52688													14	70
1.39785	7.41935													13	69
1.50538	7.31183													14	68
1.50538	7.2043													14	67
1.39785	7.09677													13	66
1.39785	6.98925													13	65
1.39785	6.88172													13	64
1.39785	6.77419													13	63
1.29032	6.66667													12	62
1.29032	6.55914													12	61
1.29032	6.45161													12	60
1.1828	6.34409													11	59
1.1828	6.23656													11	58
1.07527	6.12903													10	57
1.07527	6.02151													10	56
1.07527	5.91398													10	55
1.07527	5.80645													10	54
1.07527	5.69892													10	53
1.07527	5.5914													10	52
0.967742	5.48387													9	51
0.967742	5.37634													9	50
0.967742	5.26882													9	49
0.860215	5.16129													8	48
0.860215	5.05376													8	47
0.860215	4.94624													8	46
0.860215	4.83871													8	45
0.752688	4.73118													7	44
0.752688	4.62366													7	43
0.752688	4.51613													7	42
0.752688	4.4086													7	41
0.645161	4.30108													6	40
0.645161	4.19355													6	39
0.645161	4.08602													6	38
0.537634	3.97849													5	37
0.537634	3.87097													5	36
0.537634	3.76344													5	35
0.645161	3.65591													6	34
0.537634	3.54839													5	33
0.537634	3.44086													5	32
0.537634	3.33333													5	31
0.537634	3.22581													5	30
0.537634	3.11828													5	29
0.430108	3.01075													4	28
0.430108	2.90323													4	27
0.430108	2.7957													4	26
0.322581	2.68817													3	25
0.322581	2.58065													3	24
0.322581	2.47312													3	23
0.430108	2.36559													4	22
0.322581	2.25806													3	21
0.322581	2.15054													3	20
0.322581	2.04301													3	19
0.322581	1.93548													3	18
0.322581	1.82796													3	17
0.215054	1.72043													2	16
0.215054	1.6129													2	15
0.215054	1.50538													2	14
0.215054	1.39785													2	13
0.107527	1.29032													1	12
0.107527	1.1828													1	11
0.107527	1.07527													1	10
0.107527	0.967742													1	9
0.107527	0.860215													1	8
0.107527	0.752688													1	7
0	0.645161													0	6
-0.107527	0.537634													-1	5
0	0.430108													0	4
0	0.322581													0	3
0.107527	0.215054													1	2
0.107527	0.107527													1	1
0	0													0	0

## Sheet: Red
15.8065	27.2043													147	253
15.5914	27.0968													145	252
15.4839	26.9892													144	251
15.2688	26.8817													142	250
15.2688	26.7742													142	249
15.0538	26.6667													140	248
14.9462	26.5591													139	247
14.7312	26.4516													137	246
14.6237	26.3441													136	245
14.4086	26.2366													134	244
14.3011	26.129													133	243
14.3011	26.0215													133	242
14.086	25.914													131	241
13.9785	25.8065													130	240
13.871	25.6989													129	239
13.6559	25.5914													127	238
13.6559	25.4839													127	237
13.4409	25.3763													125	236
13.3333	25.2688													124	235
13.1183	25.1613													122	234
13.0108	25.0538													121	233
12.9032	24.9462													120	232
12.7957	24.8387													119	231
12.6882	24.7312													118	230
12.5806	24.6237													117	229
12.3656	24.5161													115	228
12.2581	24.4086													114	227
12.1505	24.3011													113	226
12.043	24.1935													112	225
12.043	24.086													112	224
11.828	23.9785													110	223
11.7204	23.871													109	222
11.6129	23.7634													108	221
11.5054	23.6559													107	220
11.3978	23.5484													106	219
11.1828	23.4409													104	218
11.0753	23.3333													103	217
11.0753	23.2258													103	216
10.9677	23.1183													102	215
10.8602	23.0108													101	214
10.7527	22.9032													100	213
10.6452	22.7957													99	212
10.5376	22.6882													98	211
10.4301	22.5806													97	210
10.2151	22.4731													95	209
10.1075	22.3656													94	208
10.1075	22.2581													94	207
10	22.1505													93	206
9.89247	22.043													92	205
9.78495	21.9355													91	204
9.67742	21.828													90	203
9.67742	21.7204													90	202
9.67742	21.6129													90	201
9.56989	21.5054													89	200
9.35484	21.3978													87	199
9.35484	21.2903													87	198
9.24731	21.1828													86	197
9.13978	21.0753													85	196
9.03226	20.9677													84	195
8.8172	20.8602													82	194
8.70968	20.7527													81	193
8.60215	20.6452													80	192
8.60215	20.5376													80	191
8.49462	20.4301													79	190
8.3871	20.3226													78	189
8.27957	20.2151													77	188
8.17204	20.1075													76	187
8.06452	20													75	186
8.06452	19.8925													75	185
7.95699	19.7849													74	184
7.84946	19.6774													73	183
7.74194	19.5699													72	182
7.63441	19.4624													71	181
7.63441	19.3548													71	180
7.63441	19.2473													71	179
7.52688	19.1398													70	178
7.41935	19.0323													69	177
7.31183	18.9247													68	176
7.31183	18.8172													68	175
7.2043	18.7097													67	174
7.2043	18.6022													67	173
7.09677	18.4946													66	172
6.98925	18.3871													65	171
6.88172	18.2796													64	170
6.77419	18.172													63	169
6.77419	18.0645													63	168
6.66667	17.957													62	167
6.55914	17.8495													61	166
6.45161	17.7419													60	165
6.45161	17.6344													60	164
6.34409	17.5269													59	163
6.23656	17.4194													58	162
6.23656	17.3118													58	161
6.12903	17.2043													57	160
6.02151	17.0968													56	159
5.91398	16.9892													55	158
5.80645	16.8817													54	157
5.69892	16.7742													53	156
5.80645	16.6667													54	155
5.69892	16.5591													53	154
5.5914	16.4516													52	153
5.5914	16.3441													52	152
5.48387	16.2366													51	151
5.37634	16.129													50	150
5.26882	16.0215													49	149
5.16129	15.914													48	148
5.16129	15.8065													48	147
5.16129	15.6989													48	146
5.05376	15.5914													47	145
4.94624	15.4839													46	144
4.94624	15.3763													46	143
4.83871	15.2688													45	142
4.73118	15.1613													44	141
4.73118	15.0538													44	140
4.62366	14.9462													43	139
4.51613	14.8387													42	138
4.51613	14.7312													42	137
4.51613	14.6237													42	136
4.4086	14.5161													41	135
4.4086	14.4086													41	134
4.30108	14.3011													40	133
4.30108	14.1935													40	132
4.19355	14.086													39	131
4.08602	13.9785													38	130
4.08602	13.871													38	129
3.97849	13.7634													37	128
3.87097	13.6559													36	127
3.87097	13.5484													36	126
3.76344	13.4409													35	125
3.76344	13.3333													35	124
3.76344	13.2258													35	123
3.65591	13.1183													34	122
3.65591	13.0108													34	121
3.54839	12.9032													33	120
3.54839	12.7957													33	119
3.44086	12.6882													32	118
3.33333	12.5806													31	117
3.33333	12.4731													31	116
3.33333	12.3656													31	115
3.22581	12.2581													30	114
3.11828	12.1505													29	113
3.11828	12.043													29	112
3.01075	11.9355													28	111
3.01075	11.828													28	110
3.01075	11.7204													28	109
3.01075	11.6129													28	108
2.90323	11.5054													27	107
2.90323	11.3978													27	106
2.90323	11.2903													27	105
2.7957	11.1828													26	104
2.7957	11.0753													26	103
2.68817	10.9677													25	102
2.68817	10.8602													25	101
2.58065	10.7527													24	100
2.58065	10.6452													24	99
2.58065	10.5376													24	98
2.58065	10.4301													24	97
2.58065	10.3226													24	96
2.47312	10.2151													23	95
2.47312	10.1075													23	94
2.36559	10													22	93
2.36559	9.89247													22	92
2.25806	9.78495													21	91
2.15054	9.67742													20	90
2.15054	9.56989													20	89
2.15054	9.46237													20	88
2.15054	9.35484													20	87
2.15054	9.24731													20	86
2.04301	9.13978													19	85
2.04301	9.03226													19	84
1.93548	8.92473													18	83
1.93548	8.8172													18	82
1.82796	8.70968													17	81
1.82796	8.60215													17	80
1.82796	8.49462													17	79
1.72043	8.3871													16	78
1.72043	8.27957													16	77
1.6129	8.17204													15	76
1.6129	8.06452													15	75
1.6129	7.95699													15	74
1.50538	7.84946													14	73
1.6129	7.74194													15	72
1.50538	7.63441													14	71
1.50538	7.52688													14	70
1.50538	7.41935													14	69
1.39785	7.31183													13	68
1.39785	7.2043													13	67
1.39785	7.09677													13	66
1.29032	6.98925													12	65
1.29032	6.88172													12	64
1.29032	6.77419													12	63
1.1828	6.66667													11	62
1.1828	6.55914													11	61
1.07527	6.45161													10	60
1.07527	6.34409													10	59
1.07527	6.23656													10	58
0.967742	6.12903													9	57
0.967742	6.02151													9	56
0.967742	5.91398													9	55
0.967742	5.80645													9	54
0.860215	5.69892													8	53
0.860215	5.5914													8	52
0.860215	5.48387													8	51
0.752688	5.37634													7	50
0.752688	5.26882													7	49
0.752688	5.16129													7	48
0.752688	5.05376													7	47
0.752688	4.94624													7	46
0.645161	4.83871													6	45
0.645161	4.73118													6	44
0.645161	4.62366													6	43
0.645161	4.51613													6	42
0.537634	4.4086													5	41
0.537634	4.30108													5	40
0.645161	4.19355													6	39
0.645161	4.08602													6	38
0.537634	3.97849													5	37
0.537634	3.87097													5	36
0.537634	3.76344													5	35
0.430108	3.65591													4	34
0.430108	3.54839													4	33
0.430108	3.44086													4	32
0.430108	3.33333													4	31
0.430108	3.22581													4	30
0.322581	3.11828													3	29
0.322581	3.01075													3	28
0.322581	2.90323													3	27
0.322581	2.7957													3	26
0.322581	2.68817													3	25
0.215054	2.58065													2	24
0.215054	2.47312													2	23
0.215054	2.36559													2	22
0.215054	2.25806													2	21
0.215054	2.15054													2	20
0.107527	2.04301													1	19
0.107527	1.93548													1	18
0.107527	1.82796													1	17
0.107527	1.72043													1	16
0.215054	1.6129													2	15
0.107527	1.50538													1	14
0.107527	1.39785													1	13
0.107527	1.29032													1	12
0.107527	1.1828													1	11
0.107527	1.07527													1	10
0	0.967742													0	9
0	0.860215													0	8
0	0.752688													0	7
0	0.645161													0	6
0	0.537634													0	5
0.107527	0.430108													1	4
0	0.322581													0	3
0	0.215054													0	2
0	0.107527													0	1
0	0													0	0
