# Supplementary material for: Regrafting submillimeter-scale ferromagnetic soft continuums
Source: Nat Commun. 2025 Jul 31;16:7023. doi: 10.1038/s41467-025-60928-6 (PMC12313971; doi:10.1038/s41467-025-60928-6)
Supplement: Supplementary file 25 — Source Data [file 41467_2025_60928_MOESM25_ESM.zip › Source File/Fig 2E/change-4-2_cali.xlsx]

## Sheet: Black
12.4731	31.6129													116	294
12.3656	31.5054													115	293
12.2581	31.3978													114	292
12.1505	31.2903													113	291
12.1505	31.1828													113	290
12.043	31.0753													112	289
12.043	30.9677													112	288
11.9355	30.8602													111	287
11.9355	30.7527													111	286
11.828	30.6452													110	285
11.7204	30.5376													109	284
11.6129	30.4301													108	283
11.6129	30.3226													108	282
11.5054	30.2151													107	281
11.3978	30.1075													106	280
11.2903	30													105	279
11.1828	29.8925													104	278
11.1828	29.7849													104	277
11.0753	29.6774													103	276
10.9677	29.5699													102	275
10.8602	29.4624													101	274
10.9677	29.3548													102	273
10.8602	29.2473													101	272
10.7527	29.1398													100	271
10.6452	29.0323													99	270
10.6452	28.9247													99	269
10.5376	28.8172													98	268
10.4301	28.7097													97	267
10.3226	28.6022													96	266
10.3226	28.4946													96	265
10.2151	28.3871													95	264
10.1075	28.2796													94	263
10.2151	28.172													95	262
10.1075	28.0645													94	261
10.1075	27.957													94	260
10	27.8495													93	259
9.89247	27.7419													92	258
9.78495	27.6344													91	257
9.78495	27.5269													91	256
9.67742	27.4194													90	255
9.56989	27.3118													89	254
9.67742	27.2043													90	253
9.56989	27.0968													89	252
9.46237	26.9892													88	251
9.46237	26.8817													88	250
9.35484	26.7742													87	249
9.24731	26.6667													86	248
9.13978	26.5591													85	247
9.13978	26.4516													85	246
9.03226	26.3441													84	245
9.03226	26.2366													84	244
8.92473	26.129													83	243
8.8172	26.0215													82	242
8.70968	25.914													81	241
8.70968	25.8065													81	240
8.60215	25.6989													80	239
8.49462	25.5914													79	238
8.49462	25.4839													79	237
8.49462	25.3763													79	236
8.3871	25.2688													78	235
8.3871	25.1613													78	234
8.17204	25.0538													76	233
8.17204	24.9462													76	232
8.17204	24.8387													76	231
8.06452	24.7312													75	230
7.95699	24.6237													74	229
7.95699	24.5161													74	228
7.84946	24.4086													73	227
7.84946	24.3011													73	226
7.74194	24.1935													72	225
7.63441	24.086													71	224
7.63441	23.9785													71	223
7.63441	23.871													71	222
7.52688	23.7634													70	221
7.41935	23.6559													69	220
7.41935	23.5484													69	219
7.41935	23.4409													69	218
7.31183	23.3333													68	217
7.31183	23.2258													68	216
7.2043	23.1183													67	215
7.09677	23.0108													66	214
7.09677	22.9032													66	213
6.98925	22.7957													65	212
6.98925	22.6882													65	211
6.88172	22.5806													64	210
6.88172	22.4731													64	209
6.88172	22.3656													64	208
6.77419	22.2581													63	207
6.77419	22.1505													63	206
6.66667	22.043													62	205
6.55914	21.9355													61	204
6.45161	21.828													60	203
6.45161	21.7204													60	202
6.34409	21.6129													59	201
6.45161	21.5054													60	200
6.23656	21.3978													58	199
6.12903	21.2903													57	198
6.12903	21.1828													57	197
6.02151	21.0753													56	196
6.02151	20.9677													56	195
5.91398	20.8602													55	194
5.91398	20.7527													55	193
5.80645	20.6452													54	192
5.80645	20.5376													54	191
5.69892	20.4301													53	190
5.69892	20.3226													53	189
5.69892	20.2151													53	188
5.5914	20.1075													52	187
5.5914	20													52	186
5.48387	19.8925													51	185
5.48387	19.7849													51	184
5.48387	19.6774													51	183
5.48387	19.5699													51	182
5.26882	19.4624													49	181
5.16129	19.3548													48	180
5.16129	19.2473													48	179
5.26882	19.1398													49	178
5.16129	19.0323													48	177
5.16129	18.9247													48	176
5.05376	18.8172													47	175
4.94624	18.7097													46	174
4.94624	18.6022													46	173
4.94624	18.4946													46	172
4.83871	18.3871													45	171
4.83871	18.2796													45	170
4.73118	18.172													44	169
4.73118	18.0645													44	168
4.62366	17.957													43	167
4.62366	17.8495													43	166
4.51613	17.7419													42	165
4.51613	17.6344													42	164
4.4086	17.5269													41	163
4.4086	17.4194													41	162
4.4086	17.3118													41	161
4.19355	17.2043													39	160
4.19355	17.0968													39	159
4.19355	16.9892													39	158
4.19355	16.8817													39	157
4.08602	16.7742													38	156
4.08602	16.6667													38	155
4.08602	16.5591													38	154
3.97849	16.4516													37	153
3.97849	16.3441													37	152
3.87097	16.2366													36	151
3.87097	16.129													36	150
3.76344	16.0215													35	149
3.76344	15.914													35	148
3.76344	15.8065													35	147
3.76344	15.6989													35	146
3.65591	15.5914													34	145
3.65591	15.4839													34	144
3.54839	15.3763													33	143
3.54839	15.2688													33	142
3.54839	15.1613													33	141
3.44086	15.0538													32	140
3.44086	14.9462													32	139
3.33333	14.8387													31	138
3.22581	14.7312													30	137
3.22581	14.6237													30	136
3.22581	14.5161													30	135
3.22581	14.4086													30	134
3.11828	14.3011													29	133
3.11828	14.1935													29	132
3.11828	14.086													29	131
3.01075	13.9785													28	130
3.01075	13.871													28	129
3.01075	13.7634													28	128
2.90323	13.6559													27	127
2.7957	13.5484													26	126
2.7957	13.4409													26	125
2.7957	13.3333													26	124
2.7957	13.2258													26	123
2.7957	13.1183													26	122
2.7957	13.0108													26	121
2.68817	12.9032													25	120
2.68817	12.7957													25	119
2.58065	12.6882													24	118
2.58065	12.5806													24	117
2.58065	12.4731													24	116
2.47312	12.3656													23	115
2.47312	12.2581													23	114
2.36559	12.1505													22	113
2.47312	12.043													23	112
2.47312	11.9355													23	111
2.36559	11.828													22	110
2.25806	11.7204													21	109
2.25806	11.6129													21	108
2.25806	11.5054													21	107
2.25806	11.3978													21	106
2.15054	11.2903													20	105
2.15054	11.1828													20	104
2.15054	11.0753													20	103
2.04301	10.9677													19	102
2.04301	10.8602													19	101
2.04301	10.7527													19	100
1.93548	10.6452													18	99
1.93548	10.5376													18	98
1.93548	10.4301													18	97
1.93548	10.3226													18	96
1.93548	10.2151													18	95
1.93548	10.1075													18	94
1.82796	10													17	93
1.82796	9.89247													17	92
1.82796	9.78495													17	91
1.72043	9.67742													16	90
1.72043	9.56989													16	89
1.72043	9.46237													16	88
1.72043	9.35484													16	87
1.72043	9.24731													16	86
1.6129	9.13978													15	85
1.6129	9.03226													15	84
1.6129	8.92473													15	83
1.50538	8.8172													14	82
1.50538	8.70968													14	81
1.50538	8.60215													14	80
1.50538	8.49462													14	79
1.50538	8.3871													14	78
1.39785	8.27957													13	77
1.39785	8.17204													13	76
1.39785	8.06452													13	75
1.39785	7.95699													13	74
1.29032	7.84946													12	73
1.29032	7.74194													12	72
1.29032	7.63441													12	71
1.29032	7.52688													12	70
1.1828	7.41935													11	69
1.1828	7.31183													11	68
1.1828	7.2043													11	67
1.1828	7.09677													11	66
1.1828	6.98925													11	65
1.07527	6.88172													10	64
1.07527	6.77419													10	63
1.07527	6.66667													10	62
0.967742	6.55914													9	61
0.967742	6.45161													9	60
0.967742	6.34409													9	59
0.967742	6.23656													9	58
0.860215	6.12903													8	57
0.860215	6.02151													8	56
0.860215	5.91398													8	55
0.860215	5.80645													8	54
0.860215	5.69892													8	53
0.860215	5.5914													8	52
0.860215	5.48387													8	51
0.860215	5.37634													8	50
0.645161	5.26882													6	49
0.645161	5.16129													6	48
0.645161	5.05376													6	47
0.645161	4.94624													6	46
0.645161	4.83871													6	45
0.645161	4.73118													6	44
0.645161	4.62366													6	43
0.537634	4.51613													5	42
0.537634	4.4086													5	41
0.537634	4.30108													5	40
0.537634	4.19355													5	39
0.430108	4.08602													4	38
0.430108	3.97849													4	37
0.430108	3.87097													4	36
0.430108	3.76344													4	35
0.430108	3.65591													4	34
0.430108	3.54839													4	33
0.430108	3.44086													4	32
0.430108	3.33333													4	31
0.322581	3.22581													3	30
0.322581	3.11828													3	29
0.322581	3.01075													3	28
0.215054	2.90323													2	27
0.215054	2.7957													2	26
0.215054	2.68817													2	25
0.215054	2.58065													2	24
0.215054	2.47312													2	23
0.215054	2.36559													2	22
0.215054	2.25806													2	21
0.107527	2.15054													1	20
0.107527	2.04301													1	19
0.107527	1.93548													1	18
0	1.82796													0	17
0.107527	1.72043													1	16
0.107527	1.6129													1	15
0.107527	1.50538													1	14
0	1.39785													0	13
0	1.29032													0	12
0	1.1828													0	11
0	1.07527													0	10
0	0.967742													0	9
-0.107527	0.860215													-1	8
-0.107527	0.752688													-1	7
-0.107527	0.645161													-1	6
-0.107527	0.537634													-1	5
-0.107527	0.430108													-1	4
-0.107527	0.322581													-1	3
-0.107527	0.215054													-1	2
0	0.107527													0	1
0	0													0	0

## Sheet: Blue
13.3333	29.2473													124	272
13.3333	29.1398													124	271
13.2258	29.0323													123	270
13.1183	28.9247													122	269
13.0108	28.8172													121	268
13.0108	28.7097													121	267
12.9032	28.6022													120	266
12.9032	28.4946													120	265
12.7957	28.3871													119	264
12.6882	28.2796													118	263
12.5806	28.172													117	262
12.4731	28.0645													116	261
12.4731	27.957													116	260
12.3656	27.8495													115	259
12.3656	27.7419													115	258
12.2581	27.6344													114	257
12.1505	27.5269													113	256
12.1505	27.4194													113	255
12.043	27.3118													112	254
12.043	27.2043													112	253
11.9355	27.0968													111	252
11.828	26.9892													110	251
11.7204	26.8817													109	250
11.6129	26.7742													108	249
11.6129	26.6667													108	248
11.5054	26.5591													107	247
11.3978	26.4516													106	246
11.3978	26.3441													106	245
11.3978	26.2366													106	244
11.2903	26.129													105	243
11.1828	26.0215													104	242
11.0753	25.914													103	241
10.9677	25.8065													102	240
10.8602	25.6989													101	239
10.7527	25.5914													100	238
10.6452	25.4839													99	237
10.6452	25.3763													99	236
10.4301	25.2688													97	235
10.3226	25.1613													96	234
10.2151	25.0538													95	233
10.1075	24.9462													94	232
10	24.8387													93	231
9.89247	24.7312													92	230
9.78495	24.6237													91	229
9.78495	24.5161													91	228
9.67742	24.4086													90	227
9.56989	24.3011													89	226
9.46237	24.1935													88	225
9.35484	24.086													87	224
9.35484	23.9785													87	223
9.24731	23.871													86	222
9.24731	23.7634													86	221
9.13978	23.6559													85	220
9.13978	23.5484													85	219
9.03226	23.4409													84	218
9.03226	23.3333													84	217
8.92473	23.2258													83	216
8.92473	23.1183													83	215
8.8172	23.0108													82	214
8.8172	22.9032													82	213
8.70968	22.7957													81	212
8.60215	22.6882													80	211
8.60215	22.5806													80	210
8.60215	22.4731													80	209
8.49462	22.3656													79	208
8.3871	22.2581													78	207
8.27957	22.1505													77	206
8.27957	22.043													77	205
8.17204	21.9355													76	204
8.17204	21.828													76	203
8.06452	21.7204													75	202
7.95699	21.6129													74	201
7.84946	21.5054													73	200
7.74194	21.3978													72	199
7.63441	21.2903													71	198
7.52688	21.1828													70	197
7.52688	21.0753													70	196
7.41935	20.9677													69	195
7.41935	20.8602													69	194
7.31183	20.7527													68	193
7.31183	20.6452													68	192
7.2043	20.5376													67	191
7.09677	20.4301													66	190
7.09677	20.3226													66	189
6.98925	20.2151													65	188
6.88172	20.1075													64	187
6.88172	20													64	186
6.77419	19.8925													63	185
6.77419	19.7849													63	184
6.66667	19.6774													62	183
6.55914	19.5699													61	182
6.55914	19.4624													61	181
6.45161	19.3548													60	180
6.34409	19.2473													59	179
6.34409	19.1398													59	178
6.23656	19.0323													58	177
6.12903	18.9247													57	176
6.23656	18.8172													58	175
6.12903	18.7097													57	174
6.02151	18.6022													56	173
6.02151	18.4946													56	172
5.91398	18.3871													55	171
5.91398	18.2796													55	170
5.80645	18.172													54	169
5.69892	18.0645													53	168
5.69892	17.957													53	167
5.5914	17.8495													52	166
5.5914	17.7419													52	165
5.48387	17.6344													51	164
5.48387	17.5269													51	163
5.48387	17.4194													51	162
5.37634	17.3118													50	161
5.37634	17.2043													50	160
5.26882	17.0968													49	159
5.16129	16.9892													48	158
5.16129	16.8817													48	157
5.05376	16.7742													47	156
5.05376	16.6667													47	155
4.94624	16.5591													46	154
4.94624	16.4516													46	153
4.83871	16.3441													45	152
4.83871	16.2366													45	151
4.73118	16.129													44	150
4.73118	16.0215													44	149
4.73118	15.914													44	148
4.62366	15.8065													43	147
4.62366	15.6989													43	146
4.51613	15.5914													42	145
4.51613	15.4839													42	144
4.4086	15.3763													41	143
4.4086	15.2688													41	142
4.30108	15.1613													40	141
4.30108	15.0538													40	140
4.19355	14.9462													39	139
4.19355	14.8387													39	138
4.08602	14.7312													38	137
4.08602	14.6237													38	136
3.97849	14.5161													37	135
4.08602	14.4086													38	134
3.97849	14.3011													37	133
3.87097	14.1935													36	132
3.87097	14.086													36	131
3.87097	13.9785													36	130
3.76344	13.871													35	129
3.76344	13.7634													35	128
3.65591	13.6559													34	127
3.65591	13.5484													34	126
3.54839	13.4409													33	125
3.54839	13.3333													33	124
3.54839	13.2258													33	123
3.44086	13.1183													32	122
3.44086	13.0108													32	121
3.33333	12.9032													31	120
3.44086	12.7957													32	119
3.33333	12.6882													31	118
3.33333	12.5806													31	117
3.22581	12.4731													30	116
3.22581	12.3656													30	115
3.11828	12.2581													29	114
3.11828	12.1505													29	113
3.11828	12.043													29	112
3.11828	11.9355													29	111
3.11828	11.828													29	110
3.01075	11.7204													28	109
3.01075	11.6129													28	108
2.90323	11.5054													27	107
2.90323	11.3978													27	106
2.90323	11.2903													27	105
2.7957	11.1828													26	104
2.7957	11.0753													26	103
2.68817	10.9677													25	102
2.68817	10.8602													25	101
2.58065	10.7527													24	100
2.58065	10.6452													24	99
2.58065	10.5376													24	98
2.47312	10.4301													23	97
2.58065	10.3226													24	96
2.58065	10.2151													24	95
2.47312	10.1075													23	94
2.47312	10													23	93
2.36559	9.89247													22	92
2.36559	9.78495													22	91
2.36559	9.67742													22	90
2.25806	9.56989													21	89
2.25806	9.46237													21	88
2.15054	9.35484													20	87
2.15054	9.24731													20	86
2.15054	9.13978													20	85
2.04301	9.03226													19	84
2.04301	8.92473													19	83
2.15054	8.8172													20	82
2.04301	8.70968													19	81
2.04301	8.60215													19	80
1.93548	8.49462													18	79
1.93548	8.3871													18	78
1.93548	8.27957													18	77
1.82796	8.17204													17	76
1.82796	8.06452													17	75
1.82796	7.95699													17	74
1.72043	7.84946													16	73
1.72043	7.74194													16	72
1.72043	7.63441													16	71
1.6129	7.52688													15	70
1.6129	7.41935													15	69
1.6129	7.31183													15	68
1.50538	7.2043													14	67
1.50538	7.09677													14	66
1.50538	6.98925													14	65
1.39785	6.88172													13	64
1.50538	6.77419													14	63
1.39785	6.66667													13	62
1.39785	6.55914													13	61
1.39785	6.45161													13	60
1.29032	6.34409													12	59
1.29032	6.23656													12	58
1.29032	6.12903													12	57
1.1828	6.02151													11	56
1.1828	5.91398													11	55
1.1828	5.80645													11	54
1.07527	5.69892													10	53
1.07527	5.5914													10	52
1.1828	5.48387													11	51
1.07527	5.37634													10	50
1.07527	5.26882													10	49
0.967742	5.16129													9	48
0.967742	5.05376													9	47
0.967742	4.94624													9	46
0.860215	4.83871													8	45
0.860215	4.73118													8	44
0.860215	4.62366													8	43
0.752688	4.51613													7	42
0.752688	4.4086													7	41
0.752688	4.30108													7	40
0.752688	4.19355													7	39
0.752688	4.08602													7	38
0.752688	3.97849													7	37
0.752688	3.87097													7	36
0.645161	3.76344													6	35
0.645161	3.65591													6	34
0.645161	3.54839													6	33
0.645161	3.44086													6	32
0.537634	3.33333													5	31
0.537634	3.22581													5	30
0.537634	3.11828													5	29
0.537634	3.01075													5	28
0.430108	2.90323													4	27
0.430108	2.7957													4	26
0.430108	2.68817													4	25
0.430108	2.58065													4	24
0.430108	2.47312													4	23
0.322581	2.36559													3	22
0.322581	2.25806													3	21
0.322581	2.15054													3	20
0.322581	2.04301													3	19
0.322581	1.93548													3	18
0.215054	1.82796													2	17
0.215054	1.72043													2	16
0.215054	1.6129													2	15
0.215054	1.50538													2	14
0.215054	1.39785													2	13
0.107527	1.29032													1	12
0.107527	1.1828													1	11
0.107527	1.07527													1	10
0.107527	0.967742													1	9
0	0.860215													0	8
0	0.752688													0	7
0	0.645161													0	6
0	0.537634													0	5

## Sheet: Red
17.957	27.2043													167	253
17.7419	27.0968													165	252
17.6344	26.9892													164	251
17.4194	26.8817													162	250
17.3118	26.7742													161	249
17.0968	26.6667													159	248
16.9892	26.5591													158	247
16.7742	26.4516													156	246
16.6667	26.3441													155	245
16.5591	26.2366													154	244
16.4516	26.129													153	243
16.2366	26.0215													151	242
16.0215	25.914													149	241
15.914	25.8065													148	240
15.6989	25.6989													146	239
15.5914	25.5914													145	238
15.3763	25.4839													143	237
15.2688	25.3763													142	236
15.1613	25.2688													141	235
14.9462	25.1613													139	234
14.8387	25.0538													138	233
14.6237	24.9462													136	232
14.5161	24.8387													135	231
14.3011	24.7312													133	230
14.1935	24.6237													132	229
13.9785	24.5161													130	228
13.871	24.4086													129	227
13.6559	24.3011													127	226
13.5484	24.1935													126	225
13.5484	24.086													126	224
13.3333	23.9785													124	223
13.2258	23.871													123	222
13.0108	23.7634													121	221
12.9032	23.6559													120	220
12.7957	23.5484													119	219
12.5806	23.4409													117	218
12.4731	23.3333													116	217
12.3656	23.2258													115	216
12.1505	23.1183													113	215
12.043	23.0108													112	214
12.043	22.9032													112	213
11.828	22.7957													110	212
11.6129	22.6882													108	211
11.5054	22.5806													107	210
11.3978	22.4731													106	209
11.2903	22.3656													105	208
11.1828	22.2581													104	207
11.0753	22.1505													103	206
10.9677	22.043													102	205
10.8602	21.9355													101	204
10.7527	21.828													100	203
10.5376	21.7204													98	202
10.4301	21.6129													97	201
10.4301	21.5054													97	200
10.3226	21.3978													96	199
10.2151	21.2903													95	198
10.1075	21.1828													94	197
10	21.0753													93	196
9.78495	20.9677													91	195
9.78495	20.8602													91	194
9.67742	20.7527													90	193
9.46237	20.6452													88	192
9.46237	20.5376													88	191
9.46237	20.4301													88	190
9.35484	20.3226													87	189
9.24731	20.2151													86	188
9.13978	20.1075													85	187
8.92473	20													83	186
8.92473	19.8925													83	185
8.8172	19.7849													82	184
8.70968	19.6774													81	183
8.60215	19.5699													80	182
8.49462	19.4624													79	181
8.27957	19.3548													77	180
8.17204	19.2473													76	179
8.17204	19.1398													76	178
8.06452	19.0323													75	177
7.95699	18.9247													74	176
7.84946	18.8172													73	175
7.74194	18.7097													72	174
7.74194	18.6022													72	173
7.52688	18.4946													70	172
7.52688	18.3871													70	171
7.41935	18.2796													69	170
7.31183	18.172													68	169
7.2043	18.0645													67	168
7.09677	17.957													66	167
7.09677	17.8495													66	166
6.98925	17.7419													65	165
6.88172	17.6344													64	164
6.88172	17.5269													64	163
6.77419	17.4194													63	162
6.66667	17.3118													62	161
6.55914	17.2043													61	160
6.45161	17.0968													60	159
6.34409	16.9892													59	158
6.34409	16.8817													59	157
6.23656	16.7742													58	156
6.12903	16.6667													57	155
6.12903	16.5591													57	154
6.02151	16.4516													56	153
5.91398	16.3441													55	152
5.91398	16.2366													55	151
5.91398	16.129													55	150
5.80645	16.0215													54	149
5.69892	15.914													53	148
5.69892	15.8065													53	147
5.5914	15.6989													52	146
5.48387	15.5914													51	145
5.48387	15.4839													51	144
5.37634	15.3763													50	143
5.26882	15.2688													49	142
5.26882	15.1613													49	141
5.16129	15.0538													48	140
5.05376	14.9462													47	139
4.94624	14.8387													46	138
4.94624	14.7312													46	137
4.83871	14.6237													45	136
4.83871	14.5161													45	135
4.83871	14.4086													45	134
4.73118	14.3011													44	133
4.73118	14.1935													44	132
4.62366	14.086													43	131
4.62366	13.9785													43	130
4.51613	13.871													42	129
4.4086	13.7634													41	128
4.30108	13.6559													40	127
4.30108	13.5484													40	126
4.19355	13.4409													39	125
4.19355	13.3333													39	124
4.08602	13.2258													38	123
3.97849	13.1183													37	122
4.08602	13.0108													38	121
3.87097	12.9032													36	120
3.97849	12.7957													37	119
3.87097	12.6882													36	118
3.87097	12.5806													36	117
3.76344	12.4731													35	116
3.76344	12.3656													35	115
3.65591	12.2581													34	114
3.65591	12.1505													34	113
3.54839	12.043													33	112
3.54839	11.9355													33	111
3.44086	11.828													32	110
3.44086	11.7204													32	109
3.33333	11.6129													31	108
3.33333	11.5054													31	107
3.22581	11.3978													30	106
3.11828	11.2903													29	105
3.11828	11.1828													29	104
3.11828	11.0753													29	103
3.01075	10.9677													28	102
3.01075	10.8602													28	101
2.90323	10.7527													27	100
2.90323	10.6452													27	99
2.7957	10.5376													26	98
2.7957	10.4301													26	97
2.68817	10.3226													25	96
2.68817	10.2151													25	95
2.58065	10.1075													24	94
2.58065	10													24	93
2.47312	9.89247													23	92
2.47312	9.78495													23	91
2.36559	9.67742													22	90
2.36559	9.56989													22	89
2.36559	9.46237													22	88
2.25806	9.35484													21	87
2.25806	9.24731													21	86
2.15054	9.13978													20	85
2.15054	9.03226													20	84
2.04301	8.92473													19	83
2.15054	8.8172													20	82
2.15054	8.70968													20	81
2.04301	8.60215													19	80
2.04301	8.49462													19	79
1.82796	8.3871													17	78
1.82796	8.27957													17	77
1.82796	8.17204													17	76
1.72043	8.06452													16	75
1.72043	7.95699													16	74
1.72043	7.84946													16	73
1.6129	7.74194													15	72
1.6129	7.63441													15	71
1.6129	7.52688													15	70
1.50538	7.41935													14	69
1.50538	7.31183													14	68
1.39785	7.2043													13	67
1.39785	7.09677													13	66
1.39785	6.98925													13	65
1.29032	6.88172													12	64
1.29032	6.77419													12	63
1.29032	6.66667													12	62
1.1828	6.55914													11	61
1.1828	6.45161													11	60
1.1828	6.34409													11	59
1.07527	6.23656													10	58
1.07527	6.12903													10	57
1.07527	6.02151													10	56
0.967742	5.91398													9	55
0.967742	5.80645													9	54
0.967742	5.69892													9	53
0.860215	5.5914													8	52
0.860215	5.48387													8	51
0.752688	5.37634													7	50
0.752688	5.26882													7	49
0.752688	5.16129													7	48
0.645161	5.05376													6	47
0.645161	4.94624													6	46
0.645161	4.83871													6	45
0.645161	4.73118													6	44
0.537634	4.62366													5	43
0.537634	4.51613													5	42
0.537634	4.4086													5	41
0.537634	4.30108													5	40
0.537634	4.19355													5	39
0.430108	4.08602													4	38
0.430108	3.97849													4	37
0.430108	3.87097													4	36
0.430108	3.76344													4	35
0.430108	3.65591													4	34
0.322581	3.54839													3	33
0.322581	3.44086													3	32
0.322581	3.33333													3	31
0.322581	3.22581													3	30
0.322581	3.11828													3	29
0.215054	3.01075													2	28
0.215054	2.90323													2	27
0.215054	2.7957													2	26
0.215054	2.68817													2	25
0.215054	2.58065													2	24
0.107527	2.47312													1	23
0.107527	2.36559													1	22
0.107527	2.25806													1	21
0.107527	2.15054													1	20
0.107527	2.04301													1	19
0.107527	1.93548													1	18
0.107527	1.82796													1	17
0.107527	1.72043													1	16
0	1.6129													0	15
0	1.50538													0	14
0	1.39785													0	13
0	1.29032													0	12
0	1.1828													0	11
0	1.07527													0	10
0	0.967742													0	9
0	0.860215													0	8
-0.107527	0.752688													-1	7
-0.107527	0.645161													-1	6
0	0.537634													0	5
0	0.430108													0	4
0	0.322581													0	3
0	0.215054													0	2
0	0.107527													0	1
0	0													0	0
