# Supplementary material for: Regrafting submillimeter-scale ferromagnetic soft continuums
Source: Nat Commun. 2025 Jul 31;16:7023. doi: 10.1038/s41467-025-60928-6 (PMC12313971; doi:10.1038/s41467-025-60928-6)
Supplement: Supplementary file 25 — Source Data [file 41467_2025_60928_MOESM25_ESM.zip › Source File/Fig 2E/change-5-1.5_cali.xlsx]

## Sheet: Black
4.94624	31.7204													46	295
4.94624	31.6129													46	294
4.83871	31.5054													45	293
4.83871	31.3978													45	292
4.83871	31.2903													45	291
4.73118	31.1828													44	290
4.73118	31.0753													44	289
4.73118	30.9677													44	288
4.73118	30.8602													44	287
4.73118	30.7527													44	286
4.73118	30.6452													44	285
4.62366	30.5376													43	284
4.62366	30.4301													43	283
4.51613	30.3226													42	282
4.51613	30.2151													42	281
4.51613	30.1075													42	280
4.4086	30													41	279
4.4086	29.8925													41	278
4.51613	29.7849													42	277
4.4086	29.6774													41	276
4.4086	29.5699													41	275
4.4086	29.4624													41	274
4.30108	29.3548													40	273
4.30108	29.2473													40	272
4.30108	29.1398													40	271
4.19355	29.0323													39	270
4.19355	28.9247													39	269
4.19355	28.8172													39	268
4.08602	28.7097													38	267
4.08602	28.6022													38	266
4.19355	28.4946													39	265
4.08602	28.3871													38	264
4.08602	28.2796													38	263
3.97849	28.172													37	262
3.87097	28.0645													36	261
3.76344	27.957													35	260
3.76344	27.8495													35	259
3.76344	27.7419													35	258
3.76344	27.6344													35	257
3.76344	27.5269													35	256
3.65591	27.4194													34	255
3.65591	27.3118													34	254
3.65591	27.2043													34	253
3.65591	27.0968													34	252
3.54839	26.9892													33	251
3.54839	26.8817													33	250
3.54839	26.7742													33	249
3.54839	26.6667													33	248
3.54839	26.5591													33	247
3.44086	26.4516													32	246
3.44086	26.3441													32	245
3.33333	26.2366													31	244
3.44086	26.129													32	243
3.44086	26.0215													32	242
3.44086	25.914													32	241
3.33333	25.8065													31	240
3.33333	25.6989													31	239
3.33333	25.5914													31	238
3.22581	25.4839													30	237
3.22581	25.3763													30	236
3.22581	25.2688													30	235
3.22581	25.1613													30	234
3.11828	25.0538													29	233
3.22581	24.9462													30	232
3.22581	24.8387													30	231
3.11828	24.7312													29	230
3.11828	24.6237													29	229
3.11828	24.5161													29	228
3.01075	24.4086													28	227
3.01075	24.3011													28	226
3.01075	24.1935													28	225
3.01075	24.086													28	224
2.90323	23.9785													27	223
2.90323	23.871													27	222
2.90323	23.7634													27	221
2.90323	23.6559													27	220
2.90323	23.5484													27	219
2.90323	23.4409													27	218
2.7957	23.3333													26	217
2.7957	23.2258													26	216
2.68817	23.1183													25	215
2.68817	23.0108													25	214
2.68817	22.9032													25	213
2.58065	22.7957													24	212
2.58065	22.6882													24	211
2.58065	22.5806													24	210
2.58065	22.4731													24	209
2.58065	22.3656													24	208
2.58065	22.2581													24	207
2.47312	22.1505													23	206
2.47312	22.043													23	205
2.47312	21.9355													23	204
2.47312	21.828													23	203
2.47312	21.7204													23	202
2.47312	21.6129													23	201
2.36559	21.5054													22	200
2.47312	21.3978													23	199
2.36559	21.2903													22	198
2.36559	21.1828													22	197
2.25806	21.0753													21	196
2.25806	20.9677													21	195
2.25806	20.8602													21	194
2.25806	20.7527													21	193
2.15054	20.6452													20	192
2.15054	20.5376													20	191
2.15054	20.4301													20	190
2.15054	20.3226													20	189
2.15054	20.2151													20	188
2.04301	20.1075													19	187
2.04301	20													19	186
2.04301	19.8925													19	185
2.04301	19.7849													19	184
1.93548	19.6774													18	183
2.04301	19.5699													19	182
2.04301	19.4624													19	181
2.04301	19.3548													19	180
1.93548	19.2473													18	179
1.93548	19.1398													18	178
1.93548	19.0323													18	177
1.82796	18.9247													17	176
1.82796	18.8172													17	175
1.82796	18.7097													17	174
1.82796	18.6022													17	173
1.82796	18.4946													17	172
1.72043	18.3871													16	171
1.72043	18.2796													16	170
1.72043	18.172													16	169
1.72043	18.0645													16	168
1.72043	17.957													16	167
1.72043	17.8495													16	166
1.72043	17.7419													16	165
1.6129	17.6344													15	164
1.6129	17.5269													15	163
1.6129	17.4194													15	162
1.50538	17.3118													14	161
1.50538	17.2043													14	160
1.50538	17.0968													14	159
1.6129	16.9892													15	158
1.50538	16.8817													14	157
1.50538	16.7742													14	156
1.50538	16.6667													14	155
1.50538	16.5591													14	154
1.39785	16.4516													13	153
1.39785	16.3441													13	152
1.39785	16.2366													13	151
1.39785	16.129													13	150
1.39785	16.0215													13	149
1.29032	15.914													12	148
1.29032	15.8065													12	147
1.29032	15.6989													12	146
1.29032	15.5914													12	145
1.29032	15.4839													12	144
1.29032	15.3763													12	143
1.29032	15.2688													12	142
1.29032	15.1613													12	141
1.1828	15.0538													11	140
1.1828	14.9462													11	139
1.1828	14.8387													11	138
1.1828	14.7312													11	137
1.1828	14.6237													11	136
1.1828	14.5161													11	135
1.1828	14.4086													11	134
1.07527	14.3011													10	133
1.07527	14.1935													10	132
1.07527	14.086													10	131
1.07527	13.9785													10	130
1.07527	13.871													10	129
1.07527	13.7634													10	128
0.967742	13.6559													9	127
0.967742	13.5484													9	126
0.967742	13.4409													9	125
0.967742	13.3333													9	124
0.967742	13.2258													9	123
0.967742	13.1183													9	122
0.860215	13.0108													8	121
0.860215	12.9032													8	120
0.860215	12.7957													8	119
0.860215	12.6882													8	118
0.860215	12.5806													8	117
0.860215	12.4731													8	116
0.860215	12.3656													8	115
0.752688	12.2581													7	114
0.752688	12.1505													7	113
0.860215	12.043													8	112
0.860215	11.9355													8	111
0.860215	11.828													8	110
0.860215	11.7204													8	109
0.752688	11.6129													7	108
0.752688	11.5054													7	107
0.752688	11.3978													7	106
0.752688	11.2903													7	105
0.752688	11.1828													7	104
0.752688	11.0753													7	103
0.752688	10.9677													7	102
0.752688	10.8602													7	101
0.752688	10.7527													7	100
0.752688	10.6452													7	99
0.645161	10.5376													6	98
0.645161	10.4301													6	97
0.645161	10.3226													6	96
0.645161	10.2151													6	95
0.645161	10.1075													6	94
0.645161	10													6	93
0.645161	9.89247													6	92
0.645161	9.78495													6	91
0.537634	9.67742													5	90
0.537634	9.56989													5	89
0.537634	9.46237													5	88
0.537634	9.35484													5	87
0.537634	9.24731													5	86
0.537634	9.13978													5	85
0.537634	9.03226													5	84
0.537634	8.92473													5	83
0.430108	8.8172													4	82
0.537634	8.70968													5	81
0.537634	8.60215													5	80
0.537634	8.49462													5	79
0.537634	8.3871													5	78
0.537634	8.27957													5	77
0.537634	8.17204													5	76
0.537634	8.06452													5	75
0.430108	7.95699													4	74
0.430108	7.84946													4	73
0.430108	7.74194													4	72
0.430108	7.63441													4	71
0.430108	7.52688													4	70
0.430108	7.41935													4	69
0.430108	7.31183													4	68
0.430108	7.2043													4	67
0.430108	7.09677													4	66
0.430108	6.98925													4	65
0.430108	6.88172													4	64
0.430108	6.77419													4	63
0.430108	6.66667													4	62
0.430108	6.55914													4	61
0.430108	6.45161													4	60
0.322581	6.34409													3	59
0.322581	6.23656													3	58
0.322581	6.12903													3	57
0.322581	6.02151													3	56
0.322581	5.91398													3	55
0.322581	5.80645													3	54
0.322581	5.69892													3	53
0.322581	5.5914													3	52
0.322581	5.48387													3	51
0.322581	5.37634													3	50
0.322581	5.26882													3	49
0.322581	5.16129													3	48
0.322581	5.05376													3	47
0.322581	4.94624													3	46
0.322581	4.83871													3	45
0.322581	4.73118													3	44
0.322581	4.62366													3	43
0.322581	4.51613													3	42
0.322581	4.4086													3	41
0.322581	4.30108													3	40
0.322581	4.19355													3	39
0.322581	4.08602													3	38
0.322581	3.97849													3	37
0.322581	3.87097													3	36
0.322581	3.76344													3	35
0.215054	3.65591													2	34
0.215054	3.54839													2	33
0.215054	3.44086													2	32
0.215054	3.33333													2	31
0.215054	3.22581													2	30
0.215054	3.11828													2	29
0.215054	3.01075													2	28
0.215054	2.90323													2	27
0.215054	2.7957													2	26
0.215054	2.68817													2	25
0.215054	2.58065													2	24
0.215054	2.47312													2	23
0.107527	2.36559													1	22
0.107527	2.25806													1	21
0.107527	2.15054													1	20
0.107527	2.04301													1	19
0.107527	1.93548													1	18
0	1.82796													0	17
0	1.72043													0	16
0	1.6129													0	15
0	1.50538													0	14
0	1.39785													0	13
0	1.29032													0	12
0	1.1828													0	11
0	1.07527													0	10

## Sheet: Blue
10.1075	31.6129													94	294
10	31.5054													93	293
10	31.3978													93	292
9.89247	31.2903													92	291
9.89247	31.1828													92	290
9.78495	31.0753													91	289
9.67742	30.9677													90	288
9.67742	30.8602													90	287
9.56989	30.7527													89	286
9.46237	30.6452													88	285
9.46237	30.5376													88	284
9.35484	30.4301													87	283
9.46237	30.3226													88	282
9.35484	30.2151													87	281
9.35484	30.1075													87	280
9.24731	30													86	279
9.13978	29.8925													85	278
9.13978	29.7849													85	277
9.03226	29.6774													84	276
9.03226	29.5699													84	275
8.92473	29.4624													83	274
8.8172	29.3548													82	273
8.8172	29.2473													82	272
8.70968	29.1398													81	271
8.70968	29.0323													81	270
8.60215	28.9247													80	269
8.49462	28.8172													79	268
8.49462	28.7097													79	267
8.3871	28.6022													78	266
8.27957	28.4946													77	265
8.27957	28.3871													77	264
8.17204	28.2796													76	263
8.17204	28.172													76	262
8.17204	28.0645													76	261
8.06452	27.957													75	260
8.06452	27.8495													75	259
7.95699	27.7419													74	258
7.95699	27.6344													74	257
7.84946	27.5269													73	256
7.74194	27.4194													72	255
7.74194	27.3118													72	254
7.63441	27.2043													71	253
7.52688	27.0968													70	252
7.52688	26.9892													70	251
7.41935	26.8817													69	250
7.41935	26.7742													69	249
7.31183	26.6667													68	248
7.31183	26.5591													68	247
7.2043	26.4516													67	246
7.09677	26.3441													66	245
7.09677	26.2366													66	244
6.98925	26.129													65	243
6.98925	26.0215													65	242
6.88172	25.914													64	241
6.88172	25.8065													64	240
6.77419	25.6989													63	239
6.66667	25.5914													62	238
6.66667	25.4839													62	237
6.66667	25.3763													62	236
6.66667	25.2688													62	235
6.55914	25.1613													61	234
6.55914	25.0538													61	233
6.45161	24.9462													60	232
6.34409	24.8387													59	231
6.34409	24.7312													59	230
6.23656	24.6237													58	229
6.23656	24.5161													58	228
6.12903	24.4086													57	227
6.12903	24.3011													57	226
6.02151	24.1935													56	225
5.91398	24.086													55	224
5.91398	23.9785													55	223
5.80645	23.871													54	222
5.80645	23.7634													54	221
5.69892	23.6559													53	220
5.80645	23.5484													54	219
5.69892	23.4409													53	218
5.69892	23.3333													53	217
5.5914	23.2258													52	216
5.5914	23.1183													52	215
5.48387	23.0108													51	214
5.48387	22.9032													51	213
5.37634	22.7957													50	212
5.26882	22.6882													49	211
5.26882	22.5806													49	210
5.16129	22.4731													48	209
5.16129	22.3656													48	208
5.16129	22.2581													48	207
5.05376	22.1505													47	206
4.94624	22.043													46	205
4.94624	21.9355													46	204
4.83871	21.828													45	203
4.94624	21.7204													46	202
4.83871	21.6129													45	201
4.83871	21.5054													45	200
4.73118	21.3978													44	199
4.73118	21.2903													44	198
4.62366	21.1828													43	197
4.62366	21.0753													43	196
4.51613	20.9677													42	195
4.51613	20.8602													42	194
4.51613	20.7527													42	193
4.4086	20.6452													41	192
4.4086	20.5376													41	191
4.30108	20.4301													40	190
4.30108	20.3226													40	189
4.19355	20.2151													39	188
4.19355	20.1075													39	187
4.19355	20													39	186
4.19355	19.8925													39	185
4.08602	19.7849													38	184
4.08602	19.6774													38	183
3.97849	19.5699													37	182
3.97849	19.4624													37	181
3.97849	19.3548													37	180
3.87097	19.2473													36	179
3.87097	19.1398													36	178
3.76344	19.0323													35	177
3.76344	18.9247													35	176
3.65591	18.8172													34	175
3.65591	18.7097													34	174
3.54839	18.6022													33	173
3.54839	18.4946													33	172
3.54839	18.3871													33	171
3.54839	18.2796													33	170
3.54839	18.172													33	169
3.44086	18.0645													32	168
3.44086	17.957													32	167
3.44086	17.8495													32	166
3.33333	17.7419													31	165
3.33333	17.6344													31	164
3.22581	17.5269													30	163
3.22581	17.4194													30	162
3.11828	17.3118													29	161
3.11828	17.2043													29	160
3.22581	17.0968													30	159
3.11828	16.9892													29	158
3.11828	16.8817													29	157
3.01075	16.7742													28	156
3.01075	16.6667													28	155
2.90323	16.5591													27	154
2.90323	16.4516													27	153
2.90323	16.3441													27	152
2.7957	16.2366													26	151
2.7957	16.129													26	150
2.7957	16.0215													26	149
2.68817	15.914													25	148
2.68817	15.8065													25	147
2.58065	15.6989													24	146
2.58065	15.5914													24	145
2.58065	15.4839													24	144
2.47312	15.3763													23	143
2.47312	15.2688													23	142
2.47312	15.1613													23	141
2.36559	15.0538													22	140
2.36559	14.9462													22	139
2.47312	14.8387													23	138
2.47312	14.7312													23	137
2.36559	14.6237													22	136
2.36559	14.5161													22	135
2.36559	14.4086													22	134
2.25806	14.3011													21	133
2.25806	14.1935													21	132
2.25806	14.086													21	131
2.15054	13.9785													20	130
2.15054	13.871													20	129
2.15054	13.7634													20	128
2.04301	13.6559													19	127
2.04301	13.5484													19	126
2.04301	13.4409													19	125
2.04301	13.3333													19	124
1.93548	13.2258													18	123
1.93548	13.1183													18	122
1.93548	13.0108													18	121
1.93548	12.9032													18	120
1.82796	12.7957													17	119
1.82796	12.6882													17	118
1.82796	12.5806													17	117
1.82796	12.4731													17	116
1.72043	12.3656													16	115
1.72043	12.2581													16	114
1.82796	12.1505													17	113
1.72043	12.043													16	112
1.72043	11.9355													16	111
1.72043	11.828													16	110
1.72043	11.7204													16	109
1.72043	11.6129													16	108
1.6129	11.5054													15	107
1.6129	11.3978													15	106
1.6129	11.2903													15	105
1.6129	11.1828													15	104
1.50538	11.0753													14	103
1.50538	10.9677													14	102
1.50538	10.8602													14	101
1.50538	10.7527													14	100
1.50538	10.6452													14	99
1.39785	10.5376													13	98
1.39785	10.4301													13	97
1.39785	10.3226													13	96
1.39785	10.2151													13	95
1.39785	10.1075													13	94
1.29032	10													12	93
1.29032	9.89247													12	92
1.29032	9.78495													12	91
1.29032	9.67742													12	90
1.29032	9.56989													12	89
1.1828	9.46237													11	88
1.1828	9.35484													11	87
1.1828	9.24731													11	86
1.1828	9.13978													11	85
1.1828	9.03226													11	84
1.1828	8.92473													11	83
1.1828	8.8172													11	82
1.1828	8.70968													11	81
1.1828	8.60215													11	80
1.1828	8.49462													11	79
1.07527	8.3871													10	78
1.07527	8.27957													10	77
1.07527	8.17204													10	76
1.07527	8.06452													10	75
1.07527	7.95699													10	74
0.967742	7.84946													9	73
0.967742	7.74194													9	72
0.967742	7.63441													9	71
0.967742	7.52688													9	70
0.967742	7.41935													9	69
0.967742	7.31183													9	68
0.860215	7.2043													8	67
0.860215	7.09677													8	66
0.860215	6.98925													8	65
0.860215	6.88172													8	64
0.752688	6.77419													7	63
0.752688	6.66667													7	62
0.752688	6.55914													7	61
0.752688	6.45161													7	60
0.752688	6.34409													7	59
0.752688	6.23656													7	58
0.645161	6.12903													6	57
0.645161	6.02151													6	56
0.645161	5.91398													6	55
0.645161	5.80645													6	54
0.645161	5.69892													6	53
0.645161	5.5914													6	52
0.537634	5.48387													5	51
0.537634	5.37634													5	50
0.645161	5.26882													6	49
0.645161	5.16129													6	48
0.645161	5.05376													6	47
0.537634	4.94624													5	46
0.430108	4.83871													4	45
0.537634	4.73118													5	44
0.537634	4.62366													5	43
0.537634	4.51613													5	42
0.537634	4.4086													5	41
0.537634	4.30108													5	40
0.430108	4.19355													4	39
0.430108	4.08602													4	38
0.430108	3.97849													4	37
0.430108	3.87097													4	36
0.430108	3.76344													4	35
0.430108	3.65591													4	34
0.430108	3.54839													4	33
0.430108	3.44086													4	32
0.430108	3.33333													4	31
0.430108	3.22581													4	30
0.215054	3.11828													2	29
0.215054	3.01075													2	28
0.215054	2.90323													2	27
0.215054	2.7957													2	26
0.215054	2.68817													2	25
0.215054	2.58065													2	24
0.215054	2.47312													2	23
0.215054	2.36559													2	22
0.107527	2.25806													1	21
0.107527	2.15054													1	20
0.107527	2.04301													1	19
0.107527	1.93548													1	18
0.107527	1.82796													1	17
0.107527	1.72043													1	16
0.107527	1.6129													1	15
0	1.50538													0	14
0	1.39785													0	13
0	1.29032													0	12
0	1.1828													0	11
0	1.07527													0	10
0	0.967742													0	9
0	0.860215													0	8
0	0.752688													0	7
0	0.645161													0	6
0	0.537634													0	5
0	0.430108													0	4
0	0.322581													0	3
0	0.215054													0	2
0.107527	0.107527													1	1
0	0													0	0

## Sheet: Red
12.1505	30.1075													113	280
12.043	30													112	279
11.9355	29.8925													111	278
11.828	29.7849													110	277
11.7204	29.6774													109	276
11.5054	29.5699													107	275
11.5054	29.4624													107	274
11.5054	29.3548													107	273
11.3978	29.2473													106	272
11.2903	29.1398													105	271
11.1828	29.0323													104	270
11.0753	28.9247													103	269
10.9677	28.8172													102	268
10.8602	28.7097													101	267
10.8602	28.6022													101	266
10.6452	28.4946													99	265
10.5376	28.3871													98	264
10.4301	28.2796													97	263
10.3226	28.172													96	262
10.3226	28.0645													96	261
10.2151	27.957													95	260
10.1075	27.8495													94	259
10.1075	27.7419													94	258
10	27.6344													93	257
9.78495	27.5269													91	256
9.67742	27.4194													90	255
9.56989	27.3118													89	254
9.56989	27.2043													89	253
9.46237	27.0968													88	252
9.35484	26.9892													87	251
9.24731	26.8817													86	250
9.24731	26.7742													86	249
9.13978	26.6667													85	248
9.03226	26.5591													84	247
8.92473	26.4516													83	246
8.8172	26.3441													82	245
8.70968	26.2366													81	244
8.60215	26.129													80	243
8.49462	26.0215													79	242
8.3871	25.914													78	241
8.27957	25.8065													77	240
8.17204	25.6989													76	239
8.17204	25.5914													76	238
8.17204	25.4839													76	237
8.06452	25.3763													75	236
7.95699	25.2688													74	235
7.84946	25.1613													73	234
7.74194	25.0538													72	233
7.63441	24.9462													71	232
7.52688	24.8387													70	231
7.41935	24.7312													69	230
7.31183	24.6237													68	229
7.2043	24.5161													67	228
7.2043	24.4086													67	227
7.09677	24.3011													66	226
6.98925	24.1935													65	225
6.88172	24.086													64	224
6.88172	23.9785													64	223
6.77419	23.871													63	222
6.66667	23.7634													62	221
6.55914	23.6559													61	220
6.55914	23.5484													61	219
6.55914	23.4409													61	218
6.45161	23.3333													60	217
6.34409	23.2258													59	216
6.34409	23.1183													59	215
6.34409	23.0108													59	214
6.23656	22.9032													58	213
6.12903	22.7957													57	212
6.02151	22.6882													56	211
6.02151	22.5806													56	210
5.91398	22.4731													55	209
5.91398	22.3656													55	208
5.80645	22.2581													54	207
5.80645	22.1505													54	206
5.69892	22.043													53	205
5.69892	21.9355													53	204
5.5914	21.828													52	203
5.5914	21.7204													52	202
5.48387	21.6129													51	201
5.37634	21.5054													50	200
5.37634	21.3978													50	199
5.26882	21.2903													49	198
5.26882	21.1828													49	197
5.16129	21.0753													48	196
5.26882	20.9677													49	195
5.16129	20.8602													48	194
5.05376	20.7527													47	193
5.05376	20.6452													47	192
4.94624	20.5376													46	191
4.94624	20.4301													46	190
4.83871	20.3226													45	189
4.83871	20.2151													45	188
4.73118	20.1075													44	187
4.62366	20													43	186
4.62366	19.8925													43	185
4.62366	19.7849													43	184
4.62366	19.6774													43	183
4.51613	19.5699													42	182
4.51613	19.4624													42	181
4.4086	19.3548													41	180
4.4086	19.2473													41	179
4.30108	19.1398													40	178
4.30108	19.0323													40	177
4.19355	18.9247													39	176
4.19355	18.8172													39	175
4.08602	18.7097													38	174
4.08602	18.6022													38	173
3.97849	18.4946													37	172
3.97849	18.3871													37	171
3.87097	18.2796													36	170
3.87097	18.172													36	169
3.87097	18.0645													36	168
3.87097	17.957													36	167
3.76344	17.8495													35	166
3.76344	17.7419													35	165
3.76344	17.6344													35	164
3.65591	17.5269													34	163
3.65591	17.4194													34	162
3.54839	17.3118													33	161
3.54839	17.2043													33	160
3.44086	17.0968													32	159
3.44086	16.9892													32	158
3.33333	16.8817													31	157
3.33333	16.7742													31	156
3.22581	16.6667													30	155
3.22581	16.5591													30	154
3.22581	16.4516													30	153
3.11828	16.3441													29	152
3.11828	16.2366													29	151
3.11828	16.129													29	150
3.01075	16.0215													28	149
2.90323	15.914													27	148
2.90323	15.8065													27	147
3.01075	15.6989													28	146
2.90323	15.5914													27	145
2.90323	15.4839													27	144
2.90323	15.3763													27	143
2.7957	15.2688													26	142
2.7957	15.1613													26	141
2.7957	15.0538													26	140
2.68817	14.9462													25	139
2.68817	14.8387													25	138
2.58065	14.7312													24	137
2.58065	14.6237													24	136
2.58065	14.5161													24	135
2.47312	14.4086													23	134
2.47312	14.3011													23	133
2.47312	14.1935													23	132
2.47312	14.086													23	131
2.36559	13.9785													22	130
2.36559	13.871													22	129
2.36559	13.7634													22	128
2.36559	13.6559													22	127
2.36559	13.5484													22	126
2.36559	13.4409													22	125
2.25806	13.3333													21	124
2.25806	13.2258													21	123
2.25806	13.1183													21	122
2.15054	13.0108													20	121
2.15054	12.9032													20	120
2.15054	12.7957													20	119
2.15054	12.6882													20	118
2.04301	12.5806													19	117
2.04301	12.4731													19	116
2.04301	12.3656													19	115
2.04301	12.2581													19	114
1.93548	12.1505													18	113
1.93548	12.043													18	112
1.93548	11.9355													18	111
1.93548	11.828													18	110
1.82796	11.7204													17	109
1.93548	11.6129													18	108
1.93548	11.5054													18	107
1.93548	11.3978													18	106
1.82796	11.2903													17	105
1.82796	11.1828													17	104
1.82796	11.0753													17	103
1.82796	10.9677													17	102
1.72043	10.8602													16	101
1.72043	10.7527													16	100
1.72043	10.6452													16	99
1.72043	10.5376													16	98
1.6129	10.4301													15	97
1.6129	10.3226													15	96
1.6129	10.2151													15	95
1.6129	10.1075													15	94
1.6129	10													15	93
1.50538	9.89247													14	92
1.50538	9.78495													14	91
1.50538	9.67742													14	90
1.50538	9.56989													14	89
1.6129	9.46237													15	88
1.50538	9.35484													14	87
1.50538	9.24731													14	86
1.50538	9.13978													14	85
1.50538	9.03226													14	84
1.50538	8.92473													14	83
1.39785	8.8172													13	82
1.39785	8.70968													13	81
1.39785	8.60215													13	80
1.39785	8.49462													13	79
1.39785	8.3871													13	78
1.39785	8.27957													13	77
1.29032	8.17204													12	76
1.29032	8.06452													12	75
1.29032	7.95699													12	74
1.29032	7.84946													12	73
1.29032	7.74194													12	72
1.29032	7.63441													12	71
1.1828	7.52688													11	70
1.1828	7.41935													11	69
1.1828	7.31183													11	68
1.1828	7.2043													11	67
1.1828	7.09677													11	66
1.07527	6.98925													10	65
1.07527	6.88172													10	64
1.07527	6.77419													10	63
1.07527	6.66667													10	62
1.07527	6.55914													10	61
1.07527	6.45161													10	60
0.967742	6.34409													9	59
0.967742	6.23656													9	58
0.967742	6.12903													9	57
0.967742	6.02151													9	56
0.967742	5.91398													9	55
0.967742	5.80645													9	54
0.860215	5.69892													8	53
0.860215	5.5914													8	52
0.860215	5.48387													8	51
0.860215	5.37634													8	50
0.860215	5.26882													8	49
0.860215	5.16129													8	48
0.752688	5.05376													7	47
0.752688	4.94624													7	46
0.752688	4.83871													7	45
0.752688	4.73118													7	44
0.752688	4.62366													7	43
0.752688	4.51613													7	42
0.645161	4.4086													6	41
0.645161	4.30108													6	40
0.645161	4.19355													6	39
0.645161	4.08602													6	38
0.645161	3.97849													6	37
0.537634	3.87097													5	36
0.537634	3.76344													5	35
0.537634	3.65591													5	34
0.537634	3.54839													5	33
0.537634	3.44086													5	32
0.537634	3.33333													5	31
0.537634	3.22581													5	30
0.537634	3.11828													5	29
0.430108	3.01075													4	28
0.430108	2.90323													4	27
0.430108	2.7957													4	26
0.430108	2.68817													4	25
0.430108	2.58065													4	24
0.322581	2.47312													3	23
0.322581	2.36559													3	22
0.430108	2.25806													4	21
0.430108	2.15054													4	20
0.322581	2.04301													3	19
0.322581	1.93548													3	18
0.215054	1.82796													2	17
0.215054	1.72043													2	16
0.215054	1.6129													2	15
0.215054	1.50538													2	14
0.215054	1.39785													2	13
0.215054	1.29032													2	12
0.107527	1.1828													1	11
0.107527	1.07527													1	10
0.107527	0.967742													1	9
0.215054	0.860215													2	8
0.215054	0.752688													2	7
0.215054	0.645161													2	6
0.107527	0.537634													1	5
0.107527	0.430108													1	4
0.107527	0.322581													1	3
0.107527	0.215054													1	2
0	0.107527													0	1
0	0													0	0
