# Supplementary material for: Regrafting submillimeter-scale ferromagnetic soft continuums
Source: Nat Commun. 2025 Jul 31;16:7023. doi: 10.1038/s41467-025-60928-6 (PMC12313971; doi:10.1038/s41467-025-60928-6)
Supplement: Supplementary file 25 — Source Data [file 41467_2025_60928_MOESM25_ESM.zip › Source File/Fig 2E/change-5-1_cali.xlsx]

## Sheet: Black
8.3871	32.043													78	298
8.27957	31.9355													77	297
8.27957	31.828													77	296
8.27957	31.7204													77	295
8.27957	31.6129													77	294
8.17204	31.5054													76	293
8.06452	31.3978													75	292
8.06452	31.2903													75	291
7.95699	31.1828													74	290
7.95699	31.0753													74	289
7.95699	30.9677													74	288
7.95699	30.8602													74	287
7.84946	30.7527													73	286
7.74194	30.6452													72	285
7.74194	30.5376													72	284
7.63441	30.4301													71	283
7.52688	30.3226													70	282
7.52688	30.2151													70	281
7.41935	30.1075													69	280
7.41935	30													69	279
7.41935	29.8925													69	278
7.31183	29.7849													68	277
7.31183	29.6774													68	276
7.2043	29.5699													67	275
7.2043	29.4624													67	274
7.09677	29.3548													66	273
6.98925	29.2473													65	272
6.98925	29.1398													65	271
6.88172	29.0323													64	270
6.88172	28.9247													64	269
6.88172	28.8172													64	268
6.77419	28.7097													63	267
6.77419	28.6022													63	266
6.66667	28.4946													62	265
6.66667	28.3871													62	264
6.55914	28.2796													61	263
6.55914	28.172													61	262
6.45161	28.0645													60	261
6.55914	27.957													61	260
6.45161	27.8495													60	259
6.45161	27.7419													60	258
6.34409	27.6344													59	257
6.23656	27.5269													58	256
6.23656	27.4194													58	255
6.12903	27.3118													57	254
6.12903	27.2043													57	253
6.02151	27.0968													56	252
6.12903	26.9892													57	251
6.02151	26.8817													56	250
5.91398	26.7742													55	249
5.91398	26.6667													55	248
5.80645	26.5591													54	247
5.80645	26.4516													54	246
5.69892	26.3441													53	245
5.69892	26.2366													53	244
5.69892	26.129													53	243
5.5914	26.0215													52	242
5.5914	25.914													52	241
5.48387	25.8065													51	240
5.37634	25.6989													50	239
5.48387	25.5914													51	238
5.37634	25.4839													50	237
5.37634	25.3763													50	236
5.26882	25.2688													49	235
5.26882	25.1613													49	234
5.16129	25.0538													48	233
5.05376	24.9462													47	232
4.94624	24.8387													46	231
5.05376	24.7312													47	230
4.94624	24.6237													46	229
4.94624	24.5161													46	228
4.83871	24.4086													45	227
4.83871	24.3011													45	226
4.73118	24.1935													44	225
4.62366	24.086													43	224
4.62366	23.9785													43	223
4.51613	23.871													42	222
4.51613	23.7634													42	221
4.51613	23.6559													42	220
4.51613	23.5484													42	219
4.4086	23.4409													41	218
4.4086	23.3333													41	217
4.30108	23.2258													40	216
4.30108	23.1183													40	215
4.30108	23.0108													40	214
4.19355	22.9032													39	213
4.30108	22.7957													40	212
4.19355	22.6882													39	211
4.19355	22.5806													39	210
4.08602	22.4731													38	209
4.08602	22.3656													38	208
3.97849	22.2581													37	207
3.97849	22.1505													37	206
3.87097	22.043													36	205
3.87097	21.9355													36	204
3.87097	21.828													36	203
3.87097	21.7204													36	202
3.76344	21.6129													35	201
3.76344	21.5054													35	200
3.65591	21.3978													34	199
3.65591	21.2903													34	198
3.54839	21.1828													33	197
3.44086	21.0753													32	196
3.44086	20.9677													32	195
3.44086	20.8602													32	194
3.44086	20.7527													32	193
3.33333	20.6452													31	192
3.33333	20.5376													31	191
3.33333	20.4301													31	190
3.22581	20.3226													30	189
3.33333	20.2151													31	188
3.22581	20.1075													30	187
3.22581	20													30	186
3.11828	19.8925													29	185
3.22581	19.7849													30	184
3.11828	19.6774													29	183
3.01075	19.5699													28	182
3.01075	19.4624													28	181
2.90323	19.3548													27	180
2.90323	19.2473													27	179
2.7957	19.1398													26	178
2.7957	19.0323													26	177
2.7957	18.9247													26	176
2.68817	18.8172													25	175
2.68817	18.7097													25	174
2.58065	18.6022													24	173
2.68817	18.4946													25	172
2.68817	18.3871													25	171
2.58065	18.2796													24	170
2.58065	18.172													24	169
2.47312	18.0645													23	168
2.47312	17.957													23	167
2.47312	17.8495													23	166
2.36559	17.7419													22	165
2.36559	17.6344													22	164
2.25806	17.5269													21	163
2.25806	17.4194													21	162
2.15054	17.3118													20	161
2.25806	17.2043													21	160
2.25806	17.0968													21	159
2.15054	16.9892													20	158
2.15054	16.8817													20	157
2.15054	16.7742													20	156
2.04301	16.6667													19	155
2.04301	16.5591													19	154
1.93548	16.4516													18	153
1.93548	16.3441													18	152
1.93548	16.2366													18	151
1.82796	16.129													17	150
1.82796	16.0215													17	149
1.93548	15.914													18	148
1.82796	15.8065													17	147
1.82796	15.6989													17	146
1.82796	15.5914													17	145
1.72043	15.4839													16	144
1.72043	15.3763													16	143
1.72043	15.2688													16	142
1.6129	15.1613													15	141
1.6129	15.0538													15	140
1.6129	14.9462													15	139
1.50538	14.8387													14	138
1.6129	14.7312													15	137
1.6129	14.6237													15	136
1.6129	14.5161													15	135
1.50538	14.4086													14	134
1.50538	14.3011													14	133
1.50538	14.1935													14	132
1.50538	14.086													14	131
1.39785	13.9785													13	130
1.39785	13.871													13	129
1.39785	13.7634													13	128
1.39785	13.6559													13	127
1.39785	13.5484													13	126
1.39785	13.4409													13	125
1.29032	13.3333													12	124
1.29032	13.2258													12	123
1.29032	13.1183													12	122
1.29032	13.0108													12	121
1.29032	12.9032													12	120
1.29032	12.7957													12	119
1.29032	12.6882													12	118
1.29032	12.5806													12	117
1.1828	12.4731													11	116
1.1828	12.3656													11	115
1.1828	12.2581													11	114
1.1828	12.1505													11	113
1.1828	12.043													11	112
1.1828	11.9355													11	111
1.07527	11.828													10	110
1.07527	11.7204													10	109
1.07527	11.6129													10	108
1.07527	11.5054													10	107
1.07527	11.3978													10	106
0.967742	11.2903													9	105
0.967742	11.1828													9	104
0.967742	11.0753													9	103
0.967742	10.9677													9	102
1.07527	10.8602													10	101
0.967742	10.7527													9	100
0.967742	10.6452													9	99
0.967742	10.5376													9	98
0.967742	10.4301													9	97
0.967742	10.3226													9	96
0.860215	10.2151													8	95
0.860215	10.1075													8	94
0.860215	10													8	93
0.860215	9.89247													8	92
0.860215	9.78495													8	91
0.752688	9.67742													7	90
0.752688	9.56989													7	89
0.860215	9.46237													8	88
0.860215	9.35484													8	87
0.860215	9.24731													8	86
0.860215	9.13978													8	85
0.752688	9.03226													7	84
0.752688	8.92473													7	83
0.752688	8.8172													7	82
0.752688	8.70968													7	81
0.752688	8.60215													7	80
0.752688	8.49462													7	79
0.645161	8.3871													6	78
0.645161	8.27957													6	77
0.645161	8.17204													6	76
0.645161	8.06452													6	75
0.645161	7.95699													6	74
0.645161	7.84946													6	73
0.537634	7.74194													5	72
0.537634	7.63441													5	71
0.537634	7.52688													5	70
0.537634	7.41935													5	69
0.645161	7.31183													6	68
0.645161	7.2043													6	67
0.537634	7.09677													5	66
0.537634	6.98925													5	65
0.537634	6.88172													5	64
0.537634	6.77419													5	63
0.537634	6.66667													5	62
0.537634	6.55914													5	61
0.430108	6.45161													4	60
0.430108	6.34409													4	59
0.430108	6.23656													4	58
0.430108	6.12903													4	57
0.430108	6.02151													4	56
0.430108	5.91398													4	55
0.430108	5.80645													4	54
0.430108	5.69892													4	53
0.322581	5.5914													3	52
0.322581	5.48387													3	51
0.322581	5.37634													3	50
0.322581	5.26882													3	49
0.322581	5.16129													3	48
0.215054	5.05376													2	47
0.215054	4.94624													2	46
0.322581	4.83871													3	45
0.215054	4.73118													2	44
0.215054	4.62366													2	43
0.215054	4.51613													2	42
0.215054	4.4086													2	41
0.322581	4.30108													3	40
0.215054	4.19355													2	39
0.215054	4.08602													2	38
0.215054	3.97849													2	37
0.215054	3.87097													2	36
0.215054	3.76344													2	35
0.215054	3.65591													2	34
0.215054	3.54839													2	33
0.215054	3.44086													2	32
0.107527	3.33333													1	31
0.107527	3.22581													1	30
0.107527	3.11828													1	29
0.215054	3.01075													2	28
0.215054	2.90323													2	27
0.215054	2.7957													2	26
0.215054	2.68817													2	25
0.215054	2.58065													2	24
0.215054	2.47312													2	23
0.215054	2.36559													2	22
0.215054	2.25806													2	21
0.107527	2.15054													1	20
0.107527	2.04301													1	19
0.107527	1.93548													1	18
0.107527	1.82796													1	17
0.107527	1.72043													1	16
0.107527	1.6129													1	15
0.107527	1.50538													1	14
0.107527	1.39785													1	13
0.107527	1.29032													1	12
0.107527	1.1828													1	11
0.107527	1.07527													1	10
0.107527	0.967742													1	9
0.107527	0.860215													1	8
0.107527	0.752688													1	7
0.107527	0.645161													1	6
0	0.537634													0	5
0.107527	0.430108													1	4
0.107527	0.322581													1	3
0	0.215054													0	2
0	0.107527													0	1
0	0													0	0

## Sheet: Blue
10.5376	30.1075													98	280
10.4301	30													97	279
10.4301	29.8925													97	278
10.3226	29.7849													96	277
10.2151	29.6774													95	276
10.2151	29.5699													95	275
10.1075	29.4624													94	274
10	29.3548													93	273
10.1075	29.2473													94	272
10	29.1398													93	271
9.89247	29.0323													92	270
9.78495	28.9247													91	269
9.78495	28.8172													91	268
9.67742	28.7097													90	267
9.56989	28.6022													89	266
9.56989	28.4946													89	265
9.46237	28.3871													88	264
9.35484	28.2796													87	263
9.35484	28.172													87	262
9.35484	28.0645													87	261
9.24731	27.957													86	260
9.24731	27.8495													86	259
9.13978	27.7419													85	258
9.03226	27.6344													84	257
9.03226	27.5269													84	256
8.92473	27.4194													83	255
8.8172	27.3118													82	254
8.8172	27.2043													82	253
8.70968	27.0968													81	252
8.60215	26.9892													80	251
8.60215	26.8817													80	250
8.60215	26.7742													80	249
8.49462	26.6667													79	248
8.49462	26.5591													79	247
8.3871	26.4516													78	246
8.27957	26.3441													77	245
8.27957	26.2366													77	244
8.17204	26.129													76	243
8.06452	26.0215													75	242
8.06452	25.914													75	241
7.95699	25.8065													74	240
7.84946	25.6989													73	239
7.84946	25.5914													73	238
7.74194	25.4839													72	237
7.84946	25.3763													73	236
7.74194	25.2688													72	235
7.63441	25.1613													71	234
7.63441	25.0538													71	233
7.52688	24.9462													70	232
7.41935	24.8387													69	231
7.41935	24.7312													69	230
7.31183	24.6237													68	229
7.2043	24.5161													67	228
7.2043	24.4086													67	227
7.09677	24.3011													66	226
7.2043	24.1935													67	225
7.09677	24.086													66	224
6.98925	23.9785													65	223
6.98925	23.871													65	222
6.88172	23.7634													64	221
6.77419	23.6559													63	220
6.77419	23.5484													63	219
6.66667	23.4409													62	218
6.66667	23.3333													62	217
6.55914	23.2258													61	216
6.55914	23.1183													61	215
6.55914	23.0108													61	214
6.45161	22.9032													60	213
6.34409	22.7957													59	212
6.34409	22.6882													59	211
6.23656	22.5806													58	210
6.23656	22.4731													58	209
6.12903	22.3656													57	208
6.12903	22.2581													57	207
6.12903	22.1505													57	206
6.02151	22.043													56	205
6.02151	21.9355													56	204
5.91398	21.828													55	203
5.80645	21.7204													54	202
5.80645	21.6129													54	201
5.80645	21.5054													54	200
5.69892	21.3978													53	199
5.69892	21.2903													53	198
5.5914	21.1828													52	197
5.5914	21.0753													52	196
5.48387	20.9677													51	195
5.37634	20.8602													50	194
5.37634	20.7527													50	193
5.26882	20.6452													49	192
5.37634	20.5376													50	191
5.26882	20.4301													49	190
5.26882	20.3226													49	189
5.16129	20.2151													48	188
5.05376	20.1075													47	187
5.05376	20													47	186
4.94624	19.8925													46	185
4.94624	19.7849													46	184
4.83871	19.6774													45	183
4.83871	19.5699													45	182
4.83871	19.4624													45	181
4.83871	19.3548													45	180
4.73118	19.2473													44	179
4.73118	19.1398													44	178
4.62366	19.0323													43	177
4.51613	18.9247													42	176
4.51613	18.8172													42	175
4.4086	18.7097													41	174
4.4086	18.6022													41	173
4.4086	18.4946													41	172
4.30108	18.3871													40	171
4.30108	18.2796													40	170
4.19355	18.172													39	169
4.19355	18.0645													39	168
4.08602	17.957													38	167
4.08602	17.8495													38	166
3.97849	17.7419													37	165
3.97849	17.6344													37	164
3.97849	17.5269													37	163
3.87097	17.4194													36	162
3.87097	17.3118													36	161
3.76344	17.2043													35	160
3.76344	17.0968													35	159
3.65591	16.9892													34	158
3.65591	16.8817													34	157
3.65591	16.7742													34	156
3.54839	16.6667													33	155
3.54839	16.5591													33	154
3.54839	16.4516													33	153
3.44086	16.3441													32	152
3.44086	16.2366													32	151
3.33333	16.129													31	150
3.33333	16.0215													31	149
3.33333	15.914													31	148
3.22581	15.8065													30	147
3.22581	15.6989													30	146
3.11828	15.5914													29	145
3.11828	15.4839													29	144
3.11828	15.3763													29	143
3.01075	15.2688													28	142
3.01075	15.1613													28	141
3.01075	15.0538													28	140
2.90323	14.9462													27	139
3.01075	14.8387													28	138
3.01075	14.7312													28	137
2.90323	14.6237													27	136
2.90323	14.5161													27	135
2.7957	14.4086													26	134
2.7957	14.3011													26	133
2.7957	14.1935													26	132
2.68817	14.086													25	131
2.68817	13.9785													25	130
2.68817	13.871													25	129
2.68817	13.7634													25	128
2.58065	13.6559													24	127
2.58065	13.5484													24	126
2.58065	13.4409													24	125
2.47312	13.3333													23	124
2.47312	13.2258													23	123
2.47312	13.1183													23	122
2.36559	13.0108													22	121
2.36559	12.9032													22	120
2.36559	12.7957													22	119
2.36559	12.6882													22	118
2.25806	12.5806													21	117
2.25806	12.4731													21	116
2.25806	12.3656													21	115
2.15054	12.2581													20	114
2.15054	12.1505													20	113
2.15054	12.043													20	112
2.15054	11.9355													20	111
2.04301	11.828													19	110
2.04301	11.7204													19	109
2.04301	11.6129													19	108
2.04301	11.5054													19	107
2.04301	11.3978													19	106
1.93548	11.2903													18	105
1.93548	11.1828													18	104
1.82796	11.0753													17	103
1.82796	10.9677													17	102
1.72043	10.8602													16	101
1.82796	10.7527													17	100
1.82796	10.6452													17	99
1.72043	10.5376													16	98
1.72043	10.4301													16	97
1.6129	10.3226													15	96
1.6129	10.2151													15	95
1.6129	10.1075													15	94
1.50538	10													14	93
1.50538	9.89247													14	92
1.50538	9.78495													14	91
1.50538	9.67742													14	90
1.50538	9.56989													14	89
1.50538	9.46237													14	88
1.50538	9.35484													14	87
1.39785	9.24731													13	86
1.39785	9.13978													13	85
1.39785	9.03226													13	84
1.29032	8.92473													12	83
1.29032	8.8172													12	82
1.39785	8.70968													13	81
1.29032	8.60215													12	80
1.29032	8.49462													12	79
1.29032	8.3871													12	78
1.1828	8.27957													11	77
1.1828	8.17204													11	76
1.1828	8.06452													11	75
1.07527	7.95699													10	74
1.07527	7.84946													10	73
1.07527	7.74194													10	72
0.967742	7.63441													9	71
1.07527	7.52688													10	70
1.07527	7.41935													10	69
0.967742	7.31183													9	68
0.967742	7.2043													9	67
0.967742	7.09677													9	66
0.860215	6.98925													8	65
0.860215	6.88172													8	64
0.860215	6.77419													8	63
0.967742	6.66667													9	62
0.860215	6.55914													8	61
0.860215	6.45161													8	60
0.860215	6.34409													8	59
0.752688	6.23656													7	58
0.752688	6.12903													7	57
0.645161	6.02151													6	56
0.645161	5.91398													6	55
0.752688	5.80645													7	54
0.645161	5.69892													6	53
0.645161	5.5914													6	52
0.645161	5.48387													6	51
0.537634	5.37634													5	50
0.537634	5.26882													5	49
0.537634	5.16129													5	48
0.430108	5.05376													4	47
0.537634	4.94624													5	46
0.537634	4.83871													5	45
0.537634	4.73118													5	44
0.430108	4.62366													4	43
0.430108	4.51613													4	42
0.430108	4.4086													4	41
0.322581	4.30108													3	40
0.322581	4.19355													3	39
0.322581	4.08602													3	38
0.430108	3.97849													4	37
0.322581	3.87097													3	36
0.322581	3.76344													3	35
0.322581	3.65591													3	34
0.322581	3.54839													3	33
0.215054	3.44086													2	32
0.215054	3.33333													2	31
0.215054	3.22581													2	30
0.215054	3.11828													2	29
0.107527	3.01075													1	28
0.107527	2.90323													1	27
0.107527	2.7957													1	26
0.215054	2.68817													2	25
0.107527	2.58065													1	24
0.107527	2.47312													1	23
0.107527	2.36559													1	22
0.107527	2.25806													1	21
0	2.15054													0	20
0	2.04301													0	19
0	1.93548													0	18
0	1.82796													0	17
-0.107527	1.72043													-1	16
-0.107527	1.6129													-1	15
-0.107527	1.50538													-1	14
-0.107527	1.39785													-1	13
-0.107527	1.29032													-1	12
-0.107527	1.1828													-1	11
-0.107527	1.07527													-1	10
-0.107527	0.967742													-1	9
-0.107527	0.860215													-1	8
-0.107527	0.752688													-1	7
-0.215054	0.645161													-2	6
-0.215054	0.537634													-2	5
-0.215054	0.430108													-2	4
-0.215054	0.322581													-2	3
-0.215054	0.215054													-2	2
-0.107527	0.107527													-1	1
0	0													0	0

## Sheet: Red
14.086	29.7849													131	277
13.9785	29.6774													130	276
13.871	29.5699													129	275
13.7634	29.4624													128	274
13.6559	29.3548													127	273
13.5484	29.2473													126	272
13.4409	29.1398													125	271
13.3333	29.0323													124	270
13.2258	28.9247													123	269
13.1183	28.8172													122	268
13.0108	28.7097													121	267
12.9032	28.6022													120	266
12.7957	28.4946													119	265
12.6882	28.3871													118	264
12.5806	28.2796													117	263
12.4731	28.172													116	262
12.3656	28.0645													115	261
12.2581	27.957													114	260
12.1505	27.8495													113	259
12.043	27.7419													112	258
11.9355	27.6344													111	257
11.828	27.5269													110	256
11.828	27.4194													110	255
11.6129	27.3118													108	254
11.6129	27.2043													108	253
11.5054	27.0968													107	252
11.3978	26.9892													106	251
11.2903	26.8817													105	250
11.1828	26.7742													104	249
11.0753	26.6667													103	248
10.9677	26.5591													102	247
10.8602	26.4516													101	246
10.7527	26.3441													100	245
10.6452	26.2366													99	244
10.5376	26.129													98	243
10.4301	26.0215													97	242
10.3226	25.914													96	241
10.2151	25.8065													95	240
10.1075	25.6989													94	239
10.1075	25.5914													94	238
10	25.4839													93	237
10	25.3763													93	236
9.89247	25.2688													92	235
9.78495	25.1613													91	234
9.67742	25.0538													90	233
9.56989	24.9462													89	232
9.56989	24.8387													89	231
9.46237	24.7312													88	230
9.35484	24.6237													87	229
9.24731	24.5161													86	228
9.13978	24.4086													85	227
9.13978	24.3011													85	226
8.92473	24.1935													83	225
8.92473	24.086													83	224
8.8172	23.9785													82	223
8.70968	23.871													81	222
8.60215	23.7634													80	221
8.49462	23.6559													79	220
8.49462	23.5484													79	219
8.3871	23.4409													78	218
8.27957	23.3333													77	217
8.17204	23.2258													76	216
8.06452	23.1183													75	215
8.06452	23.0108													75	214
8.06452	22.9032													75	213
7.95699	22.7957													74	212
7.84946	22.6882													73	211
7.74194	22.5806													72	210
7.74194	22.4731													72	209
7.63441	22.3656													71	208
7.52688	22.2581													70	207
7.41935	22.1505													69	206
7.31183	22.043													68	205
7.41935	21.9355													69	204
7.31183	21.828													68	203
7.2043	21.7204													67	202
7.09677	21.6129													66	201
6.98925	21.5054													65	200
6.98925	21.3978													65	199
6.88172	21.2903													64	198
6.77419	21.1828													63	197
6.66667	21.0753													62	196
6.66667	20.9677													62	195
6.55914	20.8602													61	194
6.45161	20.7527													60	193
6.34409	20.6452													59	192
6.34409	20.5376													59	191
6.23656	20.4301													58	190
6.23656	20.3226													58	189
6.12903	20.2151													57	188
6.12903	20.1075													57	187
6.02151	20													56	186
5.91398	19.8925													55	185
5.91398	19.7849													55	184
5.80645	19.6774													54	183
5.69892	19.5699													53	182
5.69892	19.4624													53	181
5.5914	19.3548													52	180
5.48387	19.2473													51	179
5.48387	19.1398													51	178
5.37634	19.0323													50	177
5.26882	18.9247													49	176
5.26882	18.8172													49	175
5.16129	18.7097													48	174
5.16129	18.6022													48	173
5.16129	18.4946													48	172
5.05376	18.3871													47	171
4.94624	18.2796													46	170
4.94624	18.172													46	169
4.83871	18.0645													45	168
4.83871	17.957													45	167
4.73118	17.8495													44	166
4.62366	17.7419													43	165
4.62366	17.6344													43	164
4.51613	17.5269													42	163
4.51613	17.4194													42	162
4.4086	17.3118													41	161
4.30108	17.2043													40	160
4.30108	17.0968													40	159
4.19355	16.9892													39	158
4.30108	16.8817													40	157
4.19355	16.7742													39	156
4.19355	16.6667													39	155
4.08602	16.5591													38	154
4.08602	16.4516													38	153
3.97849	16.3441													37	152
3.97849	16.2366													37	151
3.87097	16.129													36	150
3.87097	16.0215													36	149
3.76344	15.914													35	148
3.76344	15.8065													35	147
3.65591	15.6989													34	146
3.65591	15.5914													34	145
3.54839	15.4839													33	144
3.54839	15.3763													33	143
3.44086	15.2688													32	142
3.44086	15.1613													32	141
3.44086	15.0538													32	140
3.44086	14.9462													32	139
3.33333	14.8387													31	138
3.33333	14.7312													31	137
3.22581	14.6237													30	136
3.22581	14.5161													30	135
3.11828	14.4086													29	134
3.11828	14.3011													29	133
3.11828	14.1935													29	132
3.01075	14.086													28	131
2.90323	13.9785													27	130
2.90323	13.871													27	129
2.90323	13.7634													27	128
2.7957	13.6559													26	127
2.7957	13.5484													26	126
2.7957	13.4409													26	125
2.7957	13.3333													26	124
2.68817	13.2258													25	123
2.68817	13.1183													25	122
2.58065	13.0108													24	121
2.58065	12.9032													24	120
2.58065	12.7957													24	119
2.47312	12.6882													23	118
2.47312	12.5806													23	117
2.36559	12.4731													22	116
2.36559	12.3656													22	115
2.36559	12.2581													22	114
2.36559	12.1505													22	113
2.25806	12.043													21	112
2.25806	11.9355													21	111
2.25806	11.828													21	110
2.15054	11.7204													20	109
2.15054	11.6129													20	108
2.15054	11.5054													20	107
2.15054	11.3978													20	106
2.04301	11.2903													19	105
2.04301	11.1828													19	104
1.93548	11.0753													18	103
1.93548	10.9677													18	102
2.04301	10.8602													19	101
1.93548	10.7527													18	100
1.93548	10.6452													18	99
1.93548	10.5376													18	98
1.82796	10.4301													17	97
1.82796	10.3226													17	96
1.82796	10.2151													17	95
1.82796	10.1075													17	94
1.72043	10													16	93
1.82796	9.89247													17	92
1.72043	9.78495													16	91
1.6129	9.67742													15	90
1.6129	9.56989													15	89
1.6129	9.46237													15	88
1.50538	9.35484													14	87
1.50538	9.24731													14	86
1.39785	9.13978													13	85
1.39785	9.03226													13	84
1.50538	8.92473													14	83
1.50538	8.8172													14	82
1.39785	8.70968													13	81
1.39785	8.60215													13	80
1.39785	8.49462													13	79
1.29032	8.3871													12	78
1.39785	8.27957													13	77
1.39785	8.17204													13	76
1.29032	8.06452													12	75
1.29032	7.95699													12	74
1.29032	7.84946													12	73
1.29032	7.74194													12	72
1.07527	7.63441													10	71
1.07527	7.52688													10	70
1.07527	7.41935													10	69
1.07527	7.31183													10	68
0.967742	7.2043													9	67
1.07527	7.09677													10	66
1.07527	6.98925													10	65
0.967742	6.88172													9	64
0.967742	6.77419													9	63
0.860215	6.66667													8	62
0.860215	6.55914													8	61
0.860215	6.45161													8	60
0.967742	6.34409													9	59
0.860215	6.23656													8	58
0.860215	6.12903													8	57
0.860215	6.02151													8	56
0.752688	5.91398													7	55
0.752688	5.80645													7	54
0.752688	5.69892													7	53
0.645161	5.5914													6	52
0.645161	5.48387													6	51
0.537634	5.37634													5	50
0.537634	5.26882													5	49
0.537634	5.16129													5	48
0.537634	5.05376													5	47
0.430108	4.94624													4	46
0.430108	4.83871													4	45
0.537634	4.73118													5	44
0.430108	4.62366													4	43
0.430108	4.51613													4	42
0.430108	4.4086													4	41
0.322581	4.30108													3	40
0.322581	4.19355													3	39
0.322581	4.08602													3	38
0.322581	3.97849													3	37
0.215054	3.87097													2	36
0.215054	3.76344													2	35
0.215054	3.65591													2	34
0.107527	3.54839													1	33
0.107527	3.44086													1	32
0.215054	3.33333													2	31
0.215054	3.22581													2	30
0.107527	3.11828													1	29
0.107527	3.01075													1	28
0.107527	2.90323													1	27
0.107527	2.7957													1	26
0	2.68817													0	25
0	2.58065													0	24
0	2.47312													0	23
0	2.36559													0	22
0	2.25806													0	21
-0.107527	2.15054													-1	20
-0.107527	2.04301													-1	19
-0.107527	1.93548													-1	18
-0.107527	1.82796													-1	17
-0.107527	1.72043													-1	16
-0.107527	1.6129													-1	15
-0.107527	1.50538													-1	14
-0.107527	1.39785													-1	13
-0.215054	1.29032													-2	12
-0.215054	1.1828													-2	11
-0.322581	1.07527													-3	10
-0.215054	0.967742													-2	9
-0.215054	0.860215													-2	8
-0.215054	0.752688													-2	7
-0.107527	0.645161													-1	6
-0.107527	0.537634													-1	5
-0.107527	0.430108													-1	4
-0.107527	0.322581													-1	3
-0.107527	0.215054													-1	2
-0.107527	0.107527													-1	1
0	0													0	0
