# Supplementary material for: Regrafting submillimeter-scale ferromagnetic soft continuums
Source: Nat Commun. 2025 Jul 31;16:7023. doi: 10.1038/s41467-025-60928-6 (PMC12313971; doi:10.1038/s41467-025-60928-6)
Supplement: Supplementary file 25 — Source Data [file 41467_2025_60928_MOESM25_ESM.zip › Source File/Fig 2E/change-5-2_cali.xlsx]

## Sheet: Black
15.1613	28.4946													141	265
14.9462	28.3871													139	264
14.8387	28.2796													138	263
14.7312	28.172													137	262
14.6237	28.0645													136	261
14.5161	27.957													135	260
14.4086	27.8495													134	259
14.3011	27.7419													133	258
14.1935	27.6344													132	257
14.086	27.5269													131	256
13.871	27.4194													129	255
13.871	27.3118													129	254
13.7634	27.2043													128	253
13.6559	27.0968													127	252
13.4409	26.9892													125	251
13.3333	26.8817													124	250
13.2258	26.7742													123	249
13.1183	26.6667													122	248
13.0108	26.5591													121	247
12.9032	26.4516													120	246
12.7957	26.3441													119	245
12.6882	26.2366													118	244
12.5806	26.129													117	243
12.3656	26.0215													115	242
12.3656	25.914													115	241
12.2581	25.8065													114	240
12.1505	25.6989													113	239
12.043	25.5914													112	238
12.043	25.4839													112	237
11.9355	25.3763													111	236
11.7204	25.2688													109	235
11.6129	25.1613													108	234
11.5054	25.0538													107	233
11.3978	24.9462													106	232
11.3978	24.8387													106	231
11.1828	24.7312													104	230
11.0753	24.6237													103	229
10.9677	24.5161													102	228
10.8602	24.4086													101	227
10.7527	24.3011													100	226
10.5376	24.1935													98	225
10.4301	24.086													97	224
10.3226	23.9785													96	223
10.2151	23.871													95	222
10.1075	23.7634													94	221
10	23.6559													93	220
9.89247	23.5484													92	219
9.67742	23.4409													90	218
9.56989	23.3333													89	217
9.46237	23.2258													88	216
9.46237	23.1183													88	215
9.35484	23.0108													87	214
9.24731	22.9032													86	213
9.03226	22.7957													84	212
8.92473	22.6882													83	211
8.8172	22.5806													82	210
8.70968	22.4731													81	209
8.60215	22.3656													80	208
8.60215	22.2581													80	207
8.49462	22.1505													79	206
8.3871	22.043													78	205
8.27957	21.9355													77	204
8.17204	21.828													76	203
8.17204	21.7204													76	202
8.06452	21.6129													75	201
7.95699	21.5054													74	200
7.84946	21.3978													73	199
7.84946	21.2903													73	198
7.74194	21.1828													72	197
7.63441	21.0753													71	196
7.52688	20.9677													70	195
7.41935	20.8602													69	194
7.31183	20.7527													68	193
7.2043	20.6452													67	192
7.09677	20.5376													66	191
7.09677	20.4301													66	190
6.98925	20.3226													65	189
6.98925	20.2151													65	188
6.88172	20.1075													64	187
6.77419	20													63	186
6.66667	19.8925													62	185
6.55914	19.7849													61	184
6.45161	19.6774													60	183
6.55914	19.5699													61	182
6.45161	19.4624													60	181
6.34409	19.3548													59	180
6.23656	19.2473													58	179
6.12903	19.1398													57	178
6.02151	19.0323													56	177
5.91398	18.9247													55	176
5.91398	18.8172													55	175
5.80645	18.7097													54	174
5.69892	18.6022													53	173
5.69892	18.4946													53	172
5.69892	18.3871													53	171
5.5914	18.2796													52	170
5.48387	18.172													51	169
5.37634	18.0645													50	168
5.37634	17.957													50	167
5.26882	17.8495													49	166
5.16129	17.7419													48	165
5.05376	17.6344													47	164
5.05376	17.5269													47	163
4.94624	17.4194													46	162
4.83871	17.3118													45	161
4.73118	17.2043													44	160
4.83871	17.0968													45	159
4.73118	16.9892													44	158
4.73118	16.8817													44	157
4.62366	16.7742													43	156
4.51613	16.6667													42	155
4.4086	16.5591													41	154
4.30108	16.4516													40	153
4.30108	16.3441													40	152
4.19355	16.2366													39	151
4.19355	16.129													39	150
4.08602	16.0215													38	149
4.08602	15.914													38	148
4.08602	15.8065													38	147
3.97849	15.6989													37	146
3.97849	15.5914													37	145
3.87097	15.4839													36	144
3.76344	15.3763													35	143
3.65591	15.2688													34	142
3.65591	15.1613													34	141
3.65591	15.0538													34	140
3.65591	14.9462													34	139
3.54839	14.8387													33	138
3.44086	14.7312													32	137
3.44086	14.6237													32	136
3.33333	14.5161													31	135
3.22581	14.4086													30	134
3.22581	14.3011													30	133
3.11828	14.1935													29	132
3.11828	14.086													29	131
3.01075	13.9785													28	130
3.01075	13.871													28	129
3.01075	13.7634													28	128
3.01075	13.6559													28	127
2.90323	13.5484													27	126
2.90323	13.4409													27	125
2.7957	13.3333													26	124
2.7957	13.2258													26	123
2.68817	13.1183													25	122
2.68817	13.0108													25	121
2.58065	12.9032													24	120
2.58065	12.7957													24	119
2.47312	12.6882													23	118
2.47312	12.5806													23	117
2.47312	12.4731													23	116
2.36559	12.3656													22	115
2.36559	12.2581													22	114
2.25806	12.1505													21	113
2.25806	12.043													21	112
2.25806	11.9355													21	111
2.15054	11.828													20	110
2.25806	11.7204													21	109
2.15054	11.6129													20	108
2.15054	11.5054													20	107
2.04301	11.3978													19	106
2.04301	11.2903													19	105
2.04301	11.1828													19	104
1.93548	11.0753													18	103
1.93548	10.9677													18	102
1.93548	10.8602													18	101
1.93548	10.7527													18	100
1.82796	10.6452													17	99
1.82796	10.5376													17	98
1.72043	10.4301													16	97
1.72043	10.3226													16	96
1.72043	10.2151													16	95
1.6129	10.1075													15	94
1.6129	10													15	93
1.6129	9.89247													15	92
1.50538	9.78495													14	91
1.50538	9.67742													14	90
1.50538	9.56989													14	89
1.39785	9.46237													13	88
1.39785	9.35484													13	87
1.50538	9.24731													14	86
1.50538	9.13978													14	85
1.39785	9.03226													13	84
1.39785	8.92473													13	83
1.39785	8.8172													13	82
1.39785	8.70968													13	81
1.29032	8.60215													12	80
1.29032	8.49462													12	79
1.29032	8.3871													12	78
1.1828	8.27957													11	77
1.1828	8.17204													11	76
1.1828	8.06452													11	75
1.07527	7.95699													10	74
1.07527	7.84946													10	73
1.07527	7.74194													10	72
1.07527	7.63441													10	71
0.967742	7.52688													9	70
0.967742	7.41935													9	69
0.967742	7.31183													9	68
0.967742	7.2043													9	67
0.860215	7.09677													8	66
0.860215	6.98925													8	65
0.860215	6.88172													8	64
0.860215	6.77419													8	63
0.752688	6.66667													7	62
0.752688	6.55914													7	61
0.860215	6.45161													8	60
0.860215	6.34409													8	59
0.860215	6.23656													8	58
0.752688	6.12903													7	57
0.752688	6.02151													7	56
0.752688	5.91398													7	55
0.752688	5.80645													7	54
0.752688	5.69892													7	53
0.752688	5.5914													7	52
0.645161	5.48387													6	51
0.645161	5.37634													6	50
0.645161	5.26882													6	49
0.645161	5.16129													6	48
0.537634	5.05376													5	47
0.537634	4.94624													5	46
0.537634	4.83871													5	45
0.537634	4.73118													5	44
0.537634	4.62366													5	43
0.537634	4.51613													5	42
0.430108	4.4086													4	41
0.430108	4.30108													4	40
0.430108	4.19355													4	39
0.430108	4.08602													4	38
0.430108	3.97849													4	37
0.322581	3.87097													3	36
0.322581	3.76344													3	35
0.322581	3.65591													3	34
0.322581	3.54839													3	33
0.322581	3.44086													3	32
0.322581	3.33333													3	31
0.215054	3.22581													2	30
0.215054	3.11828													2	29
0.215054	3.01075													2	28
0.215054	2.90323													2	27
0.215054	2.7957													2	26
0.322581	2.68817													3	25
0.107527	2.58065													1	24
0.107527	2.47312													1	23
0.107527	2.36559													1	22
0.107527	2.25806													1	21
0.107527	2.15054													1	20
0.107527	2.04301													1	19
0.107527	1.93548													1	18
0.107527	1.82796													1	17
0.107527	1.72043													1	16
0.107527	1.6129													1	15
0.107527	1.50538													1	14
0.107527	1.39785													1	13
0.107527	1.29032													1	12
0.107527	1.1828													1	11
0.107527	1.07527													1	10
0	0.967742													0	9
0	0.860215													0	8
0	0.752688													0	7
0	0.645161													0	6
0.107527	0.537634													1	5
0.107527	0.430108													1	4
0.107527	0.322581													1	3
0.430108	0.215054													4	2
0	0.107527													0	1
0	0													0	0

## Sheet: Blue
15.1613	26.4516													141	246
15.0538	26.3441													140	245
14.9462	26.2366													139	244
14.7312	26.129													137	243
14.7312	26.0215													137	242
14.6237	25.914													136	241
14.5161	25.8065													135	240
14.4086	25.6989													134	239
14.3011	25.5914													133	238
14.1935	25.4839													132	237
13.9785	25.3763													130	236
13.9785	25.2688													130	235
13.871	25.1613													129	234
13.7634	25.0538													128	233
13.5484	24.9462													126	232
13.5484	24.8387													126	231
13.3333	24.7312													124	230
13.2258	24.6237													123	229
13.1183	24.5161													122	228
13.1183	24.4086													122	227
12.9032	24.3011													120	226
12.7957	24.1935													119	225
12.6882	24.086													118	224
12.6882	23.9785													118	223
12.4731	23.871													116	222
12.3656	23.7634													115	221
12.2581	23.6559													114	220
12.1505	23.5484													113	219
12.043	23.4409													112	218
11.9355	23.3333													111	217
11.828	23.2258													110	216
11.7204	23.1183													109	215
11.6129	23.0108													108	214
11.5054	22.9032													107	213
11.3978	22.7957													106	212
11.2903	22.6882													105	211
11.1828	22.5806													104	210
11.1828	22.4731													104	209
10.9677	22.3656													102	208
10.8602	22.2581													101	207
10.7527	22.1505													100	206
10.6452	22.043													99	205
10.6452	21.9355													99	204
10.4301	21.828													97	203
10.3226	21.7204													96	202
10.2151	21.6129													95	201
10.2151	21.5054													95	200
10	21.3978													93	199
9.89247	21.2903													92	198
9.78495	21.1828													91	197
9.67742	21.0753													90	196
9.56989	20.9677													89	195
9.24731	20.8602													86	194
9.03226	20.7527													84	193
9.24731	20.6452													86	192
9.13978	20.5376													85	191
8.8172	20.4301													82	190
8.70968	20.3226													81	189
8.60215	20.2151													80	188
8.8172	20.1075													82	187
8.70968	20													81	186
8.70968	19.8925													81	185
8.60215	19.7849													80	184
8.49462	19.6774													79	183
8.3871	19.5699													78	182
8.3871	19.4624													78	181
8.27957	19.3548													77	180
8.17204	19.2473													76	179
8.06452	19.1398													75	178
7.95699	19.0323													74	177
7.84946	18.9247													73	176
7.84946	18.8172													73	175
7.74194	18.7097													72	174
7.63441	18.6022													71	173
7.52688	18.4946													70	172
7.41935	18.3871													69	171
7.52688	18.2796													70	170
7.41935	18.172													69	169
7.31183	18.0645													68	168
7.2043	17.957													67	167
7.09677	17.8495													66	166
7.09677	17.7419													66	165
6.98925	17.6344													65	164
6.88172	17.5269													64	163
6.77419	17.4194													63	162
6.66667	17.3118													62	161
6.66667	17.2043													62	160
6.55914	17.0968													61	159
6.55914	16.9892													61	158
6.45161	16.8817													60	157
6.34409	16.7742													59	156
6.23656	16.6667													58	155
6.23656	16.5591													58	154
6.12903	16.4516													57	153
6.02151	16.3441													56	152
5.91398	16.2366													55	151
6.02151	16.129													56	150
5.91398	16.0215													55	149
5.80645	15.914													54	148
5.69892	15.8065													53	147
5.5914	15.6989													52	146
5.5914	15.5914													52	145
5.5914	15.4839													52	144
5.48387	15.3763													51	143
5.37634	15.2688													50	142
5.37634	15.1613													50	141
5.26882	15.0538													49	140
5.16129	14.9462													48	139
5.05376	14.8387													47	138
4.94624	14.7312													46	137
5.05376	14.6237													47	136
4.94624	14.5161													46	135
4.83871	14.4086													45	134
4.73118	14.3011													44	133
4.62366	14.1935													43	132
4.51613	14.086													42	131
4.62366	13.9785													43	130
4.51613	13.871													42	129
4.4086	13.7634													41	128
4.30108	13.6559													40	127
4.19355	13.5484													39	126
4.19355	13.4409													39	125
4.19355	13.3333													39	124
4.08602	13.2258													38	123
4.08602	13.1183													38	122
3.97849	13.0108													37	121
3.87097	12.9032													36	120
3.76344	12.7957													35	119
3.87097	12.6882													36	118
3.76344	12.5806													35	117
3.76344	12.4731													35	116
3.65591	12.3656													34	115
3.54839	12.2581													33	114
3.44086	12.1505													32	113
3.54839	12.043													33	112
3.44086	11.9355													32	111
3.33333	11.828													31	110
3.33333	11.7204													31	109
3.22581	11.6129													30	108
3.11828	11.5054													29	107
3.11828	11.3978													29	106
3.11828	11.2903													29	105
3.11828	11.1828													29	104
3.01075	11.0753													28	103
2.90323	10.9677													27	102
2.90323	10.8602													27	101
2.7957	10.7527													26	100
2.90323	10.6452													27	99
2.7957	10.5376													26	98
2.68817	10.4301													25	97
2.68817	10.3226													25	96
2.58065	10.2151													24	95
2.58065	10.1075													24	94
2.47312	10													23	93
2.58065	9.89247													24	92
2.47312	9.78495													23	91
2.47312	9.67742													23	90
2.36559	9.56989													22	89
2.36559	9.46237													22	88
2.25806	9.35484													21	87
2.25806	9.24731													21	86
2.15054	9.13978													20	85
2.15054	9.03226													20	84
2.15054	8.92473													20	83
2.04301	8.8172													19	82
2.04301	8.70968													19	81
1.93548	8.60215													18	80
1.93548	8.49462													18	79
1.93548	8.3871													18	78
1.82796	8.27957													17	77
1.93548	8.17204													18	76
1.82796	8.06452													17	75
1.82796	7.95699													17	74
1.72043	7.84946													16	73
1.72043	7.74194													16	72
1.6129	7.63441													15	71
1.6129	7.52688													15	70
1.50538	7.41935													14	69
1.50538	7.31183													14	68
1.6129	7.2043													15	67
1.50538	7.09677													14	66
1.50538	6.98925													14	65
1.39785	6.88172													13	64
1.39785	6.77419													13	63
1.39785	6.66667													13	62
1.29032	6.55914													12	61
1.29032	6.45161													12	60
1.29032	6.34409													12	59
1.29032	6.23656													12	58
1.29032	6.12903													12	57
1.1828	6.02151													11	56
1.1828	5.91398													11	55
1.07527	5.80645													10	54
1.07527	5.69892													10	53
1.07527	5.5914													10	52
0.967742	5.48387													9	51
0.967742	5.37634													9	50
0.967742	5.26882													9	49
0.860215	5.16129													8	48
0.860215	5.05376													8	47
0.860215	4.94624													8	46
0.860215	4.83871													8	45
0.860215	4.73118													8	44
0.860215	4.62366													8	43
0.752688	4.51613													7	42
0.752688	4.4086													7	41
0.752688	4.30108													7	40
0.645161	4.19355													6	39
0.645161	4.08602													6	38
0.645161	3.97849													6	37
0.537634	3.87097													5	36
0.537634	3.76344													5	35
0.537634	3.65591													5	34
0.645161	3.54839													6	33
0.537634	3.44086													5	32
0.430108	3.33333													4	31
0.430108	3.22581													4	30
0.537634	3.11828													5	29
0.430108	3.01075													4	28
0.430108	2.90323													4	27
0.430108	2.7957													4	26
0.322581	2.68817													3	25
0.322581	2.58065													3	24
0.322581	2.47312													3	23
0.322581	2.36559													3	22
0.215054	2.25806													2	21
0.215054	2.15054													2	20
0.215054	2.04301													2	19
0.215054	1.93548													2	18
0.215054	1.82796													2	17
0.107527	1.72043													1	16
0.215054	1.6129													2	15
0.215054	1.50538													2	14
0.215054	1.39785													2	13
0.215054	1.29032													2	12
0.215054	1.1828													2	11
0.107527	1.07527													1	10
0.107527	0.967742													1	9
0.107527	0.860215													1	8
0.107527	0.752688													1	7
0.107527	0.645161													1	6
0.107527	0.537634													1	5
0.107527	0.430108													1	4
0.107527	0.322581													1	3
0.107527	0.215054													1	2
0.107527	0.107527													1	1
0	0													0	0

## Sheet: Red
20.3226	26.3441													189	245
20.2151	26.2366													188	244
20	26.129													186	243
19.7849	26.0215													184	242
19.6774	25.914													183	241
19.4624	25.8065													181	240
19.1398	25.6989													178	239
19.0323	25.5914													177	238
18.8172	25.4839													175	237
18.6022	25.3763													173	236
18.4946	25.2688													172	235
18.2796	25.1613													170	234
18.172	25.0538													169	233
17.957	24.9462													167	232
17.7419	24.8387													165	231
17.6344	24.7312													164	230
17.4194	24.6237													162	229
17.3118	24.5161													161	228
17.0968	24.4086													159	227
16.8817	24.3011													157	226
16.7742	24.1935													156	225
16.5591	24.086													154	224
16.3441	23.9785													152	223
16.2366	23.871													151	222
16.0215	23.7634													149	221
15.914	23.6559													148	220
15.8065	23.5484													147	219
15.5914	23.4409													145	218
15.4839	23.3333													144	217
15.2688	23.2258													142	216
15.1613	23.1183													141	215
14.9462	23.0108													139	214
14.8387	22.9032													138	213
14.6237	22.7957													136	212
14.5161	22.6882													135	211
14.4086	22.5806													134	210
14.3011	22.4731													133	209
14.086	22.3656													131	208
13.9785	22.2581													130	207
13.7634	22.1505													128	206
13.6559	22.043													127	205
13.4409	21.9355													125	204
13.3333	21.828													124	203
13.2258	21.7204													123	202
13.1183	21.6129													122	201
13.0108	21.5054													121	200
12.7957	21.3978													119	199
12.6882	21.2903													118	198
12.5806	21.1828													117	197
12.3656	21.0753													115	196
12.2581	20.9677													114	195
12.043	20.8602													112	194
11.9355	20.7527													111	193
11.828	20.6452													110	192
11.7204	20.5376													109	191
11.6129	20.4301													108	190
11.5054	20.3226													107	189
11.2903	20.2151													105	188
11.1828	20.1075													104	187
11.0753	20													103	186
10.9677	19.8925													102	185
10.8602	19.7849													101	184
10.6452	19.6774													99	183
10.5376	19.5699													98	182
10.4301	19.4624													97	181
10.3226	19.3548													96	180
10.3226	19.2473													96	179
10.2151	19.1398													95	178
10	19.0323													93	177
9.89247	18.9247													92	176
9.78495	18.8172													91	175
9.67742	18.7097													90	174
9.56989	18.6022													89	173
9.46237	18.4946													88	172
9.35484	18.3871													87	171
9.24731	18.2796													86	170
9.13978	18.172													85	169
9.03226	18.0645													84	168
8.92473	17.957													83	167
8.70968	17.8495													81	166
8.70968	17.7419													81	165
8.60215	17.6344													80	164
8.60215	17.5269													80	163
8.49462	17.4194													79	162
8.3871	17.3118													78	161
8.27957	17.2043													77	160
8.17204	17.0968													76	159
7.95699	16.9892													74	158
7.95699	16.8817													74	157
7.84946	16.7742													73	156
7.74194	16.6667													72	155
7.63441	16.5591													71	154
7.52688	16.4516													70	153
7.41935	16.3441													69	152
7.41935	16.2366													69	151
7.31183	16.129													68	150
7.2043	16.0215													67	149
7.09677	15.914													66	148
7.09677	15.8065													66	147
6.98925	15.6989													65	146
6.88172	15.5914													64	145
6.77419	15.4839													63	144
6.77419	15.3763													63	143
6.77419	15.2688													63	142
6.66667	15.1613													62	141
6.55914	15.0538													61	140
6.45161	14.9462													60	139
6.45161	14.8387													60	138
6.34409	14.7312													59	137
6.23656	14.6237													58	136
6.12903	14.5161													57	135
6.12903	14.4086													57	134
6.02151	14.3011													56	133
5.91398	14.1935													55	132
5.80645	14.086													54	131
5.80645	13.9785													54	130
5.69892	13.871													53	129
5.5914	13.7634													52	128
5.48387	13.6559													51	127
5.48387	13.5484													51	126
5.37634	13.4409													50	125
5.26882	13.3333													49	124
5.16129	13.2258													48	123
5.16129	13.1183													48	122
5.05376	13.0108													47	121
4.94624	12.9032													46	120
4.94624	12.7957													46	119
4.83871	12.6882													45	118
4.73118	12.5806													44	117
4.73118	12.4731													44	116
4.62366	12.3656													43	115
4.51613	12.2581													42	114
4.4086	12.1505													41	113
4.4086	12.043													41	112
4.30108	11.9355													40	111
4.30108	11.828													40	110
4.19355	11.7204													39	109
4.08602	11.6129													38	108
3.97849	11.5054													37	107
3.97849	11.3978													37	106
3.87097	11.2903													36	105
3.87097	11.1828													36	104
3.87097	11.0753													36	103
3.76344	10.9677													35	102
3.76344	10.8602													35	101
3.65591	10.7527													34	100
3.54839	10.6452													33	99
3.54839	10.5376													33	98
3.44086	10.4301													32	97
3.33333	10.3226													31	96
3.33333	10.2151													31	95
3.22581	10.1075													30	94
3.11828	10													29	93
3.11828	9.89247													29	92
3.01075	9.78495													28	91
3.01075	9.67742													28	90
2.90323	9.56989													27	89
2.90323	9.46237													27	88
2.7957	9.35484													26	87
2.68817	9.24731													25	86
2.68817	9.13978													25	85
2.58065	9.03226													24	84
2.58065	8.92473													24	83
2.47312	8.8172													23	82
2.47312	8.70968													23	81
2.36559	8.60215													22	80
2.36559	8.49462													22	79
2.25806	8.3871													21	78
2.25806	8.27957													21	77
2.15054	8.17204													20	76
2.15054	8.06452													20	75
2.04301	7.95699													19	74
2.04301	7.84946													19	73
1.93548	7.74194													18	72
1.93548	7.63441													18	71
1.82796	7.52688													17	70
1.82796	7.41935													17	69
1.72043	7.31183													16	68
1.72043	7.2043													16	67
1.6129	7.09677													15	66
1.6129	6.98925													15	65
1.6129	6.88172													15	64
1.50538	6.77419													14	63
1.39785	6.66667													13	62
1.39785	6.55914													13	61
1.39785	6.45161													13	60
1.29032	6.34409													12	59
1.29032	6.23656													12	58
1.1828	6.12903													11	57
1.1828	6.02151													11	56
1.07527	5.91398													10	55
1.07527	5.80645													10	54
1.07527	5.69892													10	53
0.860215	5.5914													8	52
0.860215	5.48387													8	51
0.752688	5.37634													7	50
0.752688	5.26882													7	49
0.752688	5.16129													7	48
0.645161	5.05376													6	47
0.645161	4.94624													6	46
0.752688	4.83871													7	45
0.645161	4.73118													6	44
0.645161	4.62366													6	43
0.537634	4.51613													5	42
0.537634	4.4086													5	41
0.537634	4.30108													5	40
0.430108	4.19355													4	39
0.430108	4.08602													4	38
0.430108	3.97849													4	37
0.322581	3.87097													3	36
0.322581	3.76344													3	35
0.215054	3.65591													2	34
0.107527	3.54839													1	33
0.215054	3.44086													2	32
0.107527	3.33333													1	31
0.107527	3.22581													1	30
0.107527	3.11828													1	29
0.107527	3.01075													1	28
0	2.90323													0	27
0	2.7957													0	26
0	2.68817													0	25
0	2.58065													0	24
0	2.47312													0	23
-0.107527	2.36559													-1	22
-0.107527	2.25806													-1	21
-0.107527	2.15054													-1	20
-0.107527	2.04301													-1	19
-0.107527	1.93548													-1	18
-0.215054	1.82796													-2	17
-0.215054	1.72043													-2	16
-0.215054	1.6129													-2	15
-0.215054	1.50538													-2	14
-0.322581	1.39785													-3	13
-0.322581	1.29032													-3	12
-0.322581	1.1828													-3	11
-0.322581	1.07527													-3	10
-0.322581	0.967742													-3	9
-0.322581	0.860215													-3	8
-0.322581	0.752688													-3	7
-0.430108	0.645161													-4	6
-0.430108	0.537634													-4	5
-0.430108	0.430108													-4	4
-0.430108	0.322581													-4	3
-0.430108	0.215054													-4	2
-0.322581	0.107527													-3	1
0	0													0	0
