# Supplementary material for: Regrafting submillimeter-scale ferromagnetic soft continuums
Source: Nat Commun. 2025 Jul 31;16:7023. doi: 10.1038/s41467-025-60928-6 (PMC12313971; doi:10.1038/s41467-025-60928-6)
Supplement: Supplementary file 25 — Source Data [file 41467_2025_60928_MOESM25_ESM.zip › Source File/Fig 2E/E - theo.xlsx]

## Sheet: Sheet1
1(0)-5-2				6*-5-2				1(0)*-3-2				1(0)*-5-1.5
exp		fe		exp		fe		exp		fe		exp		fe
17.8839	23.1828	0	0	13.7968	25.9301	0	0	14.5419	25.028	0	0	11.1785	27.6989	0	0
15.9914	22.0473	0.000126872	0.141643	12.5247	24.7559	6.90571e-05	0.140851	12.9591	23.8409	9.24091e-05	0.141215	10.0903	26.5118	3.04998e-05	0.13991
14.0989	20.9118	0.00122262	0.283435	11.2527	23.5817	0.000826827	0.281815	11.5742	22.6538	0.00100268	0.282561	9.00215	25.3247	0.000416531	0.279882
12.5849	19.7763	0.00328723	0.425376	10.0785	22.4075	0.00227331	0.422893	10.1892	21.4667	0.0027308	0.424038	8.0129	24.1376	0.00115809	0.419916
11.071	18.6409	0.00632072	0.567466	8.7086	21.2333	0.0044085	0.564084	9.10107	20.2796	0.00527679	0.565646	7.02366	22.9505	0.00225519	0.560012
9.65161	17.5054	0.0103231	0.709705	7.63226	20.0591	0.00723241	0.705388	8.0129	19.0925	0.00864064	0.707385	6.03441	21.7634	0.00370782	0.700171
8.42151	16.3699	0.0152943	0.852093	6.65376	18.8849	0.010745	0.846806	7.02366	17.9054	0.0128223	0.849255	5.44086	20.5763	0.00551597	0.840393
7.38065	15.2344	0.0281434	1.13732	5.87097	17.7108	0.0198364	1.12998	6.23226	16.7183	0.0178219	0.991255	4.74839	19.3892	0.00767966	0.980677
6.33978	14.0989	0.0365219	1.28003	4.99032	16.5366	0.0257589	1.27167	5.34194	15.5312	0.0236393	1.13339	4.25376	18.2022	0.0101989	1.12102
5.5828	12.9634	0.0460654	1.42263	4.30538	15.3624	0.0325165	1.41329	4.64946	14.3441	0.0306891	1.27556	3.66022	17.0151	0.0132449	1.2614
4.73118	11.828	0.0567739	1.5651	3.62043	14.1882	0.0401091	1.55486	3.95699	13.157	0.0387278	1.41764	3.26452	15.828	0.0167232	1.40176
3.87957	10.6925	0.0686475	1.70746	2.93548	13.014	0.0485367	1.69636	3.36344	11.9699	0.0477554	1.55964	2.67097	14.6409	0.0206335	1.5421
3.31183	9.55699	0.081686	1.8497	2.44624	11.8398	0.0577994	1.83779	2.76989	10.7828	0.0577719	1.70155	2.37419	13.4538	0.024976	1.68242
2.55484	8.42151	0.0958895	1.99182	2.05484	10.6656	0.0678971	1.97917	2.37419	9.5957	0.0687772	1.84338	2.07742	12.2667	0.0297506	1.82272
1.9871	7.28602	0.111258	2.13382	1.56559	9.4914	0.0788299	2.12048	1.87957	8.4086	0.0807715	1.98512	1.78065	11.0796	0.0349574	1.96301		0.00314159	0.999994
1.41935	6.15054	0.127791	2.2757	1.36989	8.3172	0.0905977	2.26174	1.38495	7.2215	0.0937546	2.12678	1.5828	9.89247	0.0405964	2.10327		0.0104719	1.99997
0.946237	5.01505	0.14549	2.41743	0.978495	7.14301	0.103193	2.40291	1.08817	6.03441	0.107727	2.26835	1.48387	8.70538	0.0466674	2.24351		0.0219909	2.9999
0.473118	3.87957	0.164267	2.55896	0.684946	5.96882	0.116573	2.54398	0.692473	4.84731	0.122683	2.4098	1.1871	7.51828	0.0531621	2.38374		0.041887	3.99974
0.0946237	2.74409	0.184122	2.70031	0.587097	4.79462	0.130735	2.68495	0.494624	3.66021	0.138563	2.55112	0.989247	6.33118	0.0600648	2.52393		0.0785359	4.99926
		0.205057	2.84146	0.391398	3.62043	0.145682	2.82582	0.296774	2.47312	0.155367	2.6923	0.791398	5.14409	0.0673756	2.66409		0.125652	5.99842
		0.227071	2.98243	0.293548	2.44624	0.161412	2.96658	0.098925	1.28602	0.173094	2.83334	0.593548	3.95699	0.0750945	2.80422		0.190561	6.99689
		0.250163	3.12321	0.0978495	1.27204	0.177925	3.10725	0	0	0.191745	2.97425	0.395699	2.76989	0.0832214	2.94431		0.276393	7.99427
		0.274334	3.2638			0.195222	3.24782			0.211319	3.11501	0.197849	1.5828	0.0917564	3.08438		0.386271	8.99005
		0.299584	3.4042			0.213302	3.38829			0.231817	3.25564	0.0989247	0.395699	0.1007	3.22442		0.523307	9.98355
		0.325906	3.54437			0.23216	3.52863			0.253238	3.39613			0.110051	3.36443		0.690595	10.974
		0.35324	3.68429			0.251763	3.66885			0.275577	3.53645			0.119805	3.5044		0.878684	11.9613
		0.381584	3.82397			0.272109	3.80893			0.298789	3.67659			0.129948	3.64433		1.11464	12.9425
		0.410939	3.96341			0.293198	3.94887			0.322873	3.81655			0.140481	3.78422		1.3754	13.9187
		0.441305	4.1026			0.315032	4.08869			0.347831	3.95633			0.151403	3.92407		1.69205	14.885
		0.472681	4.24155			0.33761	4.22838			0.373661	4.09593			0.162715	4.06388		2.03735	15.8435
		0.505069	4.38025			0.360932	4.36793			0.400364	4.23535			0.174416	4.20365		2.42873	16.7903
		0.538467	4.51871			0.384997	4.50736			0.42794	4.37459			0.186507	4.34338		2.8504	17.7268
		0.572818	4.65692			0.409772	4.64665			0.456388	4.51365			0.198986	4.48307		3.3412	18.6437
		0.608108	4.79485			0.43525	4.78579			0.485665	4.65253			0.211841	4.62273		3.84518	19.5507
		0.644336	4.93249			0.461429	4.92477			0.515762	4.7912			0.225065	4.76233		4.42338	20.4322
		0.681503	5.06984			0.488311	5.0636			0.546677	4.92965			0.238661	4.9019		5.03636	21.2954
		0.71961	5.2069			0.515895	5.20227			0.578412	5.06789			0.252626	5.04141		5.68366	22.1389
		0.758654	5.34368			0.544182	5.34078			0.610965	5.20592			0.266962	5.18088		6.38884	22.9536
		0.798638	5.48017			0.573171	5.47914			0.644338	5.34373			0.281669	5.3203		7.12904	23.7443
		0.83956	5.61637			0.602862	5.61733			0.67853	5.48133			0.296746	5.45967		7.90365	24.5098
		0.881373	5.7523			0.633226	5.75539			0.713541	5.61871			0.312193	5.599		8.73848	25.2377
		0.92405	5.88792			0.664249	5.89327			0.749334	5.75589			0.327999	5.73829		9.58075	25.9476
		0.967591	6.02321			0.695931	6.03097			0.78589	5.89284			0.344155	5.87752		10.4833	26.6148
		1.012	6.15819			0.728272	6.1685			0.823209	6.02955			0.360662	6.01671		11.3904	27.2636
		1.05727	6.29286			0.761271	6.30586			0.861291	6.16602			0.37752	6.15584
		1.1034	6.4272			0.79493	6.44304			0.900137	6.30225			0.394728	6.29492
		1.1504	6.56123			0.829247	6.58004			0.939745	6.43824			0.412288	6.43394
		1.19826	6.69494			0.864222	6.71687			0.980116	6.574			0.430198	6.57292
		1.24696	6.82834			0.899842	6.85352			1.02125	6.70952			0.448459	6.71184
		1.29645	6.9614			0.936075	6.98999			1.06313	6.8448			0.467065	6.85071
		1.34673	7.09412			0.972922	7.12627			1.10571	6.97982			0.486001	6.98953
		1.39779	7.22651			1.01038	7.26236			1.149	7.11459			0.505267	7.12829
		1.44965	7.35856			1.04846	7.39826			1.193	7.2491			0.524864	7.267
		1.50229	7.49027			1.08714	7.53397			1.2377	7.38336			0.544791	7.40564
		1.55572	7.62165			1.12645	7.6695			1.2831	7.51736			0.565049	7.54424
		1.60994	7.75269			1.16636	7.80483			1.32921	7.65111			0.585637	7.68277
		1.66494	7.88341			1.20688	7.93999			1.37603	7.7846			0.606556	7.82125
		1.72066	8.01378			1.24798	8.07495			1.42354	7.91785			0.6278	7.95968
		1.77709	8.1438			1.28964	8.20971			1.4717	8.05083			0.649355	8.09806
		1.83425	8.27347			1.33188	8.34427			1.52052	8.18354			0.671222	8.23637
		1.89214	8.4028			1.3747	8.47863			1.56999	8.31598			0.693399	8.37463
		1.95074	8.53178			1.41808	8.61279			1.62012	8.44815			0.715888	8.51283
		2.01007	8.6604			1.46204	8.74676			1.67091	8.58006			0.738688	8.65097
		2.07011	8.78868			1.50658	8.88053			1.72234	8.71169			0.761799	8.78905
		2.13084	8.91663			1.55166	9.01411			1.77444	8.84306			0.785221	8.92708
		2.19225	9.04423			1.59729	9.1475			1.82715	8.97415			0.808932	9.06508
		2.25434	9.17149			1.64347	9.28069			1.88047	9.10497			0.832964	9.20303
		2.31712	9.2984			1.69021	9.41368			1.9344	9.23552			0.857317	9.34094
		2.38057	9.42497			1.73749	9.54648			1.98893	9.3658			0.881989	9.4788
		2.44471	9.55119			1.78534	9.67908			2.04408	9.49581			0.906982	9.61662
		2.50953	9.67707			1.83373	9.81148			2.09983	9.62554			0.932296	9.7544
		2.57504	9.8026			1.88267	9.94368			2.15618	9.75501			0.95793	9.89213
										2.21315	9.8842			0.983884	10.0298
		2.64171	9.92834			1.93248	10.0762			2.27081	10.0132			1.0106	10.1686
		2.70922	10.0536			1.98298	10.2084			2.32906	10.142			1.03805	10.3074
		2.77756	10.1784			2.03417	10.3403			2.38791	10.2704			1.06622	10.4459
		2.84673	10.3027			2.08605	10.472			2.44737	10.3986			1.09513	10.5844
		2.91674	10.4265			2.13863	10.6033			2.50742	10.5264			1.12476	10.7227
		2.98758	10.5499			2.19189	10.7344			2.56806	10.6539			1.15512	10.8609
		3.05925	10.6727			2.24585	10.8652			2.62931	10.7812			1.18621	10.999
		3.13175	10.7951			2.30049	10.9958			2.69116	10.9081			1.21803	11.137
		3.20513	10.917			2.35587	11.126			2.7536	11.0348			1.25073	11.2748
		3.27927	11.0383			2.4119	11.2559			2.81659	11.1611			1.28416	11.4124
		3.35417	11.1591			2.46858	11.3855			2.88013	11.2871			1.31832	11.5498
		3.42983	11.2794			2.52591	11.5148			2.94421	11.4128			1.35322	11.687
		3.50625	11.3992			2.58389	11.6438			3.00885	11.5383			1.38886	11.824
		3.58343	11.5185			2.64252	11.7724			3.07404	11.6634			1.42523	11.9607
		3.66137	11.6372			2.7018	11.9008			3.13977	11.7882			1.46233	12.0973
		3.74006	11.7554			2.76173	12.0288			3.20606	11.9127			1.50017	12.2336
		3.81951	11.8731			2.82231	12.1565			3.27289	12.0369			1.53874	12.3697
		3.89963	11.9903			2.88348	12.2839			3.34022	12.1607			1.57798	12.5056
		3.98042	12.107			2.94525	12.411			3.40804	12.2843			1.61789	12.6413
		4.06189	12.2231			3.0076	12.5377			3.47637	12.4076			1.65848	12.7767
		4.14402	12.3388			3.07055	12.6642			3.5452	12.5306			1.69974	12.912
		4.22683	12.4539			3.13409	12.7903			3.61452	12.6533			1.74167	13.047
		4.31031	12.5686			3.19822	12.9161			3.68435	12.7757			1.78427	13.1817
		4.39446	12.6827			3.26295	13.0416			3.75467	12.8978			1.82754	13.3163
		4.47924	12.7963			3.32824	13.1668			3.82548	13.0196			1.87147	13.4506
		4.56462	12.9094			3.39408	13.2917			3.89673	13.1411			1.91602	13.5847
		4.6506	13.022			3.46046	13.4162			3.96844	13.2623			1.96118	13.7185
		4.73716	13.1341			3.52737	13.5404			4.0406	13.3832			2.00696	13.8521
		4.82431	13.2456			3.59482	13.6643			4.11321	13.5038			2.05336	13.9854
		4.91206	13.3567			3.66281	13.7879			4.18627	13.6242			2.10037	14.1185
		5.0004	13.4673			3.73134	13.9112			4.25978	13.7442			2.14799	14.2514
		5.08933	13.5774			3.80041	14.0342			4.33374	13.8639			2.19623	14.384
		5.17881	13.6871			3.86999	14.1568			4.40814	13.9834			2.24506	14.5165
		5.26882	13.7962			3.94005	14.2792			4.48294	14.1025			2.29445	14.6486
		5.35934	13.9049			4.0106	14.4012			4.55814	14.2214			2.34439	14.7806
		5.45038	14.013			4.08164	14.5229			4.63375	14.34			2.3949	14.9123
		5.54193	14.1207			4.15317	14.6443			4.70977	14.4583			2.44596	15.0437
		5.63401	14.228			4.22518	14.7654			4.78619	14.5764			2.49759	15.1749
		5.7266	14.3347			4.29768	14.8862			4.86302	14.6941			2.54977	15.3059
		5.81971	14.441			4.37067	15.0067			4.94026	14.8116			2.60252	15.4366
		5.91331	14.5468			4.44411	15.1269			5.01788	14.9288			2.65579	15.5671
		6.00735	14.6522			4.51799	15.2468			5.09586	15.0457			2.70956	15.6973
		6.10184	14.7571			4.5923	15.3663			5.1742	15.1624			2.76384	15.8274
		6.19678	14.8616			4.66706	15.4856			5.2529	15.2788			2.81862	15.9571
		6.29217	14.9656			4.74224	15.6046			5.33197	15.3949			2.8739	16.0867
		6.38801	15.0691			4.81787	15.7233			5.4114	15.5108			2.9297	16.216
		6.4843	15.1722			4.89393	15.8417			5.4912	15.6263			2.98599	16.345
		6.58104	15.2749			4.97043	15.9598			5.57135	15.7416			3.04279	16.4739
		6.67822	15.3771			5.04736	16.0776			5.65186	15.8567			3.10008	16.6024
		6.77578	15.4789			5.12467	16.1951			5.73269	15.9715			3.15782	16.7308
		6.87372	15.5803			5.20236	16.3123			5.81383	16.086			3.216	16.8589
		6.97205	15.6813			5.28045	16.4292			5.8953	16.2003			3.27464	16.9868
		7.07076	15.7818			5.35892	16.5459			5.97709	16.3144			3.33372	17.1145
		7.16986	15.8819			5.43778	16.6622			6.05919	16.4282			3.39326	17.2419
		7.26935	15.9817			5.51702	16.7783			6.14162	16.5417			3.45324	17.3691
		7.36921	16.0809			5.59666	16.8941			6.22436	16.655			3.51367	17.496
		7.46946	16.1798			5.67667	17.0096			6.30742	16.768			3.57454	17.6228
		7.57004	16.2784			5.75702	17.1249			6.39076	16.8808			3.63581	17.7493
		7.67096	16.3765			5.83773	17.2399			6.47438	16.9934			3.69748	17.8756
		7.7722	16.4743			5.91877	17.3546			6.55829	17.1058			3.75955	18.0017
		7.87379	16.5716			6.00017	17.4691			6.64249	17.2179			3.82202	18.1276
		7.9757	16.6686			6.08191	17.5832			6.72697	17.3297			3.8849	18.2532
		8.07795	16.7652			6.16399	17.6971			6.81173	17.4414			3.94818	18.3786
		8.18053	16.8614			6.24642	17.8108			6.89678	17.5528			4.01186	18.5038
		8.2834	16.9573			6.32916	17.9242			6.98206	17.664			4.07588	18.6289
		8.3866	17.0529			6.4122	18.0373			7.06764	17.7751			4.14031	18.7537
		8.49013	17.148			6.49556	18.1502			7.15352	17.8859			4.20513	18.8783
		8.59399	17.2428			6.57922	18.2628			7.23969	17.9964			4.27035	19.0027
		8.69818	17.3373			6.66319	18.3752			7.32615	18.1068			4.33598	19.1269
		8.80271	17.4314			6.74746	18.4873			7.41291	18.2169			4.40201	19.2509
		8.90757	17.5251			6.83205	18.5992			7.49996	18.3268			4.46844	19.3747
		9.01275	17.6184			6.91694	18.7108			7.58731	18.4364			4.53527	19.4982
		9.11957	17.7124			7.00223	18.8223			7.6761	18.5472			4.60328	19.6228
		9.22705	17.8056			7.08781	18.9335			7.76567	18.6574			4.67212	19.747
		9.3352	17.8981			7.17369	19.0445			7.85602	18.767			4.74179	19.8708
		9.44402	17.9898			7.25986	19.1553			7.94713	18.876			4.81229	19.9941
		9.5535	18.0807			7.34633	19.2657			8.03902	18.9845			4.88362	20.1169
		9.66364	18.171			7.4331	19.3759			8.13168	19.0923			4.95577	20.2394
		9.77445	18.2604			7.52017	19.4859			8.22511	19.1996			5.02876	20.3613
		9.88593	18.3492			7.60753	19.5956			8.31931	19.3064			5.10257	20.4829
		9.9981	18.437			7.69518	19.7051			8.41437	19.4123			5.17729	20.6039
		10.1108	18.524			7.78309	19.8143			8.51004	19.5176			5.25272	20.7243
		10.2239	18.6102			7.87125	19.9232			8.60634	19.6222			5.32885	20.8442
		10.3376	18.6957			7.95966	20.0319			8.70327	19.7262			5.40569	20.9636
		10.4518	18.7804			8.04833	20.1404			8.80081	19.8294			5.48323	21.0825
		10.5664	18.8643			8.13725	20.2487			8.89898	19.9321			5.56148	21.2008
		10.6816	18.9474			8.22642	20.3567			8.99778	20.034			5.64043	21.3187
		10.7973	19.0298			8.31584	20.4645			9.0972	20.1353			5.72009	21.436
		10.9135	19.1114			8.40554	20.5721			9.19728	20.236			5.80047	21.5528
		11.0301	19.1924			8.49544	20.6795			9.29785	20.3361			5.88144	21.6692
		11.1471	19.2726			8.58556	20.7866			9.39892	20.4355			5.96298	21.7851
		11.2644	19.3522			8.67589	20.8936			9.50049	20.5344			6.0451	21.9005
		11.3821	19.4311			8.76644	21.0003			9.60255	20.6327			6.1278	22.0153
		11.5003	19.5093			8.85719	21.1068			9.7051	20.7303			6.21108	22.1297
		11.6188	19.5868			8.94816	21.2131			9.80815	20.8273			6.29493	22.2436
		11.7376	19.6636			9.03934	21.3192			9.9117	20.9238			6.37937	22.357
		11.8569	19.7397			9.13073	21.4251			10.0157	21.0196			6.46434	22.47
		11.9764	19.8153			9.22229	21.5309			10.1201	21.115			6.54978	22.5825
		12.0962	19.8903			9.31402	21.6364			10.2249	21.2098			6.63568	22.6946
		12.2163	19.9648			9.40593	21.7418			10.3301	21.3041			6.72204	22.8063
		12.3367	20.0386			9.49801	21.8469			10.4356	21.3979			6.80887	22.9175
		12.4573	20.1119			9.59027	21.9519			10.5416	21.4911			6.89615	23.0283
		12.5783	20.1846			9.6827	22.0568			10.6479	21.5839			6.9839	23.1387
		12.6995	20.2567			9.7753	22.1614			10.7546	21.6761			7.0721	23.2487
		12.821	20.3283			9.86807	22.2659			10.8617	21.7678			7.16073	23.3582
		12.9427	20.3994			9.96097	22.3702			10.969	21.8592			7.24971	23.4675
		13.0646	20.4701			10.054	22.4744			11.0767	21.95			7.33905	23.5763
		13.1867	20.5403			10.1472	22.5784			11.1846	22.0405			7.42875	23.6848
		13.309	20.61			10.2405	22.6822			11.2928	22.1305			7.51881	23.7929
		13.4316	20.6792			10.334	22.7859			11.4013	22.2201			7.60922	23.9006
		13.5543	20.7479			10.4276	22.8895			11.5101	22.3092			7.69999	24.008
		13.6772	20.8162			10.5213	22.9929			11.6192	22.3979			7.79112	24.1149
		13.8003	20.8841			10.6151	23.0962			11.7286	22.4862			7.88256	24.2217
		13.9236	20.9516			10.7091	23.1993			11.8381	22.5742			7.97426	24.3281
		14.047	21.0187			10.8032	23.3024			11.9479	22.6619			8.06622	24.4342
		14.1705	21.0855			10.8973	23.4053			12.0579	22.7492			8.15844	24.54
		14.2942	21.1518			10.9916	23.508			12.168	22.8361			8.25092	24.6455
		14.418	21.2179			11.0859	23.6107			12.2784	22.9227			8.34366	24.7507
		14.542	21.2835			11.1804	23.7132			12.389	23.009			8.43666	24.8556
		14.666	21.3488			11.275	23.8157			12.4998	23.0949			8.52991	24.9602
		14.7903	21.4137			11.3696	23.918			12.6107	23.1805			8.62342	25.0645
		14.9146	21.4784			11.4644	24.0202			12.7219	23.2658			8.71709	25.1686
		15.0389	21.5428			11.5592	24.1223			12.8331	23.3509			8.81093	25.2725
		15.1634	21.6069			11.654	24.2243			12.9444	23.4357			8.90493	25.3762
		15.2879	21.6708			11.749	24.3263			13.0559	23.5203			8.99909	25.4796
		15.4125	21.7344			11.844	24.4281			13.1675	23.6046			9.09342	25.5829
		15.5372	21.7977			11.939	24.5299			13.2792	23.6887			9.18792	25.6858
		15.6619	21.8607			12.0342	24.6315			13.391	23.7725			9.28258	25.7886
		15.7867	21.9236			12.1294	24.7331			13.503	23.8561			9.3774	25.8912
		15.9116	21.9863			12.2246	24.8347			13.6151	23.9396			9.47231	25.9937
		16.0365	22.0488			12.3199	24.9362			13.7271	24.0229			9.5673	26.096
		16.1614	22.1112			12.4152	25.0376			13.8393	24.106			9.66238	26.1982
		16.2864	22.1734			12.5105	25.1389			13.9515	24.189			9.75754	26.3002
		16.4113	22.2354			12.6059	25.2402			14.0637	24.2718			9.85278	26.4021
		16.5363	22.2973			12.7013	25.3414			14.176	24.3545			9.94811	26.5038
		16.6613	22.359			12.7967	25.4426			14.2884	24.4369			10.0435	26.6054
		16.7863	22.4205			12.8921	25.5437			14.4008	24.5193			10.139	26.7068
		16.9113	22.482			12.9876	25.6448			14.5132	24.6015			10.2344	26.8082
		17.0363	22.5435			13.0831	25.7459			14.6255	24.6837			10.3299	26.9095
		17.1613	22.6048			13.1785	25.8469			14.7379	24.7659			10.4254	27.0107
		17.2862	22.6661			13.274	25.9479			14.8503	24.8479			10.5209	27.1118
		17.4111	22.7273			13.3694	26.0489			14.9626	24.9299			10.6164	27.2129
		17.536	22.7885			13.4649	26.1498			15.075	25.0118			10.7119	27.314
		17.6609	22.8496			13.5604	26.2508			15.1873	25.0937			10.8074	27.4149
