# Supplementary material for: Regrafting submillimeter-scale ferromagnetic soft continuums
Source: Nat Commun. 2025 Jul 31;16:7023. doi: 10.1038/s41467-025-60928-6 (PMC12313971; doi:10.1038/s41467-025-60928-6)
Supplement: Supplementary file 25 — Source Data [file 41467_2025_60928_MOESM25_ESM.zip › Source File/Fig 2E/readme.txt]

A,B列对应x,y坐标 单位mm
O,P列对应x,y像素点坐标

矫正参数
10mm对应94像素点
20mm对应186像素点
30mm对应280像素点
最终取值10mm对应93像素点

但最终矫正后结果总长度33mm左右
未校正直接10:1缩小的话总长度30.+mm
？？？
