# Supplementary material for: Regrafting submillimeter-scale ferromagnetic soft continuums
Source: Nat Commun. 2025 Jul 31;16:7023. doi: 10.1038/s41467-025-60928-6 (PMC12313971; doi:10.1038/s41467-025-60928-6)
Supplement: Supplementary file 25 — Source Data [file 41467_2025_60928_MOESM25_ESM.zip › Source File/Fig 3F/result.xlsx]

## Sheet: Sheet1
1	7.2	1	7.2	1	7.19	1	7.13	1	4	1	3.15
2	10.19	2	10.05	2	9.78	2	9.12	2	3.5	2	2.27
3	8.4	3	8.3	3	8.18	3	8.16	3	4.6	3	4.19
4	8.1	4	8.07	4	7.69	4	7.32	4	4.8	4	3.97
5	6.3	5	6.3	5	6.29	5	6.2	5	5.3	5	3.38
6	0.04	6		6		6		6		6
7	0.05	7		7		7		7		7
8	0.03	8		8		8		8		8
9	0.02	9		9		9		9		9
10	0.08	10		10		10		10		10
11	0.03	11		11		11		11		11
12	0.01	12		12		12		12		12
13	0.09	13		13		13		13		13
