# Supplementary material for: Regrafting submillimeter-scale ferromagnetic soft continuums
Source: Nat Commun. 2025 Jul 31;16:7023. doi: 10.1038/s41467-025-60928-6 (PMC12313971; doi:10.1038/s41467-025-60928-6)
Supplement: Supplementary file 25 — Source Data [file 41467_2025_60928_MOESM25_ESM.zip › Source File/Fig 8F/table.xlsx]

## Sheet: Sheet1
Temp	45	47	49	50	52	53	54	55	59
Heating time	100	66	30	15	8	5	3	2	0.5
Temp	45	47	49	50	52	53	54	55	59
Heating time	83	33	16	9	6	4	3	2	0.5
