# Supplementary material for: Regrafting submillimeter-scale ferromagnetic soft continuums
Source: Nat Commun. 2025 Jul 31;16:7023. doi: 10.1038/s41467-025-60928-6 (PMC12313971; doi:10.1038/s41467-025-60928-6)
Supplement: Supplementary file 25 — Source Data [file 41467_2025_60928_MOESM25_ESM.zip › Source File/Fig S24/FE3O4-PCL_100_8D9MG.DAT]

[Header]
; VSM Data File (default extension .dat)
; Copyright (c) 2003, Quantum Design, Inc. All rights reserved.
TITLE,
FILEOPENTIME,25618829.03,10/24/2023,12:30 pm
BYAPP,VSM,1.0,1.0
INFO,PPMS VSM Option Release 1.3.7 Build 2,APPNAME
INFO,278,COIL_SERIAL_NUMBER
INFO,0,MOMENT_UNITS
INFO,,SAMPLE_MATERIAL
INFO,,SAMPLE_COMMENT
INFO,,SAMPLE_MASS
INFO,,SAMPLE_VOLUME
INFO,,SAMPLE_MOLECULAR_WEIGHT
INFO,,SAMPLE_SIZE
INFO,,SAMPLE_SHAPE
INFO,23.67,SAMPLE_OFFSET
DATATYPE,COMMENT,1
DATATYPE,TIME,2
STARTUPAXIS,X,2
STARTUPAXIS,Y1,5
[Data]
Comment,Time Stamp (sec),Temperature (K),Magnetic Field (Oe),Moment (emu),M. Std. Err. (emu),Transport Action,Averaging Time (sec),Frequency (Hz),Peak Amplitude (mm),Center Position (mm),Coil Signal' (mV),Coil Signal" (mV),Range (mV),M. Quad. Signal (emu),M. Raw' (emu),M. Raw" (emu),Min. Temperature (K),Max. Temperature (K),Min. Field (Oe),Max. Field (Oe),Mass (grams),Motor Lag (deg),Pressure (Torr),VSM Status (code),Motor Status (code),Measure Status (code),PPMS Status (code),System Temp. (K),System Field (Oe),Sample Position (deg),Bridge 1 Resistance (ohms),Bridge 1 Excitation (�A),Bridge 2 Resistance (ohms),Bridge 2 Excitation (�A),Bridge 3 Resistance (ohms),Bridge 3 Excitation (�A),Bridge 4 Resistance (ohms),Bridge 4 Excitation (�A),Signal 1 Vin (V),Signal 2 Vin (V),Digital Inputs (code),Drive 1 Iout (mA),Drive 1 Ipower (W),Drive 2 Iout (mA),Drive 2 Ipower (W),Pressure (),Map 20 (),Map 21 (),Map 22 (),Map 23 (),Map 24 (),Map 25 (),Map 26 (),Map 27 (),Map 28 (),Map 29 ()
,25619006.585,300.06314085,25000.9873046875,0.333148446004756,3.16401298469805E-5,1,0.999253354069792,40.0298881530762,1.98936590020004,17.6799973100424,3.60941819583708,0.638696346499887,25,0.000465078131033138,0.333137623929152,0.0006853731819778,300.062561,300.0637207,25000.767578125,25001.20703125,49.4692689821206,18.7418286641053,7.765,0,0,0,4417,299.9505,25000.9873046875,,,,,,,,,,,,,,,,,17.785473,,,,,,300.06314085,,,,
,25619017.88,300.0585632,24994.96484375,0.33314410868297,4.16971586764659E-6,1,0.999253354069792,40.0298881530762,1.98922052816045,17.6799973100424,3.60905288386687,0.639025615859545,25,0.000500326543484896,0.333133309365901,0.000720619894766723,300.0585632,300.0585632,24994.806640625,24995.123046875,49.8350711291207,18.7434977303751,7.7577,0,0,0,4449,299.9483,24994.96484375,,,,,,,,,,,,,,,,,17.047815,,,,,,300.0585632,,,,
,25619025.345,300.05657955,24938.1435546875,0.333139715834771,3.2675329506182E-5,1,0.999253354069792,40.0298881530762,1.98922465740668,17.6799973100424,3.60906859299546,0.638699794031399,25,0.000470903805369076,0.333128955600753,0.000691200717368842,300.056488,300.0566711,24928.48046875,24947.806640625,49.9976498611207,18.7440085080031,7.7699,0,0,0,4449,299.94495,24938.1435546875,,,,,,,,,,,,,,,,,15.941451,,,,,,300.05657955,,,,
,25619028.135,300.05593875,24882.6875,0.333139633757903,2.36515216366903E-5,1,0.999253354069792,40.0298881530762,1.98928632775743,17.6799973100424,3.60915478054207,0.63883132417594,25,0.000481307938656498,0.333128872860245,0.00070160714754912,300.0558472,300.0560303,24872.48828125,24892.88671875,49.7037575378899,18.743184591867,7.7699,0,0,0,4449,299.9448,24882.6875,,,,,,,,,,,,,,,,,17.047815,,,,,,300.05593875,,,,
,25619030.245,300.0549316,24840.236328125,0.333132139209412,2.95910354595285E-5,1,0.999253354069792,40.0298881530762,1.98930314720161,17.6799973100424,3.60913431587563,0.638642668731896,25,0.000464731292523478,0.333121399161113,0.000685031533480479,300.0549316,300.0549316,24829.52734375,24850.9453125,49.9030728102937,18.741801971481,7.77475,0,0,0,4449,299.94075,24840.236328125,,,,,,,,,,,,,,,,,17.047815,,,,,,300.0549316,,,,
,25619033.165,300.0540314,24782.166015625,0.333126916280354,3.30712122396585E-5,1,0.999253354069792,40.0298881530762,1.98920647607066,17.6799973100424,3.60890069198408,0.638658448003771,25,0.000469834965200413,0.333116181956278,0.000690133092665994,300.0530396,300.0550232,24771.9296875,24792.40234375,49.8710260410053,18.7449549133877,7.76255,0,0,0,4449,299.9421,24782.166015625,,,,,,,,,,,,,,,,,17.047815,,,,,,300.0540314,,,,
,25619035.185,300.05355835,24742.087890625,0.333142233888502,2.51129483498304E-5,1,0.999253354069792,40.0298881530762,1.989074614556,17.6799973100424,3.60885524936693,0.638550921563092,25,0.00046094703207855,0.333131509302347,0.000681260266380364,300.0531616,300.0539551,24732.447265625,24751.728515625,50.2407363306015,18.7441805893466,7.77475,0,0,0,4449,299.9388,24742.087890625,,,,,,,,,,,,,,,,,17.047815,,,,,,300.05355835,,,,
,25619038.18,300.05259705,24682.158203125,0.33313160522685,1.84587241837058E-5,1,0.999253354069792,40.0298881530762,1.98916416673369,17.6799973100424,3.60889161057603,0.638579020513157,25,0.00046286512465975,0.333120888809903,0.000683177663111416,300.052002,300.0531921,24672.4453125,24691.87109375,49.6310660856014,18.7436823800751,7.765,0,0,0,4449,299.9346,24682.158203125,,,,,,,,,,,,,,,,,15.941451,,,,,,300.05259705,,,,
,25619040.21,300.0518494,24641.6767578125,0.333120987277355,2.09389114819864E-5,1,0.999253354069792,40.0298881530762,1.98919113662303,17.6799973100424,3.60878178184066,0.638803904452208,25,0.000484718557110466,0.333110264317667,0.000705022912758824,300.0516663,300.0520325,24630.822265625,24652.53125,49.5271094925437,18.7433643887971,7.7699,0,0,0,4449,299.9373,24641.6767578125,,,,,,,,,,,,,,,,,17.047815,,,,,,300.0518494,,,,
,25619043.15,300.0517883,24583.09375,0.333128550765304,3.10532399732533E-5,1,0.999253354069792,40.0298881530762,1.98922798101821,17.6799973100424,3.60893918834767,0.638763257711688,25,0.000478592225449791,0.33311783173194,0.000698907306458652,300.0511169,300.0524597,24572.494140625,24593.693359375,50.0414210581976,18.7436388156703,7.765,0,0,0,4449,299.934,24583.09375,,,,,,,,,,,,,,,,,17.047815,,,,,,300.0517883,,,,
,25619045.29,300.052124,24540.123046875,0.333127706894779,2.80461785419479E-5,1,0.999253354069792,40.0298881530762,1.98916868744181,17.6799973100424,3.60886249454721,0.638543081034914,25,0.000460097994040232,0.333116996645242,0.000680414092605738,300.0516052,300.0526428,24529.77734375,24550.46875,50.066433170813,18.7437669171731,7.7577,0,0,0,4449,299.9351,24540.123046875,,,,,,,,,,,,,,,,,17.047815,,,,,,300.052124,,,,
,25619048.25,300.04989625,24480.482421875,0.333110702402643,2.70501422236016E-5,1,0.999253354069792,40.0298881530762,1.98917995681957,17.6799973100424,3.6086592213719,0.638735128517946,25,0.000480479847591447,0.333100001355826,0.000700787346656708,300.0497742,300.0500183,24469.53125,24491.43359375,49.8639913843322,18.742543600115,7.765,0,0,0,4449,299.9345,24480.482421875,,,,,,,,,,,,,,,,,15.941451,,,,,,300.04989625,,,,
,25619050.265,300.0496979,24440.7919921875,0.333104923040048,3.08028252001657E-5,1,0.999253354069792,40.0298881530762,1.98923903093327,17.6799973100424,3.60869052300783,0.638790049167061,25,0.000484890126456478,0.333094221161156,0.000705194697135337,300.0492554,300.0501404,24433.158203125,24448.42578125,49.9960866040822,18.742653361132,7.765,0,0,0,4449,299.9354,24440.7919921875,,,,,,,,,,,,,,,,,15.941451,,,,,,300.0496979,,,,
,25619053.23,300.0491638,24381.89453125,0.333101520736337,2.58298946822146E-5,1,0.999253354069792,40.0298881530762,1.98962740701526,17.6799973100424,3.60932218237843,0.638925643526643,25,0.000487010335803992,0.333090822674177,0.000707315542252191,300.0487976,300.04953,24373.421875,24390.3671875,50.2751279854476,18.7360835369977,7.765,0,0,0,4449,299.9351,24381.89453125,,,,,,,,,,,,,,,,,15.941451,,,,,,300.0491638,,,,
,25619055.165,300.0479126,24342.8125,0.333101239384956,3.38608992895599E-5,1,0.999253354069792,40.0298881530762,1.98942111287224,17.6799973100424,3.60901050126444,0.638585857851077,25,0.000461536691812455,0.33309057058972,0.000681844699623881,300.0475159,300.0483093,24332.650390625,24352.974609375,50.1281818238322,18.7407344411995,7.7772,0,0,0,4449,299.93465,24342.8125,,,,,,,,,,,,,,,,,17.416636,,,,,,300.0479126,,,,
,25619058.235,300.0473175,24281.9580078125,0.333091207224508,3.27755846208334E-5,1,0.999253354069792,40.0298881530762,1.98945955962462,17.6799973100424,3.60894105453912,0.638734452163185,25,0.000475916676017556,0.33308053485477,0.000696221680957176,300.046814,300.047821,24272.744140625,24291.171875,49.5419604344091,18.7405037949938,7.7723,0,0,0,4449,299.93315,24281.9580078125,,,,,,,,,,,,,,,,,17.785473,,,,,,300.0473175,,,,
,25619060.2,300.0452881,24242.826171875,0.333092714496915,3.64253444188342E-5,1,0.999253354069792,40.0298881530762,1.98938529884696,17.6799973100424,3.60885146719534,0.638586709056832,25,0.000464112120762173,0.333082070035465,0.00068442182739463,300.0449829,300.0455933,24234.037109375,24251.615234375,50.2016549046399,18.7411351502419,7.7723,0,0,0,4449,299.9314,24242.826171875,,,,,,,,,,,,,,,,,17.785473,,,,,,300.0452881,,,,
,25619063.425,300.04330445,24178.203125,0.33309988359646,2.94213481571946E-5,1,0.999253354069792,40.0298881530762,1.98939574229446,17.6799973100424,3.60889997121743,0.638874126474779,25,0.000489072532968441,0.333089242002849,0.000709390486385593,300.0431824,300.0434265,24167.396484375,24189.009765625,50.0015580037168,18.7404294536309,7.765,0,0,0,4449,299.9299,24178.203125,,,,,,,,,,,,,,,,,15.941451,,,,,,300.04330445,,,,
,25619065.53,300.0434723,24135.8642578125,0.333087560590384,2.88859732048518E-5,1,0.999253354069792,40.0298881530762,1.9893706480536,17.6799973100424,3.6087166306921,0.638879014127131,25,0.000492393572964477,0.333076915215821,0.000712706275285758,300.043396,300.0435486,24125.482421875,24146.24609375,49.5912030311206,18.7399876134966,7.77965,0,0,0,4449,299.92865,24135.8642578125,,,,,,,,,,,,,,,,,17.047815,,,,,,300.0434723,,,,
,25619067.795,300.04241945,24091.0927734375,0.333085274209492,2.84138543218765E-5,1,0.999253354069792,40.0298881530762,1.98932283628665,17.6799973100424,3.60863988275176,0.638685084884636,25,0.000476246384795239,0.333074649870665,0.00069656164699821,300.0412903,300.0435486,24082.109375,24100.076171875,49.8882218684284,18.7420627740043,7.765,0,0,0,4449,299.9269,24091.0927734375,,,,,,,,,,,,,,,,,17.047815,,,,,,300.04241945,,,,
,25619070.67,300.041153,24033.9931640625,0.333079746870781,3.51223130673042E-5,1,0.999253354069792,40.0298881530762,1.98932561936312,17.6799973100424,3.60859417163248,0.638622845028575,25,0.00047138927129011,0.333069138411692,0.000691703949313948,300.0408936,300.0414124,24024.583984375,24043.40234375,49.9898335759284,18.7403007019034,7.7577,0,0,0,4449,299.92655,24033.9931640625,,,,,,,,,,,,,,,,,17.047815,,,,,,300.041153,,,,
,25619072.805,300.04089355,23990.7177734375,0.333084191340392,2.51578271294786E-5,1,0.999253354069792,40.0298881530762,1.9893288792484,17.6799973100424,3.60865529655888,0.63859077106043,25,0.000467556080898955,0.333073587825166,0.000687874572989678,300.0407715,300.0410156,23980.580078125,24000.85546875,50.1141125104861,18.7399896752582,7.765,0,0,0,4449,299.92795,23990.7177734375,,,,,,,,,,,,,,,,,15.941451,,,,,,300.04089355,,,,
,25619075.95,300.0381775,23928.4033203125,0.333068216439569,2.13932977153111E-5,1,0.999253354069792,40.0298881530762,1.98932072148477,17.6799973100424,3.60845545033872,0.638631436836931,25,0.000474335962716572,0.333057636079375,0.000694646127860258,300.0374756,300.0388794,23914.93359375,23941.873046875,49.5677541755437,18.7414344449989,7.7577,0,0,0,4449,299.92845,23928.4033203125,,,,,,,,,,,,,,,,,15.941451,,,,,,300.0381775,,,,
,25619078.155,300.03784175,23884.431640625,0.333071285732229,3.16279634808519E-5,1,0.999253354069792,40.0298881530762,1.98937514006228,17.6799973100424,3.60860976853135,0.638501251654964,25,0.00046023991861596,0.333060717529836,0.000680557539218348,300.0377502,300.0379333,23875.958984375,23892.904296875,50.1188022816015,18.7405292473138,7.7699,0,0,0,4449,299.925,23884.431640625,,,,,,,,,,,,,,,,,15.941451,,,,,,300.03784175,,,,
,25619080.15,300.03733825,23844.64453125,0.333073284500394,3.0250106202994E-5,1,0.999253354069792,40.0298881530762,1.98922175070565,17.6799973100424,3.60835692899975,0.638509135562594,25,0.000464952821096226,0.333062718224889,0.000685271265385649,300.0369873,300.0376892,23834.45703125,23854.83203125,49.8671178984091,18.7423726364806,7.76745,0,0,0,4449,299.9275,23844.64453125,,,,,,,,,,,,,,,,,17.416636,,,,,,300.03733825,,,,
,25619083.235,300.03619385,23783.060546875,0.333074683894396,2.38802065775614E-5,1,0.999253354069792,40.0298881530762,1.98926208793472,17.6799973100424,3.60843055242657,0.638589738634961,25,0.00047099996624507,0.333064124839164,0.000691322093811837,300.0358887,300.036499,23772.703125,23793.41796875,49.9022911817745,18.741565087546,7.7772,0,0,0,4449,299.92735,23783.060546875,,,,,,,,,,,,,,,,,17.785473,,,,,,300.03619385,,,,
,25619085.16,300.0358276,23744.5869140625,0.333058268790944,3.01296507467546E-5,1,0.999253354069792,40.0298881530762,1.98931713819412,17.6799973100424,3.60834374083059,0.638599819441262,25,0.000473255525299214,0.33304771258025,0.000693565180685966,300.0354614,300.0361938,23733.92578125,23755.248046875,50.0875371408322,18.7395913721454,7.7772,0,0,0,4449,299.93115,23744.5869140625,,,,,,,,,,,,,,,,,17.047815,,,,,,300.0358276,,,,
,25619088.145,300.03450015,23685.0439453125,0.333054290072774,3.08350991524072E-5,1,0.999253354069792,40.0298881530762,1.98930750848716,17.6799973100424,3.60827420945104,0.638645625592525,25,0.000478444597990654,0.333043743354804,0.00069875773857171,300.0343628,300.0346375,23674.796875,23695.291015625,50.0164089455822,18.7395005565918,7.76745,0,0,0,4449,299.92705,23685.0439453125,,,,,,,,,,,,,,,,,15.941451,,,,,,300.03450015,,,,
,25619090.235,300.0332184,23643.408203125,0.333057153500405,2.38312831227663E-5,1,0.999253354069792,40.0298881530762,1.98928020957872,17.6799973100424,3.60830349456225,0.638384176760326,25,0.00045458570939254,0.333046635456885,0.000674900786712341,300.0329285,300.0335083,23633.853515625,23652.962890625,49.9585684351591,18.7412012715521,7.765,0,0,0,4449,299.93005,23643.408203125,,,,,,,,,,,,,,,,,17.047815,,,,,,300.0332184,,,,
,25619093.235,300.0319977,23583.4169921875,0.333079360151784,2.07651152216102E-5,1,0.999253354069792,40.0298881530762,1.98892961473257,17.6799973100424,3.60784651651651,0.638835647244533,25,0.000502263057843843,0.333068821779498,0.000722595836723905,300.0315552,300.0324402,23573.38671875,23593.447265625,50.035949658563,18.7465119157527,7.76745,0,0,0,4449,299.92805,23583.4169921875,,,,,,,,,,,,,,,,,15.941451,,,,,,300.0319977,,,,
,25619095.225,300.0319672,23543.7509765625,0.333058812946088,2.67157950937086E-5,1,0.999253354069792,40.0298881530762,1.98899652683007,17.6799973100424,3.60775308473224,0.63874112396306,25,0.000495252425268867,0.333048280186686,0.00071557140948254,300.0313416,300.0325928,23533.490234375,23554.01171875,49.7037575378899,18.7463037935554,7.7772,0,0,0,4449,299.9306,23543.7509765625,,,,,,,,,,,,,,,,,15.941451,,,,,,300.0319672,,,,
,25619098.205,300.0307617,23484.111328125,0.333061225817727,2.5770151957E-5,1,0.999253354069792,40.0298881530762,1.98903298269507,17.6799973100424,3.60786424985739,0.638632867034799,25,0.000483801683533808,0.333050712474648,0.000704125162222315,300.0306396,300.0308838,23472.927734375,23495.294921875,49.8616464987745,18.7459147576897,7.7699,0,0,0,4449,299.9308,23484.111328125,,,,,,,,,,,,,,,,,15.941451,,,,,,300.0307617,,,,
,25619100.165,300.03019715,23445.2353515625,0.333053189070203,3.0264566150304E-5,1,0.999253354069792,40.0298881530762,1.98900382752534,17.6799973100424,3.60771601597172,0.638669816166585,25,0.00048944388819473,0.333042677724151,0.000709764122369748,300.0298157,300.0305786,23435.53515625,23454.935546875,49.8303813580053,18.7460365968221,7.77235,0,0,0,4449,299.93025,23445.2353515625,,,,,,,,,,,,,,,,,15.941451,,,,,,300.03019715,,,,
,25619103.095,300.028656,23386.6552734375,0.333056651935055,3.24622266885653E-5,1,0.999253354069792,40.0298881530762,1.98892457030946,17.6799973100424,3.60760951984506,0.638691761146875,25,0.000493099187524004,0.333046153425309,0.000713423455583678,300.0282898,300.0290222,23377.185546875,23396.125,49.7866101609283,18.7455494439372,7.7772,0,0,0,4449,299.9312,23386.6552734375,,,,,,,,,,,,,,,,,15.941451,,,,,,300.028656,,,,
,25619105.15,300.0285339,23345.310546875,0.333043948158135,3.72430754439793E-5,1,0.999253354069792,40.0298881530762,1.98898584104657,17.6799973100424,3.60758160865555,0.638665661563288,25,0.000491183421136221,0.333033452256441,0.000711502382174744,300.0283508,300.028717,23335.171875,23355.44921875,49.9585684351591,18.7453112845819,7.7821,0,0,0,4449,299.92985,23345.310546875,,,,,,,,,,,,,,,,,17.047815,,,,,,300.0285339,,,,
,25619108.19,300.02694705,23285.064453125,0.333039072620629,2.58971132050359E-5,1,0.999253354069792,40.0298881530762,1.98892738088725,17.6799973100424,3.6074329769342,0.638608663142663,25,0.000488427953821849,0.33302859454378,0.000708745268461995,300.0265198,300.0273743,23276.384765625,23293.744140625,49.697504509736,18.7483524521745,7.76745,0,0,0,4449,299.9313,23285.064453125,,,,,,,,,,,,,,,,,15.941451,,,,,,300.02694705,,,,
,25619110.065,300.02690125,23247.5126953125,0.333055989365306,2.18071899877676E-5,1,0.999253354069792,40.0298881530762,1.98897998510917,17.6799973100424,3.60771931620099,0.638588756871939,25,0.000482130279913485,0.333045515103218,0.000702462233297598,300.0267944,300.0270081,23237.021484375,23258.00390625,50.0500189719091,18.7449424333583,7.7699,0,0,0,4449,299.9295,23247.5126953125,,,,,,,,,,,,,,,,,15.941451,,,,,,300.02690125,,,,
,25619113.095,300.025589,23186.9267578125,0.333037211494157,3.57227654590635E-5,1,0.999253354069792,40.0298881530762,1.98906317061936,17.6799973100424,3.60763050034558,0.638746765739179,25,0.000497651426659243,0.333026740557875,0.000717972679588249,300.0255127,300.0256653,23176.703125,23197.150390625,49.853048585063,18.7442670688341,7.7821,0,0,0,4449,299.93015,23186.9267578125,,,,,,,,,,,,,,,,,17.047815,,,,,,300.025589,,,,
,25619115.115,300.02516175,23146.8828125,0.332973630426981,2.88042015526354E-5,1,0.999253354069792,40.0298881530762,1.98940255212045,17.6799973100424,3.60770478794279,0.63772872293449,25,0.00040526686163431,0.332963226545089,0.000625552235126462,300.025116,300.0252075,23137.21875,23156.546875,49.8593016132168,18.7425889829836,7.7626,0,0,0,4449,299.92835,23146.8828125,,,,,,,,,,,,,,,,,17.047815,,,,,,300.02516175,,,,
,25619118.17,300.0245819,23085.7734375,0.333019901514739,3.28198959758107E-5,1,0.999253354069792,40.0298881530762,1.98910501129756,17.6799973100424,3.60750098779842,0.638809260838898,25,0.000505266186169072,0.3330094357013,0.000725581373773156,300.024353,300.0248108,23076.8515625,23094.6953125,50.2282302742938,18.7438435848382,7.77235,0,0,0,4449,299.92895,23085.7734375,,,,,,,,,,,,,,,,,17.047815,,,,,,300.0245819,,,,
,25619120.125,300.0235596,23046.9091796875,0.333019157724223,1.16072612595173E-5,1,0.999253354069792,40.0298881530762,1.98904509177629,17.6799973100424,3.60743860099674,0.638508644531659,25,0.000479346435522004,0.333008719426765,0.000699661436899794,300.0226746,300.0244446,23037.974609375,23055.84375,49.7170452227168,18.7439506223429,7.77235,0,0,0,4449,299.93155,23046.9091796875,,,,,,,,,,,,,,,,,17.785473,,,,,,300.0235596,,,,
,25619123.15,300.0229645,22986.115234375,0.333023473712085,2.9369280160186E-5,1,0.999253354069792,40.0298881530762,1.98899940114775,17.6799973100424,3.60736663549493,0.638728985995535,25,0.000500210903389278,0.333013026994335,0.00072053338899108,300.0223999,300.0235291,22975.466796875,22996.763671875,50.1266185667938,18.7445495560593,7.7772,0,0,0,4449,299.92865,22986.115234375,,,,,,,,,,,,,,,,,15.941451,,,,,,300.0229645,,,,
,25619125.265,300.0222626,22944.48046875,0.333006579450938,1.60189965781725E-5,1,0.999253354069792,40.0298881530762,1.9892927392235,17.6799973100424,3.60777798066375,0.6382938873509,25,0.000454726673231661,0.33299617046115,0.000675038822417198,300.0213013,300.0232239,22934.9375,22954.0234375,49.8952565251014,18.7415809928612,7.7772,0,0,0,4449,299.93145,22944.48046875,,,,,,,,,,,,,,,,,17.047815,,,,,,300.0222626,,,,
,25619128.18,300.02227785,22886.203125,0.332994786344002,2.02052973897786E-5,1,0.999253354069792,40.0298881530762,1.98922904108171,17.6799973100424,3.60758183195517,0.638013102538458,25,0.000432681859126777,0.332984391829897,0.00065299031820627,300.0214844,300.0230713,22878.240234375,22894.166015625,49.738149192736,18.7423503364722,7.7748,0,0,0,4449,299.9305,22886.203125,,,,,,,,,,,,,,,,,17.785473,,,,,,300.02227785,,,,
,25619130.115,300.02178955,22847.5703125,0.333007354466251,1.79281079389296E-5,1,0.999253354069792,40.0298881530762,1.989144694163,17.6799973100424,3.60746907491431,0.638597929213229,25,0.000486830192095597,0.332996928674627,0.000707145205775303,300.0214844,300.0220947,22837.955078125,22857.185546875,49.9319930655053,18.7434720315153,7.7821,0,0,0,4449,299.93265,22847.5703125,,,,,,,,,,,,,,,,,17.047815,,,,,,300.02178955,,,,
,25619133.125,300.0211029,22787.2138671875,0.333000576022351,3.41066386284853E-5,1,0.999253354069792,40.0298881530762,1.98907309914418,17.6799973100424,3.60724661971942,0.638706328739414,25,0.000500043712970331,0.332990148235953,0.000720357954288638,300.0206604,300.0215454,22775.2265625,22799.201171875,49.8460139283899,18.7461462972479,7.7626,0,0,0,4449,299.93105,22787.2138671875,,,,,,,,,,,,,,,,,15.941451,,,,,,300.0211029,,,,
,25619135.125,300.0199585,22747.31640625,0.332991792402536,3.21920392541729E-5,1,0.999253354069792,40.0298881530762,1.98905587991887,17.6799973100424,3.60716510348867,0.63843741769783,25,0.000477249886697922,0.332981391256544,0.000697561603397617,300.0194702,300.0204468,22736.107421875,22758.525390625,49.9867070618514,18.7440863134345,7.7748,0,0,0,4449,299.93015,22747.31640625,,,,,,,,,,,,,,,,,17.047815,,,,,,300.0199585,,,,
,25619138.155,300.01942445,22686.8271484375,0.332973188350478,2.44622082318774E-5,1,0.999253354069792,40.0298881530762,1.9891686599551,17.6799973100424,3.60721719790227,0.638103880944684,25,0.000446544179542517,0.332962813421689,0.000666844988390986,300.0193176,300.0195313,22675.03515625,22698.619140625,49.9820172907361,18.7442240617705,7.7699,0,0,0,4449,299.93275,22686.8271484375,,,,,,,,,,,,,,,,,15.941451,,,,,,300.01942445,,,,
,25619140.275,300.0195465,22644.7294921875,0.332999216134958,2.80096694398149E-5,1,0.999253354069792,40.0298881530762,1.98891674926345,17.6799973100424,3.60701887365601,0.638328327284811,25,0.000469809194409007,0.332988823583281,0.000690128840155634,300.0192566,300.0198364,22636.353515625,22653.10546875,50.0281333733707,18.7453557316144,7.7821,0,0,0,4449,299.93225,22644.7294921875,,,,,,,,,,,,,,,,,17.047815,,,,,,300.0195465,,,,
,25619143.28,300.0190582,22584.84765625,0.332997395301862,2.65604930683249E-5,1,0.999253354069792,40.0298881530762,1.98879995213487,17.6799973100424,3.60677834030716,0.638395435577347,25,0.000479625082962514,0.332987001245249,0.000699943061406153,300.0187988,300.0193176,22576.447265625,22593.248046875,49.7084473090053,18.7482003948909,7.7699,0,0,0,4449,299.93555,22584.84765625,,,,,,,,,,,,,,,,,17.047815,,,,,,300.0190582,,,,
,25619145.11,300.01805115,22547.7216796875,0.332938080285832,3.35290621481254E-5,1,0.999253354069792,40.0298881530762,1.98907681468964,17.6799973100424,3.60669063295397,0.637936722740948,25,0.000439865409477635,0.332927724037486,0.000660150149242477,300.0178223,300.01828,22538.421875,22557.021484375,49.8624281272937,18.7474553046291,7.7699,0,0,0,4449,299.93195,22547.7216796875,,,,,,,,,,,,,,,,,17.047815,,,,,,300.01805115,,,,
,25619148.025,300.0174408,22489.8212890625,0.332991331112202,1.54473676733156E-5,1,0.999253354069792,40.0298881530762,1.98870008614591,17.6799973100424,3.60651552796349,0.638492356155629,25,0.000492449528079067,0.332980944299797,0.000712771301010001,300.017334,300.0175476,22480.291015625,22499.3515625,50.1625734786784,18.7484751604363,7.7821,0,0,0,4449,299.93105,22489.8212890625,,,,,,,,,,,,,,,,,17.047815,,,,,,300.0174408,,,,
,25619150.1,300.01618955,22448.3193359375,0.332988797946772,2.97076679805125E-5,1,0.999253354069792,40.0298881530762,1.98872892782781,17.6799973100424,3.60653500043558,0.638514342790624,25,0.000494104922612868,0.332978422668226,0.000714425554682087,300.015686,300.0166931,22437.0625,22459.576171875,49.7154819656783,18.7483907862375,7.7748,0,0,0,4449,299.93255,22448.3193359375,,,,,,,,,,,,,,,,,15.941451,,,,,,300.01618955,,,,
,25619153.2,300.01649475,22386.529296875,0.332942769469675,3.54399538472426E-5,1,0.999253354069792,40.0298881530762,1.98917671934409,17.6799973100424,3.60695551319783,0.637742736210982,25,0.00041830928124806,0.332932442494289,0.000638603550347739,300.0163269,300.0166626,22375.357421875,22397.701171875,50.0031212607553,18.7451859484953,7.77235,0,0,0,4449,299.93365,22386.529296875,,,,,,,,,,,,,,,,,17.047815,,,,,,300.01649475,,,,
,25619155.14,300.0151978,22347.275390625,0.332961841094907,3.05774288312686E-5,1,0.999253354069792,40.0298881530762,1.98889198590512,17.6799973100424,3.6065571414069,0.638331714303459,25,0.000477361211232429,0.332951487280837,0.000697669098310433,300.0151978,300.0151978,22338.912109375,22355.638671875,49.6498251700629,18.7451771492833,7.7626,0,0,0,4449,299.9325,22347.275390625,,,,,,,,,,,,,,,,,17.047815,,,,,,300.0151978,,,,
,25619158.03,300.0155945,22289.958984375,0.332922548359724,3.31478687688268E-5,1,0.999253354069792,40.0298881530762,1.98919623112672,17.6799973100424,3.60674708002422,0.637842346528745,25,0.000430493349616858,0.332912222549532,0.000650778814918278,300.0152588,300.0159302,22279.443359375,22300.474609375,49.6115253726206,18.7442990405486,7.7821,0,0,0,4449,299.93295,22289.958984375,,,,,,,,,,,,,,,,,17.785473,,,,,,300.0155945,,,,
,25619160.19,300.01547245,22247.1201171875,0.332931188206248,3.74469862667408E-5,1,0.999253354069792,40.0298881530762,1.98908457661946,17.6799973100424,3.60668616913909,0.637604062968889,25,0.000410137908731858,0.332920876671359,0.000630431492443987,300.0148621,300.0160828,22238.6953125,22255.544921875,49.7428389638514,18.7445346695452,7.7748,0,0,0,4449,299.9331,22247.1201171875,,,,,,,,,,,,,,,,,17.047815,,,,,,300.01547245,,,,
,25619163.145,300.01551815,22188.150390625,0.332972081395287,2.86073167190338E-5,1,0.999253354069792,40.0298881530762,1.98887447142688,17.6799973100424,3.60665316297795,0.638257883558383,25,0.000469238367158049,0.33296172878281,0.00068956025291188,300.0155029,300.0155334,22179.8359375,22196.46484375,49.7827020183322,18.7470564976266,7.77725,0,0,0,4449,299.93265,22188.150390625,,,,,,,,,,,,,,,,,17.047815,,,,,,300.01551815,,,,
,25619165.15,300.0150604,22148.15625,0.332963158164084,2.55421103134072E-5,1,0.999253354069792,40.0298881530762,1.98884212615757,17.6799973100424,3.60648716217312,0.638307262318507,25,0.000476274166548378,0.332952805612258,0.000696591731586154,300.0149536,300.0151672,22137.798828125,22158.513671875,50.2759096139669,18.7465549440647,7.77235,0,0,0,4449,299.93265,22148.15625,,,,,,,,,,,,,,,,,17.785473,,,,,,300.0150604,,,,
,25619168.195,300.0153046,22087.5078125,0.332951754533776,2.80743611233784E-5,1,0.999253354069792,40.0298881530762,1.98883690128036,17.6799973100424,3.60633893595701,0.638372868449012,25,0.000484475500935714,0.332941394084686,0.000704789145897076,300.0148621,300.0157471,22077.916015625,22097.099609375,50.1399062516207,18.7466350425489,7.7748,0,0,0,4449,299.9313,22087.5078125,,,,,,,,,,,,,,,,,17.047815,,,,,,300.0153046,,,,
,25619170.12,300.0148621,22049.2392578125,0.332927897722317,2.3703672789196E-5,1,0.999253354069792,40.0298881530762,1.98899815312848,17.6799973100424,3.60642774639703,0.637988681909615,25,0.00044864475846594,0.332917566213605,0.000668943115938399,300.014679,300.0150452,22038.408203125,22060.0703125,49.9280849229091,18.7461319608768,7.7626,0,0,0,4449,299.93395,22049.2392578125,,,,,,,,,,,,,,,,,17.047815,,,,,,300.0148621,,,,
,25619173.025,300.01472475,21990.9375,0.332897653279958,1.46354859739889E-5,1,0.999253354069792,40.0298881530762,1.98921756743308,17.6799973100424,3.60659082419351,0.637365702601791,25,0.000390264386291173,0.332887362880312,0.000610542497511937,300.0147095,300.01474,21981.005859375,22000.869140625,49.9366828366207,18.7458001224751,7.7821,0,0,0,4449,299.93925,21990.9375,,,,,,,,,,,,,,,,,17.047815,,,,,,300.01472475,,,,
,25619175.085,300.01441955,21949.91015625,0.332903190856332,3.1999644155483E-5,1,0.999253354069792,40.0298881530762,1.98908055349564,17.6799973100424,3.60630703959806,0.637942209320426,25,0.000446361076813689,0.332892865881341,0.000666645121346903,300.0143433,300.0144958,21940.015625,21959.8046875,49.7287696505053,18.7466935066235,7.78455,0,0,0,4449,299.9368,21949.91015625,,,,,,,,,,,,,,,,,15.941451,,,,,,300.01441955,,,,
,25619178.08,300.0143738,21890.4287109375,0.33290416951016,2.18891320270894E-5,1,0.999253354069792,40.0298881530762,1.98920039078299,17.6799973100424,3.60661142369557,0.637488607765439,25,0.000400942268937239,0.332893874934635,0.000621229290467038,300.0142212,300.0145264,21879.28125,21901.576171875,50.0976983115822,18.7466714682264,7.7748,0,0,0,4449,299.93875,21890.4287109375,,,,,,,,,,,,,,,,,17.416636,,,,,,300.0143738,,,,
,25619181.105,300.0134735,21829.2587890625,0.33287171366136,4.10059149737668E-5,1,0.999253354069792,40.0298881530762,1.98931634028508,17.6799973100424,3.60649921547437,0.63724161883196,25,0.000380564509794162,0.332861441915865,0.000600838350117918,300.0133972,300.0135498,21819.205078125,21839.3125,49.9093258384476,18.7434133806304,7.7821,0,0,0,4449,299.93305,21829.2587890625,,,,,,,,,,,,,,,,,17.785473,,,,,,300.0134735,,,,
,25619183.08,300.01364135,21790.3701171875,0.3328826089475,1.95713531944272E-5,1,0.999253354069792,40.0298881530762,1.98920617487951,17.6799973100424,3.60635103224975,0.637659277718086,25,0.000420301916513211,0.332872308653717,0.000640584322694072,300.0128784,300.0144043,21779.76953125,21800.970703125,50.0375129156014,18.7445553772371,7.78455,0,0,0,4449,299.9321,21790.3701171875,,,,,,,,,,,,,,,,,17.047815,,,,,,300.01364135,,,,
,25619186.07,300.0134277,21730.669921875,0.332890428680942,1.97240753424157E-5,1,0.999253354069792,40.0298881530762,1.98916243447258,17.6799973100424,3.60632328648279,0.637870478315898,25,0.000439654400741028,0.332880117431665,0.000659942109423025,300.0134277,300.0134277,21719.3046875,21742.03515625,49.748310363486,18.744999238969,7.7821,0,0,0,4449,299.93435,21730.669921875,,,,,,,,,,,,,,,,,17.785473,,,,,,300.0134277,,,,
,25619188.045,300.0124359,21691.0537109375,0.332854341154836,3.34440206750864E-5,1,0.999253354069792,40.0298881530762,1.98932306444543,17.6799973100424,3.60629590513925,0.637363295446963,25,0.000394642433888728,0.332844070341015,0.000614912300391181,300.0118713,300.0130005,21681.64453125,21700.462890625,49.9577868066399,18.7435887739203,7.787,0,0,0,4449,299.931,21691.0537109375,,,,,,,,,,,,,,,,,17.785473,,,,,,300.0124359,,,,
,25619191.06,300.01081845,21630.9150390625,0.332861796190034,2.71732967347068E-5,1,0.999253354069792,40.0298881530762,1.98915022697867,17.6799973100424,3.60607879410105,0.637318862127582,25,0.000394106992980139,0.332851541639834,0.000614383516092126,300.0106201,300.0110168,21620.400390625,21641.4296875,49.6881249675053,18.7460359608631,7.7748,0,0,0,4449,299.93215,21630.9150390625,,,,,,,,,,,,,,,,,17.416636,,,,,,300.01081845,,,,
,25619193.17,300.0102539,21588.818359375,0.332876266787263,2.29814455697768E-5,1,0.999253354069792,40.0298881530762,1.98910889043758,17.6799973100424,3.6061391035119,0.637476269804813,25,0.000407256279281824,0.332866008456499,0.000627545600092483,300.0101929,300.0103149,21578.607421875,21599.029296875,49.751436877563,18.7463312690111,7.7821,0,0,0,4449,299.93015,21588.818359375,,,,,,,,,,,,,,,,,17.047815,,,,,,300.0102539,,,,
,25619196,300.010849,21532.6064453125,0.332832439358715,2.26150101700391E-5,1,0.999253354069792,40.0298881530762,1.98925570962313,17.6799973100424,3.60596548692002,0.637168291698087,25,0.000382381235752419,0.332822192551159,0.000602645173644935,300.0100403,300.0116577,21523.294921875,21541.91796875,49.8389792717168,18.744453746203,7.787,0,0,0,4449,299.9297,21532.6064453125,,,,,,,,,,,,,,,,,15.941451,,,,,,300.010849,,,,
,25619198.015,300.00997925,21491.6640625,0.332839534272859,1.62075804506197E-5,1,0.999253354069792,40.0298881530762,1.98928318299897,17.6799973100424,3.60604769411755,0.637431267797056,25,0.000404627759016852,0.332829281365367,0.000624894870914264,300.009613,300.0103455,21481.79296875,21501.53515625,50.147722536813,18.7445097325606,7.7821,0,0,0,4449,299.9328,21491.6640625,,,,,,,,,,,,,,,,,17.785473,,,,,,300.00997925,,,,
,25619201.095,300.00997925,21430.7978515625,0.332821573300382,3.80665849986067E-5,1,0.999253354069792,40.0298881530762,1.98933533490385,17.6799973100424,3.60596989294725,0.637261487685588,25,0.000390636616633119,0.332811329771418,0.000610896869868878,300.0097961,300.0101624,21422.10546875,21439.490234375,50.0218803452168,18.7434869808986,7.787,0,0,0,4449,299.9306,21430.7978515625,,,,,,,,,,,,,,,,,17.416636,,,,,,300.00997925,,,,
,25619203.18,300.01052855,21389.0048828125,0.33283389986766,2.92877620967683E-5,1,0.999253354069792,40.0298881530762,1.9891684032853,17.6799973100424,3.60580407923814,0.63729363313795,25,0.000396150638836111,0.332823646726772,0.000616419557844539,300.0103149,300.0107422,21378.271484375,21399.73828125,50.0085926603899,18.7467666061257,7.77725,0,0,0,4449,299.93195,21389.0048828125,,,,,,,,,,,,,,,,,17.047815,,,,,,300.01052855,,,,
,25619206.15,300.0081787,21329.9482421875,0.332820706310097,2.1470837130545E-5,1,0.999253354069792,40.0298881530762,1.98923123036951,17.6799973100424,3.60576790561863,0.637300154985954,25,0.000397286966876589,0.332810476110031,0.000617551126045158,300.0081482,300.0082092,21320.380859375,21339.515625,49.812403902063,18.7446839463405,7.7748,0,0,0,4449,299.9304,21329.9482421875,,,,,,,,,,,,,,,,,17.047815,,,,,,300.0081787,,,,
,25619208.125,300.0086975,21290.48828125,0.332818951010252,1.41366617464417E-5,1,0.999253354069792,40.0298881530762,1.98915782775979,17.6799973100424,3.60562601446193,0.637250479561804,25,0.000395082807609011,0.332808717061503,0.000615346266174035,300.0085754,300.0088196,21280.0703125,21300.90625,50.1031697112168,18.7463605272008,7.7821,0,0,0,4449,299.93195,21290.48828125,,,,,,,,,,,,,,,,,17.047815,,,,,,300.0086975,,,,
,25619211.04,300.00776675,21232.39453125,0.332804079263519,2.86995748043092E-5,1,0.999253354069792,40.0298881530762,1.98923453775437,17.6799973100424,3.60561130303742,0.637168075949801,25,0.00038791714130564,0.332793859409614,0.000608176076662374,300.0076294,300.0079041,21222.5234375,21242.265625,49.9882703188899,18.7437252057301,7.7797,0,0,0,4449,299.92905,21232.39453125,,,,,,,,,,,,,,,,,17.047815,,,,,,300.00776675,,,,
,25619213.15,300.0071564,21189.798828125,0.332815347903179,2.68132779378552E-5,1,0.999253354069792,40.0298881530762,1.9892441703878,17.6799973100424,3.60575090295172,0.637188155348642,25,0.000387519888986117,0.332805134161143,0.000607785850578215,300.0067444,300.0075684,21180.1953125,21199.40234375,50.066433170813,18.7442329520204,7.7675,0,0,0,4449,299.93175,21189.798828125,,,,,,,,,,,,,,,,,15.941451,,,,,,300.0071564,,,,
,25619215.175,300.0074158,21149.8408203125,0.332805083772197,3.69266443732424E-5,1,0.999253354069792,40.0298881530762,1.98925996933183,17.6799973100424,3.60565168543989,0.637260622116468,25,0.000395562838136403,0.332794862347958,0.000615822358759135,300.006897,300.0079346,21139.666015625,21160.015625,49.9882703188899,18.7432445945394,7.787,0,0,0,4449,299.9331,21149.8408203125,,,,,,,,,,,,,,,,,17.047815,,,,,,300.0074158,,,,
,25619218.175,300.00689695,21089.7890625,0.332797753070074,3.10446853513325E-5,1,0.999253354069792,40.0298881530762,1.98929532360197,17.6799973100424,3.60562167690108,0.637324677274373,25,0.000401758431318899,0.332787532662799,0.000622016491339663,300.0068054,300.0069885,21078.544921875,21101.033203125,49.9061993243707,18.7432108852297,7.7748,0,0,0,4449,299.93205,21089.7890625,,,,,,,,,,,,,,,,,17.047815,,,,,,300.00689695,,,,
,25619220.195,300.0064545,21049.380859375,0.332806398901086,3.62621982085298E-5,1,0.999253354069792,40.0298881530762,1.98907004427647,17.6799973100424,3.60527889499778,0.637538583096788,25,0.000426339753620732,0.332796166415014,0.000646602862022146,300.006012,300.006897,21039.375,21059.38671875,49.771759219063,18.7465387844086,7.78945,0,0,0,4449,299.93405,21049.380859375,,,,,,,,,,,,,,,,,17.785473,,,,,,300.0064545,,,,
,25619223.03,300.0058594,20992.623046875,0.332812856246403,3.40229341512719E-5,1,0.999253354069792,40.0298881530762,1.98910647539999,17.6799973100424,3.60546888056531,0.637237716197517,25,0.000396409568867471,0.332802649317709,0.000616678414738634,300.0056763,300.0060425,20983.7734375,21001.47265625,49.9507521499668,18.7475152543791,7.7748,0,0,0,4449,299.9363,20992.623046875,,,,,,,,,,,,,,,,,17.047815,,,,,,300.0058594,,,,
,25619225.97,300.00566105,20934.4189453125,0.332800789870617,2.29445106837919E-5,1,0.999253354069792,40.0298881530762,1.9891115942638,17.6799973100424,3.60535901653648,0.637147927322518,25,0.000390093364921553,0.33279058922583,0.000610357204615657,300.0054932,300.0058289,20924.376953125,20944.4609375,50.1672632497938,18.7461761084963,7.7748,0,0,0,4449,299.93605,20934.4189453125,,,,,,,,,,,,,,,,,17.047815,,,,,,300.00566105,,,,
,25619228.03,300.0064392,20893.123046875,0.332793216369507,1.73975275152226E-5,1,0.999253354069792,40.0298881530762,1.98907447206456,17.6799973100424,3.6051717408146,0.637355177469002,25,0.000411595776635806,0.332782993620119,0.000631856853516162,300.0064087,300.0064697,20882.12109375,20904.125,49.9187053806784,18.7468291108353,7.78455,0,0,0,4449,299.9348,20893.123046875,,,,,,,,,,,,,,,,,17.047815,,,,,,300.0064392,,,,
,25619231.015,300.0054932,20833.5087890625,0.332794456799184,3.00583811337087E-5,1,0.999253354069792,40.0298881530762,1.98909630475768,17.6799973100424,3.60523098050831,0.637319079231655,25,0.000407426371240644,0.332784246087617,0.000627690695845732,300.0053406,300.0056458,20822.701171875,20844.31640625,49.9585684351591,18.7473572276804,7.77965,0,0,0,4449,299.9352,20833.5087890625,,,,,,,,,,,,,,,,,15.941451,,,,,,300.0054932,,,,
,25619232.98,300.00619505,20794.3896484375,0.332790688143635,3.21143673747945E-5,1,0.999253354069792,40.0298881530762,1.98900618184298,17.6799973100424,3.60501212476165,0.637409806141676,25,0.000419007152272945,0.332780462877897,0.000639267920487993,300.0058899,300.0065002,20784.384765625,20804.39453125,49.7537817631206,18.7480207712007,7.7772,0,0,0,4449,299.938,20794.3896484375,,,,,,,,,,,,,,,,,17.785473,,,,,,300.00619505,,,,
,25619236.01,300.0041199,20733.923828125,0.33276786568866,3.18742129958281E-5,1,0.999253354069792,40.0298881530762,1.98906142796151,17.6799973100424,3.6048702648217,0.637328485559714,25,0.000413937834000613,0.332757664750597,0.000634190255278514,300.0041199,300.0041199,20723.7734375,20744.07421875,50.1438143942168,18.7483183001917,7.7797,0,0,0,4449,299.9335,20733.923828125,,,,,,,,,,,,,,,,,15.941451,,,,,,300.0041199,,,,
,25619238.015,300.00335695,20694.0263671875,0.332771170980681,2.53918827119308E-5,1,0.999253354069792,40.0298881530762,1.98908584511561,17.6799973100424,3.6049718074037,0.63720889365182,25,0.000401627176555124,0.332760985505802,0.000621885096195847,300.0028687,300.0038452,20683.365234375,20704.6875,50.1102043678899,18.7480614410762,7.78945,0,0,0,4449,299.93215,20694.0263671875,,,,,,,,,,,,,,,,,15.941451,,,,,,300.00335695,,,,
,25619240.975,300.00393675,20634.716796875,0.332751528230176,2.04213984085205E-5,1,0.999253354069792,40.0298881530762,1.98907590768806,17.6799973100424,3.60475309068227,0.637103686110231,25,0.000395648985197592,0.332741341678134,0.000615891696622087,300.0034485,300.004425,20624.3359375,20645.09765625,49.9718561199861,18.7459465961311,7.78945,0,0,0,4449,299.9379,20634.716796875,,,,,,,,,,,,,,,,,17.047815,,,,,,300.00393675,,,,
,25619243.085,300.0037384,20591.4638671875,0.33276993449786,2.33413345832593E-5,1,0.999253354069792,40.0298881530762,1.98902965417577,17.6799973100424,3.60483491891794,0.637338846646241,25,0.000415424442667482,0.33275973609844,0.00063568100266402,300.0033569,300.0041199,20580.279296875,20602.6484375,49.9593500636784,18.7476516644551,7.7821,0,0,0,4449,299.9375,20591.4638671875,,,,,,,,,,,,,,,,,15.941451,,,,,,300.0037384,,,,
,25619246.175,300.0027771,20531.1923828125,0.332740722499617,2.94719407039882E-5,1,0.999253354069792,40.0298881530762,1.98908447850973,17.6799973100424,3.60464202039016,0.637136669653449,25,0.000400339564034255,0.332730544272005,0.000620581208464024,300.002655,300.0028992,20521.41796875,20540.966796875,49.9233951517937,18.7473151065883,7.77965,0,0,0,4449,299.936,20531.1923828125,,,,,,,,,,,,,,,,,15.941451,,,,,,300.0027771,,,,
,25619248.205,300.003067,20490.3603515625,0.3327450107635,3.51417898227708E-5,1,0.999253354069792,40.0298881530762,1.98907239335959,17.6799973100424,3.60468165441502,0.637060741546445,25,0.000392918898360148,0.3327348342029,0.000613165783145942,300.0027771,300.0033569,20479.431640625,20501.2890625,50.1336532234668,18.7480950496369,7.787,0,0,0,4449,299.93555,20490.3603515625,,,,,,,,,,,,,,,,,17.047815,,,,,,300.003067,,,,
,25619251.015,300.00282285,20434.5,0.332749905352555,3.08070342483049E-5,1,0.999253354069792,40.0298881530762,1.98889276200714,17.6799973100424,3.60439149622657,0.637200140607235,25,0.000409993981984511,0.332739719754874,0.000630244107093546,300.0024414,300.0032043,20425.6015625,20443.3984375,50.2532423869092,18.7493781998039,7.7821,0,0,0,4449,299.9378,20434.5,,,,,,,,,,,,,,,,,17.047815,,,,,,300.00282285,,,,
,25619252.955,300.0025177,20395.7958984375,0.332738471809356,3.56949093887712E-5,1,0.999253354069792,40.0298881530762,1.98898761081471,17.6799973100424,3.60447126710159,0.636982132112584,25,0.00038920229387292,0.332728303393775,0.000609445398723179,300.0024719,300.0025635,20385.998046875,20405.59375,50.1485041653322,18.7489874690544,7.78945,0,0,0,4449,299.93985,20395.7958984375,,,,,,,,,,,,,,,,,17.047815,,,,,,300.0025177,,,,
,25619255.965,300.00340275,20335.6337890625,0.332737123074615,2.90134131968615E-5,1,0.999253354069792,40.0298881530762,1.98896148568839,17.6799973100424,3.60436793929869,0.637218945808423,25,0.000412028600592955,0.332726930143574,0.000632276010029583,300.0023499,300.0044556,20326.06640625,20345.201171875,50.1539755649668,18.7481912432669,7.77965,0,0,0,4449,299.9361,20335.6337890625,,,,,,,,,,,,,,,,,17.047815,,,,,,300.00340275,,,,
,25619257.96,300.00376895,20295.56640625,0.332730298044139,1.96173764501176E-5,1,0.999253354069792,40.0298881530762,1.98902796396416,17.6799973100424,3.60440870043258,0.637227703668095,25,0.000412162143629462,0.332720101824774,0.000632401926924103,300.003418,300.0041199,20286.0234375,20305.109375,50.1086411108515,18.7481813167803,7.77965,0,0,0,4449,299.9417,20295.56640625,,,,,,,,,,,,,,,,,15.941451,,,,,,300.00376895,,,,
,25619279.03,299.961731,19875.04296875,,,2,,,,17.739997305721,,,,,,,299.961731,299.961731,19875.04296875,19875.04296875,,,,,,,4449,299.9455,19875.04296875,,,,,,,,,,,,,,,,,17.047815,,,,,,299.961731,,,,
,25619292.385,299.9472046,19608.916015625,0.332616146876047,3.77463251089973E-5,1,0.999253354069792,40.0298881530762,1.98962801574597,17.7299981564283,3.60434920157057,0.636433982236791,25,0.000341936235732286,0.332606569970783,0.000562100420825711,299.9472046,299.9472046,19607.724609375,19610.107421875,49.6443537704283,18.7422474409567,7.7919,0,0,0,4449,299.9799,19608.916015625,,,,,,,,,,,,,,,,,17.047815,,,,,,299.9472046,,,,
,25619292.94,299.9485016,19597.7685546875,0.332590303414137,2.53035279713072E-5,1,0.999253354069792,40.0298881530762,1.98968825169742,17.7299981564283,3.60411466933496,0.636736164832673,25,0.000372658511543106,0.332580693923696,0.000592803888196427,299.9472046,299.9497986,19587.8125,19607.724609375,49.8796239547168,18.7416117694285,7.7919,0,0,0,4449,299.9814,19597.7685546875,,,,,,,,,,,,,,,,,15.941451,,,,,,299.9485016,,,,
,25619295.915,299.95295715,19538.4345703125,0.332609719189985,2.12014686984373E-5,1,0.999253354069792,40.0298881530762,1.98962772324187,17.7299981564283,3.60421154325676,0.636802549023077,25,0.000377098318656901,0.332600062194017,0.000597247440855027,299.9517517,299.9541626,19528.248046875,19548.62109375,49.6037090874283,18.7432055222659,7.78945,0,0,0,4449,299.99465,19538.4345703125,,,,,,,,,,,,,,,,,17.047815,,,,,,299.95295715,,,,
,25619297.96,299.95658875,19497.6494140625,0.332612150386948,2.71986198973128E-5,1,0.999253354069792,40.0298881530762,1.98991151658887,17.7299981564283,3.60478661715152,0.63656101610809,25,0.000346399850358987,0.332602477294822,0.000566549262551862,299.9559326,299.9572449,19487.693359375,19507.60546875,49.4864648095437,18.7375259639042,7.7821,0,0,0,4449,299.99915,19497.6494140625,,,,,,,,,,,,,,,,,17.047815,,,,,,299.95658875,,,,
,25619300.93,299.9605255,19438.0712890625,0.332599805785679,2.34406425463515E-5,1,0.999253354069792,40.0298881530762,1.9895329905093,17.7299981564283,3.60396617692806,0.636602508180389,25,0.000363072146370272,0.332590082916681,0.000583207159328309,299.9599304,299.9611206,19428.4921875,19447.650390625,50.2235405031784,18.7445246028812,7.7821,0,0,0,4449,300.0087,19438.0712890625,,,,,,,,,,,,,,,,,17.047815,,,,,,299.9605255,,,,
,25619303,299.96350095,19396.80078125,0.332597758761163,1.87441275177319E-5,1,0.999253354069792,40.0298881530762,1.98960212888395,17.7299981564283,3.60407000733946,0.636580970817818,25,0.000359503050184624,0.332588008547747,0.000579634868699759,299.9632263,299.9637756,19385.0703125,19408.53125,49.8366343861591,18.7440247788983,7.787,0,0,0,4449,300.01295,19396.80078125,,,,,,,,,,,,,,,,,17.047815,,,,,,299.96350095,,,,
,25619305.935,299.9664764,19338.3046875,0.332577168251064,2.93838577234853E-5,1,0.999253354069792,40.0298881530762,1.98955530666304,17.7299981564283,3.60378814049258,0.636398811398146,25,0.000347632186749021,0.33256739637244,0.000567752600069965,299.9649963,299.9679565,19327.88671875,19348.72265625,49.880405583236,18.745221906598,7.7919,0,0,0,4449,300.01365,19338.3046875,,,,,,,,,,,,,,,,,17.785473,,,,,,299.9664764,,,,
,25619307.995,299.96929935,19297.240234375,0.332556735345125,3.05113044186711E-5,1,0.999253354069792,40.0298881530762,1.98964075105657,17.7299981564283,3.60367346702493,0.636617520810998,25,0.000368997484524264,0.332546921685029,0.000589101810479152,299.9690247,299.969574,19287.625,19306.85546875,50.1422511371784,18.7434244206486,7.7919,0,0,0,4449,300.0179,19297.240234375,,,,,,,,,,,,,,,,,17.785473,,,,,,299.96929935,,,,
,25619310.905,299.9718323,19239.1572265625,0.332562125598002,2.9385125832786E-5,1,0.999253354069792,40.0298881530762,1.98964952256429,17.7299981564283,3.6037855230977,0.636409628783929,25,0.000348624350093655,0.332552299473225,0.000568736217340822,299.9710083,299.9726563,19229.37109375,19248.943359375,49.7623796768322,18.7437628477228,7.7919,0,0,0,4449,300.01685,19239.1572265625,,,,,,,,,,,,,,,,,17.047815,,,,,,299.9718323,,,,
,25619312.93,299.97366335,19198.859375,0.332551181768203,2.84921952092567E-5,1,0.999253354069792,40.0298881530762,1.98965860216858,17.7299981564283,3.60365673355146,0.636537811439587,25,0.000362117549349684,0.332541328448753,0.000582223499470348,299.9723511,299.9749756,19188.2109375,19209.5078125,49.9257400373514,18.7449392891523,7.78455,0,0,0,4449,300.01685,19198.859375,,,,,,,,,,,,,,,,,15.941451,,,,,,299.97366335,,,,
,25619315.915,299.9768524,19139.390625,0.332552666456845,2.68616735766945E-5,1,0.999253354069792,40.0298881530762,1.98962451416374,17.7299981564283,3.60365487372651,0.636294655368873,25,0.000340381532374344,0.332542794786968,0.000560495777837178,299.9762878,299.977417,19128.765625,19150.015625,50.0296966304091,18.7450911556049,7.78455,0,0,0,4449,300.01205,19139.390625,,,,,,,,,,,,,,,,,17.785473,,,,,,299.9768524,,,,
,25619317.97,299.979187,19098.216796875,0.33253869576102,2.07607739415336E-5,1,0.999253354069792,40.0298881530762,1.98960855508124,17.7299981564283,3.6034155259289,0.636605492879535,25,0.000371965644147216,0.332528779978278,0.000592071078474274,299.9769897,299.9813843,19087.9453125,19108.48828125,49.6959412526976,18.7457238365185,7.787,0,0,0,4449,300.0125,19098.216796875,,,,,,,,,,,,,,,,,17.047815,,,,,,299.979187,,,,
,25619320.985,299.98213195,19037.982421875,0.332548009880955,1.76051282540722E-5,1,0.999253354069792,40.0298881530762,1.98949076504403,17.7299981564283,3.60332269567909,0.636529120352178,25,0.000366597728199639,0.332538066751972,0.000586720447674846,299.9818115,299.9824524,19028.962890625,19047.001953125,49.9382460936591,18.7468061915605,7.78455,0,0,0,4449,300.0028,19037.982421875,,,,,,,,,,,,,,,,,17.047815,,,,,,299.98213195,,,,
,25619323.005,299.9840851,18997.57421875,0.332536479141094,3.09055529273715E-5,1,0.999253354069792,40.0298881530762,1.98953268171751,17.7299981564283,3.60329575169654,0.636373115681658,25,0.000353048405532055,0.332526525581817,0.000573164822954304,299.9837952,299.984375,18985.708984375,19009.439453125,50.0085926603899,18.7452889453148,7.79435,0,0,0,4449,300.0037,18997.57421875,,,,,,,,,,,,,,,,,15.941451,,,,,,299.9840851,,,,
,25619325.985,299.98532105,18938.1787109375,0.332511790129369,3.4074671250257E-5,1,0.999253354069792,40.0298881530762,1.98975397330974,17.7299981564283,3.60345360598203,0.636148449111151,25,0.00033041441344955,0.332501839064956,0.000550523678990458,299.9844971,299.986145,18927.091796875,18949.265625,49.9898335759284,18.7422963758584,7.78455,0,0,0,4449,299.9968,18938.1787109375,,,,,,,,,,,,,,,,,17.047815,,,,,,299.98532105,,,,
,25619328.93,299.98814395,18879.4638671875,0.332514369026529,2.20593140289706E-5,1,0.999253354069792,40.0298881530762,1.98976318054036,17.7299981564283,3.6034643172359,0.636343210987493,25,0.000347665612448104,0.332504377095268,0.000567786762147348,299.9876404,299.9886475,18868.765625,18890.162109375,49.8475771854284,18.741635500639,7.7919,0,0,0,4449,299.98735,18879.4638671875,,,,,,,,,,,,,,,,,17.785473,,,,,,299.98814395,,,,
,25619330.915,299.98884585,18839.6025390625,0.332506558113196,2.82122679602984E-5,1,0.999253354069792,40.0298881530762,1.98967543896134,17.7299981564283,3.60319199853639,0.636506142895073,25,0.000366539359886001,0.332496546648168,0.000586657058610474,299.9887085,299.9889832,18829.427734375,18849.77734375,49.7741041046207,18.7420414577239,7.78455,0,0,0,4449,299.9867,18839.6025390625,,,,,,,,,,,,,,,,,17.047815,,,,,,299.98884585,,,,
,25619333.09,299.9910736,18796.05859375,0.332506731631892,3.15350458158844E-5,1,0.999253354069792,40.0298881530762,1.98981298667416,17.7299981564283,3.60350817843814,0.636110935177882,25,0.000326172039433213,0.332496723995777,0.000546296307790274,299.9905701,299.9915771,18786.2734375,18805.84375,49.6482619130245,18.7418774872268,7.7772,0,0,0,4449,299.98275,18796.05859375,,,,,,,,,,,,,,,,,17.047815,,,,,,299.9910736,,,,
,25619336.03,299.99279785,18736.771484375,0.332484602804109,3.26498708870409E-5,1,0.999253354069792,40.0298881530762,1.98967318737709,17.7299981564283,3.60298770489051,0.636247081390122,25,0.000346549898980758,0.332474564406347,0.000566665261913243,299.9926758,299.9929199,18727.216796875,18746.326171875,49.9429358647745,18.743410164394,7.78455,0,0,0,4449,299.97835,18736.771484375,,,,,,,,,,,,,,,,,17.047815,,,,,,299.99279785,,,,
,25619338.025,299.99407955,18697.7021484375,0.332484003996611,3.5646402406008E-5,1,0.999253354069792,40.0298881530762,1.98966091291517,17.7299981564283,3.60293874102745,0.636362469021651,25,0.000357645352045099,0.332473945036641,0.000577763735737622,299.9938354,299.9943237,18687.806640625,18707.59765625,50.0492373433899,18.744195309964,7.7919,0,0,0,4449,299.97595,18697.7021484375,,,,,,,,,,,,,,,,,15.941451,,,,,,299.99407955,,,,
,25619340.925,299.99531555,18640.177734375,0.332490718497134,2.73829226649307E-5,1,0.999253354069792,40.0298881530762,1.98966541236857,17.7299981564283,3.60303272565313,0.636299278596234,25,0.000350509694921306,0.332480651405589,0.000570635195514519,299.9949036,299.9957275,18630.57421875,18649.78125,50.0906636549092,18.7435622644071,7.79435,0,0,0,4449,299.97595,18640.177734375,,,,,,,,,,,,,,,,,17.047815,,,,,,299.99531555,,,,
,25619342.93,299.99565125,18599.85546875,0.332472259624019,2.72308963025577E-5,1,0.999253354069792,40.0298881530762,1.98974261561038,17.7299981564283,3.60298865596554,0.636158953540497,25,0.000338623100477673,0.332462196991879,0.000558743102476493,299.9955444,299.9957581,18590.240234375,18609.470703125,49.6146518866976,18.7431486435295,7.7968,0,0,0,4449,299.9706,18599.85546875,,,,,,,,,,,,,,,,,15.941451,,,,,,299.99565125,,,,
,25619345.93,299.9980621,18540.15625,0.332467675533384,2.70562092491878E-5,1,0.999253354069792,40.0298881530762,1.98972418619482,17.7299981564283,3.60286458527124,0.636385357834082,25,0.000360834159404857,0.332457573621193,0.000580955513859208,299.9979858,299.9981384,18530.212890625,18550.099609375,50.1156757675245,18.7436785282488,7.78945,0,0,0,4449,299.9677,18540.15625,,,,,,,,,,,,,,,,,17.785473,,,,,,299.9980621,,,,
,25619348.015,299.9983978,18498.2041015625,0.332465829934303,3.08334775590962E-5,1,0.999253354069792,40.0298881530762,1.9897584235518,17.7299981564283,3.60294532706207,0.636155221182094,25,0.000338960608842962,0.332455739050593,0.000559082844987193,299.9975891,299.9992065,18486.328125,18510.080078125,49.9187053806784,18.7426099470691,7.77965,0,0,0,4449,299.9681,18498.2041015625,,,,,,,,,,,,,,,,,17.047815,,,,,,299.9983978,,,,
,25619351,299.99913025,18438.6875,0.332439459730866,2.73141485811271E-5,1,0.999253354069792,40.0298881530762,1.98972523777744,17.7299981564283,3.60261802837842,0.636003936708311,25,0.000330559690310082,0.332429367155531,0.000550672077214634,299.9986877,299.9995728,18428.634765625,18448.740234375,50.1492857938515,18.7449641875775,7.78455,0,0,0,4449,299.96255,18438.6875,,,,,,,,,,,,,,,,,15.941451,,,,,,299.99913025,,,,
,25619353.92,299.9990997,18380.3720703125,0.332433321900748,2.56867488608448E-5,1,0.999253354069792,40.0298881530762,1.98982377189587,17.7299981564283,3.60274600290564,0.635884390102292,25,0.000317834883250284,0.332423238284377,0.000537943102631691,299.998291,299.9999084,18370.453125,18390.291015625,50.0570536285822,18.7425043201884,7.78945,0,0,0,4449,299.966,18380.3720703125,,,,,,,,,,,,,,,,,17.785473,,,,,,299.9990997,,,,
,25619355.97,299.9989624,18339.63671875,0.332431420870783,1.17375775480862E-5,1,0.999253354069792,40.0298881530762,1.98971739968445,17.7299981564283,3.60249320296375,0.636123951139085,25,0.000343264977379261,0.332421321930552,0.000563370336019546,299.9988098,299.999115,18330.896484375,18348.376953125,50.2680933287745,18.7447797806991,7.7919,0,0,0,4449,299.969,18339.63671875,,,,,,,,,,,,,,,,,17.047815,,,,,,299.9989624,,,,
,25619358.945,299.9998779,18280.228515625,0.332418958305776,2.7646883027279E-5,1,0.999253354069792,40.0298881530762,1.98966781172769,17.7299981564283,3.60225971667492,0.636156921143991,25,0.000349886315243868,0.332408845613013,0.000569989057125163,299.9995422,300.0002136,18269.919921875,18290.537109375,50.2196323605822,18.7454003078436,7.77965,0,0,0,4449,299.9652,18280.228515625,,,,,,,,,,,,,,,,,17.785473,,,,,,299.9998779,,,,
,25619360.94,300.00068665,18240.7080078125,0.332423580619848,2.95290846198921E-5,1,0.999253354069792,40.0298881530762,1.98962461968323,17.7299981564283,3.60221578649555,0.636262460685367,25,0.00036002910757719,0.332413452825752,0.000580135858683418,300.0003967,300.0009766,18230.751953125,18250.6640625,49.8999462962168,18.7449505545679,7.79435,0,0,0,4449,299.9657,18240.7080078125,,,,,,,,,,,,,,,,,15.941451,,,,,,300.00068665,,,,
,25619363.985,300.0010834,18179.720703125,0.332416356077792,2.58557991268972E-5,1,0.999253354069792,40.0298881530762,1.98967899283878,17.7299981564283,3.60224846480751,0.636168088632047,25,0.000351056279094851,0.332406230156851,0.000571161731770685,300.0002747,300.0018921,18168.341796875,18191.099609375,50.1250553097553,18.7432084347548,7.78945,0,0,0,4449,299.965,18179.720703125,,,,,,,,,,,,,,,,,17.047815,,,,,,300.0010834,,,,
,25619365.9,300.00050355,18141.70703125,0.332412386294921,3.14720390204022E-5,1,0.999253354069792,40.0298881530762,1.98966372323093,17.7299981564283,3.60217382860251,0.636185980333108,25,0.000353829283638705,0.332402264168402,0.000573935530405057,300.0000916,300.0009155,18130.875,18152.5390625,50.4025334340823,18.7443056016963,7.7821,0,0,0,4449,299.96285,18141.70703125,,,,,,,,,,,,,,,,,15.941451,,,,,,300.00050355,,,,
,25619368,300.0010986,18099.609375,0.332403409039779,3.26314518115939E-5,1,0.999253354069792,40.0298881530762,1.9895724178627,17.7299981564283,3.60194078256248,0.636015096178224,25,0.000342207738177686,0.33239328867682,0.000562310745166052,300.0002136,300.0019836,18089.810546875,18109.408203125,50.0922269119476,18.7431912930563,7.7968,0,0,0,4449,299.9622,18099.609375,,,,,,,,,,,,,,,,,17.047815,,,,,,300.0010986,,,,
,25619370.955,300.00047305,18040.724609375,0.33239976166805,3.15624635683734E-5,1,0.999253354069792,40.0298881530762,1.98964344370742,17.7299981564283,3.60199064724424,0.636220189284567,25,0.00035976887776381,0.3323896359674,0.000579870138258352,300.0000916,300.0008545,18031.072265625,18050.376953125,49.781920389813,18.7453194344806,7.787,0,0,0,4449,299.96375,18040.724609375,,,,,,,,,,,,,,,,,15.941451,,,,,,300.00047305,,,,
,25619373.855,300.0015259,17982.93359375,0.33238677842982,2.79088500117858E-5,1,0.999253354069792,40.0298881530762,1.9896972767726,17.7299981564283,3.60196495032042,0.63608588257132,25,0.000348137632376854,0.332376649820438,0.000568235136567857,300.0006714,300.0023804,17973.330078125,17992.537109375,50.0773759700822,18.7432110298134,7.7821,0,0,0,4449,299.9614,17982.93359375,,,,,,,,,,,,,,,,,15.941451,,,,,,300.0015259,,,,
,25619375.92,300.00053405,17941.4931640625,0.332365872457673,3.57430458841674E-5,1,0.999253354069792,40.0298881530762,1.98964561128645,17.7299981564283,3.60162859449046,0.636147726484638,25,0.000358963916188209,0.33235574710041,0.000579049175662929,300.0003967,300.0006714,17930.078125,17952.908203125,49.5771337177745,18.7422984597038,7.787,0,0,0,4449,299.96125,17941.4931640625,,,,,,,,,,,,,,,,,17.047815,,,,,,300.00053405,,,,
,25619378.92,300.0011902,17881.35546875,0.332355881990598,3.21440974490396E-5,1,0.999253354069792,40.0298881530762,1.98969048403414,17.7299981564283,3.60159459882986,0.636160488127518,25,0.000360631819661703,0.332345749168556,0.000580711068244838,300.0005493,300.0018311,17869.734375,17892.9765625,50.0468924578322,18.7437776585563,7.7943,0,0,0,4449,299.96345,17881.35546875,,,,,,,,,,,,,,,,,17.047815,,,,,,300.0011902,,,,
,25619380.92,300.00064085,17841.810546875,0.332362446026066,2.86050213488201E-5,1,0.999253354069792,40.0298881530762,1.98963191111819,17.7299981564283,3.60160987783858,0.635897106646384,25,0.000336822464764337,0.332352333868579,0.000556911503883752,300.0001831,300.0010986,17833.240234375,17850.380859375,50.2430812161592,18.7431229112968,7.78945,0,0,0,4449,299.95995,17841.810546875,,,,,,,,,,,,,,,,,15.941451,,,,,,300.00064085,,,,
,25619383.86,300.00157165,17783.16796875,0.332340345246033,2.36802184081895E-5,1,0.999253354069792,40.0298881530762,1.98968498719939,17.7299981564283,3.60140882232477,0.636173893918522,25,0.000364746279468782,0.332330205885427,0.000584819958026792,300.0010681,300.0020752,17773.84375,17792.4921875,49.9968682326014,18.742200104414,7.78945,0,0,0,4449,299.9627,17783.16796875,,,,,,,,,,,,,,,,,15.941451,,,,,,300.00157165,,,,
,25619385.715,300.0009155,17745.775390625,0.332351194638041,3.0329008127961E-5,1,0.999253354069792,40.0298881530762,1.98960845451488,17.7299981564283,3.60139554279157,0.636163840580125,25,0.000364067086358986,0.332341061879009,0.00058414931885962,300.0009155,300.0009155,17744.693359375,17746.857421875,50.2462077302361,18.7449888982293,7.78945,0,0,0,4449,299.963,17745.775390625,,,,,,,,,,,,,,,,,17.047815,,,,,,300.0009155,,,,
,25619388.26,300.0008545,17695.302734375,0.332329778818197,2.95460171041208E-5,1,0.999253354069792,40.0298881530762,1.98965546631022,17.7299981564283,3.60125348314199,0.636087173205209,25,0.000359425834277139,0.332319650155514,0.000579496525640206,300.0000916,300.0016174,17685.177734375,17705.427734375,49.8374160146784,18.742889120254,7.7968,0,0,0,4449,299.9626,17695.302734375,,,,,,,,,,,,,,,,,17.047815,,,,,,300.0008545,,,,
,25619390.96,300.00231935,17641.64453125,0.332319305114002,2.06361356878863E-5,1,0.999253354069792,40.0298881530762,1.98971649378688,17.7299981564283,3.60126235882124,0.635988290674456,25,0.000350425885247867,0.332309168033615,0.000570489485357568,300.00177,300.0028687,17632.078125,17651.2109375,50.0273517448514,18.7429616338324,7.7943,0,0,0,4449,299.9657,17641.64453125,,,,,,,,,,,,,,,,,17.785473,,,,,,300.00231935,,,,
,25619393.925,300.000824,17582.63671875,0.332310786960581,2.59511483898853E-5,1,0.999253354069792,40.0298881530762,1.98977838139128,17.7299981564283,3.60131824371212,0.635756610042484,25,0.000328797105401208,0.332300679063281,0.000548860417652749,300.0006714,300.0009766,17572.267578125,17593.005859375,49.9523154070053,18.7421883966056,7.78945,0,0,0,4449,299.9632,17582.63671875,,,,,,,,,,,,,,,,,17.416636,,,,,,300.000824,,,,
,25619395.88,300.00128175,17543.263671875,0.332302699486532,2.13059735280581E-5,1,0.999253354069792,40.0298881530762,1.98969090935318,17.7299981564283,3.60107461634887,0.635741906996952,25,0.00033132070229534,0.332292585424292,0.000551380037263848,300.0003357,300.0022278,17532.615234375,17553.912109375,50.147722536813,18.7429270571113,7.78945,0,0,0,4449,299.96345,17543.263671875,,,,,,,,,,,,,,,,,17.047815,,,,,,300.00128175,,,,
,25619398.845,300.0012665,17484.07421875,0.332302380304816,2.62504030189238E-5,1,0.999253354069792,40.0298881530762,1.98970023017611,17.7299981564283,3.60108413244838,0.635761955934531,25,0.00033296246674498,0.332292265159673,0.000553023282799054,300.0006409,300.0018921,17474.166015625,17493.982421875,50.1078594823322,18.7421689833834,7.78945,0,0,0,4449,299.96435,17484.07421875,,,,,,,,,,,,,,,,,17.785473,,,,,,300.0012665,,,,
,25619400.845,300.00123595,17443.60546875,0.332294866460429,3.20078005517492E-5,1,0.999253354069792,40.0298881530762,1.98968384993004,17.7299981564283,3.60094684264626,0.635899655885878,25,0.000347444568492571,0.332284742054917,0.000567502177425686,300.0005188,300.0019531,17433.685546875,17453.525390625,49.738149192736,18.7430757863671,7.7968,0,0,0,4449,299.9638,17443.60546875,,,,,,,,,,,,,,,,,17.047815,,,,,,300.00123595,,,,
,25619403.885,299.9998169,17383.5654296875,0.332286192084974,3.62920226106614E-5,1,0.999253354069792,40.0298881530762,1.98959091114463,17.7299981564283,3.60067918196103,0.635930313971962,25,0.000354408083753263,0.332276077483632,0.000574460932759759,299.9996338,300,17373.462890625,17393.66796875,49.9069809528899,18.7429018259538,7.7943,0,0,0,4449,299.9654,17383.5654296875,,,,,,,,,,,,,,,,,17.047815,,,,,,299.9998169,,,,
,25619405.93,299.9998627,17342.8544921875,0.332267922027355,1.79834257340174E-5,1,0.999253354069792,40.0298881530762,1.98959658435216,17.7299981564283,3.60050710890553,0.63580528072195,25,0.000345914997349229,0.332257812790547,0.000565959766704383,299.9996338,300.0000916,17333.12890625,17352.580078125,49.863209755813,18.7451139647828,7.78945,0,0,0,4449,299.96305,17342.8544921875,,,,,,,,,,,,,,,,,15.941451,,,,,,299.9998627,,,,
,25619408.93,300.0003204,17283.0439453125,0.332266051884656,2.56725927245941E-5,1,0.999253354069792,40.0298881530762,1.98950702324413,17.7299981564283,3.60033746223777,0.635743747211767,25,0.000343084640791429,0.332255939754052,0.000563130703118091,299.9997253,300.0009155,17271.689453125,17294.3984375,50.2102528183515,18.7465620837803,7.7919,0,0,0,4449,299.96315,17283.0439453125,,,,,,,,,,,,,,,,,17.047815,,,,,,300.0003204,,,,
,25619411.03,299.99931335,17240.8134765625,0.332252636298372,2.92138269452911E-5,1,0.999253354069792,40.0298881530762,1.98951187608372,17.7299981564283,3.60018814374094,0.63579047636365,25,0.000349613164940464,0.332242530414494,0.000569649618396281,299.9985657,300.000061,17231.6484375,17249.978515625,50.1305267093899,18.7461086047414,7.8017,0,0,0,4449,299.96585,17240.8134765625,,,,,,,,,,,,,,,,,15.941451,,,,,,299.99931335,,,,
,25619414.015,299.99931335,17181.1015625,0.332266546124357,2.79188298745669E-5,1,0.999253354069792,40.0298881530762,1.98938209208458,17.7299981564283,3.60010092209597,0.635855855116872,25,0.000356851915556374,0.332256434482315,0.000576903412093326,299.9992981,299.9993286,17173.322265625,17188.880859375,50.2587137865438,18.7487476801202,7.8017,0,0,0,4449,299.9618,17181.1015625,,,,,,,,,,,,,,,,,15.941451,,,,,,299.99931335,,,,
,25619416.015,299.99987795,17141.435546875,0.332252811227866,2.26987249840287E-5,1,0.999253354069792,40.0298881530762,1.98941629316394,17.7299981564283,3.59998983444198,0.635961261486086,25,0.000368026634895108,0.332242686875577,0.000588069161655245,299.9992676,300.0004883,17133.375,17149.49609375,50.1664816212745,18.7472060067815,7.79675,0,0,0,4449,299.9632,17141.435546875,,,,,,,,,,,,,,,,,17.047815,,,,,,299.99987795,,,,
,25619418.82,299.9990692,17085.19921875,0.332246588941947,2.38207642395857E-5,1,0.999253354069792,40.0298881530762,1.98935373555829,17.7299981564283,3.59982668753783,0.635860530045346,25,0.00036157954519987,0.332236476805771,0.00058162218851938,299.9986267,299.9995117,17075.267578125,17095.130859375,49.7092289375245,18.7482109099844,7.78455,0,0,0,4449,299.9613,17085.19921875,,,,,,,,,,,,,,,,,17.047815,,,,,,299.9990692,,,,
,25619420.84,299.99954225,17045.083984375,0.332228529970669,2.12197293824492E-5,1,0.999253354069792,40.0298881530762,1.98938314190902,17.7299981564283,3.59969448326797,0.635762440818062,25,0.000354870320695517,0.33221841801633,0.000574901680566791,299.9989319,300.0001526,17035.7109375,17054.45703125,50.0820657411976,18.7468284914562,7.787,0,0,0,4449,299.9627,17045.083984375,,,,,,,,,,,,,,,,,17.785473,,,,,,299.99954225,,,,
,25619423.86,299.99882505,16984.837890625,0.332227327700336,2.08639942000568E-5,1,0.999253354069792,40.0298881530762,1.98944273753603,17.7299981564283,3.59977654685356,0.635823456845988,25,0.000359032537398171,0.332217220213648,0.000579063200580619,299.9988098,299.9988403,16975.8046875,16993.87109375,49.6787454252745,18.7482962364747,7.79675,0,0,0,4449,299.9654,16984.837890625,,,,,,,,,,,,,,,,,17.047815,,,,,,299.99882505,,,,
,25619426.085,299.99960325,16940.126953125,0.332224089906476,2.56931780500238E-5,1,0.999253354069792,40.0298881530762,1.98937733212819,17.7299981564283,3.59965761316855,0.635630918673299,25,0.000343674491941988,0.332213984667233,0.000563705649442956,299.9989624,300.0002441,16927.982421875,16952.271484375,50.076594341563,18.7511636389632,7.79435,0,0,0,4449,299.96505,16940.126953125,,,,,,,,,,,,,,,,,15.941451,,,,,,299.99960325,,,,
,25619429.155,299.99938965,16879.078125,0.332212552803623,2.70126980767899E-5,1,0.999253354069792,40.0298881530762,1.98929187763265,17.7299981564283,3.59938701780878,0.635571509205392,25,0.000342618764983432,0.332202450474725,0.000562645375195483,299.9992065,299.9995728,16867.736328125,16890.419921875,49.8421057857937,18.7511978525905,7.8114,0,0,0,4449,299.9645,16879.078125,,,,,,,,,,,,,,,,,17.047815,,,,,,299.99938965,,,,
,25619431.045,300.00024415,16841.4052734375,0.332200409553847,2.81466317556873E-5,1,0.999253354069792,40.0298881530762,1.98931601999886,17.7299981564283,3.59928513416913,0.635623509620705,25,0.000348866982175123,0.332190294514192,0.000568889152186086,300.0001526,300.0003357,16831.875,16850.935546875,49.700631023813,18.7496039128179,7.8017,0,0,0,4449,299.96195,16841.4052734375,,,,,,,,,,,,,,,,,15.941451,,,,,,300.00024415,,,,
,25619433.895,300.00035095,16784.6962890625,0.33219111610828,3.24801718787424E-5,1,0.999253354069792,40.0298881530762,1.9892277472175,17.7299981564283,3.59903238124487,0.635576541920332,25,0.000348649970832329,0.332181000552712,0.000568664484769831,300.0003357,300.0003662,16774.3515625,16795.041015625,50.1969651335245,18.7505739337145,7.8017,0,0,0,4449,299.96645,16784.6962890625,,,,,,,,,,,,,,,,,17.785473,,,,,,300.00035095,,,,
,25619435.805,300.00094605,16746.3427734375,0.332186196338842,3.29184442796747E-5,1,0.999253354069792,40.0298881530762,1.98921158362175,17.7299981564283,3.59892130696897,0.635731929934058,25,0.000364308293728871,0.332176064490176,0.000584320041894621,300.0007324,300.0011597,16736.71484375,16755.970703125,49.768632704986,18.7517019521938,7.8017,0,0,0,4449,299.9672,16746.3427734375,,,,,,,,,,,,,,,,,17.785473,,,,,,300.00094605,,,,
,25619438.88,300.00016785,16685.18359375,0.332177648767623,1.95582430009835E-5,1,0.999253354069792,40.0298881530762,1.98913876147679,17.7299981564283,3.5986733239651,0.635862588924917,25,0.000379912412109649,0.332167514375152,0.000599921149250695,300,300.0003357,16674.64453125,16695.72265625,49.9757642625822,18.7515582704671,7.80655,0,0,0,4449,299.9666,16685.18359375,,,,,,,,,,,,,,,,,17.047815,,,,,,300.00016785,,,,
,25619440.895,300.0000305,16644.837890625,0.332174225290802,1.68960233358382E-5,1,0.999253354069792,40.0298881530762,1.98916072943379,17.7299981564283,3.5986935000987,0.635752689288512,25,0.000369749429443066,0.332164098854102,0.000589759032297766,299.9995117,300.0005493,16633.82421875,16655.8515625,49.6920331101014,18.7521937960802,7.80655,0,0,0,4449,299.9653,16644.837890625,,,,,,,,,,,,,,,,,15.941451,,,,,,300.0000305,,,,
,25619443.875,300.0004425,16585.30859375,0.332162122061534,3.09379802363963E-5,1,0.999253354069792,40.0298881530762,1.98906755102957,17.7299981564283,3.59838526236622,0.635793156948799,25,0.000378229062709865,0.332151985885225,0.000598234155092778,300.0002136,300.0006714,16575.498046875,16595.119140625,49.8170936731783,18.7539118920445,7.79435,0,0,0,4449,299.96385,16585.30859375,,,,,,,,,,,,,,,,,15.941451,,,,,,300.0004425,,,,
,25619445.835,300.00094605,16546.4189453125,0.332168322360334,2.35532095791707E-5,1,0.999253354069792,40.0298881530762,1.98910268723838,17.7299981564283,3.59849219580987,0.635934571139046,25,0.000389202998521467,0.332158173647969,0.00060921211306735,300.0009155,300.0009766,16536.037109375,16556.80078125,49.9835805477745,18.7527487085676,7.79435,0,0,0,4449,299.96545,16546.4189453125,,,,,,,,,,,,,,,,,15.941451,,,,,,300.00094605,,,,
,25619448.86,300.00050355,16485.880859375,0.332142464135041,1.60586299315208E-5,1,0.999253354069792,40.0298881530762,1.98900267121548,17.7299981564283,3.59804498226307,0.635822780882652,25,0.000386236335028939,0.332132322236944,0.000606232440227305,300.0004578,300.0005493,16475.28125,16496.48046875,49.9554419210822,18.7542926005619,7.79435,0,0,0,4449,299.96375,16485.880859375,,,,,,,,,,,,,,,,,17.047815,,,,,,300.00050355,,,,
,25619450.805,300.0001068,16447.0048828125,0.332128607666265,2.8116536639307E-5,1,0.999253354069792,40.0298881530762,1.98904803019429,17.7299981564283,3.59799693236459,0.635675119249214,25,0.000373761596436206,0.332118478355859,0.000593749713689481,299.9999695,300.0002441,16436.98828125,16457.021484375,49.8045876168706,18.7530674690104,7.79435,0,0,0,4449,299.9647,16447.0048828125,,,,,,,,,,,,,,,,,17.047815,,,,,,300.0001068,,,,
,25619453.855,300.00138855,16386.3325195313,0.332118110161833,2.74814371621558E-5,1,0.999253354069792,40.0298881530762,1.98905313019322,17.7299981564283,3.59788700266603,0.635684316137544,25,0.000376308342226862,0.332107966303802,0.000596292651513959,300.0013123,300.0014648,16376.7900390625,16395.875,50.2039997901976,18.7540021631404,7.80655,0,0,0,4449,299.9639,16386.3325195313,,,,,,,,,,,,,,,,,15.941451,,,,,,300.00138855,,,,
,25619455.81,299.99980165,16347.0073242187,0.332113746424931,2.93331205431451E-5,1,0.999253354069792,40.0298881530762,1.9890232602045,17.7299981564283,3.59778312818005,0.635696492351682,25,0.000379033289188768,0.332103616565548,0.000599017608201424,299.9995117,300.0000916,16336.50390625,16357.5107421875,49.7647245623899,18.7533477984381,7.787,0,0,0,4449,299.9624,16347.0073242187,,,,,,,,,,,,,,,,,17.047815,,,,,,299.99980165,,,,
,25619458.975,300.0013733,16283.9521484375,0.332101359086794,2.64006653470571E-5,1,0.999253354069792,40.0298881530762,1.98901767622396,17.7299981564283,3.59765260595103,0.635594238272964,25,0.000371930649660877,0.332091218554814,0.000591906473458967,300.0009766,300.00177,16273.6796875,16294.224609375,50.0859738837938,18.7558539271627,7.80655,0,0,0,4449,299.966,16283.9521484375,,,,,,,,,,,,,,,,,15.941451,,,,,,300.0013733,,,,
,25619460.945,300.00033565,16244.7602539062,0.332083794762507,2.04376309420782E-5,1,0.999253354069792,40.0298881530762,1.98903471454421,17.7299981564283,3.59748675798154,0.635594892535054,25,0.000374588830660225,0.332073663093119,0.000594556510775533,299.9999084,300.0007629,16234.26953125,16255.2509765625,49.9132339810437,18.7546827301186,7.79435,0,0,0,4449,299.9638,16244.7602539062,,,,,,,,,,,,,,,,,17.047815,,,,,,300.00033565,,,,
,25619464.1,300.0005798,16181.4252929687,0.332082670955499,1.30924138827939E-5,1,0.999253354069792,40.0298881530762,1.9887891425454,17.7299981564283,3.59703968679761,0.635579877579566,25,0.00038030974436635,0.332072532617811,0.00060028154534332,299.9997253,300.0014343,16172.8798828125,16189.970703125,50.2774728710053,18.7582220149434,7.7968,0,0,0,4449,299.96105,16181.4252929687,,,,,,,,,,,,,,,,,17.416636,,,,,,300.0005798,,,,
,25619466.025,300.00154115,16143.2915039062,0.332089213054109,2.62211303346959E-5,1,0.999253354069792,40.0298881530762,1.98896392012403,17.7299981564283,3.59741226333369,0.635645339520065,25,0.00038028385235388,0.332079064862041,0.000600260181697248,300.0015259,300.0015564,16133.6884765625,16152.89453125,49.748310363486,18.7552772695957,7.8017,0,0,0,4449,299.96265,16143.2915039062,,,,,,,,,,,,,,,,,17.047815,,,,,,300.00154115,,,,
,25619468.815,300.0017853,16087.4931640625,0.33205905686048,3.06114405314067E-5,1,0.999253354069792,40.0298881530762,1.98895286276085,17.7299981564283,3.5970451124373,0.635705958427974,25,0.000391483096790933,0.33204889967637,0.000611439324847341,300.0015564,300.0020142,16077.6220703125,16097.3642578125,49.7232982508706,18.7551188709034,7.79675,0,0,0,4449,299.9651,16087.4931640625,,,,,,,,,,,,,,,,,17.785473,,,,,,300.0017853,,,,
,25619470.78,300.00260925,16048.2534179687,0.332048125110034,2.19062920887959E-5,1,0.999253354069792,40.0298881530762,1.9889679200726,17.7299981564283,3.59697377835307,0.63556890856103,25,0.000380326999551463,0.332037967061943,0.000600279636436643,300.0021362,300.0030823,16038.28515625,16058.2216796875,49.9968682326014,18.7563642091562,7.80895,0,0,0,4449,299.96315,16048.2534179687,,,,,,,,,,,,,,,,,17.047815,,,,,,300.00260925,,,,
,25619473.935,300.00250245,15985.2104492187,0.332034690201819,2.81413652676652E-5,1,0.999253354069792,40.0298881530762,1.9888938348712,17.7299981564283,3.59670303997818,0.635505358649839,25,0.0003789040431024,0.332024534475638,0.000598848858215703,300.0021973,300.0028076,15973.2490234375,15997.171875,49.8444506713514,18.7560281203253,7.8065,0,0,0,4449,299.965,15985.2104492187,,,,,,,,,,,,,,,,,15.941451,,,,,,300.00250245,,,,
,25619476.065,300.0024872,15942.7607421875,0.332030235202114,2.3905318926801E-5,1,0.999253354069792,40.0298881530762,1.98894807651026,17.7299981564283,3.59680953811131,0.635165130068992,25,0.000346757583657809,0.332020101073389,0.000566700231141214,300.0023804,300.002594,15933.8623046875,15951.6591796875,49.9374644651399,18.7568702180685,7.80895,0,0,0,4449,299.96725,15942.7607421875,,,,,,,,,,,,,,,,,15.941451,,,,,,300.0024872,,,,
,25619478.9,300.0029144,15886.5498046875,0.332014534083241,2.2063552704009E-5,1,0.999253354069792,40.0298881530762,1.98893938700411,17.7299981564283,3.59658832746146,0.635337989151446,25,0.000365712047571987,0.332004383508057,0.000585644465776929,300.0024719,300.0033569,15879.1103515625,15893.9892578125,49.870244412486,18.7569661039667,7.8041,0,0,0,4449,299.9691,15886.5498046875,,,,,,,,,,,,,,,,,17.047815,,,,,,300.0029144,,,,
,25619480.805,300.0025482,15848.3056640625,0.332003711072406,2.43639968093667E-5,1,0.999253354069792,40.0298881530762,1.98895766047036,17.7299981564283,3.59645909417706,0.635571086997878,25,0.000388605744781012,0.331993548890051,0.000608535163781778,300.0025024,300.002594,15838.2646484375,15858.3466796875,49.9202686377168,18.7568181696813,7.81385,0,0,0,4449,299.96535,15848.3056640625,,,,,,,,,,,,,,,,,17.416636,,,,,,300.0025482,,,,
,25619483.79,300.00312805,15788.8979492187,0.331999884004243,2.82811091849288E-5,1,0.999253354069792,40.0298881530762,1.98895260112199,17.7299981564283,3.59643301493855,0.635424463034331,25,0.000375885813134352,0.331989724317087,0.000595815501449054,300.0029602,300.0032959,15778.91796875,15798.8779296875,49.8968197821399,18.7561006237346,7.79675,0,0,0,4449,299.9654,15788.8979492187,,,,,,,,,,,,,,,,,15.941451,,,,,,300.00312805,,,,
,25619485.805,300.00279235,15748.6240234375,0.331989935037354,1.83121626389553E-5,1,0.999253354069792,40.0298881530762,1.9888673833515,17.7299981564283,3.59618321533825,0.635350808017581,25,0.000373229374936654,0.331979780554172,0.000593155017175004,300.0023193,300.0032654,15737.92578125,15759.322265625,50.0328231444861,18.7587930278266,7.8065,0,0,0,4449,299.9645,15748.6240234375,,,,,,,,,,,,,,,,,17.047815,,,,,,300.00279235,,,,
,25619489.13,300.0029602,15682.0434570313,0.331978558959285,2.05943934242765E-5,1,0.999253354069792,40.0298881530762,1.98885902445527,17.7299981564283,3.59602371093585,0.635450850321099,25,0.000384692386143314,0.331968395251333,0.000604613268042963,300.0024719,300.0034485,15674.177734375,15689.9091796875,50.107077853813,18.7574966015331,7.8065,0,0,0,4449,299.9641,15682.0434570313,,,,,,,,,,,,,,,,,17.785473,,,,,,300.0029602,,,,
,25619491.15,300.0025482,15642.1704101562,0.331972553634145,1.02337895541243E-5,1,0.999253354069792,40.0298881530762,1.98870710919918,17.7299981564283,3.5956720049019,0.635532642027318,25,0.000397568636681392,0.331962385367249,0.000617488947488451,300.0021362,300.0029602,15632.3359375,15652.0048828125,50.1320899664284,18.7601273320147,7.7992,0,0,0,4449,299.96165,15642.1704101562,,,,,,,,,,,,,,,,,17.047815,,,,,,300.0025482,,,,
,25619494.125,300.00292965,15582.7622070313,0.331970756042959,1.96748471989744E-5,1,0.999253354069792,40.0298881530762,1.98867470950789,17.7299981564283,3.5956167834351,0.635404147165536,25,0.000386932558747649,0.331960590717275,0.000606855588309668,300.0023193,300.00354,15573.791015625,15591.7333984375,49.9359012081014,18.760422622732,7.8114,0,0,0,4449,299.96035,15582.7622070313,,,,,,,,,,,,,,,,,15.941451,,,,,,300.00292965,,,,
,25619496.11,300.0033264,15542.5737304687,0.331948343289017,2.94949775009499E-5,1,0.999253354069792,40.0298881530762,1.98870356939926,17.7299981564283,3.59543134187331,0.635327003717459,25,0.000382930347352097,0.331938176989392,0.000602842045399946,300.0032043,300.0034485,15533.04296875,15552.1044921875,49.9530970355245,18.7599552209808,7.7992,0,0,0,4449,299.95835,15542.5737304687,,,,,,,,,,,,,,,,,17.047815,,,,,,300.0033264,,,,
,25619498.945,300.0029144,15485.92578125,0.331940244026426,3.64007581766043E-5,1,0.999253354069792,40.0298881530762,1.98871365567243,17.7299981564283,3.59533924744776,0.635438903479045,25,0.000394395588390004,0.33193007444907,0.000614302250198033,300.0026245,300.0032043,15473.55078125,15498.30078125,49.9257400373514,18.7595826714736,7.7919,0,0,0,4449,299.9603,15485.92578125,,,,,,,,,,,,,,,,,17.047815,,,,,,300.0029144,,,,
,25619500.91,300.00367735,15446.9521484375,0.33192809764643,3.15520981173953E-5,1,0.999253354069792,40.0298881530762,1.98867733301623,17.7299981564283,3.59516414190697,0.635295030609,25,0.000384267229731235,0.331917927139951,0.00060416987505002,300.003479,300.0038757,15436.3759765625,15457.5283203125,50.2094711898322,18.7600578021113,7.8065,0,0,0,4449,299.95785,15446.9521484375,,,,,,,,,,,,,,,,,17.047815,,,,,,300.00367735,,,,
,25619503.85,300.004364,15388.1401367188,0.331912274420375,3.23216356816016E-5,1,0.999253354069792,40.0298881530762,1.98873853533428,17.7299981564283,3.59511655257307,0.635179353554125,25,0.000374642222591914,0.331902103575581,0.000594537881087923,300.0042419,300.0044861,15376.1533203125,15400.126953125,49.9679479773899,18.7580407203089,7.80165,0,0,0,4449,299.95695,15388.1401367188,,,,,,,,,,,,,,,,,17.047815,,,,,,300.004364,,,,
,25619506.01,300.0035553,15345.4584960938,0.331903427465653,2.94181891257992E-5,1,0.999253354069792,40.0298881530762,1.98872178045864,17.7299981564283,3.59498099475464,0.635219486369261,25,0.000380370799633812,0.331893261324509,0.000600259177171725,300.0035095,300.0036011,15337.4716796875,15353.4453125,50.0390761726399,18.7583388587127,7.7919,0,0,0,4449,299.96045,15345.4584960938,,,,,,,,,,,,,,,,,17.047815,,,,,,300.0035553,,,,
,25619508.955,300.00401305,15286.1850585938,0.331901933991896,3.02882627849524E-5,1,0.999253354069792,40.0298881530762,1.98861091221362,17.7299981564283,3.59475268372178,0.635301162717735,25,0.000391291668367963,0.331891755867517,0.00061118087562564,300.0036316,300.0043945,15278.44140625,15293.9287109375,49.954660292563,18.7616001330302,7.81385,0,0,0,4449,299.9608,15286.1850585938,,,,,,,,,,,,,,,,,17.047815,,,,,,300.00401305,,,,
,25619510.86,300.00297545,15248.3295898438,0.331890475183979,2.85263742910884E-5,1,0.999253354069792,40.0298881530762,1.98877112051108,17.7299981564283,3.59491458194131,0.635274219129003,25,0.000386300967282226,0.331880310808931,0.000606186225764316,300.0027771,300.0031738,15239.9296875,15256.7294921875,49.710792194563,18.75840197264,7.8065,0,0,0,4449,299.9586,15248.3295898438,,,,,,,,,,,,,,,,,15.941451,,,,,,300.00297545,,,,
,25619513.84,300.0045166,15188.6909179687,0.331864874940638,3.15153764497252E-5,1,0.999253354069792,40.0298881530762,1.98886037304285,17.7299981564283,3.59480764827827,0.635158182800417,25,0.000377572800213426,0.331854701443771,0.000597443495517074,300.0044861,300.0045471,15175.9638671875,15201.41796875,49.5192932073514,18.7569702091781,7.8114,0,0,0,4449,299.95895,15188.6909179687,,,,,,,,,,,,,,,,,17.047815,,,,,,300.0045166,,,,
,25619515.905,300.00404355,15147.6752929687,0.331860330238051,3.46711353383179E-5,1,0.999253354069792,40.0298881530762,1.9888399053094,17.7299981564283,3.59471644727828,0.635181461411645,25,0.000381090186330128,0.331850158927323,0.000600961810885642,300.0036621,300.004425,15137.5,15157.8505859375,49.8897851254668,18.7581388279695,7.79435,0,0,0,4449,299.95625,15147.6752929687,,,,,,,,,,,,,,,,,17.047815,,,,,,300.00404355,,,,
,25619518.88,300.00468445,15088.595703125,0.331855788310964,3.05188033322074E-5,1,0.999253354069792,40.0298881530762,1.98861662022729,17.7299981564283,3.59420769936605,0.635527679914792,25,0.000420131938197036,0.331845584852343,0.000639999173456057,300.0041199,300.005249,15078.396484375,15098.794921875,49.8757158121207,18.7602474851996,7.8065,0,0,0,4449,299.9593,15088.595703125,,,,,,,,,,,,,,,,,17.047815,,,,,,300.00468445,,,,
,25619521.785,300.0036621,15030.3061523438,0.331834684198847,2.30600851416681E-5,1,0.999253354069792,40.0298881530762,1.98879234595067,17.7299981564283,3.59438248913339,0.634970601492015,25,0.000367463974372604,0.331824526306913,0.00058732127131118,300.0036011,300.0037231,15019.4140625,15041.1982421875,49.9194870091976,18.7596577967326,7.81385,0,0,0,4449,299.95925,15030.3061523438,,,,,,,,,,,,,,,,,17.785473,,,,,,300.0036621,,,,
,25619523.79,300.00289915,14990.3837890625,0.331826832958502,3.01108892979296E-5,1,0.999253354069792,40.0298881530762,1.9885700609826,17.7299981564283,3.59386602436556,0.635161434180311,25,0.000392708520252177,0.331816666035079,0.000612562043153794,300.0024719,300.0033264,14981.0234375,14999.744140625,49.8929116395437,18.7613814626684,7.80165,0,0,0,4449,299.95865,14990.3837890625,,,,,,,,,,,,,,,,,17.785473,,,,,,300.00289915,,,,
,25619526.76,300.0030212,14931.1342773438,0.331821361161825,3.23583516940011E-5,1,0.999253354069792,40.0298881530762,1.9885782031966,17.7299981564283,3.5938013667585,0.635264122895035,25,0.000402917401487568,0.331811186232779,0.000622768959599829,300.0030212,300.0030212,14921.9443359375,14940.32421875,49.7850469038899,18.7614740796332,7.8065,0,0,0,4449,299.9592,14931.1342773438,,,,,,,,,,,,,,,,,17.047815,,,,,,300.0030212,,,,
,25619528.925,300.00212095,14887.3715820313,0.331814656347933,2.768134295793E-5,1,0.999253354069792,40.0298881530762,1.98863430959967,17.7299981564283,3.5938210426351,0.63529458009098,25,0.000405322728096495,0.331804488877102,0.000625171809786513,300.0019836,300.0022583,14875.96875,14898.7744140625,49.9671663488707,18.7615343799097,7.81385,0,0,0,4449,299.95895,14887.3715820313,,,,,,,,,,,,,,,,,17.785473,,,,,,300.00212095,,,,
,25619531.045,300.00187685,14845.5541992187,0.331792596748061,2.37151066597201E-5,1,0.999253354069792,40.0298881530762,1.98869207230045,17.7299981564283,3.59368022733232,0.635278816910315,25,0.000406109144375601,0.331782431501319,0.000625947566673398,300.0017395,300.0020142,14836.630859375,14854.4775390625,49.873370926563,18.7612012343361,7.8041,0,0,0,4449,299.95635,14845.5541992187,,,,,,,,,,,,,,,,,15.941451,,,,,,300.00187685,,,,
,25619534.105,300.00169375,14784.578125,0.331785407443914,2.81179081107641E-5,1,0.999253354069792,40.0298881530762,1.98847908489236,17.7299981564283,3.59320208990227,0.635387528405425,25,0.000423401224257599,0.331775232696572,0.000643235408118562,300.0013123,300.0020752,14775.80078125,14793.35546875,50.0226619737361,18.7627525464001,7.80165,0,0,0,4449,299.95805,14784.578125,,,,,,,,,,,,,,,,,17.047815,,,,,,300.00169375,,,,
,25619535.845,300.0022888,14749.7377929687,0.331778317944235,2.54920072389022E-5,1,0.999253354069792,40.0298881530762,1.98864671454606,17.7299981564283,3.59346349154335,0.635145259367059,25,0.000397552526387038,0.331768153575157,0.000617393608984557,300.0021667,300.0024109,14739.599609375,14759.8759765625,49.8655546413707,18.7609740714427,7.8114,0,0,0,4449,299.9472,14749.7377929687,,,,,,,,,,,,,,,,,17.416636,,,,,,300.0022888,,,,
,25619538.935,300.00317385,14688.2392578125,0.331752387522483,1.56164620367152E-5,1,0.999253354069792,40.0298881530762,1.98867445531972,17.7299981564283,3.59325071338812,0.634988260608882,25,0.00038682976746483,0.331742221908129,0.0006066566300147,300.0025635,300.0037842,14678.064453125,14698.4140625,49.954660292563,18.7614262351809,7.8041,0,0,0,4449,299.94705,14688.2392578125,,,,,,,,,,,,,,,,,17.047815,,,,,,300.00317385,,,,
,25619541.81,300.00273135,14630.9702148438,0.331729803120719,3.11023464074817E-5,1,0.999253354069792,40.0298881530762,1.98871546755632,17.7299981564283,3.59306052810178,0.635050723050142,25,0.000395408015995671,0.331719637248047,0.000615216255195444,300.0024109,300.0030518,14621.001953125,14640.9384765625,50.1352164805053,18.7611246280115,7.80165,0,0,0,4449,299.9537,14630.9702148438,,,,,,,,,,,,,,,,,15.941451,,,,,,300.00273135,,,,
,25619543.72,300.002182,14592.6782226562,0.33171211266069,3.3327429362716E-5,1,0.999253354069792,40.0298881530762,1.98859437426447,17.7299981564283,3.59263150064669,0.635143140623046,25,0.000410448917405831,0.331701942710291,0.000630246654294002,300.0021057,300.0022583,14582.734375,14602.6220703125,50.1696081353515,18.7613720407433,7.7968,0,0,0,4449,299.9536,14592.6782226562,,,,,,,,,,,,,,,,,15.941451,,,,,,300.002182,,,,
,25619546.8,300.00209045,14531.1298828125,0.331699062708603,2.51631201562933E-5,1,0.999253354069792,40.0298881530762,1.9885918410109,17.7299981564283,3.59248737449999,0.63510844329063,25,0.000409609419359822,0.331688894795387,0.000629396641619726,300.0016785,300.0025024,14520.3955078125,14541.8642578125,49.9843621762937,18.7620008006217,7.8114,0,0,0,4449,299.9587,14531.1298828125,,,,,,,,,,,,,,,,,17.047815,,,,,,300.00209045,,,,
,25619548.87,300.00268555,14489.8227539062,0.331695793582389,3.43033457508105E-5,1,0.999253354069792,40.0298881530762,1.98858733174238,17.7299981564283,3.5924601852264,0.635009307093867,25,0.000401159829883032,0.331685625402207,0.00062094504404006,300.0021973,300.0031738,14479.599609375,14500.0458984375,50.056272000063,18.7601659263732,7.809,0,0,0,4449,299.96075,14489.8227539062,,,,,,,,,,,,,,,,,15.941451,,,,,,300.00268555,,,,
,25619550.905,300.00309755,14449.2822265625,0.33167650935839,2.29743242116689E-5,1,0.999253354069792,40.0298881530762,1.98863484184498,17.7299981564283,3.59236853534646,0.634785579759262,25,0.000382556746239975,0.331666349993538,0.000602329224633397,300.002594,300.0036011,14438.92578125,14459.638671875,49.7772306186976,18.7594543397154,7.8212,0,0,0,4449,299.96325,14449.2822265625,,,,,,,,,,,,,,,,,17.416636,,,,,,300.00309755,,,,
,25619553.925,300.00263975,14389.0834960938,0.331671174101572,3.22852801604656E-5,1,0.999253354069792,40.0298881530762,1.98851589892399,17.7299981564283,3.59206430503783,0.634974959065999,25,0.000404320014046614,0.331661005012954,0.000624088917659232,300.0019531,300.0033264,14378.7509765625,14399.416015625,50.0078110318707,18.7612404580355,7.8041,0,0,0,4449,299.9654,14389.0834960938,,,,,,,,,,,,,,,,,15.941451,,,,,,300.00263975,,,,
,25619555.945,300.00376895,14348.638671875,0.331656203164967,3.39983135845562E-5,1,0.999253354069792,40.0298881530762,1.98853648702677,17.7299981564283,3.59198259586997,0.634695858939433,25,0.000380604111062394,0.331646038778512,0.000600365219803916,300.0036316,300.0039063,14340.7978515625,14356.4794921875,50.1899304768515,18.7610752373114,7.809,0,0,0,4449,299.96565,14348.638671875,,,,,,,,,,,,,,,,,17.785473,,,,,,300.00376895,,,,
,25619558.86,300.00312805,14290.7265625,0.331637089546164,2.59726257249241E-5,1,0.999253354069792,40.0298881530762,1.98857620317826,17.7299981564283,3.5918229319304,0.634792194629034,25,0.000391732409806576,0.33162692467703,0.000611481730197327,300.0030823,300.0031738,14282.5693359375,14298.8837890625,49.9265216658707,18.761368506529,7.81385,0,0,0,4449,299.967,14290.7265625,,,,,,,,,,,,,,,,,15.941451,,,,,,300.00312805,,,,
,25619561.715,300.0037994,14233.044921875,0.331620214399815,3.17395522781966E-5,1,0.999253354069792,40.0298881530762,1.9885212179565,17.7299981564283,3.59157269418068,0.63458698799861,25,0.000377297655288233,0.331610052772863,0.000597037225702372,300.0032043,300.0043945,14222.6875,14243.40234375,50.0187538311399,18.7618304777116,7.81385,0,0,0,4449,299.96855,14233.044921875,,,,,,,,,,,,,,,,,15.941451,,,,,,300.0037994,,,,
,25619563.745,300.00305175,14192.880859375,0.33161726908517,3.48916933816047E-5,1,0.999253354069792,40.0298881530762,1.98835368033358,17.7299981564283,3.59117928378162,0.634944718868017,25,0.000415546576016405,0.331607089238181,0.000635288127272554,300.0029602,300.0031433,14183.544921875,14202.216796875,49.890566753986,18.7652934166226,7.7968,0,0,0,4449,299.9646,14192.880859375,,,,,,,,,,,,,,,,,15.941451,,,,,,300.00305175,,,,
,25619566.755,300.00549315,14132.4995117188,0.331587528624108,2.44304150230983E-5,1,0.999253354069792,40.0298881530762,1.98841586154776,17.7299981564283,3.59096326762209,0.634911683011537,25,0.000415969104912121,0.331577324715356,0.000635692874839217,300.0052185,300.0057678,14121.716796875,14143.2822265625,50.0140640600245,18.7608283456276,7.8212,0,0,0,4449,299.96515,14132.4995117188,,,,,,,,,,,,,,,,,17.047815,,,,,,300.00549315,,,,
,25619568.8,300.0052948,14092.1166992187,0.331576812474081,1.95949355401328E-5,1,0.999253354069792,40.0298881530762,1.9885187303823,17.7299981564283,3.59107726387737,0.63462229039952,25,0.000388238180639616,0.331566629090388,0.000607957459076493,300.0050659,300.0055237,14080.5068359375,14103.7265625,49.9890519474091,18.7627834847721,7.8114,0,0,0,4449,299.965,14092.1166992187,,,,,,,,,,,,,,,,,17.047815,,,,,,300.0052948,,,,
,25619571.025,300.00578305,14047.052734375,0.331570878091486,3.48428733068318E-5,1,0.999253354069792,40.0298881530762,1.98828659552734,17.7299981564283,3.59056363037996,0.634820141188001,25,0.000414073127212094,0.331560672561818,0.000633791041882269,300.0055847,300.0059814,14037.498046875,14056.607421875,49.8452322998707,18.7642486518328,7.81875,0,0,0,4449,299.96325,14047.052734375,,,,,,,,,,,,,,,,,17.785473,,,,,,300.00578305,,,,
,25619573.795,300.00701905,13992.3369140625,0.33154615572145,2.73853727266035E-5,1,0.999253354069792,40.0298881530762,1.98866798512912,17.7299981564283,3.59095715553389,0.634866386786459,25,0.000411950639420249,0.33153593968389,0.000631655044166322,300.0066528,300.0073853,13984.3017578125,14000.3720703125,49.8976014106591,18.7594891178287,7.81385,0,0,0,4449,299.96255,13992.3369140625,,,,,,,,,,,,,,,,,15.941451,,,,,,300.00701905,,,,
,25619575.925,300.00701905,13949.8266601562,0.331544127101413,3.2413915274039E-5,1,0.999253354069792,40.0298881530762,1.98839904165801,17.7299981564283,3.59047589306305,0.634756107484379,25,0.000409690649828699,0.331533912480346,0.000629395333898772,300.0066223,300.0074158,13938.8134765625,13960.83984375,49.9147972380822,18.7640258112768,7.809,0,0,0,4449,299.96275,13949.8266601562,,,,,,,,,,,,,,,,,17.785473,,,,,,300.00701905,,,,
,25619578.99,300.00694275,13888.509765625,0.331530085336745,2.89363642718942E-5,1,0.999253354069792,40.0298881530762,1.98848755310645,17.7299981564283,3.59048563414869,0.634703542000082,25,0.000404807681445701,0.331519874696991,0.000624508038870436,300.0067139,300.0071716,13876.888671875,13900.130859375,49.9015095532553,18.7628728068009,7.81875,0,0,0,4449,299.96005,13888.509765625,,,,,,,,,,,,,,,,,17.047815,,,,,,300.00694275,,,,
,25619581.105,300.00787355,13846.4248046875,0.33150302310509,3.60803058545447E-5,1,0.999253354069792,40.0298881530762,1.98847709920013,17.7299981564283,3.59016529105512,0.634700592615379,25,0.000409579331074032,0.331492800632431,0.000629263215521415,300.0075684,300.0081787,13835.4111328125,13857.4384765625,49.8006794742745,18.7624346102298,7.8163,0,0,0,4449,299.96015,13846.4248046875,,,,,,,,,,,,,,,,,17.047815,,,,,,300.00787355,,,,
,25619584.05,300.0081329,13787.74609375,0.331472311922314,2.4622510039723E-5,1,0.999253354069792,40.0298881530762,1.98843562947491,17.7299981564283,3.58976616151575,0.634600845286305,25,0.000406925716395118,0.33146208931226,0.000626591703665196,300.0080566,300.0082092,13779.880859375,13795.611328125,50.0031212607553,18.7628042464226,7.81145,0,0,0,4449,299.96015,13787.74609375,,,,,,,,,,,,,,,,,17.785473,,,,,,300.0081329,,,,
,25619586.09,300.0082245,13746.6577148438,0.331469843875375,3.00839840364436E-5,1,0.999253354069792,40.0298881530762,1.98845516584183,17.7299981564283,3.58978342301107,0.634543176901783,25,0.000401481439005581,0.331459623623999,0.000621150390239963,300.0079346,300.0085144,13736.896484375,13756.4189453125,50.0930085404668,18.7628488196089,7.81145,0,0,0,4449,299.95695,13746.6577148438,,,,,,,,,,,,,,,,,17.047815,,,,,,300.0082245,,,,
,25619589.195,300.00854495,13684.5874023437,0.33144898362053,3.26036439096177E-5,1,0.999253354069792,40.0298881530762,1.9884849399845,17.7299981564283,3.58957278215554,0.634717384815549,25,0.000420383363973831,0.33143874780817,0.000640042813257299,300.0084229,300.008667,13672.662109375,13696.5126953125,49.9867070618514,18.7629074536493,7.80655,0,0,0,4449,299.9542,13684.5874023437,,,,,,,,,,,,,,,,,17.047815,,,,,,300.00854495,,,,
,25619591.115,300.00823975,13646.8305664062,0.331443623584821,2.94536376237178E-5,1,0.999253354069792,40.0298881530762,1.98844106063109,17.7299981564283,3.58944771761957,0.634644967412559,25,0.000415872492335964,0.331433393985874,0.000635528500390253,300.0082092,300.0082703,13637.8232421875,13655.837890625,49.8538302135822,18.7636707162507,7.81385,0,0,0,4449,299.956,13646.8305664062,,,,,,,,,,,,,,,,,17.047815,,,,,,300.00823975,,,,
,25619593.805,300.00958255,13592.8442382812,0.331435956553296,3.26174936306357E-5,1,0.999253354069792,40.0298881530762,1.98847715975054,17.7299981564283,3.58941635895881,0.634700388862172,25,0.00042131493870483,0.331425709503769,0.000640972364287198,300.0089722,300.0101929,13582.4384765625,13603.25,49.9788907766591,18.7642551111138,7.8163,0,0,0,4449,299.9508,13592.8442382812,,,,,,,,,,,,,,,,,15.941451,,,,,,300.00958255,,,,
,25619596.84,300.00920105,13532.0625,0.331416024482257,2.03387275263214E-5,1,0.999253354069792,40.0298881530762,1.98814175144217,17.7299981564283,3.58857334022276,0.634840768550862,25,0.000447213404331485,0.331405764989716,0.000666853589233413,300.008728,300.0096741,13520.4404296875,13543.6845703125,49.7272063934668,18.7691772285802,7.809,0,0,0,4449,299.9574,13532.0625,,,,,,,,,,,,,,,,,17.047815,,,,,,300.00920105,,,,
,25619598.725,300.00941465,13494.97265625,0.331423347550647,3.49928418707001E-5,1,0.999253354069792,40.0298881530762,1.98818525733565,17.7299981564283,3.58874761396563,0.634753861847547,25,0.00043667572976247,0.331413092282439,0.000656325437375759,300.0093994,300.0094299,13485.4296875,13504.515625,50.3337501243899,18.7676028063656,7.809,0,0,0,4449,299.9541,13494.97265625,,,,,,,,,,,,,,,,,17.047815,,,,,,300.00941465,,,,
,25619601.75,300.0101929,13434.2768554687,0.331382747240978,3.7078619966235E-5,1,0.999253354069792,40.0298881530762,1.98826092651871,17.7299981564283,3.58845227761453,0.634619296305402,25,0.000429245949047247,0.331372489942313,0.000648873051133745,300.009491,300.0108948,13423.919921875,13444.6337890625,49.6990677667745,18.7669942873762,7.81875,0,0,0,4449,299.9522,13434.2768554687,,,,,,,,,,,,,,,,,17.047815,,,,,,300.0101929,,,,
,25619603.85,300.0111389,13392.6416015625,0.331369020290962,2.67196320199327E-5,1,0.999253354069792,40.0298881530762,1.98830400654197,17.7299981564283,3.5884036149744,0.634458730606865,25,0.000415619401196042,0.331358762808953,0.000635239389820481,300.0108337,300.0114441,13382.4423828125,13402.8408203125,49.9601316921976,18.7668572778818,7.8163,0,0,0,4449,299.9523,13392.6416015625,,,,,,,,,,,,,,,,,17.416636,,,,,,300.0111389,,,,
,25619606.88,300.0106812,13331.96875,0.331334973527796,2.8793717076732E-5,1,0.999253354069792,40.0298881530762,1.98819542520254,17.7299981564283,3.58784820722385,0.634358824865238,25,0.000415417180498772,0.331324721170185,0.000635021436252387,300.0101624,300.0112,13320.6142578125,13343.3232421875,50.1023880826976,18.7659557856969,7.809,0,0,0,4449,299.94725,13331.96875,,,,,,,,,,,,,,,,,15.941451,,,,,,300.0106812,,,,
,25619608.895,300.0117645,13291.4887695313,0.331329858806153,3.16718030097838E-5,1,0.999253354069792,40.0298881530762,1.98832520157091,17.7299981564283,3.58799882320683,0.634487888717609,25,0.000424583066756652,0.331319589663017,0.000644183706722392,300.0110168,300.0125122,13283.490234375,13299.4873046875,49.7428389638514,18.764832122553,7.8163,0,0,0,4449,299.94905,13291.4887695313,,,,,,,,,,,,,,,,,15.941451,,,,,,300.0117645,,,,
,25619611.985,300.0109558,13230.3544921875,0.331324298342182,2.55401509166247E-5,1,0.999253354069792,40.0298881530762,1.98832077999312,17.7299981564283,3.58790902525981,0.634601532434619,25,0.000436168320755692,0.331314029275236,0.000655770606377395,300.0108337,300.0110779,13221.0791015625,13239.6298828125,49.9656030918322,18.7647774543756,7.8139,0,0,0,4449,299.94535,13230.3544921875,,,,,,,,,,,,,,,,,17.416636,,,,,,300.0109558,,,,
,25619613.955,300.01161195,13190.833984375,0.331291237326283,2.65498345673461E-5,1,0.999253354069792,40.0298881530762,1.98829619939016,17.7299981564283,3.58752315196664,0.63444779188796,25,0.000428469572697229,0.331280967779796,0.000648050193554914,300.0108032,300.0124207,13181.279296875,13200.388671875,49.995304975563,18.7650525694872,7.8139,0,0,0,4449,299.94715,13190.833984375,,,,,,,,,,,,,,,,,17.047815,,,,,,300.01161195,,,,
,25619616.82,300.0125122,13133.5771484375,0.331274193540752,3.48638055059481E-5,1,0.999253354069792,40.0298881530762,1.98832726548104,17.7299981564283,3.5874190897251,0.634270204018012,25,0.000414190864131832,0.33126392470536,0.000633763290953113,300.0123596,300.0126648,13124.16796875,13142.986328125,49.9155788666014,18.7648790344245,7.8163,0,0,0,4449,299.9467,13133.5771484375,,,,,,,,,,,,,,,,,15.941451,,,,,,300.0125122,,,,
,25619618.715,300.01316835,13095.4916992187,0.331243396476764,3.31946812231861E-5,1,0.999253354069792,40.0298881530762,1.98843965941276,17.7299981564283,3.58730083431772,0.634121438955952,25,0.000402700668528257,0.331233129298565,0.000622256449753365,300.0126953,300.0136414,13085.462890625,13105.5205078125,50.0117191744668,18.7629752085235,7.809,0,0,0,4449,299.9445,13095.4916992187,,,,,,,,,,,,,,,,,15.941451,,,,,,300.01316835,,,,
,25619621.69,300.0118561,13036.6186523437,0.331231247480191,2.47466167676261E-5,1,0.999253354069792,40.0298881530762,1.98838436368588,17.7299981564283,3.58707980294344,0.634049306585502,25,0.000399719536159565,0.33122099524567,0.000619273377405306,300.0117798,300.0119324,13025.994140625,13047.2431640625,49.8561750991399,18.7626312916858,7.809,0,0,0,4449,299.9403,13036.6186523437,,,,,,,,,,,,,,,,,15.941451,,,,,,300.0118561,,,,
,25619623.675,300.01271055,12996.3325195313,0.331208006768794,2.39164677118061E-5,1,0.999253354069792,40.0298881530762,1.98837956074076,17.7299981564283,3.5867885688273,0.634181024580119,25,0.000416096854258386,0.331197735951331,0.000635633320704237,300.0122375,300.0131836,12986.1455078125,13006.51953125,49.8663362698899,18.7633131788538,7.809,0,0,0,4449,299.94385,12996.3325195313,,,,,,,,,,,,,,,,,15.941451,,,,,,300.01271055,,,,
,25619626.78,300.0128479,12934.5908203125,0.331184848223998,2.83040377425369E-5,1,0.999253354069792,40.0298881530762,1.98842847542322,17.7299981564283,3.58664290288051,0.634032358512662,25,0.0004050576988402,0.331174583623529,0.00062458378194685,300.0122375,300.0134583,12923.37109375,12945.810546875,49.9577868066399,18.7635109455357,7.81145,0,0,0,4449,299.94135,12934.5908203125,,,,,,,,,,,,,,,,,15.941451,,,,,,300.0128479,,,,
,25619628.655,300.01286315,12897.2709960938,0.331167607558568,2.35964540867429E-5,1,0.999253354069792,40.0298881530762,1.9885597975319,17.7299981564283,3.5866727447151,0.634093720727945,25,0.000410057062600945,0.331157339895055,0.000629572842996082,300.0119629,300.0137634,12887.4609375,12907.0810546875,50.0117191744668,18.7632339954956,7.81145,0,0,0,4449,299.9416,12897.2709960938,,,,,,,,,,,,,,,,,17.047815,,,,,,300.01286315,,,,
,25619631.695,300.0121155,12836.8774414062,0.331151113193268,2.62048917989628E-5,1,0.999253354069792,40.0298881530762,1.98836271446515,17.7299981564283,3.58614516459581,0.63405745185292,25,0.000415135314714006,0.331140849645473,0.000634645553962495,300.0115967,300.0126343,12826.0703125,12847.6845703125,49.9913968329668,18.7646607833097,7.82365,0,0,0,4449,299.938,12836.8774414062,,,,,,,,,,,,,,,,,15.941451,,,,,,300.0121155,,,,
,25619633.71,300.011734,12796.5913085938,0.331138116533398,2.61691679431697E-5,1,0.999253354069792,40.0298881530762,1.98832083136263,17.7299981564283,3.58593585464298,0.633999887382777,25,0.000413279164862964,0.331127858511819,0.000632779950891503,300.011261,300.012207,12786.5869140625,12806.595703125,50.2352649309669,18.7648458833352,7.8114,0,0,0,4449,299.9409,12796.5913085938,,,,,,,,,,,,,,,,,17.047815,,,,,,300.011734,,,,
,25619636.71,300.0118561,12736.6733398438,0.331113063775793,2.63995289640417E-5,1,0.999253354069792,40.0298881530762,1.98827404676339,17.7299981564283,3.58556850627197,0.63402593851303,25,0.000421391042692145,0.331102799405921,0.000640880482750274,300.0118103,300.0119019,12727.0703125,12746.2763671875,50.0953534260245,18.7641774026003,7.8261,0,0,0,4449,299.9373,12736.6733398438,,,,,,,,,,,,,,,,,17.047815,,,,,,300.0118561,,,,
,25619638.66,300.01193235,12697.5903320312,0.331108206790397,3.30411766828028E-5,1,0.999253354069792,40.0298881530762,1.98825436297533,17.7299981564283,3.58551167462187,0.633841662181402,25,0.000405781390619111,0.331097951973305,0.000625270028872112,300.0118408,300.0120239,12687.220703125,12707.9599609375,49.8507036995053,18.7646222614542,7.81385,0,0,0,4449,299.93685,12697.5903320312,,,,,,,,,,,,,,,,,17.047815,,,,,,300.01193235,,,,
,25619641.745,300.01068115,12636.2739257813,0.331077930389825,2.85206783603683E-5,1,0.999253354069792,40.0298881530762,1.98843321266434,17.7299981564283,3.58550762301233,0.633748033748962,25,0.000397422944277133,0.33106769437815,0.000616893754784912,300.010498,300.0108643,12624.494140625,12648.0537109375,49.9570051781207,18.7637312141676,7.81145,0,0,0,4449,299.9374,12636.2739257813,,,,,,,,,,,,,,,,,17.047815,,,,,,300.01068115,,,,
,25619643.825,300.0113678,12594.796875,0.331050030187781,1.43981693047007E-5,1,0.999253354069792,40.0298881530762,1.98833578393757,17.7299981564283,3.58500545495654,0.633848717249807,25,0.000414353725977657,0.331039776974851,0.000633804875319537,300.0110779,300.0116577,12585.423828125,12604.169921875,50.0672147993322,18.7641172102032,7.82365,0,0,0,4449,299.94005,12594.796875,,,,,,,,,,,,,,,,,17.047815,,,,,,300.0113678,,,,
,25619646.665,300.0111694,12537.6987304687,0.331038169998379,2.8567683423604E-5,1,0.999253354069792,40.0298881530762,1.988303793442,17.7299981564283,3.58481474357469,0.633857496790954,25,0.000418141143057506,0.331027916320412,0.000637587586944698,300.0104675,300.0118713,12527.9248046875,12547.47265625,50.0703413134091,18.7636249725226,7.8163,0,0,0,4449,299.9389,12537.6987304687,,,,,,,,,,,,,,,,,15.941451,,,,,,300.0111694,,,,
,25619648.65,300.01069645,12498.275390625,0.331032226955449,2.32231147014973E-5,1,0.999253354069792,40.0298881530762,1.98828026271914,17.7299981564283,3.58471635239156,0.633802421554464,25,0.000414758454513212,0.331021980319602,0.000634202334070794,300.0106812,300.0107117,12487.90625,12508.64453125,49.8780606976784,18.7661355720494,7.8261,0,0,0,4449,299.93925,12498.275390625,,,,,,,,,,,,,,,,,17.785473,,,,,,300.01069645,,,,
,25619651.655,300.0102997,12438.3813476563,0.33099456396835,2.8890958871343E-5,1,0.999253354069792,40.0298881530762,1.9883874401225,17.7299981564283,3.58448925134794,0.633784190530572,25,0.00041667255465411,0.330984321020432,0.000636093059302482,300.0102539,300.0103455,12428.1943359375,12448.568359375,49.9663847203514,18.7637892944801,7.8163,0,0,0,4449,299.9401,12438.3813476563,,,,,,,,,,,,,,,,,15.941451,,,,,,300.0102997,,,,
,25619653.665,300.0098419,12398.1323242187,0.330980164429085,8.83836280915772E-6,1,0.999253354069792,40.0298881530762,1.98829149744228,17.7299981564283,3.5842023330715,0.633533321120338,25,0.000398731364146861,0.330969938254501,0.000618144382422118,300.009613,300.0100708,12388.103515625,12408.1611328125,49.6998493952937,18.7646323990954,7.8261,0,0,0,4449,299.9402,12398.1323242187,,,,,,,,,,,,,,,,,17.047815,,,,,,300.0098419,,,,
,25619656.65,300.00975035,12338.7119140625,0.330945199749904,3.16142945397213E-5,1,0.999253354069792,40.0298881530762,1.98837352621647,17.7299981564283,3.58395533039761,0.633545561661881,25,0.000403691608917168,0.330934971973442,0.00062308439159521,300.009552,300.0099487,12328.7314453125,12348.6923828125,49.8897851254668,18.7620644100448,7.82365,0,0,0,4449,299.93935,12338.7119140625,,,,,,,,,,,,,,,,,15.941451,,,,,,300.00975035,,,,
,25619658.635,300.0090332,12299.2768554687,0.330947510428115,2.3449309855938E-5,1,0.999253354069792,40.0298881530762,1.98835424295049,17.7299981564283,3.58393467674513,0.633615776537812,25,0.000410307647414235,0.330937285284088,0.000629702776667357,300.0087891,300.0092773,12288.9560546875,12309.59765625,50.0601801426591,18.7642412503493,7.8261,0,0,0,4449,299.94,12299.2768554687,,,,,,,,,,,,,,,,,17.047815,,,,,,300.0090332,,,,
,25619661.68,300.00985715,12238.3852539062,0.330903662808309,3.94399254698263E-5,1,0.999253354069792,40.0298881530762,1.98841133219249,17.7299981564283,3.58353785155031,0.633663762334809,25,0.000420831260240755,0.330893423708273,0.000640197537707169,300.0097351,300.0099792,12227.0068359375,12249.763671875,50.1649183642361,18.7639363332974,7.8065,0,0,0,4449,299.94215,12238.3852539062,,,,,,,,,,,,,,,,,15.941451,,,,,,300.00985715,,,,
,25619663.64,300.0091858,12199.2294921875,0.330878495483843,2.17389330883117E-5,1,0.999253354069792,40.0298881530762,1.98834024734025,17.7299981564283,3.5831465417499,0.633574258309977,25,0.000418975298334506,0.330868264606013,0.000638330272094208,300.0088501,300.0095215,12189.8564453125,12208.6025390625,50.1688265068322,18.7645705440818,7.8065,0,0,0,4449,299.9378,12199.2294921875,,,,,,,,,,,,,,,,,17.047815,,,,,,300.0091858,,,,
,25619666.665,300.0093536,12138.9711914062,0.330857103985279,1.90323172510998E-5,1,0.999253354069792,40.0298881530762,1.98858824738395,17.7299981564283,3.58333582806594,0.633640822956471,25,0.000421909604507483,0.330846869971749,0.000641251993759755,300.0087585,300.0099487,12128.80859375,12149.1337890625,49.9937417185245,18.7641199524881,7.82365,0,0,0,4449,299.9386,12138.9711914062,,,,,,,,,,,,,,,,,17.047815,,,,,,300.0093536,,,,
,25619668.645,300.00970455,12099.3051757813,0.33085884472482,3.22648579571698E-5,1,0.999253354069792,40.0298881530762,1.98842772859108,17.7299981564283,3.58308867755111,0.633537503438013,25,0.000416573179111344,0.330848610624331,0.000635917534115948,300.0085754,300.0108337,12088.935546875,12109.6748046875,49.8014611027937,18.7664694731136,7.8212,0,0,0,4449,299.93965,12099.3051757813,,,,,,,,,,,,,,,,,15.941451,,,,,,300.00970455,,,,
,25619671.665,300.0077057,12039.1552734375,0.330828706756335,2.23944061170977E-5,1,0.999253354069792,40.0298881530762,1.98846624139064,17.7299981564283,3.58285569579201,0.633338012977121,25,0.00040235847865795,0.33081850269908,0.000621686512878484,300.0072937,300.0081177,12028.6162109375,12049.6943359375,50.0429843152361,18.7645143557516,7.8212,0,0,0,4449,299.9387,12039.1552734375,,,,,,,,,,,,,,,,,15.941451,,,,,,300.0077057,,,,
,25619673.69,300.0083313,11998.3100585938,0.330797642599345,2.99484065631479E-5,1,0.999253354069792,40.0298881530762,1.98847491792757,17.7299981564283,3.58252882928762,0.633311357964146,25,0.000405108168795242,0.330787431446399,0.000624414916961045,300.0082703,300.0083923,11987.916015625,12008.7041015625,50.0656515422938,18.7631252653477,7.8212,0,0,0,4449,299.94125,11998.3100585938,,,,,,,,,,,,,,,,,17.047815,,,,,,300.0083313,,,,
,25619676.77,300.00715635,11937.1572265625,0.330773911495801,3.08729337160338E-5,1,0.999253354069792,40.0298881530762,1.98852196495221,17.7299981564283,3.58234992286656,0.633296931071951,25,0.000406613329210371,0.330763711286608,0.0006259101027457,300.0067749,300.0075378,11928.33203125,11945.982421875,49.8874402399091,18.7640722699489,7.8163,0,0,0,4449,299.93735,11937.1572265625,,,,,,,,,,,,,,,,,15.941451,,,,,,300.00715635,,,,
,25619678.635,300.0072174,11899.8256835938,0.330758306778857,3.67283296459984E-5,1,0.999253354069792,40.0298881530762,1.98847541478223,17.7299981564283,3.5820637589976,0.633464317429626,25,0.000426111700708813,0.330748093539234,0.000645397107273337,300.0071106,300.0073242,11890.404296875,11909.2470703125,50.0343864015245,18.7633489456144,7.8163,0,0,0,4449,299.93955,11899.8256835938,,,,,,,,,,,,,,,,,17.047815,,,,,,300.0072174,,,,
,25619681.63,300.0072784,11838.8369140625,0.330725390369127,3.29015580928333E-5,1,0.999253354069792,40.0298881530762,1.98847999130869,17.7299981564283,3.58174425903234,0.633236755240098,25,0.000410750518059129,0.330715187465326,0.000630017044646119,300.0072021,300.0073547,11827.6044921875,11850.0693359375,50.0554903715438,18.7632352226874,7.8163,0,0,0,4449,299.93945,11838.8369140625,,,,,,,,,,,,,,,,,17.047815,,,,,,300.0072784,,,,
,25619683.655,300.00784305,11799.1953125,0.330711052458521,3.18655735915106E-5,1,0.999253354069792,40.0298881530762,1.98844847759599,17.7299981564283,3.58155311902685,0.633094952709028,25,0.000401058998214976,0.330700850525199,0.000620318893838051,300.0074158,300.0082703,11790.357421875,11808.033203125,50.3173359254861,18.7633387302149,7.82365,0,0,0,4449,299.93825,11799.1953125,,,,,,,,,,,,,,,,,15.941451,,,,,,300.00784305,,,,
,25619686.635,300.00790405,11739.4467773437,0.330690425948874,3.03464247165098E-5,1,0.999253354069792,40.0298881530762,1.9882615996052,17.7299981564283,3.58097639401905,0.633181200693443,25,0.000417885502067715,0.330680212800515,0.000637131959548517,300.0074158,300.0083923,11730.0380859375,11748.85546875,50.2774728710053,18.7661223856918,7.80895,0,0,0,4449,299.9401,11739.4467773437,,,,,,,,,,,,,,,,,17.047815,,,,,,300.00790405,,,,
,25619688.66,300.00823975,11699.5986328125,0.330659827308194,3.33430264812173E-5,1,0.999253354069792,40.0298881530762,1.98830214438857,17.7299981564283,3.58070409318421,0.633195430148371,25,0.000423430803788049,0.330649607897932,0.000642658405732219,300.0080872,300.0083923,11688.8037109375,11710.3935546875,49.8100590165053,18.7647131939644,7.83345,0,0,0,4449,299.94005,11699.5986328125,,,,,,,,,,,,,,,,,17.785473,,,,,,300.00823975,,,,
,25619691.875,300.0065918,11635.1333007813,0.330626151817206,2.69588845230809E-5,1,0.999253354069792,40.0298881530762,1.98822305632068,17.7299981564283,3.58017441563157,0.633273483815592,25,0.000438760483137303,0.330615939336016,0.000657969713250803,300.0058289,300.0073547,11624.91015625,11645.3564453125,49.9867070618514,18.7667936598754,7.8261,0,0,0,4449,299.9379,11635.1333007813,,,,,,,,,,,,,,,,,15.941451,,,,,,300.0065918,,,,
,25619693.805,300.0074005,11596.5126953125,0.330606526960564,2.74129263423431E-5,1,0.999253354069792,40.0298881530762,1.98823327063287,17.7299981564283,3.5800217777919,0.632997402086012,25,0.000416428416531587,0.33059632166166,0.000635626670556458,300.0072021,300.0075989,11586.49609375,11606.529296875,50.1571020790438,18.7653748020715,7.8261,0,0,0,4449,299.93805,11596.5126953125,,,,,,,,,,,,,,,,,15.941451,,,,,,300.0074005,,,,
,25619696.635,300.0068817,11539.888671875,0.330584361085675,3.07923873175205E-5,1,0.999253354069792,40.0298881530762,1.98822728126904,17.7299981564283,3.57975909369451,0.633023906162228,25,0.000422931947950243,0.330574157224844,0.000642116452518317,300.0068054,300.006958,11530.1396484375,11549.6376953125,49.802242731313,18.7662443426387,7.82855,0,0,0,4449,299.9393,11539.888671875,,,,,,,,,,,,,,,,,15.941451,,,,,,300.0068817,,,,
,25619698.66,300.0065613,11499.46875,0.330565050712118,3.38631289435982E-5,1,0.999253354069792,40.0298881530762,1.98815359547664,17.7299981564283,3.57941115985697,0.633034176919784,25,0.000429334348896455,0.330554846166284,0.00064850830726459,300.0065308,300.0065918,11489.658203125,11509.279296875,50.0961350545438,18.7665939488317,7.82365,0,0,0,4449,299.9383,11499.46875,,,,,,,,,,,,,,,,,17.785473,,,,,,300.0065613,,,,
,25619701.65,300.00654605,11439.7934570312,0.330524605883252,2.52645804002766E-5,1,0.999253354069792,40.0298881530762,1.98832563617379,17.7299981564283,3.5793153592756,0.632744054910697,25,0.000404818373237857,0.330514418778215,0.000623968233002198,300.0065308,300.0065613,11430.626953125,11448.9599609375,49.8233467013322,18.76360886929,7.81875,0,0,0,4449,299.9387,11439.7934570312,,,,,,,,,,,,,,,,,17.785473,,,,,,300.00654605,,,,
,25619704.61,300.00639345,11380.21484375,0.330494261117143,2.94604074414661E-5,1,0.999253354069792,40.0298881530762,1.9883851075316,17.7299981564283,3.57908764228489,0.632711500520216,25,0.000405469526236665,0.330484075903147,0.000624600490391969,300.0060425,300.0067444,11369.7724609375,11390.6572265625,50.2735647284092,18.7636234803298,7.8261,0,0,0,4449,299.93995,11380.21484375,,,,,,,,,,,,,,,,,17.047815,,,,,,300.00639345,,,,
,25619706.685,300.0059662,11338.7739257813,0.330464397954294,2.68862971701318E-5,1,0.999253354069792,40.0298881530762,1.98828755773273,17.7299981564283,3.57858623107403,0.632684241853107,25,0.000410926282303487,0.330454214011381,0.000630040329591577,300.0058899,300.0060425,11329.4130859375,11348.134765625,49.9390277221784,18.764725390185,7.8114,0,0,0,4449,299.9383,11338.7739257813,,,,,,,,,,,,,,,,,17.047815,,,,,,300.0059662,,,,
,25619709.62,300.0060425,11280.0107421875,0.330428880765192,2.05317086157862E-5,1,0.999253354069792,40.0298881530762,1.98840002475143,17.7299981564283,3.57841396732496,0.632541308896738,25,0.000400811848024136,0.330418703930685,0.000619901561448581,300.0056763,300.0064087,11269.7998046875,11290.2216796875,49.9530970355245,18.7637567977748,7.831,0,0,0,4449,299.9422,11280.0107421875,,,,,,,,,,,,,,,,,17.047815,,,,,,300.0060425,,,,
,25619711.61,300.00628665,11240.5756835938,0.330413693130307,2.80165358847902E-5,1,0.999253354069792,40.0298881530762,1.98833394463344,17.7299981564283,3.57809075447986,0.632749654580617,25,0.000424564813516881,0.330403498487917,0.000643644537246499,300.0061646,300.0064087,11230.5830078125,11250.568359375,49.9476256358899,18.7654775648792,7.81875,0,0,0,4449,299.94305,11240.5756835938,,,,,,,,,,,,,,,,,17.047815,,,,,,300.00628665,,,,
,25619713.625,300.0063477,11199.4868164062,0.330394736421489,3.50162476879884E-5,1,0.999253354069792,40.0298881530762,1.98833985511327,17.7299981564283,3.5779309674556,0.63251370051897,25,0.0004059372947699,0.330384553608004,0.000625010275650994,300.0061646,300.0065308,11188.6923828125,11210.28125,49.8585199846976,18.7638324690951,7.81875,0,0,0,4449,299.9388,11199.4868164062,,,,,,,,,,,,,,,,,15.941451,,,,,,300.0063477,,,,
,25619716.7,300.00579835,11138.3891601562,0.330341469480087,3.21101563015079E-5,1,0.999253354069792,40.0298881530762,1.98839631199506,17.7299981564283,3.57739247198883,0.632763186242252,25,0.000436734962594582,0.330331273305394,0.000655772005469104,300.0053101,300.0062866,11129.3935546875,11147.384765625,50.1524123079284,18.7642321108068,7.82855,0,0,0,4449,299.9412,11138.3891601562,,,,,,,,,,,,,,,,,15.941451,,,,,,300.00579835,,,,
,25619719.595,300.00523375,11081.0600585938,0.330307160098143,2.67994597689457E-5,1,0.999253354069792,40.0298881530762,1.98840497822163,17.7299981564283,3.57707469781072,0.632478831387083,25,0.000416255329193015,0.330296983627321,0.00063527622738986,300.0048828,300.0055847,11070.703125,11091.4169921875,49.8467955569091,18.7643050846777,7.8212,0,0,0,4449,299.93685,11081.0600585938,,,,,,,,,,,,,,,,,17.047815,,,,,,300.00523375,,,,
,25619721.625,300.0056305,11040.3725585938,0.330294030514059,3.10617423813215E-5,1,0.999253354069792,40.0298881530762,1.98827026765758,17.7299981564283,3.5767404719096,0.632188682258002,25,0.000395548694798555,0.330283864197883,0.000614561563059315,300.0053406,300.0059204,11031.5595703125,11049.185546875,50.1289634523515,18.7661100785234,7.82855,0,0,0,4449,299.9386,11040.3725585938,,,,,,,,,,,,,,,,,17.047815,,,,,,300.0056305,,,,
,25619723.79,300.00509645,10997.0473632813,0.33027163743647,3.83107492430184E-5,1,0.999253354069792,40.0298881530762,1.98828278522938,17.7299981564283,3.57647010057169,0.632431236638028,25,0.000421517573055093,0.330261459575943,0.000640518444164848,300.0050354,300.0051575,10986.5810546875,11007.513671875,49.771759219063,18.7648011385314,7.8212,0,0,0,4449,299.93635,10997.0473632813,,,,,,,,,,,,,,,,,15.941451,,,,,,300.00509645,,,,
,25619726.61,300.00546265,10940.7514648438,0.330251159902588,1.72934603023295E-5,1,0.999253354069792,40.0298881530762,1.98838430502172,17.7299981564283,3.57642553415451,0.632406249417276,25,0.000419960286966517,0.330240980083893,0.00063894702947623,300.0051575,300.0057678,10930.783203125,10950.7197265625,50.0343864015245,18.7649863443327,7.831,0,0,0,4449,299.93955,10940.7514648438,,,,,,,,,,,,,,,,,15.941451,,,,,,300.00546265,,,,
,25619729.61,300.00546265,10880.541015625,0.330206007776467,2.89570341163035E-5,1,0.999253354069792,40.0298881530762,1.98840434856959,17.7299981564283,3.57598484109277,0.632246846739507,25,0.000412605470100298,0.330195834011813,0.000631564427228172,300.005188,300.0057373,10871.1201171875,10889.9619140625,49.903854438813,18.7638886069142,7.8212,0,0,0,4449,299.94,10880.541015625,,,,,,,,,,,,,,,,,15.941451,,,,,,300.00546265,,,,
,25619731.645,300.00476075,10839.9633789062,0.330182888597278,3.56108577167032E-5,1,0.999253354069792,40.0298881530762,1.98823483236748,17.7299981564283,3.57543855512562,0.632179560066434,25,0.000415196714749406,0.330172720497435,0.000634143785382472,300.0039063,300.0056152,10831.150390625,10848.7763671875,50.0500189719091,18.7660198381696,7.82855,0,0,0,4449,299.93775,10839.9633789062,,,,,,,,,,,,,,,,,15.941451,,,,,,300.00476075,,,,
,25619734.575,300.00505065,10780.9809570312,0.330144233320644,2.83620774502656E-5,1,0.999253354069792,40.0298881530762,1.98831793544378,17.7299981564283,3.57518093567758,0.632026187798582,25,0.000405492456302706,0.330134069849592,0.00062441493909796,300.0046997,300.0054016,10771.6572265625,10790.3046875,50.1938386194476,18.7664796322609,7.82365,0,0,0,4449,299.9395,10780.9809570312,,,,,,,,,,,,,,,,,17.047815,,,,,,300.00505065,,,,
,25619736.59,300.00454715,10740.8408203125,0.330125326090025,2.8860938161727E-5,1,0.999253354069792,40.0298881530762,1.98821819049328,17.7299981564283,3.57477688589182,0.63212015632464,25,0.000420280445867236,0.330115158408002,0.000639189947243168,300.0044861,300.0046082,10730.4228515625,10751.2587890625,49.9429358647745,18.7673420002562,7.831,0,0,0,4449,299.9413,10740.8408203125,,,,,,,,,,,,,,,,,17.785473,,,,,,300.00454715,,,,
,25619738.63,300.00506595,10699.9833984375,0.330099004327328,1.03376737182043E-5,1,0.999253354069792,40.0298881530762,1.98832728941144,17.7299981564283,3.5746793386218,0.63210113271574,25,0.000420083787147429,0.330088831995361,0.000638980078164687,300.0039368,300.0061951,10690.404296875,10709.5625,49.9929600900053,18.7660343166354,7.8163,0,0,0,4449,299.9382,10699.9833984375,,,,,,,,,,,,,,,,,17.416636,,,,,,300.00506595,,,,
,25619741.625,300.0052948,10640.4291992187,0.330062763826706,3.28465604818166E-5,1,0.999253354069792,40.0298881530762,1.98823663927321,17.7299981564283,3.57413836581288,0.63196398234171,25,0.0004163214084455,0.330052592720072,0.000635194551395228,300.005249,300.0053406,10630.7646484375,10650.09375,50.0953534260245,18.7666642892139,7.8334,0,0,0,4449,299.93995,10640.4291992187,,,,,,,,,,,,,,,,,15.941451,,,,,,300.0052948,,,,
,25619744.59,300.00466915,10580.8637695312,0.33001489609794,3.99635000433132E-5,1,0.999253354069792,40.0298881530762,1.98812152988161,17.7299981564283,3.57340866186106,0.631916736050848,25,0.000423581545911771,0.330004727597301,0.000642425586351658,300.004425,300.0049133,10570.8349609375,10590.892578125,49.903854438813,18.7689144555653,7.82365,0,0,0,4449,299.9393,10580.8637695312,,,,,,,,,,,,,,,,,17.047815,,,,,,300.00466915,,,,
,25619746.62,300.004776,10540.6259765625,0.330003720987374,3.32144725445658E-5,1,0.999253354069792,40.0298881530762,1.98820061866872,17.7299981564283,3.57344858261883,0.631775517204163,25,0.000410288652717302,0.329993560539895,0.000629126012074555,300.0039673,300.0055847,10529.8193359375,10551.4326171875,49.9679479773899,18.7682542340678,7.82365,0,0,0,4449,299.9407,10540.6259765625,,,,,,,,,,,,,,,,,17.047815,,,,,,300.004776,,,,
,25619749.62,300.0063019,10480.7436523438,0.329959376231008,3.54262416124238E-5,1,0.999253354069792,40.0298881530762,1.9881482340516,17.7299981564283,3.57286142791388,0.631771170556441,25,0.000419136193593326,0.329949195627197,0.000637948086182493,300.0060425,300.0065613,10471.322265625,10490.1650390625,50.0781575986015,18.7684243472283,7.8163,0,0,0,4449,299.93845,10480.7436523438,,,,,,,,,,,,,,,,,15.941451,,,,,,300.0063019,,,,
,25619751.595,300.00605775,10441.08984375,0.32992433607874,2.17045903580115E-5,1,0.999253354069792,40.0298881530762,1.98820055882505,17.7299981564283,3.57256249127952,0.631772917952807,25,0.00042398190760681,0.329914155768775,0.000642770211725748,300.006012,300.0061035,10431.6689453125,10450.5107421875,49.9859254333322,18.7692634868201,7.831,0,0,0,4449,299.94045,10441.08984375,,,,,,,,,,,,,,,,,17.416636,,,,,,300.00605775,,,,
,25619754.57,300.0064545,10381.5600585938,0.329889499743115,2.62204583606316E-5,1,0.999253354069792,40.0298881530762,1.98819812125469,17.7299981564283,3.57217218310061,0.631755937038842,25,0.000428594694977815,0.329879313212545,0.00064736245669255,300.0058289,300.0070801,10371.3486328125,10391.771484375,49.9562235496014,18.7680210817674,7.83345,0,0,0,4449,299.93995,10381.5600585938,,,,,,,,,,,,,,,,,17.047815,,,,,,300.0064545,,,,
,25619756.57,300.0065613,10341.5903320312,0.329859543314517,2.06414418965327E-5,1,0.999253354069792,40.0298881530762,1.98826685190178,17.7299981564283,3.57199318808756,0.63156258704439,25,0.000414076870252568,0.32984936625997,0.000632825041501109,300.0064087,300.0067139,10331.81640625,10351.3642578125,49.9601316921976,18.7678705165564,7.82365,0,0,0,4449,299.9419,10341.5903320312,,,,,,,,,,,,,,,,,17.047815,,,,,,300.0065613,,,,
,25619759.57,300.00593565,10281.3798828125,0.329809224742119,1.57079649927231E-5,1,0.999253354069792,40.0298881530762,1.98827501676631,17.7299981564283,3.57145871816626,0.63148948337406,25,0.000415925162111291,0.329799053807299,0.000634644372875929,300.0057678,300.0061035,10271.0107421875,10291.7490234375,50.0898820263899,18.7669506535428,7.82365,0,0,0,4449,299.9394,10281.3798828125,,,,,,,,,,,,,,,,,17.416636,,,,,,300.00593565,,,,
,25619761.64,300.00628665,10240.2309570312,0.329780751166311,2.0761952511351E-5,1,0.999253354069792,40.0298881530762,1.98829394910266,17.7299981564283,3.57115348627142,0.631607719372242,25,0.000431306223293988,0.329770567082233,0.000650009375546858,300.0056458,300.0069275,10228.658203125,10251.8037109375,50.3290603532746,18.7667090440723,7.831,0,0,0,4449,299.9374,10240.2309570312,,,,,,,,,,,,,,,,,15.941451,,,,,,300.00628665,,,,
,25619764.69,300.00596615,10179.2421875,0.32975040284542,2.72703127710413E-5,1,0.999253354069792,40.0298881530762,1.98818467663794,17.7299981564283,3.57065979684883,0.631389692067449,25,0.000419560736252013,0.329740230600676,0.000638244757850813,300.005249,300.0066833,10169.04296875,10189.44140625,50.2759096139669,18.7673399986207,7.8285,0,0,0,4449,299.93935,10179.2421875,,,,,,,,,,,,,,,,,17.416636,,,,,,300.00596615,,,,
,25619766.555,300.0055847,10141.8491210938,0.329715462151741,2.20628884860921E-5,1,0.999253354069792,40.0298881530762,1.98817427081903,17.7299981564283,3.57025965655319,0.631342375449182,25,0.000421612629763157,0.329705293158709,0.000640276053458772,300.0054016,300.0057678,10132.646484375,10151.0517578125,50.0570536285822,18.7669593292035,7.83585,0,0,0,4449,299.93795,10141.8491210938,,,,,,,,,,,,,,,,,15.941451,,,,,,300.0055847,,,,
,25619769.61,300.006134,10080.8491210938,0.329649636230249,2.41591695970286E-5,1,0.999253354069792,40.0298881530762,1.98809937123449,17.7299981564283,3.56942205136866,0.631173041884962,25,0.000419624121688152,0.329639464659717,0.000638248237598553,300.006134,300.006134,10071.8896484375,10089.80859375,49.9093258384476,18.7668963305782,7.8261,0,0,0,4449,299.93565,10080.8491210938,,,,,,,,,,,,,,,,,17.416636,,,,,,300.006134,,,,
,25619771.6,300.0055237,10041.0854492187,0.329623846164577,3.10421041710152E-5,1,0.999253354069792,40.0298881530762,1.98813761029564,17.7299981564283,3.56920826135332,0.631136026244298,25,0.000419660212090517,0.329613681275863,0.000638268914588495,300.0053711,300.0056763,10031.1171875,10051.0537109375,50.0508006004284,18.7663060008358,7.83345,0,0,0,4449,299.93545,10041.0854492187,,,,,,,,,,,,,,,,,15.941451,,,,,,300.0055237,,,,
,25619774.57,300.0065155,9981.2763671875,0.329615016552366,1.96020024045743E-5,1,0.999253354069792,40.0298881530762,1.988021042625,17.7299981564283,3.56888361760844,0.631249928955778,25,0.000434989880936638,0.329604831779157,0.000653593263322482,300.0062256,300.0068054,9971.916015625,9990.63671875,50.2032181616784,18.7714970439881,7.8163,0,0,0,4449,299.9369,9981.2763671875,,,,,,,,,,,,,,,,,17.785473,,,,,,300.0065155,,,,
,25619776.61,300.0058594,9940.9296875,0.329565587970873,2.51437558778946E-5,1,0.999253354069792,40.0298881530762,1.98808287256555,17.7299981564283,3.56847812595087,0.631039062893336,25,0.000422455845379391,0.329555418812618,0.000641034744034368,300.005188,300.0065308,9929.9765625,9951.8828125,49.8358527576399,18.7707825640393,7.83345,0,0,0,4449,299.9295,9940.9296875,,,,,,,,,,,,,,,,,15.941451,,,,,,300.0058594,,,,
,25619778.8,300.0067139,9897.34912109375,0.329544704225283,2.77972178121262E-5,1,0.999253354069792,40.0298881530762,1.9881276272957,17.7299981564283,3.56829170398011,0.631222752222584,25,0.000441827735083521,0.329534514017929,0.000660395557223905,300.0067139,300.0067139,9886.7734375,9907.9248046875,50.3360950099476,18.7692393558877,7.8261,0,0,0,4449,299.9275,9897.34912109375,,,,,,,,,,,,,,,,,17.047815,,,,,,300.0067139,,,,
,25619781.555,300.00631715,9841.92822265625,0.329474723149187,2.81239554831763E-5,1,0.999253354069792,40.0298881530762,1.988081247249,17.7299981564283,3.56746773059413,0.630999550562637,25,0.000434798414280838,0.329464543638369,0.000653320277427754,300.0060425,300.0065918,9832.3369140625,9851.51953125,49.8718076695245,18.76983328939,7.8383,0,0,0,4449,299.92965,9841.92822265625,,,,,,,,,,,,,,,,,15.941451,,,,,,300.00631715,,,,
,25619784.555,300.00657655,9781.53564453125,0.329425494996534,3.35224666526639E-5,1,0.999253354069792,40.0298881530762,1.98817508813044,17.7299981564283,3.56718077156879,0.630447256044094,25,0.000389819043824847,0.329415344051857,0.000608311361259995,300.0065308,300.0066223,9771.09375,9791.9775390625,50.1008248256591,18.7672742455583,7.82365,0,0,0,4449,299.93025,9781.53564453125,,,,,,,,,,,,,,,,,17.047815,,,,,,300.00657655,,,,
,25619786.54,300.0056,9742.22216796875,0.329387863851477,2.85634508902222E-5,1,0.999253354069792,40.0298881530762,1.98813760285185,17.7299981564283,3.56665683906514,0.630662193581652,25,0.000417314994281623,0.329377705496509,0.000635781905049494,300.0055237,300.0056763,9731.658203125,9752.7861328125,49.9827989192553,18.7685157592509,7.82365,0,0,0,4449,299.93155,9742.22216796875,,,,,,,,,,,,,,,,,15.941451,,,,,,300.0056,,,,
,25619789.555,300.0061493,9682.3037109375,0.329348936076642,3.01779346186962E-5,1,0.999253354069792,40.0298881530762,1.98820482551224,17.7299981564283,3.56633292326955,0.630707415130222,25,0.000426443626656642,0.329338767309484,0.000644885006623332,300.0058289,300.0064697,9671.7275390625,9692.8798828125,49.8608648702553,18.7667744321118,7.8261,0,0,0,4449,299.9335,9682.3037109375,,,,,,,,,,,,,,,,,17.047815,,,,,,300.0061493,,,,
,25619791.53,300.0058899,9642.62548828125,0.329315304396867,3.59177729121953E-5,1,0.999253354069792,40.0298881530762,1.98824015043384,17.7299981564283,3.56604236292992,0.630579028328456,25,0.000419505628456404,0.329305143897686,0.000637924121441427,300.0053406,300.0064392,9632.4140625,9652.8369140625,50.1148941390053,18.7673464766129,7.8261,0,0,0,4449,299.93615,9642.62548828125,,,,,,,,,,,,,,,,,17.047815,,,,,,300.0058899,,,,
,25619794.635,300.0057373,9580.39697265625,0.329260263891142,2.51979482760091E-5,1,0.999253354069792,40.0298881530762,1.98825657672571,17.7299981564283,3.56551299697143,0.630259166702222,25,0.000399172123903185,0.32925011977802,0.000617557705417449,300.0057068,300.0057678,9570.8056640625,9589.98828125,49.9718561199861,18.7668282599243,7.84075,0,0,0,4449,299.9354,9580.39697265625,,,,,,,,,,,,,,,,,17.047815,,,,,,300.0057373,,,,
,25619796.87,300.00639345,9536.02685546875,0.329227129491252,2.78122073355739E-5,1,0.999253354069792,40.0298881530762,1.98823521534662,17.7299981564283,3.56507974955066,0.630404658685191,25,0.000419018719403134,0.329216966690671,0.000637381526006746,300.0060425,300.0067444,9526.8486328125,9545.205078125,50.0586168856207,18.7687644535493,7.84075,0,0,0,4449,299.93755,9536.02685546875,,,,,,,,,,,,,,,,,15.941451,,,,,,300.00639345,,,,
,25619799.525,300.00671385,9482.671875,0.329161091647902,3.0816589752635E-5,1,0.999253354069792,40.0298881530762,1.98811690862789,17.7299981564283,3.56414349116698,0.630348712038726,25,0.000428750017236552,0.329150921136237,0.000647069256544744,300.0066833,300.0067444,9472.8984375,9492.4453125,50.1188022816015,18.7686186389011,7.83095,0,0,0,4449,299.93925,9482.671875,,,,,,,,,,,,,,,,,17.785473,,,,,,300.00671385,,,,
,25619801.54,300.006073,9442.00927734375,0.329125652895969,2.13330786408486E-5,1,0.999253354069792,40.0298881530762,1.98813397357378,17.7299981564283,3.5638069919745,0.630183676108054,25,0.000419250815637776,0.329115495833226,0.000637550090931232,300.0059204,300.0062256,9431.177734375,9452.8408203125,50.188367219813,18.768837946051,7.8212,0,0,0,4449,299.93725,9442.00927734375,,,,,,,,,,,,,,,,,17.047815,,,,,,300.006073,,,,
,25619803.695,300.00604245,9399.35302734375,0.329102126155504,2.64286550096167E-5,1,0.999253354069792,40.0298881530762,1.98823776851071,17.7299981564283,3.56375570910237,0.630022648729148,25,0.000405610874284918,0.32909197893399,0.000623897324219807,300.0054016,300.0066833,9390.138671875,9408.5673828125,50.188367219813,18.7683403464238,7.8212,0,0,0,4449,299.93635,9399.35302734375,,,,,,,,,,,,,,,,,17.047815,,,,,,300.00604245,,,,
,25619806.555,300.00701905,9342.302734375,0.329047949126028,3.59075924310939E-5,1,0.999253354069792,40.0298881530762,1.9882105901979,17.7299981564283,3.56309335513467,0.630076399257231,25,0.000420842028574975,0.329037783594718,0.000639093291747067,300.0069885,300.0070496,9331.666015625,9352.939453125,50.259495415063,18.7678826534912,7.82855,0,0,0,4449,299.9374,9342.302734375,,,,,,,,,,,,,,,,,17.785473,,,,,,300.00701905,,,,
,25619809.585,300.0065918,9281.5576171875,0.328995644597596,2.37991963819098E-5,1,0.999253354069792,40.0298881530762,1.98820501349512,17.7299981564283,3.56250929174365,0.630021221359141,25,0.000425080360955805,0.328985481851689,0.000643299290872429,300.0063171,300.0068665,9270.5439453125,9292.5712890625,49.9499705214476,18.7680823935774,7.82855,0,0,0,4449,299.93715,9281.5576171875,,,,,,,,,,,,,,,,,15.941451,,,,,,300.0065918,,,,
,25619811.585,300.00671385,9241.41748046875,0.328948311928202,3.6041596027743E-5,1,0.999253354069792,40.0298881530762,1.98825551934891,17.7299981564283,3.56211958665096,0.629738052239963,25,0.000405831652190688,0.328938161965854,0.000624021858654369,300.0064697,300.006958,9231.9111328125,9250.923828125,50.0593985141399,18.7678490577244,7.8359,0,0,0,4449,299.93645,9241.41748046875,,,,,,,,,,,,,,,,,17.047815,,,,,,300.00671385,,,,
,25619814.58,300.0066223,9181.58447265625,0.328883134502673,1.71965613453207E-5,1,0.999253354069792,40.0298881530762,1.98808238156332,17.7299981564283,3.56106329911788,0.629871151229248,25,0.000434389932844961,0.328872968064769,0.00065254042715696,300.0063171,300.0069275,9172.1513671875,9191.017578125,50.0711229419284,18.7693849417996,7.8212,0,0,0,4449,299.93395,9181.58447265625,,,,,,,,,,,,,,,,,15.941451,,,,,,300.0066223,,,,
,25619816.54,300.00648495,9142.623046875,0.328855675880005,3.69241918778381E-5,1,0.999253354069792,40.0298881530762,1.98809530170254,17.7299981564283,3.5607917355431,0.62980170091279,25,0.000432436161199838,0.328845512970072,0.000650568055656495,300.0062866,300.0066833,9132.2294921875,9153.0166015625,49.9968682326014,18.7701709754993,7.8359,0,0,0,4449,299.93615,9142.623046875,,,,,,,,,,,,,,,,,15.941451,,,,,,300.00648495,,,,
,25619819.64,300.00575255,9080.8203125,0.328787213017365,2.79003854680358E-5,1,0.999253354069792,40.0298881530762,1.98815528736501,17.7299981564283,3.56015558871143,0.629674238822384,25,0.000431001756401544,0.328777059854972,0.000649094245684209,300.0054016,300.0061035,9069.8193359375,9091.8212890625,50.1828958201784,18.7683498321501,7.8212,0,0,0,4449,299.9319,9080.8203125,,,,,,,,,,,,,,,,,15.941451,,,,,,300.00575255,,,,
,25619821.51,300.00642395,9043.28125,0.328766286814894,2.69167995052306E-5,1,0.999253354069792,40.0298881530762,1.98806335087032,17.7299981564283,3.55977503532297,0.629587787500955,25,0.00042925884513587,0.328756128663722,0.000647338538933481,300.0062561,300.0065918,9033.0576171875,9053.5048828125,50.117239024563,18.7704403705047,7.8212,0,0,0,4449,299.9323,9043.28125,,,,,,,,,,,,,,,,,17.416636,,,,,,300.00642395,,,,
,25619824.515,300.00737,8983.10791015625,0.328684118357926,2.92478994984766E-5,1,0.999253354069792,40.0298881530762,1.98812812184499,17.7299981564283,3.55899412872435,0.62946022477883,25,0.000430095373517978,0.32867395262752,0.000648121452242239,300.0071411,300.0075989,8973.103515625,8993.1123046875,50.3439112951399,18.7696336413868,7.84075,0,0,0,4449,299.9338,8983.10791015625,,,,,,,,,,,,,,,,,17.416636,,,,,,300.00737,,,,
,25619826.64,300.0068817,8940.94970703125,0.32865620052138,3.3012054497823E-5,1,0.999253354069792,40.0298881530762,1.98815735147198,17.7299981564283,3.55873903821326,0.629431505012525,25,0.000431524502502873,0.328646039291898,0.000649534705378103,300.0066833,300.0070801,8930.3857421875,8951.513671875,50.0492373433899,18.7700730580713,7.83095,0,0,0,4449,299.9325,8940.94970703125,,,,,,,,,,,,,,,,,15.941451,,,,,,300.0068817,,,,
,25619829.515,300.00709535,8883.17041015625,0.328594588119789,3.20594609753358E-5,1,0.999253354069792,40.0298881530762,1.98811386879471,17.7299981564283,3.55800900269018,0.629235285775298,25,0.000425434319688862,0.328584430616288,0.000643404284682295,300.006897,300.0072937,8872.7890625,8893.5517578125,50.3689234077553,18.7695246824733,7.8212,0,0,0,4449,299.93445,8883.17041015625,,,,,,,,,,,,,,,,,17.047815,,,,,,300.00709535,,,,
,25619831.555,300.00712585,8842.1796875,0.328543074816366,2.70660940280611E-5,1,0.999253354069792,40.0298881530762,1.98808972413799,17.7299981564283,3.55738833698801,0.629252614020426,25,0.000436748701640457,0.328532910996505,0.000654684761442121,300.0066833,300.0075684,8832.8193359375,8851.5400390625,50.0406394296784,18.7699008501709,7.8334,0,0,0,4449,299.9355,8842.1796875,,,,,,,,,,,,,,,,,17.785473,,,,,,300.00712585,,,,
,25619834.555,300.00726315,8782.34619140625,0.328476701644596,1.04690510215207E-5,1,0.999253354069792,40.0298881530762,1.98809858798379,17.7299981564283,3.55669205247004,0.629086735306645,25,0.000432829555590257,0.328466540542797,0.000650727300884756,300.0072021,300.0073242,8771.576171875,8793.1162109375,49.8929116395437,18.7704816839361,7.82365,0,0,0,4449,299.93155,8782.34619140625,,,,,,,,,,,,,,,,,17.047815,,,,,,300.00726315,,,,
,25619836.585,300.0067139,8742.181640625,0.328435976472276,3.81173753961588E-5,1,0.999253354069792,40.0298881530762,1.988125293893,17.7299981564283,3.55630230564905,0.628985135520738,25,0.000429847513700169,0.328425823729546,0.000647721625931238,300.0065613,300.0068665,8732.04296875,8752.3203125,50.107077853813,18.7700024126877,7.83585,0,0,0,4449,299.92945,8742.181640625,,,,,,,,,,,,,,,,,17.785473,,,,,,300.0067139,,,,
,25619839.535,300.00761415,8682.68798828125,0.328365337462506,2.66166095361424E-5,1,0.999253354069792,40.0298881530762,1.98788959574025,17.7299981564283,3.55512720198856,0.628822810103575,25,0.000433841081421377,0.328355176175315,0.000651658082789175,300.006958,300.0082703,8673.935546875,8691.4404296875,50.1086411108515,18.7717105301339,7.84315,0,0,0,4449,299.94375,8682.68798828125,,,,,,,,,,,,,,,,,17.785473,,,,,,300.00761415,,,,
,25619841.5,300.0075531,8643.5810546875,0.328310368211375,2.00481826738273E-5,1,0.999253354069792,40.0298881530762,1.98806433687178,17.7299981564283,3.55483370188955,0.628751147727296,25,0.000431995722428366,0.328300210028598,0.000649780457729794,300.0069885,300.0081177,8633.1875,8653.974609375,49.9085442099284,18.7691679712498,7.8334,0,0,0,4449,299.9406,8643.5810546875,,,,,,,,,,,,,,,,,17.047815,,,,,,300.0075531,,,,
,25619843.71,300.00767515,8599.162109375,0.328269719340262,2.8065478104192E-5,1,0.999253354069792,40.0298881530762,1.98790883287015,17.7299981564283,3.55411762422703,0.628686316049609,25,0.000437474847934762,0.328259557140223,0.000655236742556265,300.0073547,300.0079956,8587.91796875,8610.40625,50.1649183642361,18.7718577563461,7.8334,0,0,0,4449,299.9375,8599.162109375,,,,,,,,,,,,,,,,,15.941451,,,,,,300.00767515,,,,
,25619846.54,300.00889585,8542.85400390625,0.328202816228672,1.20061365729877E-5,1,0.999253354069792,40.0298881530762,1.98806776391665,17.7299981564283,3.5537142746212,0.628321620337886,25,0.000411111249982359,0.328192661049768,0.000628833482005644,300.0085754,300.0092163,8532.484375,8553.2236328125,49.9515337784861,18.7688713380434,7.8334,0,0,0,4449,299.9353,8542.85400390625,,,,,,,,,,,,,,,,,17.047815,,,,,,300.00889585,,,,
,25619849.51,300.0080414,8483.4462890625,0.328116346245436,2.89414237959126E-5,1,0.999253354069792,40.0298881530762,1.98807454640767,17.7299981564283,3.55273490865481,0.628470050870896,25,0.00043979919782541,0.328106182778955,0.000657466934891283,300.0079651,300.0081177,8473.6240234375,8493.2685546875,50.0531454859861,18.7683894472589,7.8334,0,0,0,4449,299.9335,8483.4462890625,,,,,,,,,,,,,,,,,17.047815,,,,,,300.0080414,,,,
,25619851.58,300.00875855,8442.0537109375,0.328078945992982,3.63611180249963E-5,1,0.999253354069792,40.0298881530762,1.98814356457649,17.7299981564283,3.5524443513206,0.628437716817756,25,0.000441453494881513,0.328068775176844,0.000659099197821556,300.0085144,300.0090027,8432.09765625,8452.009765625,49.842887414313,18.7692882804423,7.82365,0,0,0,4449,299.93195,8442.0537109375,,,,,,,,,,,,,,,,,17.047815,,,,,,300.00875855,,,,
,25619854.515,300.0084839,8383.25341796875,0.328005769144886,2.63242420551141E-5,1,0.999253354069792,40.0298881530762,1.98815315756469,17.7299981564283,3.55164226682604,0.628449203087565,25,0.000455086329450121,0.327995593874898,0.000672686768464246,300.0083313,300.0086365,8372.84765625,8393.6591796875,49.853048585063,18.7693757521206,7.8334,0,0,0,4449,299.93015,8383.25341796875,,,,,,,,,,,,,,,,,15.941451,,,,,,300.0084839,,,,
,25619856.51,300.0089264,8343.52685546875,0.32795881197943,3.8215745215711E-5,1,0.999253354069792,40.0298881530762,1.98805023349768,17.7299981564283,3.55101339661595,0.628014092891892,25,0.000426017180763668,0.327948652713702,0.000643590668164998,300.0086365,300.0092163,8332.974609375,8354.0791015625,50.0414210581976,18.7697977715141,7.8456,0,0,0,4449,299.92795,8343.52685546875,,,,,,,,,,,,,,,,,15.941451,,,,,,300.0089264,,,,
,25619859.63,300.00976565,8280.9091796875,0.327869199412604,2.89714616876974E-5,1,0.999253354069792,40.0298881530762,1.98802765386914,17.7299981564283,3.54999597858282,0.627884345777145,25,0.000430392276954344,0.327859031328531,0.000647909339405418,300.0096741,300.0098572,8270.904296875,8290.9140625,50.3274970962361,18.7698048341161,7.8456,0,0,0,4449,299.9269,8280.9091796875,,,,,,,,,,,,,,,,,15.941451,,,,,,300.00976565,,,,
,25619861.5,300.00930785,8243.8203125,0.327824890255484,3.56880217863339E-5,1,0.999253354069792,40.0298881530762,1.98797304189145,17.7299981564283,3.54939503793406,0.627943427175609,25,0.000445143596316852,0.327814718191658,0.000662631570707068,300.0086975,300.0099182,8233.0498046875,8254.5908203125,50.2532423869092,18.7706082645133,7.8383,0,0,0,4449,299.9276,8243.8203125,,,,,,,,,,,,,,,,,15.941451,,,,,,300.00930785,,,,
,25619864.485,300.00871275,8183.9873046875,0.327732232252047,2.10201773637846E-5,1,0.999253354069792,40.0298881530762,1.98802636817518,17.7299981564283,3.54847198870082,0.627843299130371,25,0.000450670297752365,0.327722064751067,0.00066810168615826,300.0083313,300.0090942,8174.578125,8193.396484375,50.025788487813,18.7708062334545,7.83585,0,0,0,4449,299.92425,8183.9873046875,,,,,,,,,,,,,,,,,15.941451,,,,,,300.00871275,,,,
,25619866.485,300.008255,8144.01708984375,0.327654957824359,2.6968014600319E-5,1,0.999253354069792,40.0298881530762,1.98804085128348,17.7299981564283,3.54770799290194,0.627426387096464,25,0.000425333948897151,0.327644814057526,0.000642714182577761,300.007843,300.008667,8133.44091796875,8154.59326171875,50.2469893587553,18.7687031109307,7.8334,0,0,0,4449,299.9267,8144.01708984375,,,,,,,,,,,,,,,,,17.785473,,,,,,300.008255,,,,
,25619869.565,300.00737,8081.84912109375,0.327602414821944,3.37718751831128E-5,1,0.999253354069792,40.0298881530762,1.98806032730356,17.7299981564283,3.54716273824653,0.627386379596282,25,0.000430314439750979,0.327592277712404,0.000647663942815277,300.0064087,300.0083313,8072.29443359375,8091.40380859375,50.0367312870822,18.7692870685924,7.8334,0,0,0,4449,299.92435,8081.84912109375,,,,,,,,,,,,,,,,,17.785473,,,,,,300.00737,,,,
,25619871.54,300.00709535,8043.04638671875,0.327543298446102,2.86499580960328E-5,1,0.999253354069792,40.0298881530762,1.98809210283489,17.7299981564283,3.54659876651252,0.627157511716741,25,0.000418671804899935,0.32753317337744,0.000635984440885509,300.0070801,300.0071106,8031.81396484375,8054.27880859375,50.0046845177938,18.7695473581142,7.8407,0,0,0,4449,299.92365,8043.04638671875,,,,,,,,,,,,,,,,,17.785473,,,,,,300.00709535,,,,
,25619874.515,300.00714115,7983.322265625,0.327447866989592,3.17227595434315E-5,1,0.999253354069792,40.0298881530762,1.98804168472716,17.7299981564283,3.54549258390834,0.626885649055902,25,0.000411717544373,0.327437748640004,0.000628970465617613,300.0063477,300.0079346,7972.248046875,7994.396484375,49.9695112344284,18.7701191745669,7.8334,0,0,0,4449,299.9222,7983.322265625,,,,,,,,,,,,,,,,,15.941451,,,,,,300.00714115,,,,
,25619876.515,300.0062714,7943.24291992188,0.327367843338891,2.96366457841155E-5,1,0.999253354069792,40.0298881530762,1.98801071297982,17.7299981564283,3.5445398602169,0.626914765095572,25,0.000429310706994286,0.327357724328724,0.000646510089676864,300.006012,300.0065308,7934.66064453125,7951.8251953125,49.853048585063,18.7693611446797,7.8334,0,0,0,4449,299.9238,7943.24291992188,,,,,,,,,,,,,,,,,17.416636,,,,,,300.0062714,,,,
,25619896.7,299.9621277,7539.65234375,,,2,,,,17.739997305721,,,,,,,299.9621277,299.9621277,7539.65234375,7539.65234375,,,,,,,4449,299.935,7539.65234375,,,,,,,,,,,,,,,,,17.047815,,,,,,299.9621277,,,,
,25619910.035,299.9497681,7272.89428710937,0.326201952512207,1.84143964937081E-5,1,0.999253354069792,40.0298881530762,2.00119297840921,17.7299981564283,3.55450413608039,0.627281692749428,25,0.000303617036147364,0.326192511312013,0.000520027479500925,299.9497681,299.9497681,7271.28955078125,7274.4990234375,49.9812356622168,18.7452707291214,7.8554,0,0,0,4449,299.9751,7272.89428710937,,,,,,,,,,,,,,,,,17.047815,,,,,,299.9497681,,,,
,25619911.43,299.95237735,7245.1044921875,0.326121031900832,2.07329810664969E-5,1,0.999253354069792,40.0298881530762,2.00112637113893,17.7299981564283,3.55347584213579,0.627296644370976,25,0.000321027836434234,0.326111556085761,0.00053737982449109,299.9514771,299.9532776,7234.89306640625,7255.31591796875,49.9937417185245,18.7456944514921,7.8505,0,0,0,4449,299.9812,7245.1044921875,,,,,,,,,,,,,,,,,17.416636,,,,,,299.95237735,,,,
,25619914.53,299.9558563,7183.16796875,0.325999674344269,2.66112537364813E-5,1,0.999253354069792,40.0298881530762,2.00119847184923,17.7299981564283,3.55226090921034,0.627166176063112,25,0.000328387257226379,0.325990163022444,0.000544655859533993,299.9553833,299.9563293,7170.97509765625,7195.36083984375,50.0625250282168,18.7449164010081,7.8505,0,0,0,4449,299.9868,7183.16796875,,,,,,,,,,,,,,,,,17.416636,,,,,,299.9558563,,,,
,25619916.515,299.959198,7143.79370117187,0.325925747606733,1.85628433265468E-5,1,0.999253354069792,40.0298881530762,2.00117280808814,17.7299981564283,3.55142875674903,0.626918296016423,25,0.00031933177619814,0.325916211851665,0.00053554715599482,299.959198,299.959198,7135.794921875,7151.79248046875,50.1844590772169,18.7454595018372,7.8383,0,0,0,4449,299.99355,7143.79370117187,,,,,,,,,,,,,,,,,17.047815,,,,,,299.959198,,,,
,25619919.5,299.9626465,7083.99633789063,0.325806821444511,1.49394403316246E-5,1,0.999253354069792,40.0298881530762,2.00108627848462,17.7299981564283,3.55002097673765,0.626464920114776,25,0.000300983745131895,0.325797267489288,0.000517118354149897,299.9612427,299.9640503,7073.3837890625,7094.60888671875,50.168044878313,18.7480682919922,7.84075,0,0,0,4449,299.99875,7083.99633789063,,,,,,,,,,,,,,,,,15.941451,,,,,,299.9626465,,,,
,25619921.69,299.9646759,7039.7841796875,0.325733151195043,6.00980393104175E-6,1,0.999253354069792,40.0298881530762,2.00117197637323,17.7299981564283,3.54934816532021,0.626433458837488,25,0.000308685022085337,0.325723574465539,0.000524768124914909,299.9633789,299.9659729,7028.18701171875,7051.38134765625,50.198528390563,18.7476301659875,7.84805,0,0,0,4449,300.00335,7039.7841796875,,,,,,,,,,,,,,,,,17.047815,,,,,,299.9646759,,,,
,25619924.655,299.9692535,6980.99633789063,0.325591921299505,2.52317907105962E-5,1,0.999253354069792,40.0298881530762,2.0011735152992,17.7299981564283,3.54778358068778,0.626320546666385,25,0.000323080683384106,0.32558229421396,0.000539067221368624,299.9691772,299.9693298,6970.2744140625,6991.71826171875,49.8342895006014,18.7457103363965,7.84075,0,0,0,4449,300.00855,6980.99633789063,,,,,,,,,,,,,,,,,15.941451,,,,,,299.9692535,,,,
,25619926.425,299.9702759,6945.65771484375,0.325508563362919,2.29821621629904E-5,1,0.999253354069792,40.0298881530762,2.00111767448582,17.7299981564283,3.54677862598344,0.626155708777336,25,0.000324117248632714,0.325498927936536,0.000540048392429093,299.9701233,299.9704285,6936.236328125,6955.0791015625,50.2610586721015,18.7472441446218,7.8432,0,0,0,4449,300.01005,6945.65771484375,,,,,,,,,,,,,,,,,15.941451,,,,,,299.9702759,,,,
,25619929.46,299.9741211,6884.86376953125,0.325372765557233,3.53767555094362E-5,1,0.999253354069792,40.0298881530762,2.00116043823305,17.7299981564283,3.54541305059054,0.625666469638819,25,0.000301890691701061,0.325363110478949,0.000517737596682724,299.9736328,299.9746094,6874.2392578125,6895.48828125,50.0289150018899,18.7460302320212,7.8383,0,0,0,4449,300.00635,6884.86376953125,,,,,,,,,,,,,,,,,16.679012,,,,,,299.9741211,,,,
,25619931.57,299.97486875,6842.51098632813,0.325272296795436,2.70588024648292E-5,1,0.999253354069792,40.0298881530762,2.00122451682676,17.7299981564283,3.54439660920084,0.625662469077049,25,0.000317404112025435,0.325262626869823,0.000533185201070453,299.973999,299.9757385,6833.10205078125,6851.919921875,50.0726861989668,18.7448940187431,7.84075,0,0,0,4449,300.00655,6842.51098632813,,,,,,,,,,,,,,,,,15.941451,,,,,,299.97486875,,,,
,25619934.485,299.97727965,6784.45263671875,0.325133946606721,3.03343539530068E-5,1,0.999253354069792,40.0298881530762,2.00116154300801,17.7299981564283,3.5427631531802,0.625487458772265,25,0.000327350446732602,0.325124249930822,0.000543044499362147,299.9765625,299.9779968,6775.45703125,6793.4482421875,50.2634035576592,18.7452950319459,7.8432,0,0,0,4449,300.00295,6784.45263671875,,,,,,,,,,,,,,,,,17.047815,,,,,,299.97727965,,,,
,25619936.435,299.97875975,6744.85913085938,0.325045504280395,1.82668823898209E-5,1,0.999253354069792,40.0298881530762,2.00113720780626,17.7299981564283,3.54179631605482,0.625092927425084,25,0.000307333151684596,0.325035808280761,0.000522975991828943,299.9781799,299.9793396,6735.048828125,6754.66943359375,50.1852407057361,18.7461838729212,7.84075,0,0,0,4449,299.99645,6744.85913085938,,,,,,,,,,,,,,,,,17.416636,,,,,,299.97875975,,,,
,25619939.76,299.9810791,6678.93579101562,0.324904787351746,3.03269884358449E-5,1,0.999253354069792,40.0298881530762,2.00130763036751,17.7299981564283,3.54057618276756,0.624725794788377,25,0.000293686301620456,0.324895081245038,0.00050924135645032,299.9807434,299.9814148,6666.341796875,6691.52978515625,50.1758611635053,18.7432395955785,7.85295,0,0,0,4449,299.993,6678.93579101562,,,,,,,,,,,,,,,,,17.047815,,,,,,299.9810791,,,,
,25619941.74,299.98223875,6639.33056640625,0.32481180404876,3.23832550993149E-5,1,0.999253354069792,40.0298881530762,2.00100448557513,17.7299981564283,3.53902204462298,0.624623997175375,25,0.000308946922118705,0.324802078900276,0.000524442503261731,299.981781,299.9826965,6629.8974609375,6648.763671875,50.0312598874476,18.7498022292542,7.8505,0,0,0,4449,299.99145,6639.33056640625,,,,,,,,,,,,,,,,,15.941451,,,,,,299.98223875,,,,
,25619944.48,299.98521425,6583.77587890625,0.324649950162422,1.65604956107147E-5,1,0.999253354069792,40.0298881530762,2.00111442484167,17.7299981564283,3.53743185199674,0.624412312645388,25,0.000314926940891698,0.324640196084335,0.00053032022442339,299.9836731,299.9867554,6573.564453125,6593.9873046875,50.2063446757553,18.7475010003273,7.8554,0,0,0,4449,299.98745,6583.77587890625,,,,,,,,,,,,,,,,,17.416636,,,,,,299.98521425,,,,
,25619946.675,299.98703,6540.6083984375,0.324547362342713,2.93407393561338E-5,1,0.999253354069792,40.0298881530762,2.00112452558597,17.7299981564283,3.53634556380844,0.624134236635887,25,0.00030713906986169,0.324537598176705,0.000522469369641789,299.9869995,299.9870605,6531.625,6549.591796875,49.8850953543514,18.7472911068109,7.85295,0,0,0,4449,299.98345,6540.6083984375,,,,,,,,,,,,,,,,,17.047815,,,,,,299.98703,,,,
,25619949.525,299.98954775,6483.68041992188,0.324390426265207,2.63672685820902E-5,1,0.999253354069792,40.0298881530762,2.00089058713108,17.7299981564283,3.53423437214565,0.623801399120014,25,0.000310525857876407,0.324380639342974,0.000525756558834647,299.9894104,299.9896851,6475.6083984375,6491.75244140625,50.1406878801399,18.7523747497774,7.8554,0,0,0,4449,299.98025,6483.68041992188,,,,,,,,,,,,,,,,,17.047815,,,,,,299.98954775,,,,
,25619951.54,299.9900055,6443.05395507812,0.324286080312319,3.14120650712494E-5,1,0.999253354069792,40.0298881530762,2.00098802188058,17.7299981564283,3.53327848445261,0.623533343280259,25,0.000301579014174714,0.324276297466336,0.000516745693729113,299.9894714,299.9905396,6432.1376953125,6453.97021484375,50.1414695086592,18.7512275097003,7.8505,0,0,0,4449,299.97605,6443.05395507812,,,,,,,,,,,,,,,,,17.047815,,,,,,299.9900055,,,,
,25619954.415,299.99150085,6385.46948242188,0.324129628610966,2.31394651009838E-5,1,0.999253354069792,40.0298881530762,2.00091190539674,17.7299981564283,3.53146990688913,0.623071119196784,25,0.000288693854784859,0.324119843733578,0.000503763037173979,299.991272,299.9917297,6374.78369140625,6396.1552734375,50.0281333733707,18.7510085343424,7.8432,0,0,0,4449,299.97135,6385.46948242188,,,,,,,,,,,,,,,,,17.047815,,,,,,299.99150085,,,,
,25619956.455,299.9919739,6345.25659179688,0.324004770811534,3.36914402017213E-5,1,0.999253354069792,40.0298881530762,2.00089493106019,17.7299981564283,3.53003858534115,0.623067332905855,25,0.00031072119592038,0.323994970081733,0.000525710106057182,299.9914856,299.9924622,6334.0849609375,6356.42822265625,50.0781575986015,18.7520297061201,7.8505,0,0,0,4449,299.96915,6345.25659179688,,,,,,,,,,,,,,,,,17.047815,,,,,,299.9919739,,,,
,25619959.535,299.99372865,6283.63598632813,0.323837433094883,2.56238881799621E-5,1,0.999253354069792,40.0298881530762,2.00084429646398,17.7299981564283,3.52813347425443,0.622711157163465,25,0.000308785034233739,0.323827621147076,0.000523665877229095,299.9937134,299.9937439,6274.83447265625,6292.4375,50.3017033551015,18.7524841072438,7.8432,0,0,0,4449,299.96815,6283.63598632813,,,,,,,,,,,,,,,,,17.047815,,,,,,299.99372865,,,,
,25619961.47,299.9941406,6244.33471679688,0.323716612212007,2.58130007101977E-5,1,0.999253354069792,40.0298881530762,2.00087828237017,17.7299981564283,3.52687612581951,0.622478232200753,25,0.00030768729660846,0.32370680027069,0.000522490979236384,299.9937744,299.9945068,6234.15966796875,6254.509765625,50.1320899664284,18.7526854360832,7.8432,0,0,0,4449,299.9662,6244.33471679688,,,,,,,,,,,,,,,,,15.941451,,,,,,299.9941406,,,,
,25619964.46,299.99580385,6184.744140625,0.323523292507168,2.6792452347913E-5,1,0.999253354069792,40.0298881530762,2.00097884771733,17.7299981564283,3.52493540263958,0.622155157500944,25,0.00030923124008719,0.323513468643618,0.000523910491263628,299.9953308,299.9962769,6174.1318359375,6195.3564453125,50.0164089455822,18.7501775893038,7.8481,0,0,0,4449,299.96395,6184.744140625,,,,,,,,,,,,,,,,,15.941451,,,,,,299.99580385,,,,
,25619966.485,299.9967499,6144.79809570312,0.323403081695147,3.28410531292118E-5,1,0.999253354069792,40.0298881530762,2.0009764460753,17.7299981564283,3.52361854173156,0.621940182510048,25,0.00031066692848763,0.323393250939469,0.00052526918313183,299.9960938,299.997406,6133.38330078125,6156.212890625,50.2383914450438,18.750038720275,7.8554,0,0,0,4449,299.9622,6144.79809570312,,,,,,,,,,,,,,,,,17.047815,,,,,,299.9967499,,,,
,25619969.53,299.99757385,6082.92260742188,0.323207610228868,3.48021674625354E-5,1,0.999253354069792,40.0298881530762,2.00094416187618,17.7299981564283,3.52144842973738,0.62147538142408,25,0.000303198578057766,0.323197781931174,0.000517674174257256,299.9974976,299.9976501,6072.94189453125,6092.9033203125,50.0296966304091,18.7533787792675,7.8505,0,0,0,4449,299.9613,6082.92260742188,,,,,,,,,,,,,,,,,15.941451,,,,,,299.99757385,,,,
,25619971.415,299.9981079,6045.94311523437,0.323153545954253,2.51031946274027E-5,1,0.999253354069792,40.0298881530762,2.00090260453123,17.7299981564283,3.52078155624577,0.621404787214717,25,0.00030733725819285,0.323143711039821,0.000521779698215152,299.9981079,299.9981079,6045.34716796875,6046.5390625,50.0593985141399,18.7520398246105,7.8505,0,0,0,4449,299.9594,6045.94311523437,,,,,,,,,,,,,,,,,17.047815,,,,,,299.9981079,,,,
,25619973.765,299.99900815,5999.23876953125,0.322956681838964,2.05087757891201E-5,1,0.999253354069792,40.0298881530762,2.00088272658712,17.7299981564283,3.51859509763896,0.621066889353355,25,0.000311423663342222,0.322946841346333,0.000525734649408676,299.9986267,299.9993896,5988.57763671875,6009.89990234375,50.1633551071976,18.7522745249518,7.84805,0,0,0,4449,299.96205,5999.23876953125,,,,,,,,,,,,,,,,,15.941451,,,,,,299.99900815,,,,
,25619976.71,300.0004883,5940.20727539063,0.322747234703116,3.02981198191989E-5,1,0.999253354069792,40.0298881530762,2.00076672521154,17.7299981564283,3.51614290142113,0.620491147425785,25,0.000298497409725082,0.322737394289697,0.000512673011479305,299.9995728,300.0014038,5930.22705078125,5950.1875,50.0445475722745,18.7541918525894,7.84565,0,0,0,4449,299.96055,5940.20727539063,,,,,,,,,,,,,,,,,17.047815,,,,,,300.0004883,,,,
,25619979.415,300.0006714,5886.03857421875,0.322603585884174,1.46174952056674E-5,1,0.999253354069792,40.0298881530762,2.00083070107971,17.7299981564283,3.51472619016313,0.619999784423635,25,0.000276875261949099,0.322593761886538,0.00049096098929929,300.0006714,300.0006714,5885.00537109375,5887.07177734375,50.2485526157938,18.7534292220927,7.8554,0,0,0,4449,299.957,5886.03857421875,,,,,,,,,,,,,,,,,17.047815,,,,,,300.0006714,,,,
,25619982.32,300.0007324,5827.89501953125,0.322327629835482,3.66659681052953E-5,1,0.999253354069792,40.0298881530762,2.00077462261814,17.7299981564283,3.51155938100608,0.619831265638699,25,0.00031136572113605,0.322317790631241,0.000525266937172132,300.0007324,300.0007324,5815.47119140625,5840.31884765625,50.1125492534476,18.7540934332951,7.85295,0,0,0,4449,299.9597,5827.89501953125,,,,,,,,,,,,,,,,,15.941451,,,,,,300.0007324,,,,
,25619984.4,300.00074765,5786.2958984375,0.322180022763453,1.64134959619726E-5,1,0.999253354069792,40.0298881530762,2.00074777162263,17.7299981564283,3.50995467333152,0.619264210182628,25,0.000285955495684316,0.322170204343726,0.000499763260313255,300.0003967,300.0010986,5775.84130859375,5796.75048828125,50.3071747547361,18.7554919693494,7.84805,0,0,0,4449,299.9569,5786.2958984375,,,,,,,,,,,,,,,,,17.047815,,,,,,300.00074765,,,,
,25619986.56,300.00126645,5743.09228515625,0.322032187344398,2.78056320831976E-5,1,0.999253354069792,40.0298881530762,2.00074378517506,17.7299981564283,3.50829379703857,0.619227135192525,25,0.00030860708761052,0.322022353056164,0.000522318249172458,300.0007324,300.0018005,5731.08154296875,5755.10302734375,50.1453776512553,18.753605531819,7.85785,0,0,0,4449,299.956,5743.09228515625,,,,,,,,,,,,,,,,,17.047815,,,,,,300.00126645,,,,
,25619989.39,300.0019989,5686.72338867188,0.321794646672196,2.08881746235545E-5,1,0.999253354069792,40.0298881530762,2.00080724952496,17.7299981564283,3.50580524133022,0.618827382804093,25,0.000311892603164686,0.321784810010252,0.000525447832607073,300.0016174,300.0023804,5676.7431640625,5696.70361328125,50.1531939364476,18.7524387091781,7.8554,0,0,0,4449,299.95605,5686.72338867188,,,,,,,,,,,,,,,,,17.047815,,,,,,300.0019989,,,,
,25619991.395,300.0015564,5646.765625,0.321640000082713,2.30127735198103E-5,1,0.999253354069792,40.0298881530762,2.00081376666905,17.7299981564283,3.50412898947828,0.618545482667294,25,0.000312986018426189,0.32163017149638,0.000526440035058134,300.0011597,300.0019531,5636.35986328125,5657.17138671875,50.3743948073899,18.7524150049981,7.85295,0,0,0,4449,299.9559,5646.765625,,,,,,,,,,,,,,,,,15.941451,,,,,,300.0015564,,,,
,25619994.47,300.00268555,5583.79565429687,0.321401268442713,2.95639638926812E-5,1,0.999253354069792,40.0298881530762,2.00067381045237,17.7299981564283,3.50129795478844,0.618024660953509,25,0.000310875507139985,0.32139143735357,0.000524171856980174,300.002655,300.0027161,5572.83056640625,5594.7607421875,50.1062962252938,18.7541489203012,7.8603,0,0,0,4449,299.9575,5583.79565429687,,,,,,,,,,,,,,,,,15.941451,,,,,,300.00268555,,,,
,25619996.375,300.0018921,5547.16870117188,0.321318926889388,2.33634437516709E-5,1,0.999253354069792,40.0298881530762,2.00069643326196,17.7299981564283,3.50048486978021,0.617610374303783,25,0.000286689606226548,0.321309121801291,0.000499934554576331,300.0018921,300.0018921,5545.576171875,5548.76123046875,49.9812356622168,18.755812735585,7.8554,0,0,0,4449,299.95595,5547.16870117188,,,,,,,,,,,,,,,,,15.941451,,,,,,300.0018921,,,,
,25619998.895,300.0024109,5497.10913085937,0.321094255416143,0.000103809152227809,1,0.999253354069792,40.0298881530762,2.00089372992775,17.7299981564283,3.49842356068278,0.616910042737977,25,0.000256521699499143,0.321084471872618,0.000469620201913993,300.0018921,300.0029297,5487.44482421875,5506.7734375,50.0914452834284,18.7505904074695,7.84805,0,0,0,4449,299.9558,5497.10913085937,,,,,,,,,,,,,,,,,15.941451,,,,,,300.0024109,,,,
,25620001.945,300.00305175,5435.1240234375,0.320813893064113,2.09780086440009E-5,1,0.999253354069792,40.0298881530762,2.00093022252868,17.7299981564283,3.49533028699978,0.616948263845972,25,0.000308248769946762,0.320804076930536,0.00052116440210563,300.0030212,300.0030823,5424.23193359375,5446.01611328125,50.0484557148707,18.749909447308,7.8407,0,0,0,4449,299.95255,5435.1240234375,,,,,,,,,,,,,,,,,15.941451,,,,,,300.00305175,,,,
,25620003.96,300.00198365,5395.26318359375,0.320618374249681,3.09488685763202E-5,1,0.999253354069792,40.0298881530762,2.00086858301424,17.7299981564283,3.49311510768993,0.61645409415668,25,0.000298877615676847,0.320608580621807,0.000511663020880921,300.0012512,300.0027161,5386.66845703125,5403.85791015625,50.2165058465053,18.7522389857184,7.85295,0,0,0,4449,299.955,5395.26318359375,,,,,,,,,,,,,,,,,15.941451,,,,,,300.00198365,,,,
,25620006.86,300.00209045,5337.435546875,0.320330134273255,4.05214506714154E-5,1,0.999253354069792,40.0298881530762,2.00073359973345,17.7299981564283,3.48974001785103,0.615918080338123,25,0.000303914963391668,0.320320344844336,0.000516509450336004,300.0019531,300.0022278,5329.2666015625,5345.6044921875,50.2673117002553,18.7547320644551,7.84805,0,0,0,4449,299.9566,5337.435546875,,,,,,,,,,,,,,,,,15.941451,,,,,,300.00209045,,,,
,25620009.61,300.0028992,5282.2578125,0.320060149167384,2.34421048262886E-5,1,0.999253354069792,40.0298881530762,2.00073695022976,17.7299981564283,3.48680359938479,0.615403515497634,25,0.00030398534653124,0.320050359721798,0.000516403049447251,300.0027161,300.0030823,5273.6875,5290.828125,50.0789392271207,18.7570212902813,7.8407,0,0,0,4449,299.95585,5282.2578125,,,,,,,,,,,,,,,,,17.047815,,,,,,300.0028992,,,,
,25620011.685,300.00326535,5240.73193359375,0.319861411756936,1.59165161038367E-5,1,0.999253354069792,40.0298881530762,2.00072528723305,17.7299981564283,3.48461414241989,0.615046180168228,25,0.000306384329112423,0.31985162293831,0.000518672149849786,300.0026855,300.0038452,5228.95263671875,5252.51123046875,50.1336532234668,18.755793533878,7.8407,0,0,0,4449,299.95495,5240.73193359375,,,,,,,,,,,,,,,,,15.941451,,,,,,300.00326535,,,,
,25620013.78,300.00341795,5198.8896484375,0.319662644735997,2.55372634013022E-5,1,0.999253354069792,40.0298881530762,2.00071372291934,17.7299981564283,3.48245352138481,0.614523906998097,25,0.000293649797872613,0.319652868868505,0.000505805874670622,300.0032959,300.00354,5189.27392578125,5208.50537109375,50.3439112951399,18.7556464064534,7.85295,0,0,0,4449,299.9568,5198.8896484375,,,,,,,,,,,,,,,,,17.785473,,,,,,300.00341795,,,,
,25620016.53,300.00382995,5143.96752929687,0.31935831681299,3.06651390184809E-5,1,0.999253354069792,40.0298881530762,2.00071421753172,17.7299981564283,3.47914062315223,0.613929183664469,25,0.000292465977197319,0.319348546562419,0.000504423498247278,300.0036621,300.0039978,5134.1572265625,5153.77783203125,49.9585684351591,18.7553802109204,7.85785,0,0,0,4449,299.95485,5143.96752929687,,,,,,,,,,,,,,,,,17.047815,,,,,,300.00382995,,,,
,25620019.51,300.0031891,5084.31640625,0.319033782387074,3.19663231380737E-5,1,0.999253354069792,40.0298881530762,2.0007594016668,17.7299981564283,3.47569259758524,0.613246906633314,25,0.000285591944431329,0.319024032265311,0.000497338118837093,300.0017395,300.0046387,5072.111328125,5096.521484375,50.1086411108515,18.7539458031555,7.8505,0,0,0,4449,299.95255,5084.31640625,,,,,,,,,,,,,,,,,17.047815,,,,,,300.0031891,,,,
,25620021.43,300.0033722,5046.15747070313,0.318811382348324,9.95077839340154E-6,1,0.999253354069792,40.0298881530762,2.00064586447236,17.7299981564283,3.47305095036943,0.612961176671637,25,0.000301450529874258,0.318801626731877,0.000513047158547084,300.0033569,300.0033875,5036.4931640625,5055.82177734375,50.2993584695438,18.755731237771,7.8603,0,0,0,4449,299.95575,5046.15747070313,,,,,,,,,,,,,,,,,17.047815,,,,,,300.0033722,,,,
,25620024.465,300.00338745,4985.15698242188,0.318470026691782,2.23844671993885E-5,1,0.999253354069792,40.0298881530762,2.00075029810961,17.7299981564283,3.46948624889862,0.612442447212796,25,0.000310953756359526,0.318460274643997,0.000522325812856836,300.0033569,300.003418,4975.37109375,4994.94287109375,50.0719045704476,18.7535602325655,7.8505,0,0,0,4449,299.95535,4985.15698242188,,,,,,,,,,,,,,,,,17.047815,,,,,,300.00338745,,,,
,25620026.67,300.00344845,4941.18774414063,0.318244105546731,2.61094676972048E-5,1,0.999253354069792,40.0298881530762,2.00074400172978,17.7299981564283,3.4670377594699,0.611874163096396,25,0.0002986169579536,0.318234367557861,0.000509842874727065,300.0030212,300.0038757,4930.58740234375,4951.7880859375,50.4228557755823,18.754621905788,7.8701,0,0,0,4449,299.9529,4941.18774414063,,,,,,,,,,,,,,,,,17.785473,,,,,,300.00344845,,,,
,25620029.54,300.00323485,4883.62744140625,0.317887061996429,2.73314503787043E-5,1,0.999253354069792,40.0298881530762,2.00073306081128,17.7299981564283,3.4631268238965,0.611202532256407,25,0.000299935429361996,0.317877335813892,0.000510925148961588,300.0028381,300.0036316,4873.42822265625,4893.82666015625,50.2970135839861,18.7547715548569,7.85295,0,0,0,4449,299.9541,4883.62744140625,,,,,,,,,,,,,,,,,17.047815,,,,,,300.00323485,,,,
,25620031.57,300.00360105,4843.01293945313,0.317645788783344,2.73764824841781E-5,1,0.999253354069792,40.0298881530762,2.00069633953889,17.7299981564283,3.46044080387132,0.610710379678272,25,0.000298095543865604,0.317636067451232,0.00050892607795105,300.0033569,300.0038452,4832.65576171875,4853.3701171875,49.8335078720822,18.757641574183,7.85295,0,0,0,4449,299.95455,4843.01293945313,,,,,,,,,,,,,,,,,17.047815,,,,,,300.00360105,,,,
,25620034.335,300.00387575,4788.03002929687,0.317277389775038,3.55789270095915E-5,1,0.999253354069792,40.0298881530762,2.00067599446733,17.7299981564283,3.4563898196357,0.610019406246076,25,0.000299879623201929,0.317267675395478,0.000510468555295002,300.0037537,300.0039978,4777.8310546875,4798.22900390625,50.0218803452168,18.7570300235545,7.8456,0,0,0,4449,299.95305,4788.03002929687,,,,,,,,,,,,,,,,,17.047815,,,,,,300.00387575,,,,
,25620036.38,300.0052338,4747.0634765625,0.317004470953956,3.351326062307E-5,1,0.999253354069792,40.0298881530762,2.00072944866201,17.7299981564283,3.45349209438983,0.609581060798452,25,0.00030612534948156,0.316994747461856,0.000516534332673414,300.005127,300.0053406,4736.28076171875,4757.84619140625,50.1922753624092,18.754806678542,7.8554,0,0,0,4449,299.9529,4747.0634765625,,,,,,,,,,,,,,,,,17.047815,,,,,,300.0052338,,,,
,25620039.415,300.0042114,4686.26953125,0.316613838753965,3.30361169102549E-5,1,0.999253354069792,40.0298881530762,2.00067547611483,17.7299981564283,3.44915388703826,0.608779817262305,25,0.000302587241228126,0.316604139077487,0.000512737676388462,300.0039978,300.004425,4676.666015625,4695.873046875,50.0679964278515,18.7560201410915,7.85295,0,0,0,4449,299.95445,4686.26953125,,,,,,,,,,,,,,,,,17.047815,,,,,,300.0042114,,,,
,25620041.43,300.0046234,4646.27514648438,0.316336226526422,2.38355722167643E-5,1,0.999253354069792,40.0298881530762,2.00064211607824,17.7299981564283,3.44607485066214,0.608235810690588,25,0.000302270374071384,0.316326531234184,0.000512238869888684,300.0044861,300.0047607,4637.498046875,4655.05224609375,50.3962804059284,18.7557442544012,7.8554,0,0,0,4449,299.95315,4646.27514648438,,,,,,,,,,,,,,,,,17.047815,,,,,,300.0046234,,,,
,25620044.565,300.00476075,4583.18383789063,0.315912032303647,3.93108148954463E-5,1,0.999253354069792,40.0298881530762,2.00072377092192,17.7299981564283,3.44158186528885,0.607477435133336,25,0.000304945269280383,0.315902346336306,0.000514635609444475,300.0041199,300.0054016,4575.16064453125,4591.20703125,49.9679479773899,18.7557505940836,7.8603,0,0,0,4449,299.9513,4583.18383789063,,,,,,,,,,,,,,,,,15.941451,,,,,,300.00476075,,,,
,25620046.61,300.00482175,4542.3505859375,0.315604077584863,2.4362443745583E-5,1,0.999253354069792,40.0298881530762,2.00076834133238,17.7299981564283,3.43832368937426,0.606763319104932,25,0.000292273596825366,0.315594408696257,0.000501759843059921,300.0046997,300.0049438,4531.9326171875,4552.7685546875,49.9577868066399,18.7552306614184,7.8652,0,0,0,4449,299.9529,4542.3505859375,,,,,,,,,,,,,,,,,17.047815,,,,,,300.00482175,,,,
,25620049.46,300.00454715,4485.568359375,0.315169342478994,3.43855026940697E-5,1,0.999253354069792,40.0298881530762,2.00074257671912,17.7299981564283,3.43355578277141,0.605860658990596,25,0.000286414383656453,0.315159692883511,0.000495615151221699,300.0044861,300.0046082,4475.16259765625,4495.97412109375,50.1664816212745,18.755722748737,7.85295,0,0,0,4449,299.9515,4485.568359375,,,,,,,,,,,,,,,,,17.785473,,,,,,300.00454715,,,,
,25620051.39,300.00408935,4446.77734375,0.314856152991305,1.9171747251293E-5,1,0.999253354069792,40.0298881530762,2.00076288259229,17.7299981564283,3.43016138707013,0.605353700118318,25,0.000294316806438714,0.314846511733732,0.000503311388568786,300.0037231,300.0044556,4435.55712890625,4457.99755859375,50.1055145967745,18.7566176811748,7.85295,0,0,0,4449,299.9506,4446.77734375,,,,,,,,,,,,,,,,,17.785473,,,,,,300.00408935,,,,
,25620054.48,300.0046692,4385.20556640625,0.314377929551562,2.78989537599229E-5,1,0.999253354069792,40.0298881530762,2.00067585014679,17.7299981564283,3.42481451022669,0.604379312488617,25,0.0002911291517287,0.314368299134006,0.000499807564948228,300.0037842,300.0055542,4375.18896484375,4395.22216796875,50.096916683063,18.7565825526103,7.8652,0,0,0,4449,299.95145,4385.20556640625,,,,,,,,,,,,,,,,,17.047815,,,,,,300.0046692,,,,
,25620056.61,300.0038452,4342.2451171875,0.314031906052562,2.66043100824634E-5,1,0.999253354069792,40.0298881530762,2.00075176723762,17.7299981564283,3.42117630921437,0.603693506705782,25,0.000286911216716528,0.314022296544729,0.000495361226332581,300.0036316,300.0040588,4331.2314453125,4353.2587890625,50.2524607583899,18.755393629125,7.86765,0,0,0,4449,299.95165,4342.2451171875,,,,,,,,,,,,,,,,,15.941451,,,,,,300.0038452,,,,
,25620059.515,300.0036011,4284.9765625,0.313588452714036,0.000730910558711621,1,0.999253354069792,40.0298881530762,2.00077695322102,17.7299981564283,3.4166694604734,0.601234452490798,25,0.000138396139248332,0.313578957101459,0.000346559628248525,300.0027466,300.0044556,4276.26025390625,4293.69287109375,50.3845559781399,18.753865277521,7.8603,0,0,0,4449,299.94965,4284.9765625,,,,,,,,,,,,,,,,,17.785473,,,,,,300.0036011,,,,
,25620061.335,300.00354005,4247.81469726562,0.313225509097925,3.1121169376591E-5,1,0.999253354069792,40.0298881530762,2.00071615281224,17.7299981564283,3.41235766267766,0.601993817167185,25,0.00027339073158918,0.31321593536287,0.000481308935356017,300.0027771,300.004303,4237.72509765625,4257.904296875,50.1414695086592,18.7557345423611,7.8554,0,0,0,4449,299.9514,4247.81469726562,,,,,,,,,,,,,,,,,17.047815,,,,,,300.00354005,,,,
,25620064.355,300.00447085,4187.40991210937,0.312641461553341,3.28342877130574E-5,1,0.999253354069792,40.0298881530762,2.00069539757166,17.7299981564283,3.40594009036399,0.6009850691532,25,0.000283865401887135,0.312631889389575,0.000491397607963992,300.0042725,300.0046692,4177.1865234375,4197.63330078125,50.0312598874476,18.7562031732241,7.86275,0,0,0,4449,299.95115,4187.40991210937,,,,,,,,,,,,,,,,,17.047815,,,,,,300.00447085,,,,
,25620066.575,300.0041504,4143.52563476562,0.312261899792746,2.90181023566307E-5,1,0.999253354069792,40.0298881530762,2.00076701418147,17.7299981564283,3.40190978529923,0.600341533450059,25,0.000289538528310996,0.312252338131692,0.000496820256434949,300.0032959,300.0050049,4136.1953125,4150.85595703125,49.9257400373514,18.7553841700551,7.8652,0,0,0,4449,299.95075,4143.52563476562,,,,,,,,,,,,,,,,,15.941451,,,,,,300.0041504,,,,
,25620069.39,300.0040283,4087.12023925781,0.311687848316823,3.22257808609011E-5,1,0.999253354069792,40.0298881530762,2.00073675127854,17.7299981564283,3.39559107914951,0.59931910971458,25,0.000297252560425799,0.311678299785921,0.000504154351454096,300.0037231,300.0043335,4077.74780273438,4096.49267578125,50.1766427920245,18.754944775188,7.8652,0,0,0,4449,299.95115,4087.12023925781,,,,,,,,,,,,,,,,,15.941451,,,,,,300.0040283,,,,
,25620071.57,300.0037384,4043.41821289063,0.311699337459456,0.000389561459735952,1,0.999253354069792,40.0298881530762,2.00070318373864,17.7299981564283,3.39617008266626,0.596436415022794,25,3.15452221253592E-5,0.311689967471588,0.000238465191297746,300.0031738,300.004303,4031.45629882812,4055.38012695313,50.3634520081207,18.7551504071144,7.8725,0,0,0,4449,299.9496,4043.41821289063,,,,,,,,,,,,,,,,,17.785473,,,,,,300.0037384,,,,
,25620075.265,300.0040894,3969.56848144531,0.31069484807155,3.41070590491612E-5,1,0.999253354069792,40.0298881530762,2.00069569012603,17.7299981564283,3.38471961600648,0.597325408722095,25,0.000289638095363638,0.31068533380163,0.000495881045806605,300.0040894,300.0040894,3968.34057617188,3970.79638671875,50.3829927211015,18.7547095147298,7.8652,0,0,0,4449,299.9553,3969.56848144531,,,,,,,,,,,,,,,,,15.941451,,,,,,300.0040894,,,,
,25620076.755,300.00431825,3939.724609375,0.310245373724798,2.96907729403097E-5,1,0.999253354069792,40.0298881530762,2.00068855533286,17.7299981564283,3.3798429657922,0.596279982596327,25,0.000272762464472497,0.310235881570413,0.000478712208122225,300.0039978,300.0046387,3931.36108398438,3948.08813476562,50.1656999927553,18.7547554581664,7.85785,0,0,0,4449,299.95065,3939.724609375,,,,,,,,,,,,,,,,,15.941451,,,,,,300.00431825,,,,
,25620079.46,300.0048523,3885.79931640625,0.309572029646018,3.040625185229E-5,1,0.999253354069792,40.0298881530762,2.00072198611491,17.7299981564283,3.37255834630192,0.595011477391396,25,0.000273648613384549,0.309562551621475,0.000479156688901176,300.004303,300.0054016,3878.99169921875,3892.60693359375,50.1180206530822,18.753943671977,7.85785,0,0,0,4449,299.946,3885.79931640625,,,,,,,,,,,,,,,,,15.941451,,,,,,300.0048523,,,,
,25620081.405,300.00431825,3847.92004394531,0.308908858818261,0.000577849278921471,1,0.999253354069792,40.0298881530762,2.00065277626625,17.7299981564283,3.36507800789011,0.594541058180895,25,0.00034866850936953,0.308899355612245,0.000553737179619061,300.003418,300.0052185,3837.1982421875,3858.64184570313,49.9867070618514,18.7566645340052,7.85785,0,0,0,4449,299.94355,3847.92004394531,,,,,,,,,,,,,,,,,17.785473,,,,,,300.00431825,,,,
,25620084.395,300.0046387,3786.79797363281,0.308451161078994,3.11562413828196E-5,1,0.999253354069792,40.0298881530762,2.00065389349123,17.7299981564283,3.36020715059172,0.593015018137111,25,0.000288912640561414,0.308441708257192,0.000493679617079127,300.0040894,300.005188,3776.90283203125,3796.69311523438,50.1852407057361,18.7576505797567,7.8652,0,0,0,4449,299.9453,3786.79797363281,,,,,,,,,,,,,,,,,17.785473,,,,,,300.0046387,,,,
,25620086.375,300.00404355,3747.56945800781,0.30793965059131,2.76186058165867E-5,1,0.999253354069792,40.0298881530762,2.00063070712279,17.7299981564283,3.35462041191623,0.591896404517599,25,0.000276621197229881,0.307930226579802,0.00048105172794594,300.0038757,300.0042114,3736.203125,3758.93579101562,50.2516791298707,18.7572559383629,7.8627,0,0,0,4449,299.9433,3747.56945800781,,,,,,,,,,,,,,,,,17.047815,,,,,,300.00404355,,,,
,25620089.44,300.0045471,3685.45080566406,0.307173761910673,3.40782578002007E-5,1,0.999253354069792,40.0298881530762,2.00068419856997,17.7299981564283,3.34636550161629,0.590421081500974,25,0.000274262868846977,0.307164358139531,0.000478180916354116,300.0036926,300.0054016,3672.26123046875,3698.64038085937,50.1219287956784,18.756766361104,7.85785,0,0,0,4449,299.9506,3685.45080566406,,,,,,,,,,,,,,,,,15.941451,,,,,,300.0045471,,,,
,25620091.595,300.005188,3642.85461425781,0.306652083836224,2.45218450064861E-5,1,0.999253354069792,40.0298881530762,2.00070184605409,17.7299981564283,3.34068928574327,0.589543355461362,25,0.000284812436569002,0.306642682555494,0.000488386263781575,300.0048523,300.0055237,3632.65551757812,3653.0537109375,50.0531454859861,18.7565028024403,7.87005,0,0,0,4449,299.9491,3642.85461425781,,,,,,,,,,,,,,,,,17.047815,,,,,,300.005188,,,,
,25620094.47,300.0046997,3585.65930175781,0.305844108327712,2.74740911166957E-5,1,0.999253354069792,40.0298881530762,2.00062408167281,17.7299981564283,3.33178039451438,0.587872896412243,25,0.00027531306439425,0.305834742136502,0.000478350858660664,300.0041809,300.0052185,3577.87915039063,3593.439453125,50.0484557148707,18.7570157089163,7.8652,0,0,0,4449,299.95105,3585.65930175781,,,,,,,,,,,,,,,,,17.785473,,,,,,300.0046997,,,,
,25620096.31,300.00541685,3548.86206054687,0.305292578659048,2.28258747793269E-5,1,0.999253354069792,40.0298881530762,2.00058116629302,17.7299981564283,3.32573670509551,0.586614775162419,25,0.000257744227564034,0.305283233911214,0.00046041811917338,300.0053711,300.0054626,3539.46533203125,3558.2587890625,50.2235405031784,18.7583759604934,7.85785,0,0,0,4449,299.9502,3548.86206054687,,,,,,,,,,,,,,,,,17.047815,,,,,,300.00541685,,,,
,25620099.46,300.0054474,3485.72216796875,0.30440539080676,2.86324261326446E-5,1,0.999253354069792,40.0298881530762,2.00054475408777,17.7299981564283,3.31597099849619,0.585147512705806,25,0.000279722199728682,0.304396057856357,0.000481806312311276,300.005127,300.0057678,3473.50512695313,3497.93920898438,50.3446929236592,18.7577259472735,7.85785,0,0,0,4449,299.9526,3485.72216796875,,,,,,,,,,,,,,,,,15.941451,,,,,,300.0054474,,,,
,25620101.445,300.0059052,3445.94641113281,0.303802260751018,2.22809262352691E-5,1,0.999253354069792,40.0298881530762,2.00070078692948,17.7299981564283,3.30965585400621,0.583981695112925,25,0.000274591032699605,0.303792945217203,0.000476273853509566,300.0056458,300.0061646,3437.1572265625,3454.73559570313,50.2735647284092,18.7570611188798,7.8627,0,0,0,4449,299.9553,3445.94641113281,,,,,,,,,,,,,,,,,17.047815,,,,,,300.0059052,,,,
,25620104.395,300.00556945,3387.54748535156,0.302861124133492,2.20383717306046E-5,1,0.999253354069792,40.0298881530762,2.00072834817969,17.7299981564283,3.29944819243925,0.582169997568109,25,0.000272796420455084,0.302851840945705,0.000473856847676849,300.005249,300.0058899,3377.15380859375,3397.94116210937,50.2438628446784,18.7569859695976,7.8603,0,0,0,4449,299.9544,3387.54748535156,,,,,,,,,,,,,,,,,15.941451,,,,,,300.00556945,,,,
,25620106.535,300.0065918,3344.19799804687,0.302209482849659,3.46160741415723E-5,1,0.999253354069792,40.0298881530762,2.00078423507113,17.7299981564283,3.29245791080134,0.580811764574691,25,0.000261093611080899,0.302200217367448,0.000461725067263981,300.0064392,300.0067444,3333.58544921875,3354.810546875,50.2532423869092,18.7545749946876,7.8701,0,0,0,4449,299.95175,3344.19799804687,,,,,,,,,,,,,,,,,15.941451,,,,,,300.0065918,,,,
,25620109.36,300.00634765,3288.02355957031,0.301213259341377,3.0340132946863E-5,1,0.999253354069792,40.0298881530762,2.00074857330405,17.7299981564283,3.28152679823098,0.579011878920885,25,0.000271664417232731,0.301204018866488,0.000471636036850211,300.0057678,300.0069275,3276.86401367188,3299.18310546875,50.3618887510822,18.7562178454165,7.8603,0,0,0,4449,299.95135,3288.02355957031,,,,,,,,,,,,,,,,,17.047815,,,,,,300.00634765,,,,
,25620111.305,300.0066223,3249.05029296875,0.300514539241615,2.47505631903635E-5,1,0.999253354069792,40.0298881530762,2.00069601235444,17.7299981564283,3.27382403148573,0.577703214367382,25,0.00027552573553954,0.300505314700161,0.000475033595642618,300.0065613,300.0066833,3239.22802734375,3258.87255859375,50.3110828973322,18.7567434088171,7.8603,0,0,0,4449,299.9524,3249.05029296875,,,,,,,,,,,,,,,,,15.941451,,,,,,300.0066223,,,,
,25620114.345,300.0074005,3188.22009277344,0.299424899810782,2.755079779055E-5,1,0.999253354069792,40.0298881530762,2.00065246461083,17.7299981564283,3.26189415523167,0.575547968003391,25,0.000270065446626152,0.299415704398833,0.000468852568138704,300.0071716,300.0076294,3176.86596679687,3199.57421875,50.2579321580245,18.757381446881,7.8701,0,0,0,4449,299.9513,3188.22009277344,,,,,,,,,,,,,,,,,17.785473,,,,,,300.0074005,,,,
,25620116.39,300.0072174,3147.52075195313,0.298679178557121,2.66020361357852E-5,1,0.999253354069792,40.0298881530762,2.00067642875587,17.7299981564283,3.25381676455411,0.574068673777321,25,0.000264575581721699,0.298670010562124,0.000462871467441141,300.0067444,300.0076904,3138.9140625,3156.12744140625,50.086755512313,18.7572259009793,7.8701,0,0,0,4449,299.948,3147.52075195313,,,,,,,,,,,,,,,,,17.047815,,,,,,300.0072174,,,,
,25620119.39,300.00769045,3087.31030273438,0.29751549965274,2.37327659100916E-5,1,0.999253354069792,40.0298881530762,2.00060120563566,17.7299981564283,3.24102754998396,0.571787546264141,25,0.0002613436543918,0.297506364666792,0.00045886608112954,300.0068665,300.0085144,3078.10791015625,3096.5126953125,50.1117676249284,18.759917146501,7.8701,0,0,0,4449,299.9513,3087.31030273438,,,,,,,,,,,,,,,,,15.941451,,,,,,300.00769045,,,,
,25620121.355,300.00756835,3048.08190917969,0.296695198120384,2.30395491428793E-5,1,0.999253354069792,40.0298881530762,2.00063891461445,17.7299981564283,3.23214638243701,0.570239592323687,25,0.000262299622092007,0.296686087945089,0.000459281335033333,300.0075073,300.0076294,3036.87377929687,3059.2900390625,50.0195354596591,18.7585426027581,7.8701,0,0,0,4449,299.9476,3048.08190917969,,,,,,,,,,,,,,,,,17.785473,,,,,,300.00756835,,,,
,25620124.56,300.00683595,2983.72619628906,0.295439678295511,3.2573412930886E-5,1,0.999253354069792,40.0298881530762,2.00060352474665,17.7299981564283,3.2184534301222,0.567596453492963,25,0.000240949350280918,0.295430626424593,0.000437100655571781,300.0063477,300.0073242,2971.37524414063,2996.0771484375,49.910889095486,18.7596349839365,7.8554,0,0,0,4449,299.94655,2983.72619628906,,,,,,,,,,,,,,,,,17.047815,,,,,,300.00683595,,,,
,25620126.705,300.00737,2941.10620117188,0.294563278116555,3.14653137677826E-5,1,0.999253354069792,40.0298881530762,2.0005897279056,17.7299981564283,3.20884231261767,0.566151985897617,25,0.000262537012947829,0.294554233473324,0.000458106402557909,300.0069885,300.0077515,2932.54809570313,2949.66430664063,50.076594341563,18.758874992564,7.8676,0,0,0,4449,299.9472,2941.10620117188,,,,,,,,,,,,,,,,,15.941451,,,,,,300.00737,,,,
,25620129.49,300.0074158,2884.96826171875,0.293205849177047,3.61265454817842E-5,1,0.999253354069792,40.0298881530762,2.00062064343847,17.7299981564283,3.19412303789047,0.563432322927041,25,0.000250403633877264,0.293196852785485,0.000445075134151032,300.0072327,300.0075989,2876.94506835938,2892.99145507812,50.2079079327938,18.7587960322372,7.86515,0,0,0,4449,299.9452,2884.96826171875,,,,,,,,,,,,,,,,,15.941451,,,,,,300.0074158,,,,
,25620131.705,300.0071106,2841.20544433594,0.292268480036219,3.08444349287356E-5,1,0.999253354069792,40.0298881530762,2.0007168914835,17.7299981564283,3.1840264781291,0.561834536249937,25,0.000265911397007806,0.292259504143444,0.000459961506255321,300.0066528,300.0075684,2829.8271484375,2852.58374023438,50.1500674223707,18.7580582151619,7.8676,0,0,0,4449,299.9448,2841.20544433594,,,,,,,,,,,,,,,,,17.047815,,,,,,300.0071106,,,,
,25620134.655,300.0065918,2781.99182128906,0.290791264572697,3.53902012949079E-5,1,0.999253354069792,40.0298881530762,2.00070311618214,17.7299981564283,3.16793546324155,0.558861292674863,25,0.000252644192331515,0.290782346373051,0.000445715569717506,300.006073,300.0071106,2772.93530273438,2791.04833984375,50.1219287956784,18.7591259906812,7.86275,0,0,0,4449,299.9446,2781.99182128906,,,,,,,,,,,,,,,,,15.941451,,,,,,300.0065918,,,,
,25620136.52,300.006958,2744.42895507813,0.289774634954136,3.12556947081285E-5,1,0.999253354069792,40.0298881530762,2.0006426654391,17.7299981564283,3.15677215363543,0.556873945117227,25,0.000250156192173367,0.28976574564155,0.000442554235664309,300.0066833,300.0072327,2733.42749023438,2755.43041992187,50.2313567883707,18.7596869310696,7.87495,0,0,0,4449,299.94375,2744.42895507813,,,,,,,,,,,,,,,,,15.941451,,,,,,300.006958,,,,
,25620139.345,300.00724795,2688.41247558594,0.288201649866634,3.26269233763928E-5,1,0.999253354069792,40.0298881530762,2.00068352450176,17.7299981564283,3.13965408591879,0.554108420011352,25,0.000271426004489971,0.288192791035395,0.000462781383602704,300.0069275,300.0075684,2678.67529296875,2698.14965820313,50.249334244313,18.7584187910401,7.8725,0,0,0,4449,299.94245,2688.41247558594,,,,,,,,,,,,,,,,,15.941451,,,,,,300.00724795,,,,
,25620141.29,300.0077362,2649.6337890625,0.287084410326639,3.40176154277684E-5,1,0.999253354069792,40.0298881530762,2.0007155992225,17.7299981564283,3.12757890924958,0.55169420733981,25,0.000245171266418004,0.287075598241904,0.000435786576496137,300.0074768,300.0079956,2640.26123046875,2659.00634765625,50.2688749572938,18.7572379441338,7.87495,0,0,0,4449,299.94245,2649.6337890625,,,,,,,,,,,,,,,,,17.047815,,,,,,300.0077362,,,,
,25620144.24,300.00736995,2590.65112304687,0.285358203110785,3.59794517595945E-5,1,0.999253354069792,40.0298881530762,2.00067931236649,17.7299981564283,3.1087344473001,0.548281550612451,25,0.000235812375230292,0.285349452318318,0.000425282775172351,300.007019,300.0077209,2580.6220703125,2600.68017578125,50.2931054413899,18.7573204411066,7.8725,0,0,0,4449,299.9431,2590.65112304687,,,,,,,,,,,,,,,,,15.941451,,,,,,300.00736995,,,,
,25620146.315,300.00764465,2549.05224609375,0.284180356663035,3.70093403395512E-5,1,0.999253354069792,40.0298881530762,2.00064203268415,17.7299981564283,3.09581419265958,0.546200009594304,25,0.000252391743462689,0.284171627865807,0.0004410807387605,300.0075989,300.0076904,2539.4609375,2558.6435546875,50.0398578011591,18.7592514077213,7.87735,0,0,0,4449,299.9429,2549.05224609375,,,,,,,,,,,,,,,,,15.941451,,,,,,300.00764465,,,,
,25620149.495,300.00798035,2485.09765625,0.282333775837348,4.25397138180075E-5,1,0.999253354069792,40.0298881530762,2.00060411739662,17.7299981564283,3.07564437716505,0.542628680289024,25,0.000249614260424828,0.28232510129083,0.000437081112213888,300.007782,300.0081787,2473.96240234375,2496.23291015625,50.4134762333515,18.7603431309328,7.86515,0,0,0,4449,299.93975,2485.09765625,,,,,,,,,,,,,,,,,17.047815,,,,,,300.00798035,,,,
,25620151.42,300.0082092,2446.73229980469,0.281030826338817,3.97172757519219E-5,1,0.999253354069792,40.0298881530762,2.00067800851455,17.7299981564283,3.06157583356869,0.540043844190918,25,0.000239315274398783,0.281022196005164,0.000425916680264435,300.0082092,300.0082092,2437.88256835938,2455.58203125,50.0570536285822,18.759216966734,7.87735,0,0,0,4449,299.9418,2446.73229980469,,,,,,,,,,,,,,,,,17.785473,,,,,,300.0082092,,,,
,25620154.28,300.00737,2389.70703125,0.279027596110483,4.22821784383519E-5,1,0.999253354069792,40.0298881530762,2.00064307773968,17.7299981564283,3.03969901378501,0.536201910779401,25,0.000239120867814455,0.279019033132438,0.00042439477731317,300.0071716,300.0075684,2380.31005859375,2399.10400390625,50.1461592797745,18.7621419156359,7.8676,0,0,0,4449,299.94005,2389.70703125,,,,,,,,,,,,,,,,,17.047815,,,,,,300.00737,,,,
,25620156.36,300.00764465,2347.91345214844,0.277640743970872,3.99383102996638E-5,1,0.999253354069792,40.0298881530762,2.0006143305146,17.7299981564283,3.02452814004331,0.533650076443795,25,0.000248996549564344,0.27763221372219,0.000433351203930598,300.006958,300.0083313,2338.34643554687,2357.48046875,50.2602770435822,18.7610874965709,7.8725,0,0,0,4449,299.93875,2347.91345214844,,,,,,,,,,,,,,,,,17.047815,,,,,,300.00764465,,,,
,25620159.295,300.00715635,2289.57531738281,0.275449007591497,4.30739646271038E-5,1,0.999253354069792,40.0298881530762,2.00057928653343,17.7299981564283,3.00064378937514,0.52919033387741,25,0.000225167561615491,0.275440563159099,0.000408068759732784,300.0071411,300.0071716,2280.40942382813,2298.7412109375,50.229011902813,18.7603088420559,7.8749,0,0,0,4449,299.939,2289.57531738281,,,,,,,,,,,,,,,,,17.785473,,,,,,300.00715635,,,,
,25620162.25,300.00772095,2230.39831542969,0.273149107464391,4.13343411289209E-5,1,0.999253354069792,40.0298881530762,2.00083558699667,17.7299981564283,2.97594155815866,0.524901432575495,25,0.000229301040086238,0.273140724860063,0.000410675127177796,300.0075684,300.0078735,2219.99243164062,2240.80419921875,50.3009217265822,18.7582684438531,7.8676,0,0,0,4449,299.9406,2230.39831542969,,,,,,,,,,,,,,,,,17.047815,,,,,,300.00772095,,,,
,25620164.26,300.00753785,2190.37963867187,0.271562086643851,4.28113240533444E-5,1,0.999253354069792,40.0298881530762,2.0007354288049,17.7299981564283,2.95848189608235,0.521985879837478,25,0.000242569231673855,0.271553744558649,0.000422889009583393,300.0071716,300.0079041,2180.33862304687,2200.42065429687,50.3032666121399,18.75896313811,7.8798,0,0,0,4449,299.942,2190.37963867187,,,,,,,,,,,,,,,,,17.785473,,,,,,300.00753785,,,,
,25620166.265,300.00737,2149.98413085938,0.269919693502164,4.18913540552028E-5,1,0.999253354069792,40.0298881530762,2.0007808841666,17.7299981564283,2.94065471600328,0.518829789930607,25,0.000240146700118286,0.269911403719094,0.000419377649170514,300.0072327,300.0075073,2139.56616210938,2160.40209960938,50.0148456885438,18.7585390730293,7.8676,0,0,0,4449,299.9409,2149.98413085938,,,,,,,,,,,,,,,,,15.941451,,,,,,300.00737,,,,
,25620169.24,300.0080719,2090.61254882813,0.267345928523258,4.9309472667417E-5,1,0.999253354069792,40.0298881530762,2.00083590000027,17.7299981564283,2.91267826715203,0.513968744665824,25,0.000244527572136611,0.267337707707704,0.000422048982900897,300.0078735,300.0082703,2080.41333007813,2100.81176757813,50.0023396322361,18.756023004935,7.87735,0,0,0,4449,299.94325,2090.61254882813,,,,,,,,,,,,,,,,,17.047815,,,,,,300.0080719,,,,
,25620171.265,300.0072174,2049.85229492187,0.265552346916358,4.21501677409898E-5,1,0.999253354069792,40.0298881530762,2.00087168952899,17.7299981564283,2.89321088442333,0.510393259612103,25,0.000230395920668757,0.265544196078062,0.000406730418346772,300.0069885,300.0074463,2039.66528320313,2060.03930664062,50.0953534260245,18.7567691295661,7.8676,0,0,0,4449,299.9393,2049.85229492187,,,,,,,,,,,,,,,,,17.047815,,,,,,300.0072174,,,,
,25620174.25,300.0070343,1990.62677001953,0.262773049272267,4.76905303920217E-5,1,0.999253354069792,40.0298881530762,2.00081389329778,17.7299981564283,2.86283123959821,0.50515227253343,25,0.000238513091943458,0.26276497795468,0.000413004490748985,300.007019,300.0070496,1980.87731933594,2000.37622070313,50.4431781170823,18.7582757278026,7.87005,0,0,0,4449,299.9372,1990.62677001953,,,,,,,,,,,,,,,,,17.785473,,,,,,300.0070343,,,,
,25620177.235,300.00741575,1930.68389892578,0.259857446912327,4.92716136951968E-5,1,0.999253354069792,40.0298881530762,2.00072037448451,17.7299981564283,2.83094896754315,0.499476258124437,25,0.000231385373438308,0.259849464997057,0.000403942262678453,300.0071106,300.0077209,1920.46044921875,1940.90734863281,50.2680933287745,18.7604219244978,7.8676,0,0,0,4449,299.937,1930.68389892578,,,,,,,,,,,,,,,,,17.416636,,,,,,300.00741575,,,,
,25620179.21,300.00723265,1891.29736328125,0.257824870129345,5.23624421161858E-5,1,0.999253354069792,40.0298881530762,2.00073992256209,17.7299981564283,2.80883974696084,0.495528667460324,25,0.000225413274223319,0.257816954932789,0.000396619549280919,300.0071106,300.0073547,1881.26843261719,1901.32629394531,50.1797693061015,18.7587157296135,7.8676,0,0,0,4449,299.93975,1891.29736328125,,,,,,,,,,,,,,,,,15.941451,,,,,,300.00723265,,,,
,25620182.21,300.0068817,1831.29364013672,0.254647827307187,5.48542817244637E-5,1,0.999253354069792,40.0298881530762,2.00074515181769,17.7299981564283,2.77423153247114,0.489442411866617,25,0.000224346688211286,0.254640011049317,0.000393445021893471,300.0068054,300.006958,1821.21606445313,1841.37121582031,50.2805993850822,18.7571290058271,7.8749,0,0,0,4449,299.93895,1831.29364013672,,,,,,,,,,,,,,,,,17.047815,,,,,,300.0068817,,,,
,25620184.235,300.00679015,1790.75231933594,0.252456840882875,5.59794996005947E-5,1,0.999253354069792,40.0298881530762,2.00070621281756,17.7299981564283,2.75028885706614,0.485348584491432,25,0.000234009986522465,0.252449084766513,0.000401654254909415,300.0062256,300.0073547,1781.36755371094,1800.13708496094,50.2845075276784,18.7582936696327,7.8676,0,0,0,4449,299.9384,1790.75231933594,,,,,,,,,,,,,,,,,15.941451,,,,,,300.00679015,,,,
,25620187.28,300.00668335,1730.16510009766,0.249003445600457,5.79533132795828E-5,1,0.999253354069792,40.0298881530762,2.00068314751906,17.7299981564283,2.71266134353058,0.478567854203602,25,0.000218298235736333,0.24899580467412,0.000383649865964398,300.0064392,300.0069275,1720.19689941406,1740.13330078125,50.1766427920245,18.758609940517,7.8749,0,0,0,4449,299.93995,1730.16510009766,,,,,,,,,,,,,,,,,17.785473,,,,,,300.00668335,,,,
,25620189.28,300.00691225,1690.01275634766,0.246611049378677,5.49988419988891E-5,1,0.999253354069792,40.0298881530762,2.00105050585825,17.7299981564283,2.68710331656749,0.473856849646257,25,0.00019821442030738,0.246603491914408,0.000361979973923945,300.0056763,300.0081482,1680.98059082031,1699.044921875,50.1539755649668,18.7530785146001,7.8676,0,0,0,4449,299.938,1690.01275634766,,,,,,,,,,,,,,,,,15.941451,,,,,,300.00691225,,,,
,25620192.235,300.006958,1631.00598144531,0.242866042305134,5.97794980661206E-5,1,0.999253354069792,40.0298881530762,2.00073151003097,17.7299981564283,2.64587861144505,0.466682672648352,25,0.000203712883875858,0.242858593545118,0.00036499209035147,300.0059814,300.0079346,1620.6123046875,1641.39965820313,50.2641851861784,18.7584946995383,7.8798,0,0,0,4449,299.9385,1631.00598144531,,,,,,,,,,,,,,,,,15.941451,,,,,,300.006958,,,,
,25620194.22,300.00576785,1591.38842773438,0.240264128050418,6.3050117199617E-5,1,0.999253354069792,40.0298881530762,2.0007868603996,17.7299981564283,2.61758576949906,0.46178472158842,25,0.000209751906528834,0.240256762189598,0.000369304048221823,300.0053101,300.0062256,1581.44458007813,1601.33227539062,50.4666269726592,18.7579708080983,7.87735,0,0,0,4449,299.9381,1591.38842773438,,,,,,,,,,,,,,,,,17.047815,,,,,,300.00576785,,,,
,25620197.225,300.0067139,1531.17816162109,0.236190974988908,6.62092258841854E-5,1,0.999253354069792,40.0298881530762,2.00080264920101,17.7299981564283,2.57322427340131,0.453990035595954,25,0.000208991206572826,0.2361837253578,0.000365838689376804,300.0065308,300.006897,1521.34375,1541.01257324219,50.4549025448707,18.7567861719394,7.87005,0,0,0,4449,299.93945,1531.17816162109,,,,,,,,,,,,,,,,,15.941451,,,,,,300.0067139,,,,
,25620199.21,300.00674435,1491.65972900391,0.233367630602068,6.56382139261024E-5,1,0.999253354069792,40.0298881530762,2.00077496344868,17.7299981564283,2.54244788153901,0.448462736804886,25,0.000197814855402805,0.233360473014693,0.000352789499433926,300.0065002,300.0069885,1481.45031738281,1501.869140625,50.2868524132361,18.758814775238,7.8725,0,0,0,4449,299.9377,1491.65972900391,,,,,,,,,,,,,,,,,15.941451,,,,,,300.00674435,,,,
,25620202.195,300.0070801,1431.59722900391,0.228938687845845,7.17984199699719E-5,1,0.999253354069792,40.0298881530762,2.00085377564318,17.7299981564283,2.49426768570017,0.440095232395013,25,0.000205718384618339,0.228931655672302,0.000357755437464813,300.0070496,300.0071106,1421.37377929688,1441.82067871094,50.2282302742938,18.7556725361885,7.87005,0,0,0,4449,299.93295,1431.59722900391,,,,,,,,,,,,,,,,,17.047815,,,,,,300.0070801,,,,
,25620204.24,300.00634765,1390.861328125,0.225867306319464,7.53581027203649E-5,1,0.999253354069792,40.0298881530762,2.00085382571885,17.7299981564283,2.46084105982776,0.43398763456305,25,0.000184291493769218,0.225860385953693,0.000334288720735575,300.006012,300.0066833,1380.69860839844,1401.02404785156,50.1148941390053,18.7563137534372,7.87495,0,0,0,4449,299.93535,1390.861328125,,,,,,,,,,,,,,,,,15.941451,,,,,,300.00634765,,,,
,25620207.22,300.006073,1331.27099609375,0.221069059034954,7.44019201678954E-5,1,0.999253354069792,40.0298881530762,2.00082973593727,17.7299981564283,2.40851777802536,0.424867997937374,25,0.0001899857589624,0.221062281018762,0.000336797519065537,300.0059814,300.0061646,1321.81335449219,1340.72863769531,50.49632885639,18.7542821938366,7.8798,0,0,0,4449,299.93485,1331.27099609375,,,,,,,,,,,,,,,,,17.047815,,,,,,300.006073,,,,
,25620209.225,300.0061493,1291.05780029297,0.217726457006411,7.80912008523228E-5,1,0.999253354069792,40.0298881530762,2.00085513688548,17.7299981564283,2.37210919915315,0.418563483623448,25,0.000197620266469658,0.217719773959192,0.000342212277016485,300.0055542,300.0067444,1280.62768554688,1301.48791503906,50.4791330289669,18.7537594386917,7.8725,0,0,0,4449,299.93535,1291.05780029297,,,,,,,,,,,,,,,,,17.047815,,,,,,300.0061493,,,,
,25620212.195,300.0060272,1231.84436035156,0.212513618463439,8.35878753417337E-5,1,0.999253354069792,40.0298881530762,2.00087273814437,17.7299981564283,2.3153277160687,0.408588537637124,25,0.000196829010498381,0.212507093615352,0.000337958791989756,300.0055847,300.0064697,1221.8154296875,1241.87329101562,50.3728315503515,18.753449518287,7.8798,0,0,0,4449,299.93755,1231.84436035156,,,,,,,,,,,,,,,,,17.047815,,,,,,300.0060272,,,,
,25620214.21,300.0055847,1191.47308349609,0.208876074268995,8.61230093425568E-5,1,0.999253354069792,40.0298881530762,2.00086607315331,17.7299981564283,2.2757027910177,0.40151846931423,25,0.000186569624816241,0.208869668519009,0.000325283474212449,300.0052185,300.0059509,1181.04296875,1201.90319824219,50.0500189719091,18.753099742736,7.8847,0,0,0,4449,299.93955,1191.47308349609,,,,,,,,,,,,,,,,,17.785473,,,,,,300.0055847,,,,
,25620217.235,300.0058136,1131.37219238281,0.201315246093984,0.00315471892246292,1,0.999253354069792,40.0298881530762,2.0007133449958,17.7299981564283,2.19040973905042,0.402671015734105,25,0.00162207917107885,0.201308112987328,0.00175572846949954,300.0056458,300.0059814,1120.89343261719,1141.85095214844,50.5072716556592,18.7550624144893,7.8798,0,0,0,4449,299.94135,1131.37219238281,,,,,,,,,,,,,,,,,17.047815,,,,,,300.0058136,,,,
,25620219.19,300.00602725,1091.14691162109,0.201102212296081,0.000145791488387746,1,0.999253354069792,40.0298881530762,2.00077861856946,17.7299981564283,2.19091139894132,0.386580822262057,25,0.000181644538225357,0.201096040703112,0.000315198106334604,300.0056458,300.0064087,1081.23950195312,1101.05432128906,50.188367219813,18.7532199844381,7.8847,0,0,0,4449,299.9379,1091.14691162109,,,,,,,,,,,,,,,,,17.047815,,,,,,300.00602725,,,,
,25620222.21,300.0065918,1031.27700805664,0.193349719658981,0.000105989725077092,1,0.999253354069792,40.0298881530762,2.00079582982843,17.7299981564283,2.10647312482163,0.371657589457976,25,0.000172477208816499,0.193343784041503,0.000300883171762318,300.0056458,300.0075378,1021.72210693359,1040.83190917969,50.4689718582169,18.755361742739,7.8774,0,0,0,4449,299.93795,1031.27700805664,,,,,,,,,,,,,,,,,15.941451,,,,,,300.0065918,,,,
,25620224.22,300.005661,991.02734375,0.188907836707544,0.000100688236755568,1,0.999253354069792,40.0298881530762,2.00081611025402,17.7299981564283,2.05813004404839,0.362954139056903,25,0.000153027452517794,0.188902053133911,0.000278483120420771,300.0054626,300.0058594,980.609375,1001.4453125,50.2970135839861,18.7540992301751,7.8652,0,0,0,4449,299.9408,991.02734375,,,,,,,,,,,,,,,,,17.785473,,,,,,300.005661,,,,
,25620227.205,300.00546265,931.509918212891,0.18219920133115,0.00010437987938867,1,0.999253354069792,40.0298881530762,2.00082240031752,17.7299981564283,1.98503235380838,0.350144373844154,25,0.00015481126153146,0.182193619221447,0.000275813919504799,300.0053101,300.0056152,921.94287109375,941.076965332031,50.4173843759476,18.7525167293014,7.87495,0,0,0,4449,299.93725,931.509918212891,,,,,,,,,,,,,,,,,15.941451,,,,,,300.00546265,,,,
,25620229.185,300.0054779,892.111236572266,0.177543843519676,0.00011058189069552,1,0.999253354069792,40.0298881530762,2.00077034316645,17.7299981564283,1.93428346769921,0.34108383313653,25,0.000141168082750273,0.177538410414692,0.000259079032619288,300.0050354,300.0059204,882.337524414062,901.884948730469,50.4072232051976,18.7543801963237,7.8798,0,0,0,4449,299.9389,892.111236572266,,,,,,,,,,,,,,,,,15.941451,,,,,,300.0054779,,,,
,25620232.21,300.0066986,831.499786376953,0.170215796581379,0.000115842773533849,1,0.999253354069792,40.0298881530762,2.00069752002694,17.7299981564283,1.85437368716252,0.327043367510152,25,0.000139837159254135,0.170210578408254,0.000252881744899576,300.0064697,300.0069275,821.093933105469,841.905639648438,50.310301268813,18.7554903042348,7.87495,0,0,0,4449,299.9394,831.499786376953,,,,,,,,,,,,,,,,,15.941451,,,,,,300.0066986,,,,
,25620234.2,300.0061951,791.493316650391,0.165078573919323,0.00012109410392257,1,0.999253354069792,40.0298881530762,2.00072198988287,17.7299981564283,1.79844165342778,0.317101750536519,25,0.000128738960701369,0.165073520329541,0.000238371852358493,300.0061646,300.0062256,780.686340332031,802.30029296875,50.3618887510822,18.756088786625,7.8798,0,0,0,4449,299.9408,791.493316650391,,,,,,,,,,,,,,,,,17.785473,,,,,,300.0061951,,,,
,25620237.19,300.0061951,731.904846191406,0.156989314514105,0.000126516024914685,1,0.999253354069792,40.0298881530762,2.00072907836133,17.7299981564283,1.71032280970068,0.301544186258959,25,0.000120611303887497,0.1569845096879,0.000224872878913836,300.0060425,300.0063477,722.337829589844,741.471862792969,50.5377551679092,18.7573448095114,7.88225,0,0,0,4449,299.94015,731.904846191406,,,,,,,,,,,,,,,,,17.047815,,,,,,300.0061951,,,,
,25620239.245,300.00694275,690.731353759766,0.151345406279761,0.000131491007995858,1,0.999253354069792,40.0298881530762,2.00077293500464,17.7299981564283,1.64886071891115,0.290760013498799,25,0.0001209126430405,0.151340767584876,0.000221426913842047,300.0065002,300.0073853,679.571838378906,701.890869140625,50.5807447364669,18.756647911661,7.8774,0,0,0,4449,299.93835,690.731353759766,,,,,,,,,,,,,,,,,17.047815,,,,,,300.00694275,,,,
,25620242.185,300.0067291,631.833953857422,0.142451429995082,0.00013880219694854,1,0.999253354069792,40.0298881530762,2.00075428356153,17.7299981564283,1.55197951158615,0.273501741717157,25,9.82947988522801E-5,0.142447075038044,0.000192903625424884,300.0066528,300.0068054,621.464599609375,642.203308105469,50.2008732761207,18.7582281444253,7.8798,0,0,0,4449,299.9374,631.833953857422,,,,,,,,,,,,,,,,,17.047815,,,,,,300.0067291,,,,
,25620244.195,300.0070038,591.718017578125,0.136221007009032,0.00014566478403735,1,0.999253354069792,40.0298881530762,2.00073721353521,17.7299981564283,1.48408578717761,0.261551297150648,25,9.52690843452587E-5,0.136216840513394,0.00018574032641455,300.0067139,300.0072937,581.154174804687,602.281860351562,50.2813810136015,18.7589331609802,7.8774,0,0,0,4449,299.93735,591.718017578125,,,,,,,,,,,,,,,,,17.047815,,,,,,300.0070038,,,,
,25620247.17,300.0066986,532.103363037109,0.126378859362491,0.000154526766507191,1,0.999253354069792,40.0298881530762,2.0006234576238,17.7299981564283,1.37678428090224,0.242638941201982,25,8.82225638455153E-5,0.126374995121862,0.000172157750079186,300.006073,300.0073242,522.366149902344,541.840576171875,50.2915421843515,18.7602541548066,7.8774,0,0,0,4449,299.937,532.103363037109,,,,,,,,,,,,,,,,,17.785473,,,,,,300.0066986,,,,
,25620249.195,300.0073395,491.768630981445,0.119458987753326,0.000162863947530507,1,0.999253354069792,40.0298881530762,2.00061817182576,17.7299981564283,1.30140265604921,0.229310091263046,25,7.94835336827982E-5,0.119455335328307,0.000158823522713885,300.0070496,300.0076294,482.055725097656,501.481536865234,50.3798662070246,18.7604984711919,7.87985,0,0,0,4449,299.9362,491.768630981445,,,,,,,,,,,,,,,,,17.047815,,,,,,300.0073395,,,,
,25620252.195,300.0062866,431.679885864258,0.108484019130744,0.000173414723939879,1,0.999253354069792,40.0298881530762,2.00070037085863,17.7299981564283,1.1818995785305,0.20817474893479,25,6.51809658073415E-5,0.108480710346906,0.000137232246110971,300.0059814,300.0065918,422.319519042969,441.040252685547,50.42520066114,18.7585866420492,7.8847,0,0,0,4449,299.93685,431.679885864258,,,,,,,,,,,,,,,,,17.047815,,,,,,300.0062866,,,,
,25620254.245,300.00704955,390.676559448242,0.100743423937976,0.000180485683035662,1,0.999253354069792,40.0298881530762,2.00062962890271,17.7299981564283,1.09752730537144,0.193336432255018,25,6.25462189025623E-5,0.100740347495521,0.000129457329738182,300.0069275,300.0071716,379.091583251953,402.261535644531,50.42520066114,18.75895922055,7.8896,0,0,0,4449,299.9343,390.676559448242,,,,,,,,,,,,,,,,,17.047815,,,,,,300.00704955,,,,
,25620257.165,300.00653075,332.084014892578,0.0883965932312899,0.000195947046104372,1,0.999253354069792,40.0298881530762,2.00068636564155,17.7299981564283,0.963044043121409,0.169643220672551,25,5.46020376814575E-5,0.0883938953776456,0.000113312981982816,300.0061035,300.006958,321.933471679687,342.234558105469,50.2039997901976,18.7582018729975,7.8847,0,0,0,4449,299.9345,332.084014892578,,,,,,,,,,,,,,,,,15.941451,,,,,,300.00653075,,,,
,25620259.2,300.0060272,291.700668334961,0.0796542261071501,0.000205015264690237,1,0.999253354069792,40.0298881530762,2.00062498456969,17.7299981564283,0.86778674848053,0.152789729989928,25,4.26475197176206E-5,0.079651800628931,9.55522683276177E-5,300.005249,300.0068054,281.112487792969,302.288848876953,50.3400031525438,18.7601599789048,7.8701,0,0,0,4449,299.935,291.700668334961,,,,,,,,,,,,,,,,,17.047815,,,,,,300.0060272,,,,
,25620262.165,300.00691225,232.51146697998,0.065679799854035,0.000221343772910519,1,0.999253354069792,40.0298881530762,2.00064078915188,17.7299981564283,0.715552403746948,0.125965071208174,25,3.32944801077348E-5,0.065677799399772,7.69175586829372E-5,300.0061646,300.0076599,222.300140380859,242.722793579102,50.3345317529092,18.7597304203933,7.8701,0,0,0,4449,299.93735,232.51146697998,,,,,,,,,,,,,,,,,17.047815,,,,,,300.00691225,,,,
,25620264.16,300.0059967,192.505210876465,0.0557379546165891,0.000232312186536114,1,0.999253354069792,40.0298881530762,2.00059956351475,17.7299981564283,0.607239876374314,0.106830873031462,25,2.22913094231428E-5,0.0557362624477087,5.93116869412753E-5,300.0058899,300.0061035,182.306274414062,202.704147338867,50.3736131788707,18.75981052874,7.8823,0,0,0,4449,299.9363,192.505210876465,,,,,,,,,,,,,,,,,17.416636,,,,,,300.0059967,,,,
,25620267.15,300.0068512,132.306812286377,0.0399302718419052,0.000247275299015369,1,0.999253354069792,40.0298881530762,2.0005935322736,17.7299981564283,0.435037908924147,0.0764365396946963,25,7.14781098134202E-6,0.0399290643965453,3.36693725116966E-5,300.0064697,300.0072327,122.715461730957,141.898162841797,50.3571989799669,18.7600981537884,7.8823,0,0,0,4449,299.9359,132.306812286377,,,,,,,,,,,,,,,,,15.941451,,,,,,300.0068512,,,,
,25620272.055,300.0061951,34.071590423584,0.017438098129013,0.000263116001424737,1,0.999253354069792,40.0298881530762,2.00057057019017,17.7299981564283,0.189992026583858,0.0331732257420605,2.5,-1.54493197723253E-5,0.0174375834850151,-3.86624082136912E-6,300.0061951,300.0061951,33.0747718811035,35.0684089660645,50.1774244205438,18.7609326819984,7.88715,0,0,0,4449,299.9334,34.071590423584,,,,,,,,,,,,,,,,,15.941451,,,,,,300.0061951,,,,
,25620274.43,300.0065308,-13.1799831390381,-8.47101859622892E-5,0.000335931160620815,1,0.999253354069792,40.0298881530762,2.00053588952475,17.7299981564283,-0.000863398515665482,-0.000500275098856685,2.5,-3.10567840906755E-5,-8.46870069126935E-5,-3.11121145444757E-5,300.0065308,300.0065308,-23.3791255950928,-2.9808406829834,50.2368281880053,18.7611294358531,7.8847,0,0,0,4449,299.9337,-13.1799831390381,,,,,,,,,,,,,,,,,15.941451,,,,,,300.0065308,,,,
,25620278.605,300.0054626,-96.329044342041,-0.0227315690331225,0.000163871911801563,1,0.999253354069792,40.0298881530762,2.00061889384608,17.7299981564283,-0.247646161473062,-0.0440841298850117,0.25,-5.50238377635321E-5,-0.0227308487537737,-7.01206888735434E-5,300.0054626,300.0054626,-98.1646499633789,-94.4934387207031,50.2782544995246,18.7605275037393,7.8701,1,0,0,4449,299.9341,-96.329044342041,,,,,,,,,,,,,,,,,17.047815,,,,,,300.0054626,,,,
,25620282.19,300.0063477,-168.780792236328,-0.0407376090617988,0.000256822568150103,1,0.999253354069792,40.0298881530762,2.00064345099764,17.7299981564283,-0.443664043416597,-0.0786211031758311,2.5,-6.68599783297155E-5,-0.0407363381959974,-9.39166634259135E-5,300.0063477,300.0063477,-171.370101928711,-166.191482543945,50.2274486457745,18.7585110999117,7.8896,0,0,0,4449,299.9288,-168.780792236328,,,,,,,,,,,,,,,,,17.785473,,,,,,300.0063477,,,,
,25620284.5,300.0055237,-214.475967407227,-0.0572569265805907,0.000244758350881476,1,0.999253354069792,40.0298881530762,2.00058470812516,17.7299981564283,-0.623582758672258,-0.11033958777343,2.5,-7.93129755488348E-5,-0.0572551516153246,-0.000117340869022378,300.0050049,300.0060425,-221.648193359375,-207.303741455078,50.4361434604092,18.7591311424289,7.88225,0,0,0,4449,299.93365,-214.475967407227,,,,,,,,,,,,,,,,,17.047815,,,,,,300.0055237,,,,
,25620286.345,300.00610355,-251.05436706543,-0.0678017119895075,0.000235885952269855,1,0.999253354069792,40.0298881530762,2.0006170192308,17.7299981564283,-0.738445673058501,-0.130612607927831,2.5,-8.93476898871301E-5,-0.0677996119507918,-0.000134379522548566,300.0058594,300.0063477,-260.013580322266,-242.095153808594,50.1914937338899,18.7601040532293,7.8896,0,0,0,4449,299.9309,-251.05436706543,,,,,,,,,,,,,,,,,17.047815,,,,,,300.00610355,,,,
,25620289.185,300.00575255,-308.50520324707,-0.0828733716734365,0.000222516600897206,1,0.999253354069792,40.0298881530762,2.00064872919896,17.7299981564283,-0.902625136198521,-0.159554743068499,2.5,-0.000100563214302709,-0.0828708114834538,-0.000155604960352182,300.0048218,300.0066833,-318.5341796875,-298.476226806641,50.2665300717361,18.7601345268074,7.88225,0,0,0,4449,299.9319,-308.50520324707,,,,,,,,,,,,,,,,,17.047815,,,,,,300.00575255,,,,
,25620292.17,300.0064392,-367.913238525391,-0.0970366811878962,0.000208368517412521,1,0.999253354069792,40.0298881530762,2.00065992502591,17.7299981564283,-1.05690382680652,-0.186757417636992,2.5,-0.000111627642390268,-0.0970336856052002,-0.000176075267790462,300.0056152,300.0072632,-377.711273193359,-358.115203857422,50.2602770435822,18.7597516050943,7.8749,0,0,0,4449,299.9349,-367.913238525391,,,,,,,,,,,,,,,,,15.941451,,,,,,300.0064392,,,,
,25620297.135,300.0069275,-467.315567016602,-0.114482806879652,0.000190012553835136,1,0.999253354069792,40.0298881530762,2.00067820685587,17.7299981564283,-1.24714331744339,-0.220242000512865,25,-0.000120019966893642,-0.114479278877137,-0.000196053948342826,300.0069275,300.0069275,-468.543365478516,-466.087768554687,50.3923722633323,18.7575457155784,7.8945,0,0,0,4449,299.9358,-467.315567016602,,,,,,,,,,,,,,,,,15.941451,,,,,,300.0069275,,,,
,25620299.69,300.00645445,-518.056106567383,-0.126611981014418,0.000178829963463913,1,0.999253354069792,40.0298881530762,2.00067729722199,17.7299981564283,-1.37927521936512,-0.243572080506373,25,-0.000132375820999881,-0.126608081266468,-0.000216465574231667,300.0062866,300.0066223,-526.869445800781,-509.242767333984,50.371268293313,18.7593374573572,7.8945,0,0,0,4449,299.93415,-518.056106567383,,,,,,,,,,,,,,,,,17.047815,,,,,,300.00645445,,,,
,25620301.515,300.00653075,-554.938415527344,-0.134257086329216,0.000169310161273304,1,0.999253354069792,40.0298881530762,2.0006292990242,17.7299981564283,-1.46251813937408,-0.258314761508938,25,-0.000144147893345479,-0.134252948204228,-0.000233315951651601,300.0063171,300.0067444,-563.338439941406,-546.538391113281,50.2360465594861,18.7595789789147,7.8749,0,0,0,4449,299.9307,-554.938415527344,,,,,,,,,,,,,,,,,15.941451,,,,,,300.00653075,,,,
,25620304.165,300.00709535,-608.098083496094,-0.145062370898476,0.000160146415269571,1,0.999253354069792,40.0298881530762,2.00052058616752,17.7299981564283,-1.58014859966613,-0.27905612088334,25,-0.000152641884232775,-0.14505789944272,-0.000248985061098596,300.0063477,300.007843,-616.802001953125,-599.394165039063,50.3337501243899,18.7602849188422,7.8945,0,0,0,4449,299.93305,-608.098083496094,,,,,,,,,,,,,,,,,17.047815,,,,,,300.00709535,,,,
,25620307.155,300.0058899,-667.712738037109,-0.155168522417323,0.000148579748185104,1,0.999253354069792,40.0298881530762,2.00063570031568,17.7299981564283,-1.69034398804623,-0.298414860331703,25,-0.000154205994399939,-0.155163751215961,-0.000257260493490662,300.0050659,300.0067139,-677.291931152344,-658.133544921875,50.2008732761207,18.7609679535095,7.8896,0,0,0,4449,299.9339,-667.712738037109,,,,,,,,,,,,,,,,,17.047815,,,,,,300.0058899,,,,
,25620309.15,300.0059967,-707.536865234375,-0.16154122843005,0.00014186744361724,1,0.999253354069792,40.0298881530762,2.00064621333217,17.7299981564283,-1.75977225505714,-0.310685091157805,25,-0.000161722638988752,-0.161536259908508,-0.000269010175198958,300.0057678,300.0062256,-718.13720703125,-696.9365234375,50.5205593404861,18.759041284495,7.88225,0,0,0,4449,299.9313,-707.536865234375,,,,,,,,,,,,,,,,,17.047815,,,,,,300.0059967,,,,
,25620312.13,300.00579835,-767.151580810547,-0.170561234599709,0.000131610136696307,1,0.999253354069792,40.0298881530762,2.00066005301101,17.7299981564283,-1.85805891850327,-0.327957109573753,25,-0.000163600690126189,-0.170555994423756,-0.000276879074728771,300.005188,300.0064087,-776.973937988281,-757.329223632813,50.310301268813,18.7600171680805,7.88225,0,0,0,4449,299.92975,-767.151580810547,,,,,,,,,,,,,,,,,15.941451,,,,,,300.00579835,,,,
,25620314.12,300.0060577,-806.927093505859,-0.176243649282773,0.000128052941896005,1,0.999253354069792,40.0298881530762,2.00061550633983,17.7299981564283,-1.91993351775397,-0.338805836456247,25,-0.000162601561148562,-0.176238237546507,-0.000279652799110597,300.0054321,300.0066833,-816.481994628906,-797.372192382813,50.2407363306015,18.7612184802931,7.89205,0,0,0,4449,299.93155,-806.927093505859,,,,,,,,,,,,,,,,,17.785473,,,,,,300.0060577,,,,
,25620317.175,300.00558475,-867.89111328125,-0.184288802340568,0.000120894656428727,1,0.999253354069792,40.0298881530762,2.00068074747197,17.7299981564283,-2.00765474520985,-0.354181155996022,25,-0.0001607108205132,-0.184283152457262,-0.000283104770387971,300.0053406,300.0058289,-877.652709960937,-858.129516601562,50.2110344468707,18.7594373005055,7.8945,0,0,0,4449,299.9314,-867.89111328125,,,,,,,,,,,,,,,,,17.047815,,,,,,300.00558475,,,,
,25620319.11,300.0057068,-906.426696777344,-0.189364149500959,0.000114050199846121,1,0.999253354069792,40.0298881530762,2.00065954769599,17.7299981564283,-2.06290200052579,-0.364063092147855,25,-0.000177196780045957,-0.189358335295906,-0.000302961270743469,300.0055542,300.0058594,-916.407043457031,-896.446350097656,50.1336532234668,18.758796212383,7.8994,0,0,0,4449,299.93005,-906.426696777344,,,,,,,,,,,,,,,,,17.416636,,,,,,300.0057068,,,,
,25620322.16,300.0050812,-967.451446533203,-0.196599656115771,0.000106302225760973,1,0.999253354069792,40.0298881530762,2.00061656353424,17.7299981564283,-2.14166737924256,-0.378041195963459,25,-0.000190869450737654,-0.196593619071497,-0.000321437139580772,300.0048218,300.0053406,-976.872619628906,-958.0302734375,50.4603739445053,18.7601824006347,7.89205,0,0,0,4449,299.93225,-967.451446533203,,,,,,,,,,,,,,,,,17.785473,,,,,,300.0050812,,,,
,25620324.18,300.00494385,-1007.83486938477,-0.20114464291945,0.0001018929297513,1,0.999253354069792,40.0298881530762,2.00063115380645,17.7299981564283,-2.19120687227417,-0.386708126651118,25,-0.000188370678874219,-0.201138471807422,-0.000321956263893132,300.0047607,300.005127,-1018.08264160156,-997.587097167969,50.5565142523707,18.7589497967765,7.89695,0,0,0,4449,299.9326,-1007.83486938477,,,,,,,,,,,,,,,,,17.047815,,,,,,300.00494385,,,,
,25620327.15,300.0053253,-1067.44946289062,-0.207612577735784,9.49146367301112E-5,1,0.999253354069792,40.0298881530762,2.00061708762344,17.7299981564283,-2.26164228274302,-0.399191891091019,25,-0.000199163927649476,-0.207606202672121,-0.000337044616538183,300.0049438,300.0057068,-1077.98901367188,-1056.90991210938,50.4275455466976,18.7603539769264,7.88715,0,0,0,4449,299.93145,-1067.44946289062,,,,,,,,,,,,,,,,,17.047815,,,,,,300.0053253,,,,
,25620329.125,300.004837,-1106.82379150391,-0.211704128094738,9.04538179727241E-5,1,0.999253354069792,40.0298881530762,2.00062993772015,17.7299981564283,-2.306244916258,-0.406965351239254,25,-0.000194262038227402,-0.21169763629253,-0.00033486129346416,300.004425,300.005249,-1116.40295410156,-1097.24462890625,50.4033150626015,18.7583270501458,7.89695,0,0,0,4449,299.92855,-1106.82379150391,,,,,,,,,,,,,,,,,15.941451,,,,,,300.004837,,,,
,25620332.11,300.004715,-1166.65728759766,-0.21751887269101,8.53655310622905E-5,1,0.999253354069792,40.0298881530762,2.00046251597461,17.7299981564283,-2.36939491749869,-0.418138584072238,25,-0.000202239136354551,-0.217512201891349,-0.000346697209615015,300.004303,300.005127,-1176.50390625,-1156.81066894531,50.3517275803322,18.7634244584998,7.88715,0,0,0,4449,299.93185,-1166.65728759766,,,,,,,,,,,,,,,,,15.941451,,,,,,300.004715,,,,
,25620334.14,300.0055084,-1207.32025146484,-0.221188565801832,8.284113368031E-5,1,0.999253354069792,40.0298881530762,2.0005405637154,17.7299981564283,-2.40945430087645,-0.425228881192406,25,-0.000207504092304277,-0.221181775843271,-0.000354400070411089,300.0050354,300.0059814,-1216.47399902344,-1198.16650390625,50.4947655993515,18.7619799962599,7.88715,0,0,0,4449,299.9292,-1207.32025146484,,,,,,,,,,,,,,,,,17.047815,,,,,,300.0055084,,,,
,25620337.1,300.0061493,-1266.42437744141,-0.226436430674215,7.80901355899507E-5,1,0.999253354069792,40.0298881530762,2.00054552090562,17.7299981564283,-2.46665175364778,-0.435173176229798,25,-0.000199065471465768,-0.226429484295796,-0.000349444946838229,300.006073,300.0062256,-1276.45336914062,-1256.39538574219,50.5182144549284,18.7625465529323,7.89695,0,0,0,4449,299.93105,-1266.42437744141,,,,,,,,,,,,,,,,,17.047815,,,,,,300.0061493,,,,
,25620339.135,300.0049286,-1307.13586425781,-0.229746178161422,7.5694481830072E-5,1,0.999253354069792,40.0298881530762,2.00057684071391,17.7299981564283,-2.50271204862249,-0.441719562837683,25,-0.000218404256470176,-0.229739127874005,-0.000370980734344911,300.0046997,300.0051575,-1317.37145996094,-1296.90026855469,50.2587137865438,18.761280928253,7.88715,0,0,0,4449,299.9308,-1307.13586425781,,,,,,,,,,,,,,,,,17.416636,,,,,,300.0049286,,,,
,25620342.16,300.0046692,-1367.67443847656,-0.234475679955104,7.0759370257147E-5,1,0.999253354069792,40.0298881530762,2.00058514793179,17.7299981564283,-2.55425643431358,-0.450734749289823,25,-0.000215582170026949,-0.234468491292691,-0.000371299111777595,300.004303,300.0050354,-1377.69128417969,-1357.65759277344,50.452557659313,18.760590756904,7.88715,0,0,0,4449,299.9301,-1367.67443847656,,,,,,,,,,,,,,,,,17.785473,,,,,,300.0046692,,,,
,25620344.135,300.0045624,-1407.40130615234,-0.237484332440193,6.80988947692723E-5,1,0.999253354069792,40.0298881530762,2.0005875374931,17.7299981564283,-2.58702086918247,-0.456594155874487,25,-0.000225262129354443,-0.237477047731207,-0.000382976729198512,300.004303,300.0048218,-1416.81030273438,-1397.99230957031,50.2227588746592,18.7605693148073,7.8994,0,0,0,4449,299.92925,-1407.40130615234,,,,,,,,,,,,,,,,,17.416636,,,,,,300.0045624,,,,
,25620347.195,300.0045929,-1469.09466552734,-0.238709475789498,0.000141215280039931,1,0.999253354069792,40.0298881530762,2.00061273353187,17.7299981564283,-2.60039711334867,-0.458960960584992,25,-0.000226958197494595,-0.238702153110043,-0.00038548437621184,300.0044861,300.0046997,-1478.51574707031,-1459.67358398438,50.422074147063,18.7613031439906,7.8994,0,0,0,4449,299.93065,-1469.09466552734,,,,,,,,,,,,,,,,,17.416636,,,,,,300.0045929,,,,
,25620349.11,300.00523375,-1508.04357910156,-0.243707197043719,8.55607491457018E-5,1,0.999253354069792,40.0298881530762,2.00058285976021,17.7299981564283,-2.65483429123605,-0.468380708942983,25,-0.000214953087238162,-0.243699727438403,-0.000376798944592093,300.004425,300.0060425,-1517.82946777344,-1498.25769042969,50.4611555730246,18.7596971787611,7.8994,0,0,0,4449,299.92915,-1508.04357910156,,,,,,,,,,,,,,,,,15.941451,,,,,,300.00523375,,,,
,25620352.155,300.00576785,-1567.79193115234,-0.248153966101408,5.99534903441472E-5,1,0.999253354069792,40.0298881530762,2.00058700426019,17.7299981564283,-2.70326689579064,-0.477006260484506,25,-0.000226070805786867,-0.248146351617009,-0.000390867320833925,300.005127,300.0064087,-1578.22204589844,-1557.36181640625,50.1438143942168,18.7625305829133,7.89695,0,0,0,4449,299.93075,-1567.79193115234,,,,,,,,,,,,,,,,,15.941451,,,,,,300.00576785,,,,
,25620354.135,300.00505065,-1607.27575683594,-0.250641098915471,5.49900678299358E-5,1,0.999253354069792,40.0298881530762,2.00062710475287,17.7299981564283,-2.73040825442897,-0.481821937811296,25,-0.000230689084155289,-0.250633411903048,-0.000397138170783252,300.0049133,300.005188,-1616.83056640625,-1597.72094726562,50.3486010662553,18.7610605827006,7.88715,0,0,0,4449,299.9281,-1607.27575683594,,,,,,,,,,,,,,,,,17.047815,,,,,,300.00505065,,,,
,25620357.135,300.00468445,-1667.08489990234,-0.25415341775814,5.47600651418147E-5,1,0.999253354069792,40.0298881530762,2.0006381635179,17.7299981564283,-2.76867347572075,-0.488642255627347,25,-0.000239964796414847,-0.254145622163482,-0.000408742525278427,300.0044861,300.0048828,-1676.83435058594,-1657.33544921875,50.2720014713707,18.7601778095768,7.8896,0,0,0,4449,299.9318,-1667.08489990234,,,,,,,,,,,,,,,,,17.047815,,,,,,300.00468445,,,,
,25620359.14,300.0051422,-1707.18872070313,-0.256391128116759,4.88736509512712E-5,1,0.999253354069792,40.0298881530762,2.00061172358088,17.7299981564283,-2.79305145487544,-0.492731718245007,25,-0.000223114382771578,-0.256383272826413,-0.000393379812095719,300.0047607,300.0055237,-1718.31176757813,-1696.06567382813,50.5197777119669,18.7621945475008,7.89695,0,0,0,4449,299.9289,-1707.18872070313,,,,,,,,,,,,,,,,,15.941451,,,,,,300.0051422,,,,
,25620362.11,300.0045929,-1766.65753173828,-0.259588389022717,5.27775537557743E-5,1,0.999253354069792,40.0298881530762,2.00065687529572,17.7299981564283,-2.82793458037582,-0.498931652911357,25,-0.000230002373739044,-0.259580437649854,-0.000402387777013052,300.004364,300.0048218,-1776.85668945313,-1756.45837402344,50.3790845785053,18.7598659991258,7.89205,0,0,0,4449,299.9317,-1766.65753173828,,,,,,,,,,,,,,,,,17.785473,,,,,,300.0045929,,,,
,25620364.13,300.004364,-1806.8828125,-0.261657070929852,4.74808560408289E-5,1,0.999253354069792,40.0298881530762,2.00058410192206,17.7299981564283,-2.85035951590642,-0.502959940549099,25,-0.000238232883360315,-0.261649053745667,-0.000411991953229048,300.004364,300.004364,-1816.87536621094,-1796.89025878906,50.4838228000823,18.7617763827859,7.8945,0,0,0,4449,299.9303,-1806.8828125,,,,,,,,,,,,,,,,,17.047815,,,,,,300.004364,,,,
,25620367.115,300.00465395,-1866.92297363281,-0.264597649610969,4.28766361326118E-5,1,0.999253354069792,40.0298881530762,2.00065657928067,17.7299981564283,-2.88250667285327,-0.508547864606507,25,-0.000233379991221424,-0.264589545107232,-0.00040909094278203,300.0041809,300.005127,-1876.53857421875,-1857.30737304687,50.2938870699092,18.7598941170782,7.8896,0,0,0,4449,299.93,-1866.92297363281,,,,,,,,,,,,,,,,,15.941451,,,,,,300.00465395,,,,
,25620369.1,300.0047302,-1907.00244140625,-0.266486646860371,4.46621055678656E-5,1,0.999253354069792,40.0298881530762,2.00065398928316,17.7299981564283,-2.9030774124765,-0.512202101327245,25,-0.000237274985150143,-0.26647848243841,-0.00041423990015358,300.0043945,300.0050659,-1917.16516113281,-1896.83972167969,50.3149910399284,18.7595695745204,7.8896,0,0,0,4449,299.9293,-1907.00244140625,,,,,,,,,,,,,,,,,17.047815,,,,,,300.0047302,,,,
,25620372.095,300.0039978,-1966.44671630859,-0.269172426275094,4.52609016857597E-5,1,0.999253354069792,40.0298881530762,2.00061295870963,17.7299981564283,-2.93227187167197,-0.517393191173073,25,-0.000243245779099517,-0.269164183298269,-0.000421992557543379,300.00354,300.0044556,-1976.09887695313,-1956.79455566406,50.1406878801399,18.760918757431,7.89205,0,0,0,4449,299.92965,-1966.44671630859,,,,,,,,,,,,,,,,,17.047815,,,,,,300.0039978,,,,
,25620374.115,300.00418095,-2006.84228515625,-0.270893018634086,3.681662471581E-5,1,0.999253354069792,40.0298881530762,2.00061806507234,17.7299981564283,-2.95101634785317,-0.520737239497397,25,-0.000248062692761955,-0.27088471943804,-0.000427950431259193,300.0035706,300.0047913,-2017.28454589844,-1996.40002441406,50.6299873331784,18.7602453149745,7.89205,0,0,0,4449,299.9305,-2006.84228515625,,,,,,,,,,,,,,,,,15.941451,,,,,,300.00418095,,,,
,25620377.065,300.0041504,-2066.25036621094,-0.273345116182643,3.77228001979252E-5,1,0.999253354069792,40.0298881530762,2.00058083411231,17.7299981564283,-2.97769450082691,-0.525335081144383,25,-0.000240533802580188,-0.273336748619535,-0.000422050019963725,300.0039978,300.004303,-2076.875,-2055.62573242187,50.4666269726592,18.7591760359069,7.8847,0,0,0,4449,299.9288,-2066.25036621094,,,,,,,,,,,,,,,,,17.047815,,,,,,300.0041504,,,,
,25620379.105,300.0046692,-2106.45129394531,-0.274915417970301,3.94846154050627E-5,1,0.999253354069792,40.0298881530762,2.00057036005667,17.7299981564283,-2.99475862289868,-0.528504270989804,25,-0.000256044491175723,-0.274906988837082,-0.000438600886833833,300.0041809,300.0051575,-2116.04248046875,-2096.86010742187,50.3063931262169,18.7593969038269,7.8994,0,0,0,4449,299.9305,-2106.45129394531,,,,,,,,,,,,,,,,,17.416636,,,,,,300.0046692,,,,
,25620382.105,300.0046234,-2166.45495605469,-0.277168924919845,2.83812606667989E-5,1,0.999253354069792,40.0298881530762,2.00053313980747,17.7299981564283,-3.01924853545387,-0.532854488959766,25,-0.000260665827725915,-0.277160425466433,-0.0004447178634354,300.0044861,300.0047607,-2176.02197265625,-2156.88793945313,50.3697050362746,18.7621820298938,7.90425,0,0,0,4449,299.92955,-2166.45495605469,,,,,,,,,,,,,,,,,17.047815,,,,,,300.0046234,,,,
,25620384.07,300.0036926,-2205.81713867187,-0.278600161135151,3.37106306605865E-5,1,0.999253354069792,40.0298881530762,2.0005180904737,17.7299981564283,-3.03483742058849,-0.535488965280066,25,-0.000251619741318238,-0.278591632639765,-0.000436621388544464,300.0035095,300.0038757,-2216.01635742187,-2195.61791992187,50.3400031525438,18.7619534388756,7.89205,0,0,0,4449,299.9298,-2205.81713867187,,,,,,,,,,,,,,,,,15.941451,,,,,,300.0036926,,,,
,25620387.125,300.00349425,-2267.26733398438,-0.280667601854384,3.75427463057214E-5,1,0.999253354069792,40.0298881530762,2.00046583344215,17.7299981564283,-3.05727411089826,-0.539495582788408,25,-0.000257739185106967,-0.280659009236382,-0.000444110219413903,300.0033264,300.0036621,-2277.69750976562,-2256.83715820313,50.2688749572938,18.7638952089372,7.90425,0,0,0,4449,299.93235,-2267.26733398438,,,,,,,,,,,,,,,,,15.941451,,,,,,300.00349425,,,,
,25620389.06,300.0041504,-2305.87585449219,-0.281989187190407,2.90694346087762E-5,1,0.999253354069792,40.0298881530762,2.00046302226612,17.7299981564283,-3.07167330395093,-0.541992322371322,25,-0.000255018515171848,-0.281980551081234,-0.000442267737129562,300.0041199,300.0041809,-2315.673828125,-2296.07788085938,50.2891972987938,18.7623738122272,7.9067,0,0,0,4449,299.9304,-2305.87585449219,,,,,,,,,,,,,,,,,15.941451,,,,,,300.0041504,,,,
,25620392.06,300.0040741,-2366.29284667969,-0.283876924278681,3.50505865832536E-5,1,0.999253354069792,40.0298881530762,2.00038473610156,17.7299981564283,-3.09210928617593,-0.545665682323012,25,-0.000262734455367875,-0.283868227244337,-0.000451234565622974,300.0036926,300.0044556,-2376.552734375,-2356.03295898438,50.3626703796015,18.7630020882079,7.9091,0,0,0,4449,299.9317,-2366.29284667969,,,,,,,,,,,,,,,,,15.941451,,,,,,300.0040741,,,,
,25620394.145,300.0034027,-2407.45422363281,-0.285097389524857,2.80389234515015E-5,1,0.999253354069792,40.0298881530762,2.00036652489223,17.7299981564283,-3.10539631684008,-0.547892360635416,25,-0.000253349448446223,-0.285088667824811,-0.000442660815911024,300.0029602,300.0038452,-2416.47412109375,-2398.43432617187,50.3869008636976,18.7650544738421,7.89205,0,0,0,4449,299.92965,-2407.45422363281,,,,,,,,,,,,,,,,,17.047815,,,,,,300.0034027,,,,
,25620397.085,300.0027008,-2466.25451660156,-0.286852867293493,3.6288940287927E-5,1,0.999253354069792,40.0298881530762,2.00035075006619,17.7299981564283,-3.12447787626856,-0.551355179280676,25,-0.000263476907510938,-0.28684409237338,-0.000453952805345245,300.0021057,300.0032959,-2476.06469726562,-2456.4443359375,50.1977467620438,18.7639368092561,7.90185,0,0,0,4449,299.9289,-2466.25451660156,,,,,,,,,,,,,,,,,17.416636,,,,,,300.0027008,,,,
,25620399.095,300.00271605,-2506.23657226562,-0.287963129065919,3.27877277089783E-5,1,0.999253354069792,40.0298881530762,2.00041805826604,17.7299981564283,-3.13665441810023,-0.553606073383362,25,-0.00027359541646425,-0.287954314102748,-0.000464807234740667,300.0026245,300.0028076,-2515.669921875,-2496.80322265625,50.1735162779476,18.7637416440133,7.8994,0,0,0,4449,299.92895,-2506.23657226562,,,,,,,,,,,,,,,,,17.047815,,,,,,300.00271605,,,,
,25620402.085,300.0020752,-2566.25244140625,-0.289580942749843,3.08724013903447E-5,1,0.999253354069792,40.0298881530762,2.00038179617083,17.7299981564283,-3.15421717528953,-0.556734557046228,25,-0.000277693166000941,-0.289572082405358,-0.000469976659216045,300.0015564,300.002594,-2575.67358398438,-2556.83129882813,50.3087380117746,18.7641341581683,7.89695,0,0,0,4449,299.93025,-2566.25244140625,,,,,,,,,,,,,,,,,15.941451,,,,,,300.0020752,,,,
,25620404.055,300.0022583,-2605.86999511719,-0.29059866552355,3.21299373852242E-5,1,0.999253354069792,40.0298881530762,2.00044838524822,17.7299981564283,-3.16543479746748,-0.558528084856834,25,-0.00026207131876986,-0.290589783529954,-0.000455030221224576,300.0021362,300.0023804,-2615.6923828125,-2596.04760742187,50.3134277828899,18.7647699548211,7.88715,0,0,0,4449,299.93005,-2605.86999511719,,,,,,,,,,,,,,,,,15.941451,,,,,,300.0022583,,,,
,25620407.05,300.00349425,-2665.41174316406,-0.292081654813159,2.44294976493901E-5,1,0.999253354069792,40.0298881530762,2.00041584528513,17.7299981564283,-3.18150458629195,-0.561567023405815,25,-0.000281527820126187,-0.292072704698305,-0.000475469147563045,300.0028076,300.0041809,-2675.55004882813,-2655.2734375,50.2360465594861,18.7649243242246,7.9043,0,0,0,4449,299.9303,-2665.41174316406,,,,,,,,,,,,,,,,,15.941451,,,,,,300.00349425,,,,
,25620409.1,300.0027466,-2706.658203125,-0.293031242937112,2.92232866963945E-5,1,0.999253354069792,40.0298881530762,2.00040718435602,17.7299981564283,-3.19184502778725,-0.563332612203239,25,-0.000277135616886663,-0.293022273784457,-0.000471708643462309,300.0024109,300.0030823,-2716.8330078125,-2696.4833984375,50.1430327656976,18.7639394051447,7.90185,0,0,0,4449,299.9276,-2706.658203125,,,,,,,,,,,,,,,,,15.941451,,,,,,300.0027466,,,,
,25620412.095,300.0031891,-2766.35791015625,-0.294397459851204,1.71894934050847E-5,1,0.999253354069792,40.0298881530762,2.00026078014942,17.7299981564283,-3.20653500336949,-0.565735224964801,25,-0.000261510378649496,-0.294388456499461,-0.000456987504415114,300.0031433,300.0032349,-2775.96142578125,-2756.75439453125,50.3149910399284,18.7669130267836,7.9043,0,0,0,4449,299.9302,-2766.35791015625,,,,,,,,,,,,,,,,,17.047815,,,,,,300.0031891,,,,
,25620414.095,300.00234985,-2806.70471191406,-0.29527795371561,2.93573374017963E-5,1,0.999253354069792,40.0298881530762,2.00024136822686,17.7299981564283,-3.2160710009092,-0.567561744568514,25,-0.000275121100521176,-0.295268922497081,-0.000471181585021384,300.0023193,300.0023804,-2817.39013671875,-2796.01928710938,50.2032181616784,18.7666457496637,7.9018,0,0,0,4449,299.93,-2806.70471191406,,,,,,,,,,,,,,,,,17.047815,,,,,,300.00234985,,,,
,25620417.085,300.0028076,-2864.6904296875,-0.296001195161712,0.000579304241617839,1,0.999253354069792,40.0298881530762,2.00024080378765,17.7299981564283,-3.22406237592983,-0.568296671630683,25,-0.000215662142319879,-0.295992177820864,-0.000412202797869252,300.0024109,300.0032043,-2875.95947265625,-2853.42138671875,50.6104466201977,18.7661842134649,7.89695,0,0,0,4449,299.9304,-2864.6904296875,,,,,,,,,,,,,,,,,15.941451,,,,,,300.0028076,,,,
,25620419.065,300.00375365,-2906.79992675781,-0.29713887630824,3.04376979643873E-5,1,0.999253354069792,40.0298881530762,2.00027296250306,17.7299981564283,-3.23635208225514,-0.571352966768414,25,-0.000295741256634246,-0.297129763253443,-0.000493034153124299,300.0033264,300.0041809,-2916.19677734375,-2897.40307617188,50.1242736812361,18.7669423197203,7.8896,0,0,0,4449,299.92995,-2906.79992675781,,,,,,,,,,,,,,,,,17.047815,,,,,,300.00375365,,,,
,25620422.125,300.00315855,-2967.20092773438,-0.298479857608476,2.81487124263111E-5,1,0.999253354069792,40.0298881530762,2.00033640866115,17.7299981564283,-3.25111446957214,-0.57361622770093,25,-0.00026654601109633,-0.298470729294959,-0.000464727762712763,300.0031433,300.0031738,-2978.162109375,-2956.23974609375,50.2962319554669,18.7657316094126,7.8945,0,0,0,4449,299.931,-2967.20092773438,,,,,,,,,,,,,,,,,15.941451,,,,,,300.00315855,,,,
,25620424.045,300.0030365,-3005.72082519531,-0.299252304595223,3.27315540707574E-5,1,0.999253354069792,40.0298881530762,2.00025620419642,17.7299981564283,-3.25939993252243,-0.575099017698397,25,-0.000269099007302277,-0.299243152492136,-0.000467793957151731,300.002594,300.003479,-3016.06591796875,-2995.37573242188,50.3947171488899,18.7674931137079,7.90915,0,0,0,4449,299.9292,-3005.72082519531,,,,,,,,,,,,,,,,,17.785473,,,,,,300.0030365,,,,
,25620427.06,300.00318905,-3065.90661621094,-0.300312301629685,2.22040442826273E-5,1,0.999253354069792,40.0298881530762,2.00037385511157,17.7299981564283,-3.27112541253717,-0.577187356595494,25,-0.000271788008101801,-0.300303114881144,-0.000471183297866725,300.0030212,300.0033569,-3076.11791992188,-3055.6953125,50.0687780563707,18.7649506866192,7.89695,0,0,0,4449,299.93145,-3065.90661621094,,,,,,,,,,,,,,,,,17.416636,,,,,,300.00318905,,,,
,25620429.045,300.00283815,-3105.53649902344,-0.301012512676103,2.67517148986546E-5,1,0.999253354069792,40.0298881530762,2.0003738135426,17.7299981564283,-3.2787584408949,-0.578498543956167,25,-0.000269248487574029,-0.301003309923194,-0.000469107545244846,300.0023804,300.0032959,-3115.74780273438,-3095.3251953125,50.3931538918515,18.7652125362089,7.90915,0,0,0,4449,299.93165,-3105.53649902344,,,,,,,,,,,,,,,,,17.047815,,,,,,300.00283815,,,,
,25620432.045,300.0025177,-3166.14807128906,-0.302034608851851,1.4808665468332E-5,1,0.999253354069792,40.0298881530762,2.0002963673879,17.7299981564283,-3.28972107919621,-0.580720664328621,25,-0.000295796415576117,-0.302025360784283,-0.000496333050944471,300.0022583,300.0027771,-3176.55395507812,-3155.7421875,50.4689718582169,18.7657949207874,7.8896,0,0,0,4449,299.9299,-3166.14807128906,,,,,,,,,,,,,,,,,17.785473,,,,,,300.0025177,,,,
,25620434.095,300.00364685,-3206.57995605469,-0.302679617094242,2.30785388215974E-5,1,0.999253354069792,40.0298881530762,2.00032441020149,17.7299981564283,-3.29683591371328,-0.581709255433207,25,-0.000272623734433826,-0.302670354777513,-0.000473588954783659,300.0030823,300.0042114,-3217.76391601562,-3195.39599609375,50.1453776512553,18.7658664077972,7.8994,0,0,0,4449,299.92895,-3206.57995605469,,,,,,,,,,,,,,,,,17.047815,,,,,,300.00364685,,,,
,25620437.045,300.003006,-3265.78125,-0.303619101622132,2.93226091929229E-5,1,0.999253354069792,40.0298881530762,2.00035738580563,17.7299981564283,-3.30709801029501,-0.58365499833097,25,-0.000285496409322067,-0.303609808654595,-0.000487082882246872,300.0029297,300.0030823,-3275.822265625,-3255.740234375,50.3564173514476,18.7637532363344,7.90915,0,0,0,4449,299.9296,-3265.78125,,,,,,,,,,,,,,,,,15.941451,,,,,,300.003006,,,,
,25620439.035,300.00305175,-3305.447265625,-0.304228804308253,2.284218409303E-5,1,0.999253354069792,40.0298881530762,2.00028236863016,17.7299981564283,-3.31363732650926,-0.584710305286083,25,-0.0002772761597447,-0.304219498311177,-0.000479265354988028,300.0028381,300.0032654,-3315.84106445313,-3295.05346679687,50.3267154677169,18.7658247714422,7.89695,0,0,0,4449,299.93115,-3305.447265625,,,,,,,,,,,,,,,,,15.941451,,,,,,300.00305175,,,,
,25620442.07,300.00315855,-3366.22900390625,-0.305100112088305,2.92603634841247E-5,1,0.999253354069792,40.0298881530762,2.00039679968217,17.7299981564283,-3.32329122178184,-0.58651746517756,25,-0.000287299801992681,-0.305090772229759,-0.000489868260228289,300.0029602,300.0033569,-3376.2822265625,-3356.17578125,50.2759096139669,18.7639448921842,7.89205,0,0,0,4449,299.9277,-3366.22900390625,,,,,,,,,,,,,,,,,17.047815,,,,,,300.00315855,,,,
,25620444.025,300.00274655,-3405.40881347656,-0.305643079342208,2.35879671876597E-5,1,0.999253354069792,40.0298881530762,2.00030146054702,17.7299981564283,-3.32905867520499,-0.58750883892856,25,-0.000285451656037865,-0.305633728295358,-0.000488380059645748,300.0025024,300.0029907,-3415.03662109375,-3395.78100585937,50.5252491116015,18.7660014005529,7.9018,0,0,0,4449,299.9271,-3405.40881347656,,,,,,,,,,,,,,,,,17.047815,,,,,,300.00274655,,,,
,25620447.02,300.0031738,-3465.07202148438,-0.306465758741215,2.49816074751317E-5,1,0.999253354069792,40.0298881530762,2.00032788761966,17.7299981564283,-3.33809254293472,-0.588919668426134,25,-0.000269889297073447,-0.306456389752367,-0.00047336060160233,300.0028381,300.0035095,-3475.064453125,-3455.07958984375,50.3931538918515,18.7646948017189,7.9067,0,0,0,4449,299.9297,-3465.07202148438,,,,,,,,,,,,,,,,,15.941451,,,,,,300.0031738,,,,
,25620449.115,300.0032654,-3507.02355957031,-0.3069857664824,1.82291369738656E-5,1,0.999253354069792,40.0298881530762,2.00029137190117,17.7299981564283,-3.34365776294943,-0.590139890579106,25,-0.000291570858025297,-0.306976366488377,-0.000495388591334946,300.0027771,300.0037537,-3518.29248046875,-3495.75463867188,50.4267639181784,18.7655117574336,7.91155,0,0,0,4449,299.92595,-3507.02355957031,,,,,,,,,,,,,,,,,15.941451,,,,,,300.0032654,,,,
,25620452.055,300.0021057,-3565.89685058594,-0.307744097347605,1.17689736826077E-5,1,0.999253354069792,40.0298881530762,2.0002434647927,17.7299981564283,-3.35186990063965,-0.591419354605831,25,-0.000277162079313248,-0.307734695191391,-0.000481481381957574,300.0015869,300.0026245,-3576.66723632812,-3555.12646484375,50.2665300717361,18.7659202932317,7.90425,0,0,0,4449,299.9268,-3565.89685058594,,,,,,,,,,,,,,,,,17.047815,,,,,,300.0021057,,,,
,25620454.03,300.0021362,-3605.34399414063,-0.308220778591419,2.88254044271772E-5,1,0.999253354069792,40.0298881530762,2.0002821528803,17.7299981564283,-3.35715551035437,-0.592165269303506,25,-0.000260969078282385,-0.308211372760798,-0.000465603854806134,300.00177,300.0025024,-3615.93212890625,-3594.755859375,50.1844590772169,18.7661568497578,7.9091,0,0,0,4449,299.92725,-3605.34399414063,,,,,,,,,,,,,,,,,17.047815,,,,,,300.0021362,,,,
,25620457.06,300.0025177,-3666.18640136719,-0.308935311270537,1.5657234246662E-5,1,0.999253354069792,40.0298881530762,2.00026717281977,17.7299981564283,-3.36490136729704,-0.593606702537362,25,-0.000268268430631868,-0.308925875900424,-0.000473374370950582,300.0021667,300.0028687,-3675.984375,-3656.38842773438,50.6542178172746,18.7667408141212,7.9067,0,0,0,4449,299.9288,-3666.18640136719,,,,,,,,,,,,,,,,,17.416636,,,,,,300.0025177,,,,
,25620459.025,300.0027313,-3705.59716796875,-0.309371421043106,1.97385447780197E-5,1,0.999253354069792,40.0298881530762,2.00032429889195,17.7299981564283,-3.36972614145894,-0.594558156992493,25,-0.000277579465872925,-0.309361964514034,-0.000482973686108774,300.0026245,300.0028381,-3715.22509765625,-3695.96923828125,50.0273517448514,18.7670882094146,7.91645,0,0,0,4449,299.9286,-3705.59716796875,,,,,,,,,,,,,,,,,15.941451,,,,,,300.0027313,,,,
,25620462.04,300.00219725,-3766.06274414063,-0.310045419154264,2.47726408738537E-5,1,0.999253354069792,40.0298881530762,2.0002812710589,17.7299981564283,-3.37697168618297,-0.59599236118193,25,-0.000292058118248656,-0.310035938030458,-0.000497897101558973,300.0018921,300.0025024,-3776.07958984375,-3756.0458984375,50.3048298691784,18.7670165276859,7.91155,0,0,0,4449,299.92925,-3766.06274414063,,,,,,,,,,,,,,,,,17.785473,,,,,,300.00219725,,,,
,25620464.07,300.00198365,-3806.43420410156,-0.310468828568757,1.4339171861411E-5,1,0.999253354069792,40.0298881530762,2.00022588757226,17.7299981564283,-3.38147449398568,-0.596902312513392,25,-0.000302722545062941,-0.310459329911198,-0.000508839874262679,300.0016174,300.0023499,-3816.46313476562,-3796.4052734375,50.4767881434092,18.7671769004324,7.9018,0,0,0,4449,299.9308,-3806.43420410156,,,,,,,,,,,,,,,,,15.941451,,,,,,300.00198365,,,,
,25620467.035,300.00224305,-3865.53820800781,-0.311086038445268,2.71972324858475E-5,1,0.999253354069792,40.0298881530762,2.00034032155678,17.7299981564283,-3.38840683664164,-0.597978458776286,25,-0.000290187556967892,-0.311076527299904,-0.000496713776757867,300.0018921,300.002594,-3875.68872070313,-3855.3876953125,50.0609617711784,18.7671865085891,7.9018,0,0,0,4449,299.9302,-3865.53820800781,,,,,,,,,,,,,,,,,15.941451,,,,,,300.00224305,,,,
,25620469.065,300.00320435,-3906.52941894531,-0.311491982276791,1.5251525401794E-5,1,0.999253354069792,40.0298881530762,2.00030019544736,17.7299981564283,-3.39277575618506,-0.59867710656111,25,-0.000284124536663331,-0.311482454113041,-0.000490918524452115,300.0031128,300.0032959,-3917.74975585937,-3895.30908203125,50.3321868673515,18.7664572870955,7.914,0,0,0,4449,299.93105,-3906.52941894531,,,,,,,,,,,,,,,,,17.047815,,,,,,300.00320435,,,,
,25620472.015,300.0027771,-3966.28967285156,-0.311862146736456,2.81269231584346E-5,1,0.999253354069792,40.0298881530762,2.00030286257634,17.7299981564283,-3.39680270233395,-0.599442057651158,25,-0.000289304102204747,-0.311852608146195,-0.000496342815374412,300.0027161,300.0028381,-3975.9296875,-3956.64965820313,50.3415664095822,18.7656631904165,7.91155,0,0,0,4449,299.92995,-3966.28967285156,,,,,,,,,,,,,,,,,17.047815,,,,,,300.0027771,,,,
,25620474.095,300.0034485,-4007.390625,-0.312392102179261,1.47015495790878E-5,1,0.999253354069792,40.0298881530762,2.00032573025547,17.7299981564283,-3.4026485398279,-0.600259137666637,25,-0.000270694766603037,-0.312382553880722,-0.000478084064828863,300.0028992,300.0039978,-4018.42846679687,-3996.35278320313,50.3923722633323,18.765776026961,7.914,0,0,0,4449,299.93065,-4007.390625,,,,,,,,,,,,,,,,,17.047815,,,,,,300.0034485,,,,
,25620477.035,300.0033417,-4066.00830078125,-0.312982698338944,1.86888914074588E-5,1,0.999253354069792,40.0298881530762,2.00030284529329,17.7299981564283,-3.40903260470619,-0.601453812289899,25,-0.000277302538404551,-0.312973128945053,-0.000485083822242437,300.0032349,300.0034485,-4074.97973632812,-4057.03686523438,50.4713167437746,18.7669778525582,7.9067,0,0,0,4449,299.9284,-4066.00830078125,,,,,,,,,,,,,,,,,15.941451,,,,,,300.0033417,,,,
,25620479.04,300.0044098,-4106.17297363281,-0.313315822691465,1.91599286071372E-5,1,0.999253354069792,40.0298881530762,2.0003272158989,17.7299981564283,-3.41265601327586,-0.602354838287689,25,-0.000300906266812166,-0.313306217793555,-0.000508904927159464,300.0043335,300.0044861,-4116.5302734375,-4095.81567382812,50.340784781063,18.7665062585868,7.89695,0,0,0,4449,299.93065,-4106.17297363281,,,,,,,,,,,,,,,,,15.941451,,,,,,300.0044098,,,,
,25620482.04,300.0028534,-4166.1884765625,-0.31382297488362,1.98163602508033E-5,1,0.999253354069792,40.0298881530762,2.00029205186505,17.7299981564283,-3.41813161158567,-0.603269515012283,25,-0.000296782820926405,-0.313813372425455,-0.000505116669473818,300.0027161,300.0029907,-4175.80419921875,-4156.57275390625,50.137561366063,18.7670125783321,7.9067,0,0,0,4449,299.93045,-4166.1884765625,,,,,,,,,,,,,,,,,17.047815,,,,,,300.0028534,,,,
,25620483.99,300.0033722,-4205.611328125,-0.314134518390952,2.59826666865948E-5,1,0.999253354069792,40.0298881530762,2.00073156365509,17.7299981564283,-3.42223586607364,-0.604029673529058,25,-0.000300262159440488,-0.31412489920214,-0.00050880441080993,300.002655,300.0040894,-4215.79833984375,-4195.42431640625,50.4166027474284,18.7575225380711,7.90425,0,0,0,4449,299.92695,-4205.611328125,,,,,,,,,,,,,,,,,15.941451,,,,,,300.0033722,,,,
,25620487.055,300.00276185,-4266.22314453125,-0.314634422347806,2.89895956467082E-5,1,0.999253354069792,40.0298881530762,2.00033154319975,17.7299981564283,-3.42708625590867,-0.604545162903035,25,-0.000270415825968837,-0.314624814024774,-0.000479288312099843,300.0020752,300.0034485,-4276.62890625,-4255.8173828125,50.5111797982553,18.767677649981,7.91155,0,0,0,4449,299.9278,-4266.22314453125,,,,,,,,,,,,,,,,,17.047815,,,,,,300.00276185,,,,
,25620489.075,300.0030365,-4306.88598632812,-0.314949161928936,2.6256518077821E-5,1,0.999253354069792,40.0298881530762,2.00030519839751,17.7299981564283,-3.43042129740445,-0.605427564071436,25,-0.000296874750497972,-0.314939524244458,-0.000505952616665499,300.002594,300.003479,-4316.57470703125,-4297.197265625,50.3142094114092,18.7673354160312,7.89695,0,0,0,4449,299.92965,-4306.88598632812,,,,,,,,,,,,,,,,,15.941451,,,,,,300.0030365,,,,
,25620492.045,300.0019226,-4366.5859375,-0.315388035463619,7.18265494231537E-6,1,0.999253354069792,40.0298881530762,2.00032703632466,17.7299981564283,-3.43527602136699,-0.606057444857512,25,-0.000277084568369142,-0.315378408405748,-0.0004864542209233,300.0014343,300.0024109,-4377.96435546875,-4355.20751953125,50.4619372015438,18.7658967473399,7.90915,0,0,0,4449,299.92765,-4366.5859375,,,,,,,,,,,,,,,,,15.941451,,,,,,300.0019226,,,,
,25620494.04,300.00177,-4406.3125,-0.315677373680483,1.26237363045115E-5,1,0.999253354069792,40.0298881530762,2.00027434780915,17.7299981564283,-3.43833774508004,-0.606617792845512,25,-0.000279137251676047,-0.315667738097658,-0.000488698449586661,300.0016479,300.0018921,-4416.71826171875,-4395.90673828125,50.4697534867361,18.7679187849855,7.9067,0,0,0,4449,299.92675,-4406.3125,,,,,,,,,,,,,,,,,15.941451,,,,,,300.00177,,,,
,25620496.295,300.0029449,-4451.27905273438,-0.315960343918835,2.49797296398265E-5,1,0.999253354069792,40.0298881530762,2.00029803125377,17.7299981564283,-3.44146861407626,-0.607111260987098,25,-0.000274145111111525,-0.315950692162919,-0.000483891954225769,300.0026855,300.0032043,-4460.189453125,-4442.36865234375,50.4040966911207,18.7663809796227,7.9189,0,0,0,4449,299.9279,-4451.27905273438,,,,,,,,,,,,,,,,,17.785473,,,,,,300.0029449,,,,
,25620515.64,299.9634399,-4838.44580078125,,,2,,,,17.7299972295761,,,,,,,299.9634399,299.9634399,-4838.44580078125,-4838.44580078125,,,,,,,4449,299.937,-4838.44580078125,,,,,,,,,,,,,,,,,15.941451,,,,,,299.9634399,,,,
,25620529.14,299.9477539,-5108.66918945313,-0.319648085885566,2.51511487557008E-5,1,0.999253354069792,40.0298881530762,1.97444234424859,17.7199976146221,-3.43852741814682,-0.607395083772142,25,-0.000349763875726329,-0.319638812201656,-0.000561901400532546,299.9477539,299.9477539,-5109.82421875,-5107.51416015625,50.259495415063,18.7730058999591,7.9043,0,0,0,4449,299.97,-5108.66918945313,,,,,,,,,,,,,,,,,17.047815,,,,,,299.9477539,,,,
,25620531.625,299.9499359,-5158.279296875,-0.319955884237688,2.57235492374327E-5,1,0.999253354069792,40.0298881530762,1.97446748697341,17.7199976146221,-3.44191921452548,-0.607764719285201,25,-0.00032942000897053,-0.319946595003006,-0.000541753880551587,299.9491272,299.9507446,-5168.70947265625,-5147.84912109375,50.1828958201784,18.77011088038,7.9116,0,0,0,4449,299.9782,-5158.279296875,,,,,,,,,,,,,,,,,15.941451,,,,,,299.9499359,,,,
,25620533.765,299.9539795,-5201.2275390625,-0.320117946196433,1.91358915441377E-5,1,0.999253354069792,40.0298881530762,1.97449896507093,17.7199976146221,-3.44371173960074,-0.60809832084643,25,-0.000331133496920801,-0.320108612684936,-0.000543568093187744,299.9529724,299.9549866,-5211.74267578125,-5190.71240234375,50.0742494560053,18.7713257984017,7.92135,0,0,0,4449,299.98455,-5201.2275390625,,,,,,,,,,,,,,,,,17.047815,,,,,,299.9539795,,,,
,25620536.54,299.95783995,-5256.7333984375,-0.32040646020441,2.86087597074262E-5,1,0.999253354069792,40.0298881530762,1.97459797549497,17.7199976146221,-3.44697758034612,-0.608690725931711,25,-0.000332855752074913,-0.32039708057239,-0.000545474534076578,299.9570923,299.9585876,-5264.76904296875,-5248.69775390625,50.1359981090245,18.7688789230744,7.91405,0,0,0,4449,299.99095,-5256.7333984375,,,,,,,,,,,,,,,,,17.047815,,,,,,299.95783995,,,,
,25620539.34,299.96212765,-5312.48217773438,-0.32067657057787,1.4146730440417E-5,1,0.999253354069792,40.0298881530762,1.97454738795735,17.7199976146221,-3.44979060994327,-0.609234155260958,25,-0.000337352857187423,-0.320667139382907,-0.000550142618657565,299.9606323,299.963623,-5321.927734375,-5303.03662109375,50.3314052388323,18.7716976750635,7.9116,0,0,0,4449,299.9984,-5312.48217773438,,,,,,,,,,,,,,,,,15.941451,,,,,,299.96212765,,,,
,25620541.485,299.9642944,-5355.61279296875,-0.320835419962337,2.53635805225805E-5,1,0.999253354069792,40.0298881530762,1.97448345120821,17.7199976146221,-3.45136552820518,-0.609670474673554,25,-0.000351788199818121,-0.320825954332123,-0.000564674875828388,299.9635925,299.9649963,-5366.46826171875,-5344.75732421875,50.3032666121399,18.7690766013498,7.91405,0,0,0,4449,300.0063,-5355.61279296875,,,,,,,,,,,,,,,,,17.047815,,,,,,299.9642944,,,,
,25620544.445,299.96791075,-5414.984375,-0.321088275322304,2.02054574569464E-5,1,0.999253354069792,40.0298881530762,1.97444785077166,17.7199976146221,-3.4540697003507,-0.609889735249919,25,-0.000328772027446607,-0.321078782804613,-0.000541824440768495,299.9665527,299.9692688,-5426.01025390625,-5403.95849609375,50.5049267701015,18.7701328106811,7.9043,0,0,0,4449,300.00715,-5414.984375,,,,,,,,,,,,,,,,,17.047815,,,,,,299.96791075,,,,
,25620546.385,299.9697876,-5453.38647460937,-0.321255870421778,2.35056274362042E-5,1,0.999253354069792,40.0298881530762,1.97442954871578,17.7199976146221,-3.45583945012978,-0.610215878167023,25,-0.000330176294230773,-0.321246354037058,-0.000543338252832825,299.9690552,299.97052,-5463.646484375,-5443.12646484375,50.3439112951399,18.7717199612737,7.9238,0,0,0,4449,300.00755,-5453.38647460937,,,,,,,,,,,,,,,,,15.941451,,,,,,299.9697876,,,,
,25620549.07,299.97435,-5507.22680664063,-0.32147483048109,2.63451642448573E-5,1,0.999253354069792,40.0298881530762,1.97449996993738,17.7199976146221,-3.45832011906924,-0.610607805865132,25,-0.000326249958030441,-0.321465266372377,-0.000539553124258955,299.9735718,299.9751282,-5517.2314453125,-5497.22216796875,50.3939355203707,18.7707020963869,7.9189,0,0,0,4449,300.01035,-5507.22680664063,,,,,,,,,,,,,,,,,17.785473,,,,,,299.97435,,,,
,25620551.995,299.97640995,-5565.869140625,-0.321714698734291,2.70010597865795E-5,1,0.999253354069792,40.0298881530762,1.97444659868444,17.7199976146221,-3.46077348401302,-0.611260868633425,25,-0.000346314198270921,-0.321705094084982,-0.000559778153488239,299.975647,299.9771729,-5576.43310546875,-5555.30517578125,50.3595438655246,18.7704666759196,7.91405,0,0,0,4449,300.0054,-5565.869140625,,,,,,,,,,,,,,,,,17.047815,,,,,,299.97640995,,,,
,25620553.955,299.97810365,-5605.6689453125,-0.321872450399524,1.98321548208825E-5,1,0.999253354069792,40.0298881530762,1.97434217956048,17.7199976146221,-3.46237094012554,-0.6110985782855,25,-0.000306416932129214,-0.321862851186234,-0.000519986146878351,299.9777222,299.9784851,-5614.919921875,-5596.41796875,50.4056599481592,18.7716993092982,7.9116,0,0,0,4449,300.0045,-5605.6689453125,,,,,,,,,,,,,,,,,17.785473,,,,,,299.97810365,,,,
,25620556.95,299.9819641,-5665.064453125,-0.32208122277867,1.16892219189694E-5,1,0.999253354069792,40.0298881530762,1.97447467071974,17.7199976146221,-3.46479874275604,-0.611760583660805,25,-0.000327665004994691,-0.322071565676292,-0.000541372973961048,299.9810791,299.9828491,-5675.65283203125,-5654.47607421875,50.4064415766784,18.7701222411112,7.9189,0,0,0,4449,300.0011,-5665.064453125,,,,,,,,,,,,,,,,,15.941451,,,,,,299.9819641,,,,
,25620559.015,299.98342895,-5706.48120117188,-0.322236205640075,2.08706334496211E-5,1,0.999253354069792,40.0298881530762,1.97456352126187,17.7199976146221,-3.46661603742577,-0.612074762397577,25,-0.000327214892283678,-0.322226529593397,-0.000541030312892554,299.982605,299.9842529,-5716.88720703125,-5696.0751953125,50.4291088037361,18.770011444592,7.91405,0,0,0,4449,299.994,-5706.48120117188,,,,,,,,,,,,,,,,,17.785473,,,,,,299.98342895,,,,
,25620562.095,299.98651125,-5768.1865234375,-0.322439558076362,3.07400553721417E-5,1,0.999253354069792,40.0298881530762,1.9744493848872,17.7199976146221,-3.46859898499747,-0.612499841710681,25,-0.000334176125164456,-0.322429841077966,-0.000548129502579631,299.986084,299.9869385,-5780.27001953125,-5756.10302734375,50.1594469646015,18.7719408359641,7.9043,0,0,0,4449,299.9877,-5768.1865234375,,,,,,,,,,,,,,,,,15.941451,,,,,,299.98651125,,,,
,25620563.985,299.98791505,-5805.96875,-0.322558076059332,2.03259276415286E-5,1,0.999253354069792,40.0298881530762,1.97441715558056,17.7199976146221,-3.46988958861698,-0.61231686356579,25,-0.000297251882807741,-0.322548365796732,-0.000511291321880548,299.9871826,299.9886475,-5816.982421875,-5794.955078125,50.1016064541784,18.7702747666037,7.9067,0,0,0,4449,299.9787,-5805.96875,,,,,,,,,,,,,,,,,17.047815,,,,,,299.98791505,,,,
,25620566.97,299.9911804,-5865.59545898438,-0.322765218268122,2.04968542286866E-5,1,0.999253354069792,40.0298881530762,1.97439072058917,17.7199976146221,-3.47204467213994,-0.612864321035489,25,-0.000312511987331047,-0.322755459826088,-0.000526689059080673,299.9903259,299.9920349,-5876.2080078125,-5854.98291015625,50.2297935313322,18.770511725827,7.9287,0,0,0,4449,299.97555,-5865.59545898438,,,,,,,,,,,,,,,,,17.416636,,,,,,299.9911804,,,,
,25620568.985,299.99153135,-5906.80541992188,-0.322903291373252,2.99259004638484E-5,1,0.999253354069792,40.0298881530762,1.97440019694131,17.7199976146221,-3.47349948373009,-0.613393426452941,25,-0.000337190771619465,-0.322893508652892,-0.000551462982263805,299.990509,299.9925537,-5917.41796875,-5896.19287109375,50.249334244313,18.7697405081129,7.91645,0,0,0,4449,299.9689,-5906.80541992188,,,,,,,,,,,,,,,,,17.047815,,,,,,299.99153135,,,,
,25620571.95,299.99328615,-5965.82885742188,-0.322999307773183,1.8924323804422E-5,1,0.999253354069792,40.0298881530762,1.97438932661939,17.7199976146221,-3.47453235942252,-0.613467238431814,25,-0.000327501953922807,-0.322989511500718,-0.000541838068294415,299.9930115,299.9935608,-5976.6767578125,-5954.98095703125,50.6315505902169,18.7700486643566,7.9238,0,0,0,4449,299.96665,-5965.82885742188,,,,,,,,,,,,,,,,,15.941451,,,,,,299.99328615,,,,
,25620573.955,299.9945984,-6006.41162109375,-0.323219688299517,1.79239531056176E-5,1,0.999253354069792,40.0298881530762,1.97446794255497,17.7199976146221,-3.4770547165957,-0.613797853994259,25,-0.000317379665575302,-0.323209879139376,-0.000531864924893505,299.9945374,299.9946594,-6014.82373046875,-5997.99951171875,50.0289150018899,18.770687304893,7.9238,0,0,0,4449,299.96195,-6006.41162109375,,,,,,,,,,,,,,,,,15.941451,,,,,,299.9945984,,,,
,25620577.01,299.9971161,-6066.74340820312,-0.323400375314919,1.55620665297873E-5,1,0.999253354069792,40.0298881530762,1.9745249524758,17.7199976146221,-3.47908582891722,-0.614205605272846,25,-0.000321992709622838,-0.323390533112167,-0.000536597533386167,299.9970093,299.9972229,-6076.529296875,-6056.95751953125,50.1508490508899,18.768868300917,7.92625,0,0,0,4449,299.95975,-6066.74340820312,,,,,,,,,,,,,,,,,15.941451,,,,,,299.9971161,,,,
,25620579.18,299.9981842,-6110.23852539063,-0.323528091779783,2.34737052159997E-5,1,0.999253354069792,40.0298881530762,1.97454237743514,17.7199976146221,-3.48053380639354,-0.614198186279973,25,-0.0002984096702546,-0.323518251186088,-0.000513097578046933,299.9972534,299.999115,-6119.611328125,-6100.86572265625,50.1336532234668,18.771248393743,7.92135,0,0,0,4449,299.9608,-6110.23852539063,,,,,,,,,,,,,,,,,15.941451,,,,,,299.9981842,,,,
,25620582.135,299.99905395,-6169.2822265625,-0.32367823080974,2.67112962301618E-5,1,0.999253354069792,40.0298881530762,1.97441391768353,17.7199976146221,-3.48190358978477,-0.61460919252878,25,-0.000313809305058962,-0.323668366982769,-0.000528596627049815,299.9988098,299.9992981,-6178.861328125,-6159.703125,50.0953534260245,18.7704820752119,7.9238,0,0,0,4449,299.95815,-6169.2822265625,,,,,,,,,,,,,,,,,15.941451,,,,,,299.99905395,,,,
,25620584.26,300.00001525,-6211.55004882813,-0.323783438498884,2.46024223279899E-5,1,0.999253354069792,40.0298881530762,1.97441059966099,17.7199976146221,-3.48300438318478,-0.61495186972517,25,-0.00032728399947397,-0.323773552892536,-0.000542143829633695,299.9997864,300.0002441,-6223.06201171875,-6200.0380859375,50.3196808110438,18.770198755645,7.9091,0,0,0,4449,299.9528,-6211.55004882813,,,,,,,,,,,,,,,,,17.785473,,,,,,300.00001525,,,,
,25620586.18,300.00067135,-6250.23120117187,-0.323915463699974,1.43419697401449E-5,1,0.999253354069792,40.0298881530762,1.97444822290604,17.7199976146221,-3.48448795853075,-0.615214034269154,25,-0.000327442298195866,-0.323905568011813,-0.000542385402561493,300.000061,300.0012817,-6260.67333984375,-6239.7890625,50.3400031525438,18.7697345525189,7.9091,0,0,0,4449,299.95635,-6250.23120117187,,,,,,,,,,,,,,,,,17.047815,,,,,,300.00067135,,,,
,25620589.03,300.00210575,-6307.341796875,-0.324076288147914,2.82302985562366E-5,1,0.999253354069792,40.0298881530762,1.97438609279271,17.7199976146221,-3.48607479969051,-0.615718675804657,25,-0.000347838855581788,-0.32406635981958,-0.000562890653684766,300.0020142,300.0021973,-6319.55908203125,-6295.12451171875,50.3181175540053,18.7711163875592,7.9091,0,0,0,4449,299.951,-6307.341796875,,,,,,,,,,,,,,,,,17.416636,,,,,,300.00210575,,,,
,25620592.09,300.0038147,-6368.77978515625,-0.324212612756253,2.16931508575341E-5,1,0.999253354069792,40.0298881530762,1.97437614413718,17.7199976146221,-3.48754527567258,-0.615854971255701,25,-0.000336860479200176,-0.324202671064382,-0.00055200095223082,300.003418,300.0042114,-6378.80859375,-6358.7509765625,50.5401000534669,18.7710409557337,7.92135,0,0,0,4449,299.951,-6368.77978515625,,,,,,,,,,,,,,,,,17.047815,,,,,,300.0038147,,,,
,25620594.2,300.004364,-6410.9013671875,-0.324328739427444,2.62441922062208E-5,1,0.999253354069792,40.0298881530762,1.97440678979548,17.7199976146221,-3.48882978389708,-0.616177901967836,25,-0.000345646341011494,-0.324318783166303,-0.000560862166880665,300.0041809,300.0045471,-6421.841796875,-6399.9609375,50.3517275803322,18.7711205213515,7.92625,0,0,0,4449,299.951,-6410.9013671875,,,,,,,,,,,,,,,,,15.941451,,,,,,300.004364,,,,
,25620596.245,300.00393675,-6451.74682617187,-0.324433504239688,3.22180020772741E-5,1,0.999253354069792,40.0298881530762,1.97429574629401,17.7199976146221,-3.48983058514017,-0.615994097393608,25,-0.00031325365589532,-0.324423570707093,-0.000528537991454689,300.0036316,300.0042419,-6461.3505859375,-6442.14306640625,50.3142094114092,18.7716585451912,7.9287,0,0,0,4449,299.9517,-6451.74682617187,,,,,,,,,,,,,,,,,17.047815,,,,,,300.00393675,,,,
,25620599.135,300.0041046,-6509.31909179688,-0.324598236905115,3.0253138189845E-5,1,0.999253354069792,40.0298881530762,1.97452116108759,17.7199976146221,-3.49201758925705,-0.616180162421936,25,-0.0002953875446879,-0.324588308740295,-0.000510780651190742,300.0040283,300.0041809,-6518.92236328125,-6499.7158203125,50.5987221924092,18.7712859183059,7.9287,0,0,0,4449,299.95065,-6509.31909179688,,,,,,,,,,,,,,,,,15.941451,,,,,,300.0041046,,,,
,25620601.93,300.0051117,-6566.00390625,-0.324725905542374,1.44851885667068E-5,1,0.999253354069792,40.0298881530762,1.97434072923702,17.7199976146221,-3.49301307376077,-0.616783286943045,25,-0.000334042704997864,-0.324715938047242,-0.000549518899910468,300.0048828,300.0053406,-6575.78955078125,-6556.21826171875,50.2845075276784,18.7717044796824,7.9189,0,0,0,4449,299.9489,-6566.00390625,,,,,,,,,,,,,,,,,17.047815,,,,,,300.0051117,,,,
,25620605.025,300.00616455,-6628.58471679688,-0.324826852784796,1.14854131620175E-5,1,0.999253354069792,40.0298881530762,1.97447402037943,17.7199976146221,-3.49428723028814,-0.617225919224273,25,-0.000353769811783432,-0.324816859090176,-0.000569309466228619,300.005127,300.0072021,-6639.1240234375,-6618.04541015625,50.3149910399284,18.771474993578,7.93115,0,0,0,4449,299.9498,-6628.58471679688,,,,,,,,,,,,,,,,,17.047815,,,,,,300.00616455,,,,
,25620606.955,300.0063629,-6667.25439453125,-0.324956953329832,2.49484398184317E-5,1,0.999253354069792,40.0298881530762,1.97444028853184,17.7199976146221,-3.49566951650591,-0.617236050686062,25,-0.000332813658364641,-0.324946967672452,-0.000548440387013935,300.006073,300.0066528,-6678.1220703125,-6656.38671875,50.54713471014,18.7724434162135,7.92135,0,0,0,4449,299.9481,-6667.25439453125,,,,,,,,,,,,,,,,,15.941451,,,,,,300.0063629,,,,
,25620608.93,300.0060883,-6706.20288085938,-0.325061185276159,1.77097860740699E-5,1,0.999253354069792,40.0298881530762,1.97441441394733,17.7199976146221,-3.49679645904955,-0.617144557901807,25,-0.000306734016600748,-0.325051216530006,-0.000522430292978924,300.0058289,300.0063477,-6715.6845703125,-6696.72119140625,50.3571989799669,18.7713522369433,7.92135,0,0,0,4449,299.947,-6706.20288085938,,,,,,,,,,,,,,,,,17.047815,,,,,,300.0060883,,,,
,25620611.96,300.00674435,-6766.30419921875,-0.325192793218147,2.7076071972484E-5,1,0.999253354069792,40.0298881530762,1.97432380621347,17.7199976146221,-3.49802030181494,-0.617586192869555,25,-0.000327202948707961,-0.325182800659653,-0.000542983982286457,300.0059814,300.0075073,-6775.810546875,-6756.7978515625,50.3829927211015,18.7734845879325,7.92135,0,0,0,4449,299.94685,-6766.30419921875,,,,,,,,,,,,,,,,,17.047815,,,,,,300.00674435,,,,
,25620614.06,300.0075989,-6808.51098632813,-0.325257857185181,1.464673393501E-5,1,0.999253354069792,40.0298881530762,1.9743195801931,17.7199976146221,-3.49869212220395,-0.617827044687566,25,-0.00033829001426624,-0.325247847004058,-0.000554112797093838,300.0074463,300.0077515,-6817.701171875,-6799.32080078125,50.2665300717361,18.7721670258528,7.92375,0,0,0,4449,299.9464,-6808.51098632813,,,,,,,,,,,,,,,,,17.047815,,,,,,300.0075989,,,,
,25620616.95,300.00798035,-6866.31420898438,-0.325414403355187,2.91557397054817E-5,1,0.999253354069792,40.0298881530762,1.97441479238963,17.7199976146221,-3.50056808810459,-0.617977665805169,25,-0.000322170864844549,-0.325404395755534,-0.000538094167619077,300.0079041,300.0080566,-6875.05419921875,-6857.57421875,50.1571020790438,18.7712662965285,7.9287,0,0,0,4449,299.94855,-6866.31420898438,,,,,,,,,,,,,,,,,17.047815,,,,,,300.00798035,,,,
,25620618.97,300.0074768,-6906.89208984375,-0.32550260388144,2.22667926552207E-5,1,0.999253354069792,40.0298881530762,1.97447798331638,17.7199976146221,-3.50162733692207,-0.618145293827902,25,-0.000320511180047911,-0.325492599593758,-0.000536494087880085,300.0073242,300.0076294,-6918.30712890625,-6895.47705078125,50.3986252914861,18.7714048538369,7.9287,0,0,0,4449,299.9457,-6906.89208984375,,,,,,,,,,,,,,,,,17.047815,,,,,,300.0074768,,,,
,25620621.98,300.0078583,-6967.13891601562,-0.325626103875159,2.22216610937884E-5,1,0.999253354069792,40.0298881530762,1.97437077070562,17.7199976146221,-3.50275872231173,-0.61843520445366,25,-0.000328764372030695,-0.325616086732058,-0.00054482794435466,300.0068665,300.0088501,-6979.11279296875,-6955.1650390625,50.5330653967938,18.7715926920699,7.92135,0,0,0,4449,299.94445,-6967.13891601562,,,,,,,,,,,,,,,,,17.047815,,,,,,300.0078583,,,,
,25620624.02,300.0082245,-7008.4580078125,-0.325688804496042,1.77537556327183E-5,1,0.999253354069792,40.0298881530762,1.9743533387799,17.7199976146221,-3.50339220820673,-0.618613874787688,25,-0.000334845137917681,-0.325678777188082,-0.000550957091604566,300.007843,300.008606,-7017.3564453125,-6999.5595703125,50.483041171563,18.7716093393321,7.93355,0,0,0,4449,299.9346,-7008.4580078125,,,,,,,,,,,,,,,,,17.047815,,,,,,300.0082245,,,,
,25620626.885,300.0076752,-7065.89672851562,-0.325821841319028,2.47782730215613E-5,1,0.999253354069792,40.0298881530762,1.97437547211573,17.7199976146221,-3.50488968372936,-0.618709091991269,25,-0.00031973000942153,-0.325811825621334,-0.00053592882912813,300.0067139,300.0086365,-7076.4609375,-7055.33251953125,50.5518244812554,18.7717253563383,7.9262,0,0,0,4449,299.93445,-7065.89672851562,,,,,,,,,,,,,,,,,17.785473,,,,,,300.0076752,,,,
,25620628.905,300.00860595,-7105.75756835938,-0.325888377171444,2.61555340427637E-5,1,0.999253354069792,40.0298881530762,1.97429350677518,17.7199976146221,-3.50543145843254,-0.619008968162751,25,-0.000338211522250756,-0.325878338292024,-0.000554451075308174,300.0084534,300.0087585,-7116.2119140625,-7095.30322265625,50.2751279854476,18.7730691295831,7.9262,0,0,0,4449,299.93615,-7105.75756835938,,,,,,,,,,,,,,,,,17.785473,,,,,,300.00860595,,,,
,25620631.93,300.0081787,-7166.46630859375,-0.325994184595959,1.82818472449956E-5,1,0.999253354069792,40.0298881530762,1.9744302524546,17.7199976146221,-3.50685809963413,-0.618929903360941,25,-0.000308487281081446,-0.325984166875397,-0.000524793469401343,300.0081482,300.0082092,-7177.47998046875,-7155.45263671875,50.4509944022746,18.7715650469706,7.93355,0,0,0,4449,299.9389,-7166.46630859375,,,,,,,,,,,,,,,,,17.416636,,,,,,300.0081787,,,,
,25620633.955,300.00906375,-7206.88623046875,-0.326090654304638,2.818806722334E-5,1,0.999253354069792,40.0298881530762,1.97440487249281,17.7199976146221,-3.50782975985388,-0.619236026292129,25,-0.000320719864607563,-0.326080617180241,-0.000537085871709371,300.0084534,300.0096741,-7217.81494140625,-7195.95751953125,50.3900273777746,18.7713330772933,7.914,0,0,0,4449,299.9417,-7206.88623046875,,,,,,,,,,,,,,,,,17.047815,,,,,,300.00906375,,,,
,25620636.87,300.0094757,-7265.44287109375,-0.326179817468432,2.81520017510554E-5,1,0.999253354069792,40.0298881530762,1.97433359483699,17.7199976146221,-3.50867241135167,-0.619357714237686,25,-0.000318369152778502,-0.326169775301662,-0.000534792755373872,300.0090942,300.0098572,-7275.60546875,-7255.2802734375,50.1571020790438,18.77351408865,7.93115,0,0,0,4449,299.9412,-7265.44287109375,,,,,,,,,,,,,,,,,17.785473,,,,,,300.0094757,,,,
,25620638.91,300.0097046,-7306.42236328125,-0.326278511942128,1.9238979052069E-5,1,0.999253354069792,40.0298881530762,1.97428340393335,17.7199976146221,-3.50961084367246,-0.619746090083084,25,-0.000338548951498288,-0.32626845147413,-0.000555033891622721,300.0096741,300.0097351,-7317.6181640625,-7295.2265625,50.2258853887361,18.774549993854,7.92135,0,0,0,4449,299.94365,-7306.42236328125,,,,,,,,,,,,,,,,,17.047815,,,,,,300.0097046,,,,
,25620641.945,300.0102692,-7367.896484375,-0.326386739500042,2.45228104511754E-5,1,0.999253354069792,40.0298881530762,1.97429514166161,17.7199976146221,-3.51079369332922,-0.619961944575339,25,-0.000339291508682708,-0.326376669787139,-0.000555847299313718,300.0098267,300.0107117,-7378.49658203125,-7357.29638671875,50.4611555730246,18.7746168985478,7.92135,0,0,0,4449,299.9422,-7367.896484375,,,,,,,,,,,,,,,,,17.047815,,,,,,300.0102692,,,,
,25620644.03,300.010437,-7408.94848632813,-0.326439258039831,1.31121795493512E-5,1,0.999253354069792,40.0298881530762,1.97439380263973,17.7199976146221,-3.51159575532004,-0.619695582228712,25,-0.00030256613718022,-0.326429209578482,-0.000519156514747959,300.0102844,300.0105896,-7421.02001953125,-7396.876953125,50.4971104849092,18.7719574337435,7.914,0,0,0,4449,299.9421,-7408.94848632813,,,,,,,,,,,,,,,,,17.047815,,,,,,300.010437,,,,
,25620647.015,300.01022335,-7468.44165039063,-0.326541063822376,2.37413564279699E-5,1,0.999253354069792,40.0298881530762,1.97426673137436,17.7199976146221,-3.51241856191139,-0.620171501935667,25,-0.000332478388339195,-0.3265309946318,-0.000549134551462223,300.009613,300.0108337,-7478.203125,-7458.68017578125,50.056272000063,18.7725567798978,7.92865,0,0,0,4449,299.94065,-7468.44165039063,,,,,,,,,,,,,,,,,15.941451,,,,,,300.01022335,,,,
,25620649.01,300.00971985,-7508.52124023437,-0.326589061075138,1.96861492030215E-5,1,0.999253354069792,40.0298881530762,1.97430046987512,17.7199976146221,-3.51304474058229,-0.619973863208077,25,-0.00030474362560768,-0.326579014025048,-0.0005214301607432,300.009491,300.0099487,-7517.15234375,-7499.89013671875,50.6518729317169,18.771900612998,7.93845,0,0,0,4449,299.9417,-7508.52124023437,,,,,,,,,,,,,,,,,17.047815,,,,,,300.00971985,,,,
,25620651.875,300.01028445,-7565.86254882813,-0.326700954060622,2.85350229474695E-5,1,0.999253354069792,40.0298881530762,1.97417385753431,17.7199976146221,-3.51396096262511,-0.620558100830417,25,-0.000342949705392216,-0.326690873072919,-0.000559705316691314,300.0101929,300.010376,-7576.52392578125,-7555.201171875,50.1438143942168,18.7726251791891,7.9238,0,0,0,4449,299.944,-7565.86254882813,,,,,,,,,,,,,,,,,15.941451,,,,,,300.01028445,,,,
,25620653.97,300.01065065,-7607.61938476563,-0.326781824742564,1.34952657470381E-5,1,0.999253354069792,40.0298881530762,1.97430886902608,17.7199976146221,-3.51510256558101,-0.620512586348533,25,-0.000320756667310295,-0.326771752513354,-0.000537565585227492,300.0106201,300.0106812,-7618.75439453125,-7596.484375,50.3642336366399,18.7733487557349,7.9238,0,0,0,4449,299.94345,-7607.61938476563,,,,,,,,,,,,,,,,,17.785473,,,,,,300.01065065,,,,
,25620656.975,300.0116272,-7668.15844726563,-0.326883979682002,1.1741428854681E-5,1,0.999253354069792,40.0298881530762,1.97431158741818,17.7199976146221,-3.51618955631476,-0.620800718869686,25,-0.000329534613817286,-0.326873888918935,-0.000546410714347433,300.0115967,300.0116577,-7677.810546875,-7658.50634765625,50.1774244205438,18.7750319842033,7.93115,0,0,0,4449,299.9413,-7668.15844726563,,,,,,,,,,,,,,,,,17.785473,,,,,,300.0116272,,,,
,25620658.91,300.01124575,-7707.52026367187,-0.326947815973653,2.53596954605431E-5,1,0.999253354069792,40.0298881530762,1.97423940412877,17.7199976146221,-3.51673433902002,-0.621008712219151,25,-0.000339678470511939,-0.326937720230367,-0.000556597662640885,300.0110779,300.0114136,-7715.93212890625,-7699.1083984375,50.422074147063,18.7735023432546,7.92625,0,0,0,4449,299.93845,-7707.52026367187,,,,,,,,,,,,,,,,,17.047815,,,,,,300.01124575,,,,
,25620661.91,300.01211545,-7766.96484375,-0.327041402143677,2.59894618796934E-5,1,0.999253354069792,40.0298881530762,1.97423256762354,17.7199976146221,-3.51777160934995,-0.620943018794578,25,-0.000317341172940459,-0.327031310008923,-0.000534320738240251,300.0120239,300.012207,-7776.42236328125,-7757.50732421875,50.2055630472361,18.7759285047408,7.9336,0,0,0,4449,299.93875,-7766.96484375,,,,,,,,,,,,,,,,,17.416636,,,,,,300.01211545,,,,
,25620664.19,300.01261905,-7812.76953125,-0.32711270031049,1.17121936267129E-5,1,0.999253354069792,40.0298881530762,1.9743533728915,17.7199976146221,-3.51872325268953,-0.62123424299079,25,-0.000328519840571119,-0.327102593489534,-0.000545547810797875,300.0124512,300.0127869,-7823.5400390625,-7801.9990234375,50.3017033551015,18.7745576505294,7.9189,0,0,0,4449,299.93515,-7812.76953125,,,,,,,,,,,,,,,,,15.941451,,,,,,300.01261905,,,,
,25620666.96,300.0127411,-7868.00805664062,-0.327194398725855,2.00782999971351E-5,1,0.999253354069792,40.0298881530762,1.97428659496299,17.7199976146221,-3.51948035032238,-0.621414572621694,25,-0.000332813132395339,-0.327184285766171,-0.000549890925850785,300.0124207,300.0130615,-7877.61181640625,-7858.404296875,50.4056599481592,18.7734679940344,7.92625,0,0,0,4449,299.9378,-7868.00805664062,,,,,,,,,,,,,,,,,17.047815,,,,,,300.0127411,,,,
,25620668.955,300.0142212,-7908.11206054687,-0.327235137555188,1.60927081143529E-5,1,0.999253354069792,40.0298881530762,1.97429889204092,17.7199976146221,-3.51992320669782,-0.621587621318868,25,-0.000341406019066928,-0.327225002978412,-0.000558510917749635,300.0142212,300.0142212,-7919.74560546875,-7896.478515625,50.3337501243899,18.7736901607285,7.9336,0,0,0,4449,299.9357,-7908.11206054687,,,,,,,,,,,,,,,,,17.047815,,,,,,300.0142212,,,,
,25620671.87,300.01338195,-7966.4013671875,-0.327333087947906,3.45000536312999E-5,1,0.999253354069792,40.0298881530762,1.97419952683003,17.7199976146221,-3.52082912315546,-0.621620830857864,25,-0.000330081103405998,-0.327322966428259,-0.000547249166085027,300.0123901,300.0143738,-7976.61279296875,-7956.18994140625,50.3056114976976,18.7739998769614,7.93845,0,0,0,4449,299.9358,-7966.4013671875,,,,,,,,,,,,,,,,,15.941451,,,,,,300.01338195,,,,
,25620673.93,300.0134888,-8007.830078125,-0.327382795669435,2.30519653168363E-5,1,0.999253354069792,40.0298881530762,1.97431854500586,17.7199976146221,-3.52157681128291,-0.621693246209409,25,-0.000324757125340833,-0.327372674982551,-0.000541959837224734,300.0131226,300.013855,-8018.1875,-7997.47265625,50.5651121660823,18.7716163664441,7.93355,0,0,0,4449,299.9323,-8007.830078125,,,,,,,,,,,,,,,,,15.941451,,,,,,300.0134888,,,,
,25620676.07,300.01423645,-8050.42626953125,-0.327435202544394,3.45510548215048E-5,1,0.999253354069792,40.0298881530762,1.97426767121207,17.7199976146221,-3.52204198682591,-0.621844294163932,25,-0.000331024851212164,-0.327425068844045,-0.000548260639573752,300.0137329,300.01474,-8060.17578125,-8040.6767578125,50.3548540944092,18.7743032583664,7.92625,0,0,0,4449,299.93225,-8050.42626953125,,,,,,,,,,,,,,,,,15.941451,,,,,,300.01423645,,,,
,25620679.04,300.0134125,-8110.1259765625,-0.327519342832383,1.92658417734383E-5,1,0.999253354069792,40.0298881530762,1.97413187811996,17.7199976146221,-3.52274964544589,-0.6217688884406,25,-0.000313047450090483,-0.32750922681694,-0.000530338066542529,300.0133667,300.0134583,-8120.25244140625,-8099.99951171875,50.2102528183515,18.7752008019266,7.93355,0,0,0,4449,299.93155,-8110.1259765625,,,,,,,,,,,,,,,,,15.941451,,,,,,300.0134125,,,,
,25620681.06,300.01296995,-8150.32666015625,-0.327575341699681,2.21274913566135E-5,1,0.999253354069792,40.0298881530762,1.97407004482822,17.7199976146221,-3.52320393028834,-0.622099330405048,25,-0.000335667280799631,-0.327565213476833,-0.000552993178217269,300.0125732,300.0133667,-8161.169921875,-8139.4833984375,50.1383429945822,18.7766294813409,7.9287,0,0,0,4449,299.93125,-8150.32666015625,,,,,,,,,,,,,,,,,17.416636,,,,,,300.01296995,,,,
,25620683.85,300.013504,-8206.6591796875,-0.327639698333472,1.91735638714224E-5,1,0.999253354069792,40.0298881530762,1.97411962030414,17.7199976146221,-3.52402154760406,-0.622003396469222,25,-0.000314070012485634,-0.327629577495926,-0.000531436012363559,300.013092,300.013916,-8216.4326171875,-8196.8857421875,50.5830896220246,18.7744337448477,7.9336,0,0,0,4449,299.93265,-8206.6591796875,,,,,,,,,,,,,,,,,17.047815,,,,,,300.013504,,,,
,25620686.095,300.01457215,-8251.74755859375,-0.327693652060685,2.2093538972058E-5,1,0.999253354069792,40.0298881530762,1.97414800647235,17.7199976146221,-3.52465270607347,-0.622100011815148,25,-0.000312791108057041,-0.327683520085971,-0.000530190347037607,300.013916,300.0152283,-8261.6552734375,-8241.83984375,50.6495280461592,18.7740623368004,7.92135,0,0,0,4449,299.93375,-8251.74755859375,,,,,,,,,,,,,,,,,17.047815,,,,,,300.01457215,,,,
,25620688.93,300.01382445,-8308.78466796875,-0.327772643199136,2.89347051219069E-5,1,0.999253354069792,40.0298881530762,1.97413282390633,17.7199976146221,-3.52550894371465,-0.622060543544535,25,-0.000295682561549026,-0.327762527663711,-0.000513133997139872,300.0135193,300.0141296,-8316.990234375,-8300.5791015625,50.4033150626015,18.7736475390467,7.92625,0,0,0,4449,299.9322,-8308.78466796875,,,,,,,,,,,,,,,,,15.941451,,,,,,300.01382445,,,,
,25620692.08,300.0141754,-8371.0859375,-0.327848511977623,2.37062447890954E-5,1,0.999253354069792,40.0298881530762,1.97411832115659,17.7199976146221,-3.52624468823347,-0.622516365807562,25,-0.000325144980412414,-0.327838371098372,-0.000542646078444676,300.0140381,300.0143127,-8381.9296875,-8360.2421875,50.4095680907553,18.7739788120263,7.9287,0,0,0,4449,299.9293,-8371.0859375,,,,,,,,,,,,,,,,,17.047815,,,,,,300.0141754,,,,
,25620694.015,300.01425175,-8410.15625,-0.327895233357406,2.67851532155325E-5,1,0.999253354069792,40.0298881530762,1.97422312804226,17.7199976146221,-3.52690265405121,-0.622770556860277,25,-0.00033763788800762,-0.32788508214774,-0.000555168181220523,300.0141602,300.0143433,-8419.2001953125,-8401.1123046875,50.5252491116015,18.7739186919107,7.9384,0,0,0,4449,299.9293,-8410.15625,,,,,,,,,,,,,,,,,15.941451,,,,,,300.01425175,,,,
,25620696.11,300.0143738,-8451.98583984375,-0.327948315525815,1.8142679620721E-5,1,0.999253354069792,40.0298881530762,1.97419876357005,17.7199976146221,-3.52749557690947,-0.622501776432297,25,-0.000304020293619359,-0.327938183834966,-0.00052158645458426,300.0143433,300.0144043,-8461.5771484375,-8442.39453125,50.6002854494477,18.7752461663409,7.9238,0,0,0,4449,299.92795,-8451.98583984375,,,,,,,,,,,,,,,,,15.941451,,,,,,300.0143738,,,,
,25620699.11,300.01390075,-8511.98974609375,-0.328017188081064,2.44486406771724E-5,1,0.999253354069792,40.0298881530762,1.97414475653539,17.7199976146221,-3.52812992926584,-0.622697502143308,25,-0.000311640704799966,-0.328007054177724,-0.000529249758735065,300.0137634,300.0140381,-8521.6298828125,-8502.349609375,50.5447898245823,18.773838602341,7.93355,0,0,0,4449,299.9284,-8511.98974609375,,,,,,,,,,,,,,,,,15.941451,,,,,,300.01390075,,,,
,25620701.06,300.01289365,-8551.35205078125,-0.328068738945394,1.20784354990511E-5,1,0.999253354069792,40.0298881530762,1.97409839864382,17.7199976146221,-3.52860785390891,-0.622766943724958,25,-0.000310342221440386,-0.328058614054112,-0.000527988646684801,300.0127563,300.013031,-8564.15234375,-8538.5517578125,50.6409301324477,18.7743525987821,7.9311,0,0,0,4449,299.9231,-8551.35205078125,,,,,,,,,,,,,,,,,15.941451,,,,,,300.01289365,,,,
,25620704.06,300.01394655,-8611.2587890625,-0.328148549478359,1.05037604139694E-5,1,0.999253354069792,40.0298881530762,1.97408924864935,17.7199976146221,-3.52940181192992,-0.623193220899666,25,-0.000336221565957182,-0.328138394807696,-0.00055391734667012,300.0138245,300.0140686,-8621.87109375,-8600.646484375,50.4533392878323,18.7749581381879,7.9311,0,0,0,4449,299.9238,-8611.2587890625,,,,,,,,,,,,,,,,,15.941451,,,,,,300.01394655,,,,
,25620707,300.013855,-8669.9130859375,-0.328215123839443,3.61095250989017E-5,1,0.999253354069792,40.0298881530762,1.9741879895642,17.7199976146221,-3.53035574645904,-0.622955597428365,25,-0.000299678615196129,-0.328204992259922,-0.000517420185727274,300.0138245,300.0138855,-8680.2705078125,-8659.5556640625,50.3556357229284,18.7746380699899,7.9384,0,0,0,4449,299.9207,-8669.9130859375,,,,,,,,,,,,,,,,,17.416636,,,,,,300.013855,,,,
,25620708.835,300.01567075,-8707.18408203125,-0.328264227317053,2.1209705925802E-5,1,0.999253354069792,40.0298881530762,1.97418664133096,17.7199976146221,-3.53084159389701,-0.623275255789058,25,-0.000320817324768835,-0.328254062423435,-0.000538588317394648,300.0153198,300.0160217,-8717.58984375,-8696.7783203125,50.0820657411976,18.7744047142449,7.9311,0,0,0,4449,299.922,-8707.18408203125,,,,,,,,,,,,,,,,,15.941451,,,,,,300.01567075,,,,
,25620711.805,300.01441955,-8766.27587890625,-0.32832598307994,2.62313975652169E-5,1,0.999253354069792,40.0298881530762,1.97412752786089,17.7199976146221,-3.53140985273604,-0.623346552276255,25,-0.000318261315467945,-0.328315830407209,-0.000536073698384141,300.0142822,300.0145569,-8776.037109375,-8756.5146484375,50.249334244313,18.7754958701666,7.93355,0,0,0,4449,299.9191,-8766.27587890625,,,,,,,,,,,,,,,,,15.941451,,,,,,300.01441955,,,,
,25620713.835,300.01379395,-8806.8662109375,-0.328367784803562,2.72046896498561E-5,1,0.999253354069792,40.0298881530762,1.97418676204,17.7199976146221,-3.53198712713964,-0.623293899427454,25,-0.000304368696286729,-0.328357646416461,-0.000522207920607122,300.0137024,300.0138855,-8816.833984375,-8796.8984375,50.3157726684476,18.7749955008424,7.94085,0,0,0,4449,299.9189,-8806.8662109375,,,,,,,,,,,,,,,,,17.047815,,,,,,300.01379395,,,,
,25620716.96,300.0139465,-8869.677734375,-0.328455493145623,2.29000623695202E-5,1,0.999253354069792,40.0298881530762,1.97415799704396,17.7199976146221,-3.53284364221337,-0.623666385110255,25,-0.00032440922703445,-0.328445337559155,-0.000542303113693775,300.0137634,300.0141296,-8879.171875,-8860.18359375,50.2618403006207,18.7775595644586,7.9311,0,0,0,4449,299.9196,-8869.677734375,,,,,,,,,,,,,,,,,17.416636,,,,,,300.0139465,,,,
,25620718.82,300.0131531,-8906.66943359375,-0.328477644254027,2.60328157749269E-5,1,0.999253354069792,40.0298881530762,1.97416742272336,17.7199976146221,-3.53310267090841,-0.623685304599897,25,-0.000322016244191056,-0.328467497667172,-0.000539922729637459,300.01297,300.0133362,-8917.318359375,-8896.0205078125,50.0015580037168,18.7757307839291,7.9238,0,0,0,4449,299.92055,-8906.66943359375,,,,,,,,,,,,,,,,,15.941451,,,,,,300.0131531,,,,
,25620721.845,300.0139923,-8967.46337890625,-0.32853755703208,2.56980143424783E-5,1,0.999253354069792,40.0298881530762,1.97409094234197,17.7199976146221,-3.53360485822949,-0.623840370641295,25,-0.00032806743611921,-0.328527396640434,-0.00054600950503536,300.0130615,300.0149231,-8978.3427734375,-8956.583984375,50.3532908373707,18.777241865715,7.9433,0,0,0,4449,299.92255,-8967.46337890625,,,,,,,,,,,,,,,,,17.785473,,,,,,300.0139923,,,,
,25620723.835,300.01426695,-9007.28759765625,-0.328562722640467,2.48857896890008E-5,1,0.999253354069792,40.0298881530762,1.9740609002624,17.7199976146221,-3.53389102277429,-0.623497782039621,25,-0.000292647511736615,-0.328552582271659,-0.000510607160927179,300.0140686,300.0144653,-9017.51171875,-8997.0634765625,50.42520066114,18.7770741980138,7.93355,0,0,0,4449,299.92105,-9007.28759765625,,,,,,,,,,,,,,,,,15.941451,,,,,,300.01426695,,,,
,25620726.845,300.0129242,-9067.53466796875,-0.328633084108571,1.87694472046465E-5,1,0.999253354069792,40.0298881530762,1.97392010110401,17.7199976146221,-3.53437361063616,-0.623779016740103,25,-0.000310394139268513,-0.328622943341374,-0.000528398235635915,300.0126648,300.0131836,-9076.931640625,-9058.1376953125,50.1907121053707,18.7771790283386,7.93355,0,0,0,4449,299.92045,-9067.53466796875,,,,,,,,,,,,,,,,,15.941451,,,,,,300.0129242,,,,
,25620728.795,300.01332095,-9106.84814453125,-0.328681961856128,2.71026732762118E-5,1,0.999253354069792,40.0298881530762,1.97404579434711,17.7199976146221,-3.5350740475792,-0.624139506138914,25,-0.000331800571092451,-0.328671801669164,-0.000549834206604027,300.0131531,300.0134888,-9116.4150390625,-9097.28125,50.2602770435822,18.778590047901,7.936,0,0,0,4449,299.92135,-9106.84814453125,,,,,,,,,,,,,,,,,17.785473,,,,,,300.01332095,,,,
,25620731.935,300.0130005,-9169.39208984375,-0.328741072030702,2.96094272262319E-5,1,0.999253354069792,40.0298881530762,1.97414783894639,17.7199976146221,-3.5359206048711,-0.624076989213845,25,-0.000312750897246849,-0.328730926193623,-0.00053082088582587,300.0128784,300.0131226,-9179.7978515625,-9158.986328125,50.3720499218323,18.7754562607872,7.9287,0,0,0,4449,299.92265,-9169.39208984375,,,,,,,,,,,,,,,,,17.047815,,,,,,300.0130005,,,,
,25620733.84,300.01283265,-9207.4052734375,-0.328789304698185,2.2787196852037E-5,1,0.999253354069792,40.0298881530762,1.97407864224929,17.7199976146221,-3.53634117819534,-0.624032331387483,25,-0.000302077049058038,-0.32877916614464,-0.000520179453037669,300.0125427,300.0131226,-9218.1875,-9196.623046875,50.0468924578322,18.7777396475135,7.94575,0,0,0,4449,299.9209,-9207.4052734375,,,,,,,,,,,,,,,,,17.785473,,,,,,300.01283265,,,,
,25620736.835,300.01298525,-9267.72509765625,-0.328845675332341,2.60484266835343E-5,1,0.999253354069792,40.0298881530762,1.97406102911999,17.7199976146221,-3.53689703753807,-0.624249463980134,25,-0.000312863327076152,-0.328835526453081,-0.00053100223169939,300.012085,300.0138855,-9277.09765625,-9258.3525390625,50.3290603532746,18.7767842239093,7.936,0,0,0,4449,299.91895,-9267.72509765625,,,,,,,,,,,,,,,,,17.047815,,,,,,300.01298525,,,,
,25620738.805,300.0127411,-9307.05029296875,-0.328892934230817,2.29501272943923E-5,1,0.999253354069792,40.0298881530762,1.9740153638672,17.7199976146221,-3.53726270286394,-0.624692562259093,25,-0.0003470449367013,-0.32888276388493,-0.00056521187905133,300.0126648,300.0128174,-9316.7265625,-9297.3740234375,50.4244190326207,18.7783677552852,7.9287,0,0,0,4449,299.9199,-9307.05029296875,,,,,,,,,,,,,,,,,17.047815,,,,,,300.0127411,,,,
,25620741.795,300.0122223,-9367.02978515625,-0.328948690756705,2.25914586842042E-5,1,0.999253354069792,40.0298881530762,1.97413026878754,17.7199976146221,-3.53816008781415,-0.624258688228839,25,-0.000293696556294398,-0.328938559363892,-0.000511901160390915,300.0117188,300.0127258,-9376.8037109375,-9357.255859375,50.4025334340823,18.7770949995815,7.9433,0,0,0,4449,299.9184,-9367.02978515625,,,,,,,,,,,,,,,,,15.941451,,,,,,300.0122223,,,,
,25620743.805,300.010849,-9407.09765625,-0.328957560624029,2.39540836762213E-5,1,0.999253354069792,40.0298881530762,1.97407622264784,17.7199976146221,-3.53810735172422,-0.6245766122301,25,-0.000323212452070286,-0.328947423291457,-0.000541419411717813,300.0101624,300.0115356,-9416.53125,-9397.6640625,50.3446929236592,18.7771568861133,7.93845,0,0,0,4449,299.91975,-9407.09765625,,,,,,,,,,,,,,,,,17.047815,,,,,,300.010849,,,,
,25620746.805,300.01231385,-9467.2470703125,-0.329043055332413,1.41260317328845E-5,1,0.999253354069792,40.0298881530762,1.97399692227944,17.7199976146221,-3.53888491377796,-0.624748818669656,25,-0.000326451790992098,-0.329032899092896,-0.000544710939121808,300.0121765,300.0124512,-9476.9716796875,-9457.5224609375,50.4056599481592,18.7792441299473,7.9482,0,0,0,4449,299.92225,-9467.2470703125,,,,,,,,,,,,,,,,,17.047815,,,,,,300.01231385,,,,
,25620748.82,300.01202395,-9508.1767578125,-0.32907462662821,2.61002887293998E-5,1,0.999253354069792,40.0298881530762,1.97402031525364,17.7199976146221,-3.53924114571101,-0.624949372915033,25,-0.000338895251990669,-0.329064463982335,-0.000557175894898717,300.0116272,300.0124207,-9517.7919921875,-9498.5615234375,50.4166027474284,18.7785217204079,7.936,0,0,0,4449,299.9194,-9508.1767578125,,,,,,,,,,,,,,,,,17.047815,,,,,,300.01202395,,,,
,25620751.82,300.0133057,-9567.70703125,-0.329111061715773,2.51616740239081E-5,1,0.999253354069792,40.0298881530762,1.97407033246963,17.7199976146221,-3.53980420284518,-0.624545921742282,25,-0.000293594139295917,-0.329100915552709,-0.000511897077146812,300.0131531,300.0134583,-9578.35546875,-9557.05859375,50.5346286538323,18.7768367734436,7.94575,0,0,0,4449,299.92055,-9567.70703125,,,,,,,,,,,,,,,,,17.047815,,,,,,300.0133057,,,,
,25620753.79,300.01263425,-9607.33642578125,-0.329157115443592,1.76417071293198E-5,1,0.999253354069792,40.0298881530762,1.97408836666537,17.7199976146221,-3.5403087145027,-0.624763039144764,25,-0.000305185179026823,-0.329146966816229,-0.000523519079682418,300.0125122,300.0127563,-9617.5478515625,-9597.125,50.5150879408515,18.7775486722331,7.93115,0,0,0,4449,299.91795,-9607.33642578125,,,,,,,,,,,,,,,,,15.941451,,,,,,300.01263425,,,,
,25620756.835,300.0119171,-9668.21533203125,-0.329220097944503,1.38529195216826E-5,1,0.999253354069792,40.0298881530762,1.97417879677337,17.7199976146221,-3.5411094768945,-0.625090945112312,25,-0.00032207062779569,-0.329209943653992,-0.000540442530068666,300.0116882,300.012146,-9678.0615234375,-9658.369140625,50.7011155284284,18.7785182090476,7.9409,0,0,0,4449,299.9191,-9668.21533203125,,,,,,,,,,,,,,,,,17.047815,,,,,,300.0119171,,,,
,25620758.905,300.01245115,-9709.65625,-0.329244449203849,2.58898106663189E-5,1,0.999253354069792,40.0298881530762,1.97420012463575,17.7199976146221,-3.54143843026384,-0.624969731604996,25,-0.000305930753103958,-0.329234299605086,-0.000524318848931091,300.0123596,300.0125427,-9718.0810546875,-9701.2314453125,50.3063931262169,18.7760932969947,7.9409,0,0,0,4449,299.9178,-9709.65625,,,,,,,,,,,,,,,,,17.047815,,,,,,300.01245115,,,,
,25620761.825,300.01202395,-9768.37158203125,-0.329297012661289,1.60673700783956E-5,1,0.999253354069792,40.0298881530762,1.97412260958161,17.7199976146221,-3.54188113712721,-0.624987998036055,25,-0.000300585405389737,-0.329286869551638,-0.00051900550601453,300.0110779,300.01297,-9778.498046875,-9758.2451171875,50.3486010662553,18.7777954720103,7.93115,0,0,0,4449,299.91875,-9768.37158203125,,,,,,,,,,,,,,,,,17.416636,,,,,,300.01202395,,,,
,25620763.795,300.01290895,-9807.61181640625,-0.329313528415441,1.23561667427405E-5,1,0.999253354069792,40.0298881530762,1.97416025673336,17.7199976146221,-3.54212224110598,-0.625036430020182,25,-0.000301132031744005,-0.329303375692382,-0.000519562353785989,300.0127869,300.013031,-9817.421875,-9797.8017578125,50.2532423869092,18.7771828009669,7.93845,0,0,0,4449,299.91785,-9807.61181640625,,,,,,,,,,,,,,,,,17.047815,,,,,,300.01290895,,,,
,25620766.78,300.01152035,-9867.87158203125,-0.329370090119066,2.88702437057741E-5,1,0.999253354069792,40.0298881530762,1.97401382666245,17.7199976146221,-3.54244363643282,-0.625304540599111,25,-0.00032024778369104,-0.329359937057045,-0.000538712708356576,300.0108337,300.012207,-9877.83984375,-9857.9033203125,50.3212440680823,18.7776775926634,7.9409,0,0,0,4449,299.91795,-9867.87158203125,,,,,,,,,,,,,,,,,17.785473,,,,,,300.01152035,,,,
,25620768.815,300.01208495,-9908.38818359375,-0.329399714216265,2.62869288613578E-5,1,0.999253354069792,40.0298881530762,1.97399185907864,17.7199976146221,-3.54277280583173,-0.625078949223483,25,-0.000294696795895741,-0.329389571670865,-0.000513181162524871,300.0117798,300.0123901,-9918.708984375,-9898.0673828125,50.6221710479861,18.7769953458664,7.9409,0,0,0,4449,299.9173,-9908.38818359375,,,,,,,,,,,,,,,,,17.047815,,,,,,300.01208495,,,,
,25620771.805,300.0113373,-9968.05126953125,-0.329441828713571,2.41709267722797E-5,1,0.999253354069792,40.0298881530762,1.9740405958821,17.7199976146221,-3.54328911025302,-0.625289518525049,25,-0.000305509793888041,-0.329431685403964,-0.000524019265073202,300.0107117,300.0119629,-9978.1533203125,-9957.94921875,50.3071747547361,18.77732937592,7.9458,0,0,0,4449,299.9176,-9968.05126953125,,,,,,,,,,,,,,,,,17.047815,,,,,,300.0113373,,,,
,25620773.79,300.01141355,-10007.8149414062,-0.329491538437262,1.80643489807242E-5,1,0.999253354069792,40.0298881530762,1.97410832575579,17.7199976146221,-3.5439555325053,-0.6253156640017,25,-0.000297310787494151,-0.329481398427494,-0.000515852143990301,300.0108337,300.0119934,-10018.4638671875,-9997.166015625,50.361107122563,18.7770812966202,7.9482,0,0,0,4449,299.9174,-10007.8149414062,,,,,,,,,,,,,,,,,17.047815,,,,,,300.01141355,,,,
,25620776.785,300.01113895,-10067.818359375,-0.329548494690586,2.45622679026976E-5,1,0.999253354069792,40.0298881530762,1.97408133629373,17.7199976146221,-3.5444972153665,-0.625555994801549,25,-0.000310414941488938,-0.32953834708124,-0.000528992877397493,300.0107117,300.0115662,-10076.619140625,-10059.017578125,50.1977467620438,18.7779158843545,7.9482,0,0,0,4449,299.9157,-10067.818359375,,,,,,,,,,,,,,,,,17.047815,,,,,,300.01113895,,,,
,25620778.76,300.0109863,-10107.3989257813,-0.329564499576676,2.46749358333547E-5,1,0.999253354069792,40.0298881530762,1.97404569418049,17.7199976146221,-3.54461915626327,-0.625513201823471,25,-0.000304631566330865,-0.329554356896698,-0.000523219698717283,300.0104675,300.0115051,-10116.9296875,-10097.8681640625,50.1164573960438,18.7769154439331,7.9482,0,0,0,4449,299.91465,-10107.3989257813,,,,,,,,,,,,,,,,,15.941451,,,,,,300.0109863,,,,
,25620781.9,300.00994875,-10170.150390625,-0.329597625264426,3.08012709709371E-5,1,0.999253354069792,40.0298881530762,1.97403749129415,17.7199976146221,-3.5449360482425,-0.625718470502947,25,-0.000318131420530175,-0.329587483232186,-0.000536738318925028,300.0095215,300.010376,-10179.146484375,-10161.154296875,50.2524607583899,18.7768063537155,7.9458,0,0,0,4449,299.91515,-10170.150390625,,,,,,,,,,,,,,,,,17.416636,,,,,,300.00994875,,,,
,25620783.76,300.0106964,-10207.4946289062,-0.329641726821061,2.58179545174834E-5,1,0.999253354069792,40.0298881530762,1.97396783039854,17.7199976146221,-3.54534513487053,-0.625471039111723,25,-0.000289352669886341,-0.329631595171366,-0.000507988816155299,300.0106506,300.0107422,-10217.5361328125,-10197.453125,50.54713471014,18.780296909859,7.9482,0,0,0,4449,299.9145,-10207.4946289062,,,,,,,,,,,,,,,,,15.941451,,,,,,300.0106964,,,,
,25620786.805,300.0101776,-10268.470703125,-0.329697879182818,1.19594718728102E-5,1,0.999253354069792,40.0298881530762,1.9739828466064,17.7199976146221,-3.54595826700669,-0.625676919685516,25,-0.000298216129495471,-0.329687745440856,-0.000516885903806466,300.0099792,300.010376,-10278.9248046875,-10258.0166015625,50.3783029499861,18.7776233376199,7.9409,0,0,0,4449,299.9157,-10268.470703125,,,,,,,,,,,,,,,,,15.941451,,,,,,300.0101776,,,,
,25620788.79,300.0105896,-10308.24609375,-0.329708754002565,1.63414130353674E-5,1,0.999253354069792,40.0298881530762,1.97405868848051,17.7199976146221,-3.54619680193446,-0.625769511026001,25,-0.000302781000015028,-0.329698612918292,-0.00052145649968877,300.0099182,300.011261,-10318.7001953125,-10297.7919921875,50.2688749572938,18.7765843981495,7.94335,0,0,0,4449,299.9155,-10308.24609375,,,,,,,,,,,,,,,,,15.941451,,,,,,300.0105896,,,,
,25620791.79,300.01042175,-10368.34765625,-0.329758014004607,2.27926600951065E-5,1,0.999253354069792,40.0298881530762,1.97420484733425,17.7199976146221,-3.54694845275042,-0.626073468322561,25,-0.000318275726687207,-0.329747863116049,-0.000536980321041067,300.0100098,300.0108337,-10378.6318359375,-10358.0634765625,50.3188991825246,18.7767866733042,7.9482,0,0,0,4449,299.91645,-10368.34765625,,,,,,,,,,,,,,,,,15.941451,,,,,,300.01042175,,,,
,25620793.76,300.0101776,-10407.6606445312,-0.329796234216656,3.25057371831265E-5,1,0.999253354069792,40.0298881530762,1.97400629557813,17.7199976146221,-3.54698057352032,-0.626302512837677,25,-0.000338453581770312,-0.329786071176706,-0.000557183491867549,300.0098572,300.010498,-10417.8720703125,-10397.44921875,50.4580290589476,18.7802699378939,7.95065,0,0,0,4449,299.91405,-10407.6606445312,,,,,,,,,,,,,,,,,15.941451,,,,,,300.0101776,,,,
,25620796.75,300.0100403,-10467.591796875,-0.32981755766889,1.53263189139758E-5,1,0.999253354069792,40.0298881530762,1.97395206174246,17.7199976146221,-3.547182575336,-0.625951692040861,25,-0.000303626515788261,-0.329807418546288,-0.000522370623811199,300.0099182,300.0101624,-10477.51171875,-10457.671875,50.2579321580245,18.7780587096073,7.9409,0,0,0,4449,299.91255,-10467.591796875,,,,,,,,,,,,,,,,,17.047815,,,,,,300.0100403,,,,
,25620798.755,300.00881955,-10507.92578125,-0.329841692707578,1.84756046015912E-5,1,0.999253354069792,40.0298881530762,1.97402169671072,17.7199976146221,-3.54757738739026,-0.62593033009622,25,-0.000295445639543203,-0.329831570938618,-0.000514200807728647,300.0085754,300.0090637,-10518.2587890625,-10497.5927734375,50.442396488563,18.7775432834425,7.9433,0,0,0,4449,299.9168,-10507.92578125,,,,,,,,,,,,,,,,,17.047815,,,,,,300.00881955,,,,
,25620801.755,300.0088654,-10568.0268554688,-0.329896816444996,1.60109482849501E-5,1,0.999253354069792,40.0298881530762,1.97403483181409,17.7199976146221,-3.54815378763399,-0.626261334157634,25,-0.000316171564416544,-0.329886678846218,-0.000534962308174274,300.008606,300.0091248,-10578.4326171875,-10557.62109375,50.2985768410246,18.7776219725581,7.94335,0,0,0,4449,299.91455,-10568.0268554688,,,,,,,,,,,,,,,,,17.047815,,,,,,300.0088654,,,,
,25620803.795,300.0091858,-10608.4956054688,-0.329890490330937,1.77372035441963E-5,1,0.999253354069792,40.0298881530762,1.97381467034234,17.7199976146221,-3.54775566153156,-0.62590820292564,25,-0.000290661238924131,-0.32988036695876,-0.000509445098066452,300.0081177,300.0102539,-10619.6669921875,-10597.32421875,50.5103981697361,18.7802388999721,7.9458,0,0,0,4449,299.91675,-10608.4956054688,,,,,,,,,,,,,,,,,15.941451,,,,,,300.0091858,,,,
,25620806.76,300.0089722,-10668.2075195312,-0.329953368916501,2.49259611186541E-5,1,0.999253354069792,40.0298881530762,1.97393197419377,17.7199976146221,-3.5485996177717,-0.626255856837547,25,-0.000308636695091541,-0.329943233598593,-0.000527464608062819,300.0089722,300.0089722,-10679.0634765625,-10657.3515625,50.3454745521784,18.7779024438015,7.9482,0,0,0,4449,299.91075,-10668.2075195312,,,,,,,,,,,,,,,,,17.047815,,,,,,300.0089722,,,,
,25620808.805,300.00852965,-10709.3325195312,-0.329983756705694,1.11621888547262E-5,1,0.999253354069792,40.0298881530762,1.97393052396322,17.7199976146221,-3.54891584875817,-0.626359497830987,25,-0.000312980862851537,-0.329973622240038,-0.000531826275741842,300.007843,300.0092163,-10718.328125,-10700.3369140625,50.6823564439669,18.7808204607251,7.958,0,0,0,4449,299.91185,-10709.3325195312,,,,,,,,,,,,,,,,,17.047815,,,,,,300.00852965,,,,
,25620811.75,300.0089722,-10767.974609375,-0.33001584037733,1.34859981141912E-5,1,0.999253354069792,40.0298881530762,1.97388444527922,17.7199976146221,-3.54918122272954,-0.626408960011593,25,-0.00031325030223286,-0.330005700555319,-0.000532114722410632,300.0087891,300.0091553,-10777.6513671875,-10758.2978515625,50.6596892169092,18.7792194316545,7.94575,0,0,0,4449,299.91185,-10767.974609375,,,,,,,,,,,,,,,,,15.941451,,,,,,300.0089722,,,,
,25620813.765,300.00865175,-10808.345703125,-0.33004285575191,3.20509840507924E-5,1,0.999253354069792,40.0298881530762,1.97383355307563,17.7199976146221,-3.54940122036665,-0.626348584773241,25,-0.00030433357073154,-0.330032724548461,-0.000523212683222223,300.0081482,300.0091553,-10818.9580078125,-10797.7333984375,50.2985768410246,18.7797656016933,7.9531,0,0,0,4449,299.9141,-10808.345703125,,,,,,,,,,,,,,,,,15.941451,,,,,,300.00865175,,,,
,25620816.75,300.0087891,-10868.1303710938,-0.33008621363332,1.53540210787016E-5,1,0.999253354069792,40.0298881530762,1.97386422525291,17.7199976146221,-3.54990749883964,-0.62651264380797,25,-0.000311115328188441,-0.33007607561955,-0.00053001900052641,300.008606,300.0089722,-10878.4755859375,-10857.78515625,50.4635004585823,18.7779661928139,7.9384,0,0,0,4449,299.91605,-10868.1303710938,,,,,,,,,,,,,,,,,17.047815,,,,,,300.0087891,,,,
,25620818.78,300.0083618,-10908.9877929688,-0.330092289010565,2.42162343607483E-5,1,0.999253354069792,40.0298881530762,1.97392929044806,17.7199976146221,-3.55008117000366,-0.626564173440054,25,-0.000313002925813594,-0.330082153752176,-0.000531911419566469,300.0081482,300.0085754,-10919.369140625,-10898.6064453125,50.3978436629669,18.7787804831985,7.9531,0,0,0,4449,299.91325,-10908.9877929688,,,,,,,,,,,,,,,,,17.047815,,,,,,300.0083618,,,,
,25620821.74,300.0072632,-10968.0556640625,-0.330143322748917,2.66897528768035E-5,1,0.999253354069792,40.0298881530762,1.97399852155372,17.7199976146221,-3.5507569763808,-0.626637605077695,25,-0.000308922025891248,-0.330133200034226,-0.000527860107120879,300.0067749,300.0077515,-10978.3037109375,-10957.8076171875,50.6417117609669,18.7792301735995,7.94575,0,0,0,4449,299.9157,-10968.0556640625,,,,,,,,,,,,,,,,,15.941451,,,,,,300.0072632,,,,
,25620823.74,300.0081482,-11008.28125,-0.330165419813417,2.94175401266278E-5,1,0.999253354069792,40.0298881530762,1.97401164949024,17.7199976146221,-3.55100726399016,-0.626739632934462,25,-0.000314162971943857,-0.330155284423159,-0.000533112209451847,300.0079346,300.0083618,-11019.197265625,-10997.365234375,50.3790845785053,18.7778141967136,7.94575,0,0,0,4449,299.91775,-11008.28125,,,,,,,,,,,,,,,,,15.941451,,,,,,300.0081482,,,,
,25620826.71,300.00738525,-11067.7250976562,-0.330195446308257,3.11058566908653E-5,1,0.999253354069792,40.0298881530762,1.97390989366334,17.7199976146221,-3.55117022418497,-0.626680866740184,25,-0.000306299046577226,-0.330185322871733,-0.000525268218637925,300.0067749,300.0079956,-11077.9365234375,-11057.513671875,50.4384883459669,18.7788659300503,7.95555,0,0,0,4449,299.91535,-11067.7250976562,,,,,,,,,,,,,,,,,17.047815,,,,,,300.00738525,,,,
,25620828.755,300.0069275,-11108.509765625,-0.330251834257257,2.09183544277923E-5,1,0.999253354069792,40.0298881530762,1.973822448877,17.7199976146221,-3.55163218887301,-0.626727961687203,25,-0.000303248269926874,-0.330241715870625,-0.000522253312715234,300.0061035,300.0077515,-11119.09765625,-11097.921875,50.1703897638707,18.7809351492875,7.94575,0,0,0,4449,299.9154,-11108.509765625,,,,,,,,,,,,,,,,,17.047815,,,,,,300.0069275,,,,
,25620831.715,300.00750735,-11167.9790039062,-0.330279894824831,3.34460376489205E-5,1,0.999253354069792,40.0298881530762,1.97400186646771,17.7199976146221,-3.55224867280487,-0.626800408743899,25,-0.000300001430689057,-0.330269772326705,-0.000519021092829451,300.0074463,300.0075684,-11177.8134765625,-11158.14453125,50.2305751598515,18.7784516206675,7.95555,0,0,0,4449,299.91745,-11167.9790039062,,,,,,,,,,,,,,,,,17.047815,,,,,,300.00750735,,,,
,25620833.79,300.0071411,-11209.6259765625,-0.330310181696375,1.93157772139968E-5,1,0.999253354069792,40.0298881530762,1.97393392950657,17.7199976146221,-3.55242350479884,-0.627031520615046,25,-0.000318085896041332,-0.330300049830547,-0.000537126470960671,300.0066833,300.0075989,-11221.11328125,-11198.138671875,50.3908090062938,18.7793377315755,7.94575,0,0,0,4449,299.914,-11209.6259765625,,,,,,,,,,,,,,,,,17.047815,,,,,,300.0071411,,,,
,25620836.785,300.006958,-11269.4838867187,-0.330333221312785,1.12845417853829E-5,1,0.999253354069792,40.0298881530762,1.97398147346681,17.7199976146221,-3.55277818638224,-0.626946766969261,25,-0.000304825873576624,-0.33032309984176,-0.000523877036845832,300.0066833,300.0072327,-11279.92578125,-11259.0419921875,50.3314052388323,18.7792796505703,7.94575,0,0,0,4449,299.9172,-11269.4838867187,,,,,,,,,,,,,,,,,17.785473,,,,,,300.006958,,,,
,25620838.7,300.0070343,-11307.9223632813,-0.330341730316449,1.20047822158279E-5,1,0.999253354069792,40.0298881530762,1.97411550425082,17.7199976146221,-3.55306735211915,-0.627191050421364,25,-0.000322255961014744,-0.330331596026939,-0.00054131489638791,300.0061035,300.0079651,-11317.951171875,-11297.8935546875,50.3212440680823,18.7766084835848,7.95555,0,0,0,4449,299.9124,-11307.9223632813,,,,,,,,,,,,,,,,,17.785473,,,,,,300.0070343,,,,
,25620841.715,300.00704955,-11368.291015625,-0.330368965271596,2.69960606932643E-5,1,0.999253354069792,40.0298881530762,1.97388217668787,17.7199976146221,-3.55301501621561,-0.626852089055799,25,-0.000292556135185979,-0.330358850271369,-0.000511627826523111,300.0066833,300.0074158,-11378.6845703125,-11357.8974609375,50.3462561806976,18.77918699962,7.9482,0,0,0,4449,299.91685,-11368.291015625,,,,,,,,,,,,,,,,,15.941451,,,,,,300.00704955,,,,
,25620843.7,300.00791935,-11408.0903320312,-0.330389803479335,1.36586844661429E-5,1,0.999253354069792,40.0298881530762,1.97400782468515,17.7199976146221,-3.5534147755442,-0.627160124735683,25,-0.000313992487493715,-0.330379665109829,-0.000533075529622412,300.0075684,300.0082703,-11418.1435546875,-11398.037109375,50.3540724658899,18.7772726912991,7.96045,0,0,0,4449,299.91715,-11408.0903320312,,,,,,,,,,,,,,,,,17.047815,,,,,,300.00791935,,,,
,25620846.76,300.00704955,-11469.431640625,-0.330436797401762,2.48826278843462E-5,1,0.999253354069792,40.0298881530762,1.97393499484348,17.7199976146221,-3.55381743259723,-0.627099304888853,25,-0.000302144895015268,-0.33042667419956,-0.00052125915258467,300.0066833,300.0074158,-11479.7763671875,-11459.0869140625,50.2915421843515,18.7792029556915,7.96045,0,0,0,4449,299.91475,-11469.431640625,,,,,,,,,,,,,,,,,17.047815,,,,,,300.00704955,,,,
,25620848.71,300.00862125,-11508.1372070312,-0.330449889005773,3.10389796997271E-5,1,0.999253354069792,40.0298881530762,1.97381181325227,17.7199976146221,-3.55374169308367,-0.627111777357258,25,-0.000304488433233018,-0.330439748290852,-0.000523609679509964,300.008606,300.0086365,-11518.21484375,-11498.0595703125,50.4447413741207,18.7798230201059,7.958,0,0,0,4449,299.91485,-11508.1372070312,,,,,,,,,,,,,,,,,17.047815,,,,,,300.00862125,,,,
,25620851.83,300.00794985,-11570.8515625,-0.330475861812902,3.12525475689542E-5,1,0.999253354069792,40.0298881530762,1.9739172917142,17.7199976146221,-3.55422690415034,-0.627054685791969,25,-0.000291645066580033,-0.330465735709523,-0.000510782130647479,300.0076294,300.0082703,-11583.2021484375,-11558.5009765625,50.6659422450631,18.778272111465,7.958,0,0,0,4449,299.9141,-11570.8515625,,,,,,,,,,,,,,,,,15.941451,,,,,,300.00794985,,,,
,25620853.765,300.0069885,-11609.3266601562,-0.330521423906907,1.95759633456844E-5,1,0.999253354069792,40.0298881530762,1.97388447402459,17.7199976146221,-3.55461769325269,-0.627375314802161,25,-0.000314385321074945,-0.330511291351529,-0.00053354770158578,300.0068054,300.0071716,-11618.3828125,-11600.2705078125,50.5213409690053,18.7798130604087,7.95065,0,0,0,4449,299.91725,-11609.3266601562,,,,,,,,,,,,,,,,,17.047815,,,,,,300.0069885,,,,
,25620856.71,300.00787355,-11668.5034179688,-0.330559711550508,1.79396742191484E-5,1,0.999253354069792,40.0298881530762,1.97402304223029,17.7199976146221,-3.55526839476097,-0.627487200283286,25,-0.000314154677551591,-0.330549569138907,-0.000533342544242355,300.0075684,300.0081787,-11678.654296875,-11658.3525390625,50.3290603532746,18.7789479755476,7.9433,0,0,0,4449,299.91445,-11668.5034179688,,,,,,,,,,,,,,,,,17.047815,,,,,,300.00787355,,,,
,25620858.715,300.00714115,-11708.716796875,-0.330568833662997,2.10356969989231E-5,1,0.999253354069792,40.0298881530762,1.97391576819847,17.7199976146221,-3.55520970419652,-0.627313644835749,25,-0.000299445751596105,-0.330558707910809,-0.000518641701657007,300.0070496,300.0072327,-11718.52734375,-11698.90625,50.2008732761207,18.7801090556208,7.9629,0,0,0,4449,299.9108,-11708.716796875,,,,,,,,,,,,,,,,,15.941451,,,,,,300.00714115,,,,
,25620861.705,300.0071869,-11768.830078125,-0.330579330896134,2.68928338822927E-5,1,0.999253354069792,40.0298881530762,1.97384963308715,17.7199976146221,-3.55520412660947,-0.627339808153882,25,-0.000301907339896929,-0.330569203103071,-0.000521106175274373,300.0067444,300.0076294,-11779.6494140625,-11758.0107421875,50.6010670779669,18.7814069411365,7.9482,0,0,0,4449,299.9127,-11768.830078125,,,,,,,,,,,,,,,,,17.047815,,,,,,300.0071869,,,,
,25620863.73,300.00718685,-11809.1518554687,-0.330602435160628,2.63019401406671E-5,1,0.999253354069792,40.0298881530762,1.97380952861107,17.7199976146221,-3.55534116568825,-0.627613001098629,25,-0.000324385966866703,-0.330592291952173,-0.000543597432391334,300.0066833,300.0076904,-11818.5244140625,-11799.779296875,50.3642336366399,18.7811650279744,7.95555,0,0,0,4449,299.9132,-11809.1518554687,,,,,,,,,,,,,,,,,17.047815,,,,,,300.00718685,,,,
,25620866.765,300.0072479,-11869.861328125,-0.330642009704204,2.73751265031951E-5,1,0.999253354069792,40.0298881530762,1.97387619054015,17.7199976146221,-3.55591851534407,-0.627497683924114,25,-0.000304841699169306,-0.330631878200332,-0.00052407401735278,300.007019,300.0074768,-11880.765625,-11858.95703125,50.1281818238322,18.7804065025741,7.958,0,0,0,4449,299.91735,-11869.861328125,,,,,,,,,,,,,,,,,17.047815,,,,,,300.0072479,,,,
,25620868.715,300.00784305,-11909.0893554687,-0.330672356704372,2.28043310780933E-5,1,0.999253354069792,40.0298881530762,1.97400066503962,17.7199976146221,-3.55645710087862,-0.627604823794755,25,-0.000305960628029438,-0.330662217600588,-0.000525212953361688,300.0075684,300.0081177,-11919.470703125,-11898.7080078125,50.3423480381015,18.7794776340985,7.9433,0,0,0,4449,299.91565,-11909.0893554687,,,,,,,,,,,,,,,,,17.785473,,,,,,300.00784305,,,,
,25620871.695,300.006958,-11968.8505859375,-0.330711558739938,3.37706245910369E-5,1,0.999253354069792,40.0298881530762,1.97420192599367,17.7199976146221,-3.55725613178414,-0.627565427603137,25,-0.000289732079784416,-0.330701438102144,-0.000509010580902745,300.0068054,300.0071106,-11979.3046875,-11958.396484375,50.5072716556592,18.7760535988542,7.95555,0,0,0,4449,299.9133,-11968.8505859375,,,,,,,,,,,,,,,,,15.941451,,,,,,300.006958,,,,
,25620873.72,300.00793455,-12009.2700195313,-0.330706462318564,3.50480638901332E-5,1,0.999253354069792,40.0298881530762,1.97408656645635,17.7199976146221,-3.55697636795163,-0.627669852261953,25,-0.000303595206202485,-0.330696323024963,-0.000522868217432854,300.0075073,300.0083618,-12019.298828125,-11999.2412109375,50.4384883459669,18.7784160934601,7.96535,0,0,0,4449,299.9134,-12009.2700195313,,,,,,,,,,,,,,,,,17.416636,,,,,,300.00793455,,,,
,25620876.715,300.0077057,-12069.0795898438,-0.330745402580929,2.45718611485073E-5,1,0.999253354069792,40.0298881530762,1.97383688125229,17.7199976146221,-3.55690096170073,-0.628033776912571,25,-0.000337650136879101,-0.330735241962028,-0.000556946455428494,300.0073242,300.0080872,-12078.1123046875,-12060.046875,50.1055145967745,18.7811782858495,7.9629,0,0,0,4449,299.9124,-12069.0795898438,,,,,,,,,,,,,,,,,15.941451,,,,,,300.0077057,,,,
,25620878.7,300.00753785,-12108.9521484375,-0.330783007701814,2.04766214948648E-5,1,0.999253354069792,40.0298881530762,1.97393376834584,17.7199976146221,-3.55753326429925,-0.627787213595382,25,-0.000305389820753804,-0.330772869150938,-0.00052471064515449,300.0071411,300.0079346,-12119.2490234375,-12098.6552734375,50.1164573960438,18.7811941184335,7.9531,0,0,0,4449,299.9122,-12108.9521484375,,,,,,,,,,,,,,,,,17.047815,,,,,,300.00753785,,,,
,25620881.69,300.0070343,-12168.6889648438,-0.3307763604796,2.12238947329351E-5,1,0.999253354069792,40.0298881530762,1.97415065209127,17.7199976146221,-3.55782079677712,-0.627923781159444,25,-0.000313125126551592,-0.330766222303994,-0.000532438397077298,300.0062866,300.007782,-12179.0341796875,-12158.34375,50.3415664095822,18.7790499203221,7.958,0,0,0,4449,299.91285,-12168.6889648438,,,,,,,,,,,,,,,,,17.785473,,,,,,300.0070343,,,,
,25620883.705,300.0068512,-12209.0356445313,-0.330801175480765,2.22280962226534E-5,1,0.999253354069792,40.0298881530762,1.97399974782408,17.7199976146221,-3.55782843270321,-0.627921296914755,25,-0.000312803953965722,-0.330791038683633,-0.000532132831095779,300.0064697,300.0072327,-12219.4658203125,-12198.60546875,50.0992615686207,18.7813231489843,7.96045,0,0,0,4449,299.912,-12209.0356445313,,,,,,,,,,,,,,,,,17.785473,,,,,,300.0068512,,,,
,25620886.71,300.0066071,-12269.4892578125,-0.330817681867599,1.73987140991844E-5,1,0.999253354069792,40.0298881530762,1.97398577410388,17.7199976146221,-3.5579963948503,-0.627865897053217,25,-0.000305152291863283,-0.330807552194773,-0.000524491209634746,300.0063477,300.0068665,-12279.5908203125,-12259.3876953125,50.4001885485246,18.7798402247999,7.95555,0,0,0,4449,299.91055,-12269.4892578125,,,,,,,,,,,,,,,,,17.047815,,,,,,300.0066071,,,,
,25620888.68,300.00486755,-12308.7905273437,-0.330860763583012,2.41431459306106E-5,1,0.999253354069792,40.0298881530762,1.97383547555897,17.7199976146221,-3.55817340303579,-0.628059104424721,25,-0.000319798657360673,-0.3308506403598,-0.000539165254379263,300.0047302,300.0050049,-12318.8564453125,-12298.724609375,50.3642336366399,18.7828423900979,7.94575,0,0,0,4449,299.9093,-12308.7905273437,,,,,,,,,,,,,,,,,17.785473,,,,,,300.00486755,,,,
,25620891.7,300.0059662,-12369.4633789062,-0.330892699894049,0.000116573335083141,1,0.999253354069792,40.0298881530762,1.97379078124705,17.7199976146221,-3.55836597816276,-0.628526307862801,25,-0.000358900904666296,-0.330882539242691,-0.000578282528047619,300.0054016,300.0065308,-12379.005859375,-12359.9208984375,50.3634520081207,18.7841754750875,7.9482,0,0,0,4449,299.91225,-12369.4633789062,,,,,,,,,,,,,,,,,17.785473,,,,,,300.0059662,,,,
,25620893.71,300.00654605,-12409.6274414062,-0.330898209594522,2.61280512335547E-5,1,0.999253354069792,40.0298881530762,1.97392468733834,17.7199976146221,-3.55879072908952,-0.627809322406799,25,-0.00028749010073257,-0.330888090277446,-0.000506877993402409,300.0061646,300.0069275,-12420.19140625,-12399.0634765625,50.3931538918515,18.7812143133214,7.95555,0,0,0,4449,299.90985,-12409.6274414062,,,,,,,,,,,,,,,,,15.941451,,,,,,300.00654605,,,,
,25620896.685,300.0063324,-12469.2172851562,-0.330909503240385,1.98782671336908E-5,1,0.999253354069792,40.0298881530762,1.97390973943955,17.7199976146221,-3.5588743088136,-0.627895437051212,25,-0.000293938782540633,-0.330899381725697,-0.000513330914500424,300.006073,300.0065918,-12479.46484375,-12458.9697265625,50.3790845785053,18.7811206422368,7.95555,0,0,0,4449,299.91065,-12469.2172851562,,,,,,,,,,,,,,,,,17.047815,,,,,,300.0063324,,,,
,25620898.795,300.00765995,-12511.5458984375,-0.330943400859291,1.92424531300469E-5,1,0.999253354069792,40.0298881530762,1.97399059876741,17.7199976146221,-3.55935324562745,-0.628125822998182,25,-0.000307125729952572,-0.330933256482864,-0.000526537848328751,300.0073853,300.0079346,-12521.4775390625,-12501.6142578125,50.1125492534476,18.7795641912929,7.95555,0,0,0,4449,299.9111,-12511.5458984375,,,,,,,,,,,,,,,,,15.941451,,,,,,300.00765995,,,,
,25620900.735,300.0063629,-12550.1665039062,-0.330949275565707,2.17046278055284E-5,1,0.999253354069792,40.0298881530762,1.97391605024388,17.7199976146221,-3.5593042406733,-0.628022347739795,25,-0.000298585122798074,-0.330939150103503,-0.000517996544814325,300.0060425,300.0066833,-12558.7490234375,-12541.583984375,50.3767396929476,18.7800149018033,7.95555,0,0,0,4449,299.91495,-12550.1665039062,,,,,,,,,,,,,,,,,17.785473,,,,,,300.0063629,,,,
,25620903.655,300.00675965,-12608.8325195313,-0.330973198529898,2.10309810176397E-5,1,0.999253354069792,40.0298881530762,1.97393737176822,17.7199976146221,-3.55958027805465,-0.628176515106963,25,-0.000308114939149362,-0.330963061913565,-0.000527543533415488,300.0063477,300.0071716,-12619.2626953125,-12598.40234375,50.5291572541977,18.7792123891894,7.9629,0,0,0,4449,299.9104,-12608.8325195313,,,,,,,,,,,,,,,,,15.941451,,,,,,300.00675965,,,,
,25620906.73,300.0073547,-12670.5502929688,-0.33101578188675,1.46029831035698E-5,1,0.999253354069792,40.0298881530762,1.97385020711395,17.7199976146221,-3.55988010041338,-0.628275500697235,25,-0.000312310536881745,-0.331005635354126,-0.000531766111467596,300.0072021,300.0075073,-12681.2841796875,-12659.81640625,50.188367219813,18.7811764954934,7.96535,0,0,0,4449,299.90885,-12670.5502929688,,,,,,,,,,,,,,,,,17.047815,,,,,,300.0073547,,,,
,25620908.65,300.00590515,-12709.255859375,-0.331035407232788,3.06723181589551E-5,1,0.999253354069792,40.0298881530762,1.97412114926032,17.7199976146221,-3.56065010625321,-0.627872588829427,25,-0.000263752468097149,-0.331025307259996,-0.000483217700281979,300.0054016,300.0064087,-12719.455078125,-12699.056640625,50.1524123079284,18.7787563669057,7.9482,0,0,0,4449,299.91265,-12709.255859375,,,,,,,,,,,,,,,,,15.941451,,,,,,300.00590515,,,,
,25620911.665,300.0063019,-12769.138671875,-0.331043388279493,2.17067683939148E-5,1,0.999253354069792,40.0298881530762,1.97386202533913,17.7199976146221,-3.56016912642177,-0.628493069217887,25,-0.000327360241666286,-0.331033241852863,-0.000546829621619693,300.0058289,300.0067749,-12778.7294921875,-12759.5478515625,50.2829442706399,18.7827118697458,7.9482,0,0,0,4449,299.909,-12769.138671875,,,,,,,,,,,,,,,,,17.047815,,,,,,300.0063019,,,,
,25620913.67,300.0061035,-12809.55859375,-0.331052708954245,1.35649526311943E-5,1,0.999253354069792,40.0298881530762,1.97387664058499,17.7199976146221,-3.5603131810626,-0.628409276976252,25,-0.000317525809760173,-0.331042571252842,-0.000536996200512009,300.0059814,300.0062256,-12819.697265625,-12799.419921875,50.3259338391976,18.7809393285596,7.95555,0,0,0,4449,299.91345,-12809.55859375,,,,,,,,,,,,,,,,,15.941451,,,,,,300.0061035,,,,
,25620915.785,300.0053406,-12851.5947265625,-0.331072926189655,2.26339063325031E-5,1,0.999253354069792,40.0298881530762,1.97381213645145,17.7199976146221,-3.56042605913726,-0.628390555588943,25,-0.000314058904130705,-0.331062797694064,-0.00053354420809268,300.0048218,300.0058594,-12861.2705078125,-12841.9189453125,50.0891003978707,18.7820110086013,7.96285,0,0,0,4449,299.9099,-12851.5947265625,,,,,,,,,,,,,,,,,17.416636,,,,,,300.0053406,,,,
,25620918.66,300.00553895,-12909.5073242187,-0.331105805637462,2.04442993735719E-5,1,0.999253354069792,40.0298881530762,1.97391140839907,17.7199976146221,-3.56099236859854,-0.628246330394764,25,-0.000292075102373867,-0.331095689030411,-0.000511579721156217,300.0054016,300.0056763,-12919.2568359375,-12899.7578125,50.3642336366399,18.7828859076352,7.96045,0,0,0,4449,299.91085,-12909.5073242187,,,,,,,,,,,,,,,,,15.941451,,,,,,300.00553895,,,,
,25620921.665,300.00471495,-12969.3544921875,-0.331104859143026,2.51033279378631E-5,1,0.999253354069792,40.0298881530762,1.97380216848435,17.7199976146221,-3.56074814096022,-0.628472176261007,25,-0.000316329332797214,-0.331094734991303,-0.000535829824769776,300.0042419,300.005188,-12979.7724609375,-12958.9365234375,50.3689234077553,18.784276871844,7.9482,0,0,0,4449,299.9113,-12969.3544921875,,,,,,,,,,,,,,,,,15.941451,,,,,,300.00471495,,,,
,25620923.68,300.00517275,-13010.4418945313,-0.331141492155969,3.09722529263447E-5,1,0.999253354069792,40.0298881530762,1.97387772585569,17.7199976146221,-3.56130119545024,-0.628400294675453,25,-0.000301080320219859,-0.331131372454778,-0.00052060528683606,300.0050049,300.0053406,-13020.2275390625,-13000.65625,50.3689234077553,18.7827085564229,7.9702,0,0,0,4449,299.9097,-13010.4418945313,,,,,,,,,,,,,,,,,17.047815,,,,,,300.00517275,,,,
,25620926.66,300.00512695,-13069.4487304687,-0.331164034211047,3.0103739148215E-5,1,0.999253354069792,40.0298881530762,1.97396664760034,17.7199976146221,-3.56169446668657,-0.628484525093887,25,-0.000302452298091374,-0.33115391462355,-0.000521978545563482,300.0048828,300.0053711,-13078.7724609375,-13060.125,50.3009217265822,18.7792286204658,7.97265,0,0,0,4449,299.9227,-13069.4487304687,,,,,,,,,,,,,,,,,15.941451,,,,,,300.00512695,,,,
,25620928.665,300.00447085,-13110.3061523437,-0.331172988839307,7.86966613136877E-6,1,0.999253354069792,40.0298881530762,1.97397233456329,17.7199976146221,-3.56185770118518,-0.628178216538363,25,-0.000272241066320665,-0.331162895418268,-0.000491775988451723,300.0042725,300.0046692,-13119.7392578125,-13100.873046875,50.3415664095822,18.7801117479344,7.9678,0,0,0,4449,299.9187,-13110.3061523437,,,,,,,,,,,,,,,,,15.941451,,,,,,300.00447085,,,,
,25620930.725,300.0046539,-13151.2001953125,-0.331183021371053,2.53431353996826E-5,1,0.999253354069792,40.0298881530762,1.97375981994881,17.7199976146221,-3.56151127297874,-0.62863282433705,25,-0.000318757407586701,-0.331172895041785,-0.000538296895391998,300.0045471,300.0047607,-13161.6787109375,-13140.7216796875,50.330623610313,18.7834028879277,7.96045,0,0,0,4449,299.9176,-13151.2001953125,,,,,,,,,,,,,,,,,17.047815,,,,,,300.0046539,,,,
,25620933.69,300.0050049,-13210.4018554687,-0.331205563556934,2.16284496385604E-5,1,0.999253354069792,40.0298881530762,1.9737505439041,17.7199976146221,-3.56176034224657,-0.62854351089466,25,-0.000306760651257717,-0.331195441028285,-0.000526315005301152,300.0048218,300.005188,-13220.564453125,-13200.2392578125,50.2977952125053,18.7834816758792,7.96045,0,0,0,4449,299.91535,-13210.4018554687,,,,,,,,,,,,,,,,,17.047815,,,,,,300.0050049,,,,
,25620936.65,300.0036621,-13269.736328125,-0.331240146612483,2.98856543361835E-5,1,0.999253354069792,40.0298881530762,1.97378008245618,17.7199976146221,-3.56219923460331,-0.628527609124182,25,-0.000298373054125543,-0.331230041965397,-0.000517951683275854,300.0036011,300.0037231,-13280.1787109375,-13259.2939453125,50.2172874750245,18.782230583307,7.96045,0,0,0,4449,299.91135,-13269.736328125,,,,,,,,,,,,,,,,,17.785473,,,,,,300.0036621,,,,
,25620938.735,300.0036621,-13311.298828125,-0.331243712838196,2.09227368454744E-5,1,0.999253354069792,40.0298881530762,1.973847777793,17.7199976146221,-3.56238073315179,-0.628404724863055,25,-0.000284409987637091,-0.331233617607326,-0.000503988469240263,300.0032959,300.0040283,-13322.896484375,-13299.701171875,50.3736131788707,18.7824523007659,7.9653,0,0,0,4449,299.9128,-13311.298828125,,,,,,,,,,,,,,,,,17.047815,,,,,,300.0036621,,,,
,25620941.655,300.00282285,-13369.9165039062,-0.331267265305753,1.37223742682101E-5,1,0.999253354069792,40.0298881530762,1.9739112480221,17.7199976146221,-3.56272299707649,-0.628586192042851,25,-0.000295350292673017,-0.331257170585319,-0.000514943443566935,300.002655,300.0029907,-13380.3466796875,-13359.486328125,50.310301268813,18.7814858542144,7.9531,0,0,0,4449,299.9108,-13369.9165039062,,,,,,,,,,,,,,,,,17.047815,,,,,,300.00282285,,,,
,25620943.655,300.0024872,-13410.0205078125,-0.331280685967342,3.08900273751309E-5,1,0.999253354069792,40.0298881530762,1.97384697586349,17.7199976146221,-3.56275123400468,-0.628622057010675,25,-0.000298147479878687,-0.33127059238023,-0.000517749174382169,300.001709,300.0032654,-13419.6123046875,-13400.4287109375,50.2931054413899,18.7822226438,7.97265,0,0,0,4449,299.90925,-13410.0205078125,,,,,,,,,,,,,,,,,15.941451,,,,,,300.0024872,,,,
,25620945.675,300.0027161,-13450.6474609375,-0.331339630346075,3.07869298902941E-5,1,0.999253354069792,40.0298881530762,1.97417030844244,17.7199976146221,-3.56396070651048,-0.628731516321087,25,-0.000288828528590945,-0.331329538869181,-0.000508469709196495,300.0027161,300.0027161,-13461.259765625,-13440.03515625,50.3110828973322,18.7789436490008,7.96045,0,0,0,4449,299.9072,-13450.6474609375,,,,,,,,,,,,,,,,,15.941451,,,,,,300.0027161,,,,
,25620948.71,300.0038147,-13511.2827148438,-0.331288343285939,1.46356247605767E-5,1,0.999253354069792,40.0298881530762,1.97370231307129,17.7199976146221,-3.56259177033714,-0.628547545882857,25,-0.00029397911103842,-0.331278239565619,-0.000513578996031623,300.0032959,300.0043335,-13520.5087890625,-13502.056640625,50.3126461543707,18.784846101713,7.9702,0,0,0,4449,299.9126,-13511.2827148438,,,,,,,,,,,,,,,,,15.941451,,,,,,300.0038147,,,,
,25620950.665,300.0041504,-13550.3774414062,-0.331340035794897,3.03831038033431E-5,1,0.999253354069792,40.0298881530762,1.97381786307487,17.7199976146221,-3.56334122224453,-0.628713711065109,25,-0.000297084104578608,-0.331329924969407,-0.000516719653075654,300.0037842,300.0045166,-13560.9169921875,-13539.837890625,50.4431781170823,18.7838861672101,7.96285,0,0,0,4449,299.90905,-13550.3774414062,,,,,,,,,,,,,,,,,15.941451,,,,,,300.0041504,,,,
,25620953.62,300.00280765,-13609.5302734375,-0.331349365841566,2.36053766798331E-5,1,0.999253354069792,40.0298881530762,1.97384299821478,17.7199976146221,-3.5634655578593,-0.628850317454012,25,-0.000307436081869258,-0.331339261614328,-0.000527074441288918,300.0021973,300.003418,-13619.7783203125,-13599.2822265625,50.3978436629669,18.7833017557412,7.9702,0,0,0,4449,299.90985,-13609.5302734375,,,,,,,,,,,,,,,,,17.047815,,,,,,300.00280765,,,,
,25620955.635,300.00227355,-13650.1567382812,-0.331349911214546,3.02630300170907E-5,1,0.999253354069792,40.0298881530762,1.97390896894557,17.7199976146221,-3.56360937792913,-0.62873434819034,25,-0.00029469209873675,-0.33133982091406,-0.000514329650955259,300.0019836,300.0025635,-13660.0400390625,-13640.2734375,50.2258853887361,18.7813128169058,7.96775,0,0,0,4449,299.90975,-13650.1567382812,,,,,,,,,,,,,,,,,15.941451,,,,,,300.00227355,,,,
,25620958.665,300.00117495,-13710.525390625,-0.331403793051449,2.34368466887646E-5,1,0.999253354069792,40.0298881530762,1.97401319187277,17.7199976146221,-3.56438966854334,-0.628749754624735,25,-0.000283719285374987,-0.331393719757869,-0.000503389284094654,300.0006409,300.001709,-13720.359375,-13700.69140625,50.5299388827169,18.7817075842489,7.9531,0,0,0,4449,299.9111,-13710.525390625,,,,,,,,,,,,,,,,,15.941451,,,,,,300.00117495,,,,
,25620960.64,300.0024109,-13750.203125,-0.331387080643909,2.52894635086569E-5,1,0.999253354069792,40.0298881530762,1.97382017656009,17.7199976146221,-3.56384675409846,-0.628829885337698,25,-0.000299568257418527,-0.33137698502858,-0.000519225856942463,300.0019226,300.0028992,-13759.6240234375,-13740.7822265625,50.3384398955053,18.7823318637887,7.9702,0,0,0,4449,299.9102,-13750.203125,,,,,,,,,,,,,,,,,17.047815,,,,,,300.0024109,,,,
,25620963.61,300.0007782,-13809.6723632812,-0.331420917171583,1.2916697961049E-5,1,0.999253354069792,40.0298881530762,1.97393737609647,17.7199976146221,-3.56442857142455,-0.628841626656551,25,-0.000291402885744763,-0.331410842550409,-0.000511080727485497,300.0003357,300.0012207,-13819.7978515625,-13799.546875,50.1516306794092,18.781502057519,7.9653,0,0,0,4449,299.91025,-13809.6723632812,,,,,,,,,,,,,,,,,17.047815,,,,,,300.0007782,,,,
,25620965.635,300.00042725,-13850.091796875,-0.331415439344118,2.51377699260355E-5,1,0.999253354069792,40.0298881530762,1.97394072946219,17.7199976146221,-3.5643680027955,-0.628874888162093,25,-0.000295362831532962,-0.331405365952704,-0.000515035028701764,300.0001526,300.0007019,-13859.7919921875,-13840.3916015625,50.0695596848899,18.7815840827566,7.958,0,0,0,4449,299.91055,-13850.091796875,,,,,,,,,,,,,,,,,17.047815,,,,,,300.00042725,,,,
,25620968.635,300.0007935,-13910.36328125,-0.331432808629091,2.62635508317314E-5,1,0.999253354069792,40.0298881530762,1.97383495942111,17.7199976146221,-3.56437482717782,-0.628860791830354,25,-0.000294003734492901,-0.331422732419885,-0.000513682301978402,300.0006104,300.0009766,-13920.0634765625,-13900.6630859375,50.2774728710053,18.7837977907245,7.9726,0,0,0,4449,299.9137,-13910.36328125,,,,,,,,,,,,,,,,,17.047815,,,,,,300.0007935,,,,
,25620970.77,299.99977115,-13953.1411132812,-0.331440759929042,1.1945300072341E-5,1,0.999253354069792,40.0298881530762,1.97375324983985,17.7199976146221,-3.56434493131965,-0.628705662045993,25,-0.000280497491512474,-0.33143070276489,-0.000500180874582318,299.9997559,299.9997864,-13965.115234375,-13941.1669921875,50.3368766384669,18.7839813064163,7.96775,0,0,0,4449,299.9127,-13953.1411132812,,,,,,,,,,,,,,,,,17.785473,,,,,,299.99977115,,,,
,25620973.64,299.99998475,-14010.7744140625,-0.331457942180962,2.30823974905316E-5,1,0.999253354069792,40.0298881530762,1.97380198900769,17.7199976146221,-3.56460949718232,-0.628777714009823,25,-0.000282803719211068,-0.331447881051896,-0.000502496030930005,299.999939,300.0000305,-14020.7421875,-14000.806640625,50.3368766384669,18.7825205489457,7.9775,0,0,0,4449,299.91275,-14010.7744140625,,,,,,,,,,,,,,,,,15.941451,,,,,,299.99998475,,,,
,25620975.635,299.9993591,-14050.318359375,-0.331501238641937,2.85356475680162E-5,1,0.999253354069792,40.0298881530762,1.97391151859358,17.7199976146221,-3.56523862057929,-0.629039379629552,25,-0.000296433030781995,-0.331491173802803,-0.000516149911330359,299.9992065,299.9995117,-14060.517578125,-14040.119140625,50.5486979671784,18.7813369899341,7.958,0,0,0,4449,299.9152,-14050.318359375,,,,,,,,,,,,,,,,,17.785473,,,,,,299.9993591,,,,
,25620978.655,299.9996338,-14110.9428710938,-0.331513714262713,2.55964481165048E-5,1,0.999253354069792,40.0298881530762,1.9738826523806,17.7199976146221,-3.5653181093114,-0.629081734858952,25,-0.000299000556457966,-0.331503644745472,-0.000518723977887418,299.999176,300.0000916,-14120.5224609375,-14101.36328125,50.51665119789,18.7822907764813,7.9726,0,0,0,4449,299.91425,-14110.9428710938,,,,,,,,,,,,,,,,,15.941451,,,,,,299.9996338,,,,
,25620981.645,299.9985809,-14170.8608398438,-0.331532846157082,2.70983521245758E-5,1,0.999253354069792,40.0298881530762,1.97396200924948,17.7199976146221,-3.56564552551094,-0.629230332807119,25,-0.000307210759415332,-0.331522781449618,-0.000526943756819133,299.9981384,299.9990234,-14181.9111328125,-14159.810546875,50.3517275803322,18.7812187084931,7.96775,0,0,0,4449,299.91475,-14170.8608398438,,,,,,,,,,,,,,,,,17.416636,,,,,,299.9985809,,,,
,25620983.6,299.9978333,-14210.150390625,-0.3315197399535,2.63467603025926E-5,1,0.999253354069792,40.0298881530762,1.97389572195148,17.7199976146221,-3.56542384148035,-0.628993680924424,25,-0.000289387566459383,-0.331509695060864,-0.000509111161591789,299.9978333,299.9978333,-14220.4228515625,-14199.8779296875,50.442396488563,18.7817834803254,7.97505,0,0,0,4449,299.91435,-14210.150390625,,,,,,,,,,,,,,,,,17.047815,,,,,,299.9978333,,,,
,25620985.685,299.99871825,-14252.1020507813,-0.331548927027236,1.65970463226755E-5,1,0.999253354069792,40.0298881530762,1.97388572842496,17.7199976146221,-3.56571116882969,-0.62909856180713,25,-0.000294302140826881,-0.331538869341257,-0.000514042644795124,299.9986572,299.9987793,-14263.310546875,-14240.8935546875,50.4470862596784,18.7809519609061,7.96775,0,0,0,4449,299.915,-14252.1020507813,,,,,,,,,,,,,,,,,15.941451,,,,,,299.99871825,,,,
,25620988.645,299.9974823,-14310.9018554687,-0.331553075090199,1.20805910283633E-5,1,0.999253354069792,40.0298881530762,1.9738322189538,17.7199976146221,-3.56565107519401,-0.629161066517239,25,-0.000300893983203634,-0.331543024899731,-0.000520641545546733,299.9969177,299.9980469,-14320.8330078125,-14300.970703125,50.1242736812361,18.7817798661309,7.9775,0,0,0,4449,299.90705,-14310.9018554687,,,,,,,,,,,,,,,,,17.047815,,,,,,299.9974823,,,,
,25620990.64,299.997818,-14351.236328125,-0.331589209794337,2.32583894433116E-5,1,0.999253354069792,40.0298881530762,1.97385997543339,17.7199976146221,-3.56608646694156,-0.629244428145459,25,-0.00030152181064442,-0.331579155255691,-0.00052128770649927,299.9977112,299.9979248,-14361.654296875,-14340.818359375,50.2000916476015,18.7833644157009,7.9775,0,0,0,4449,299.9116,-14351.236328125,,,,,,,,,,,,,,,,,15.941451,,,,,,299.997818,,,,
,25620993.68,299.9978943,-14411.8603515625,-0.331598804047721,2.91612014927161E-5,1,0.999253354069792,40.0298881530762,1.97391754025784,17.7199976146221,-3.56631659140175,-0.629123241158236,25,-0.000286945454696682,-0.331588758522629,-0.000506713710241604,299.9971619,299.9986267,-14423.7001953125,-14400.0205078125,50.381429464063,18.7809266883433,7.9629,0,0,0,4449,299.91385,-14411.8603515625,,,,,,,,,,,,,,,,,15.941451,,,,,,299.9978943,,,,
,25620995.675,299.9979553,-14451.8427734375,-0.331603747456982,1.9397564038332E-5,1,0.999253354069792,40.0298881530762,1.97385959951114,17.7199976146221,-3.56626095525003,-0.629164795415923,25,-0.000291585922695128,-0.331593698451313,-0.000511353424979564,299.9974365,299.9984741,-14461.4833984375,-14442.2021484375,50.320462439563,18.7816557795644,7.9702,0,0,0,4449,299.91645,-14451.8427734375,,,,,,,,,,,,,,,,,15.941451,,,,,,299.9979553,,,,
,25620998.62,299.99699405,-14511.068359375,-0.331620778712412,2.51326590227457E-5,1,0.999253354069792,40.0298881530762,1.97381645533222,17.7199976146221,-3.56635386877258,-0.629274294573106,25,-0.000300000840381012,-0.331610733597509,-0.000519775754639962,299.9967957,299.9971924,-14520.68359375,-14501.453125,50.2563689009861,18.7822936712857,7.9702,0,0,0,4449,299.91785,-14511.068359375,,,,,,,,,,,,,,,,,17.047815,,,,,,299.99699405,,,,
,25621000.665,299.99713135,-14552.2294921875,-0.331643769748573,3.30367386207264E-5,1,0.999253354069792,40.0298881530762,1.97384330983251,17.7199976146221,-3.56668999349286,-0.629083923429977,25,-0.000277508044118429,-0.331633737646133,-0.000497297043232535,299.9969482,299.9973145,-14561.2861328125,-14543.1728515625,50.4744432578515,18.7810928987387,7.9775,0,0,0,4449,299.918,-14552.2294921875,,,,,,,,,,,,,,,,,17.047815,,,,,,299.99713135,,,,
,25621003.64,299.9967041,-14611.5522460938,-0.331646970058332,2.58616523860482E-5,1,0.999253354069792,40.0298881530762,1.97387424038206,17.7199976146221,-3.56673899378022,-0.629320983341351,25,-0.000298112488680854,-0.331636928835262,-0.000517899225411637,299.996582,299.9968262,-14620.4384765625,-14602.666015625,50.3486010662553,18.7826260066067,7.9629,0,0,0,4449,299.91955,-14611.5522460938,,,,,,,,,,,,,,,,,15.941451,,,,,,299.9967041,,,,
,25621005.69,299.99693295,-14652.4345703125,-0.33164602614011,1.80879232298824E-5,1,0.999253354069792,40.0298881530762,1.97376309232748,17.7199976146221,-3.56655109695085,-0.629204209300501,25,-0.000290573325971916,-0.33163598789291,-0.000510356938295246,299.9969177,299.9969482,-14663.740234375,-14641.12890625,50.4971104849092,18.7831878227944,7.9775,0,0,0,4449,299.92075,-14652.4345703125,,,,,,,,,,,,,,,,,15.941451,,,,,,299.99693295,,,,
,25621008.62,299.9969177,-14711.162109375,-0.331681320672121,1.80483458105712E-5,1,0.999253354069792,40.0298881530762,1.97378640300172,17.7199976146221,-3.56694817151906,-0.62940792008963,25,-0.000302661286336549,-0.331671273845097,-0.000522464346913733,299.9967651,299.9970703,-14721.3857421875,-14700.9384765625,50.300140098063,18.7837910523911,7.9824,0,0,0,4449,299.9221,-14711.162109375,,,,,,,,,,,,,,,,,17.785473,,,,,,299.9969177,,,,
,25621010.73,299.99769595,-14753.392578125,-0.331697875688794,1.39594542093516E-5,1,0.999253354069792,40.0298881530762,1.97390564421818,17.7199976146221,-3.56735165433519,-0.629364203380178,25,-0.000292315222384796,-0.331687827516804,-0.000512128462299709,299.997345,299.9980469,-14764.515625,-14742.26953125,50.2938870699092,18.7828130621905,7.9702,0,0,0,4449,299.92135,-14753.392578125,,,,,,,,,,,,,,,,,15.941451,,,,,,299.99769595,,,,
,25621013.62,299.9974823,-14811.2446289062,-0.331689167805709,2.80199368928901E-5,1,0.999253354069792,40.0298881530762,1.97372535978014,17.7199976146221,-3.56695542903924,-0.629242594830171,25,-0.000287649052988883,-0.331679125530151,-0.000507452246204305,299.9970398,299.9979248,-14822.208984375,-14800.2802734375,50.1133308819668,18.7839222193854,7.9775,0,0,0,4449,299.9237,-14811.2446289062,,,,,,,,,,,,,,,,,15.941451,,,,,,299.9974823,,,,
,25621015.63,299.99775695,-14851.4814453125,-0.331716050200148,1.56506585918318E-5,1,0.999253354069792,40.0298881530762,1.9738038636532,17.7199976146221,-3.56737040308717,-0.629372780884275,25,-0.000292813408156623,-0.331706001177254,-0.000512631734822119,299.9963074,299.9992065,-14860.6962890625,-14842.2666015625,50.4259822896592,18.7832823993894,7.97265,0,0,0,4449,299.9247,-14851.4814453125,,,,,,,,,,,,,,,,,17.047815,,,,,,299.99775695,,,,
,25621018.72,299.99838255,-14913.6376953125,-0.331724324598888,3.46861963595445E-5,1,0.999253354069792,40.0298881530762,1.97385231351467,17.7199976146221,-3.56756132152897,-0.629298948466276,25,-0.000283126641972529,-0.331714275594412,-0.000502949381740562,299.9981689,299.9985962,-14924.4931640625,-14902.7822265625,50.3251522106784,18.7831403477102,7.9702,0,0,0,4449,299.9233,-14913.6376953125,,,,,,,,,,,,,,,,,15.941451,,,,,,299.99838255,,,,
,25621020.64,299.99839785,-14951.9052734375,-0.33174367273337,1.85619554737935E-5,1,0.999253354069792,40.0298881530762,1.9739346687489,17.7199976146221,-3.56788921835412,-0.629488699716002,25,-0.000295038475956354,-0.331733615131614,-0.00051487340487641,299.99823,299.9985657,-14962.857421875,-14940.953125,50.3274970962361,18.7816256335124,7.9629,0,0,0,4449,299.9218,-14951.9052734375,,,,,,,,,,,,,,,,,17.047815,,,,,,299.99839785,,,,
,25621023.68,299.99786375,-15013.0756835938,-0.331752206617637,3.19711663682104E-5,1,0.999253354069792,40.0298881530762,1.97385596554109,17.7199976146221,-3.56783562467958,-0.629534841647682,25,-0.000300059434637261,-0.331742150772227,-0.000519900126726456,299.9978027,299.9979248,-15022.69140625,-15003.4599609375,50.4885125711976,18.7826675251155,7.9702,0,0,0,4449,299.9186,-15013.0756835938,,,,,,,,,,,,,,,,,15.941451,,,,,,299.99786375,,,,
,25621025.61,299.99780275,-15052.2075195313,-0.33173752667627,1.7282643987675E-5,1,0.999253354069792,40.0298881530762,1.97369594457747,17.7199976146221,-3.56736852910146,-0.629645008191518,25,-0.000317416732920301,-0.331727460614427,-0.000537244569129844,299.9973755,299.99823,-15062.953125,-15041.4619140625,50.3798662070246,18.7852160303774,7.97265,0,0,0,4449,299.91975,-15052.2075195313,,,,,,,,,,,,,,,,,15.941451,,,,,,299.99780275,,,,
,25621028.755,299.99816895,-15114.5932617188,-0.331766070482222,9.36407836250359E-6,1,0.999253354069792,40.0298881530762,1.97376223025776,17.7199976146221,-3.56786724003751,-0.629279087978231,25,-0.00027650915983463,-0.331756027161558,-0.000496355409637498,299.9975891,299.9987488,-15123.6376953125,-15105.548828125,50.3626703796015,18.7839310209128,7.96535,0,0,0,4449,299.91875,-15114.5932617188,,,,,,,,,,,,,,,,,17.047815,,,,,,299.99816895,,,,
,25621030.87,299.99816895,-15157.0317382812,-0.331771223213371,2.124734933674E-5,1,0.999253354069792,40.0298881530762,1.97362615181984,17.7199976146221,-3.56767502126127,-0.629318754458479,25,-0.000283151487407268,-0.331761175611647,-0.000502997942361994,299.9979858,299.9983521,-15168.08203125,-15145.9814453125,50.3923722633323,18.7838051502529,7.9751,0,0,0,4449,299.9202,-15157.0317382812,,,,,,,,,,,,,,,,,17.047815,,,,,,299.99816895,,,,
,25621034.135,299.9989929,-15222.5415039062,-0.331794010618285,2.46144865341225E-5,1,0.999253354069792,40.0298881530762,1.97380265313065,17.7199976146221,-3.56823520013998,-0.629357327196015,25,-0.000277738022469235,-0.331783957611775,-0.000497600221959729,299.9989929,299.9989929,-15233.7255859375,-15211.357421875,50.046110829313,18.7830823558345,7.9824,0,0,0,4449,299.9165,-15222.5415039062,,,,,,,,,,,,,,,,,17.785473,,,,,,299.9989929,,,,
,25621036.055,299.9987335,-15260.6889648438,-0.331813271975376,2.51273988296949E-5,1,0.999253354069792,40.0298881530762,1.97372482354469,17.7199976146221,-3.56828872840047,-0.629479321012122,25,-0.000287909020444559,-0.331803214667309,-0.000507779201349219,299.9972839,300.0001831,-15272.578125,-15248.7998046875,50.330623610313,18.784779186227,7.97265,0,0,0,4449,299.91985,-15260.6889648438,,,,,,,,,,,,,,,,,15.941451,,,,,,299.9987335,,,,
,25621039,299.99890135,-15319.5126953125,-0.331802441184112,2.16700361815773E-5,1,0.999253354069792,40.0298881530762,1.97357277812293,17.7199976146221,-3.56786999070076,-0.629637610938011,25,-0.000308837208938426,-0.33179236857517,-0.0005287003567836,299.9986877,299.999115,-15330.611328125,-15308.4140625,50.3540724658899,18.7846447094273,7.98,0,0,0,4449,299.91615,-15319.5126953125,,,,,,,,,,,,,,,,,17.047815,,,,,,299.99890135,,,,
,25621040.805,299.99813845,-15355.8725585938,-0.331829503704888,2.16384164682494E-5,1,0.999253354069792,40.0298881530762,1.97374433827712,17.7199976146221,-3.56849116782821,-0.629549708451097,25,-0.000291051928914971,-0.331819449962393,-0.000510931045859112,299.9978638,299.9984131,-15365.9140625,-15345.8310546875,50.3243705821592,18.7833711496493,7.97755,0,0,0,4449,299.9173,-15355.8725585938,,,,,,,,,,,,,,,,,15.941451,,,,,,299.99813845,,,,
,25621043.565,299.9992523,-15411.0869140625,-0.331837677127281,1.69894704898748E-5,1,0.999253354069792,40.0298881530762,1.973732857449,17.7199976146221,-3.56855171948095,-0.629603780174097,25,-0.000294973605676607,-0.331827609503538,-0.000514856450287789,299.999176,299.9993286,-15420.6904296875,-15401.4833984375,50.3548540944092,18.784261233573,7.9751,0,0,0,4449,299.91645,-15411.0869140625,,,,,,,,,,,,,,,,,17.047815,,,,,,299.9992523,,,,
,25621045.64,299.998703,-15452.5883789062,-0.331846003886349,1.91906590336774E-5,1,0.999253354069792,40.0298881530762,1.97372794455321,17.7199976146221,-3.56866747719444,-0.629420726422001,25,-0.000276633781788938,-0.331835953940882,-0.000496519847654945,299.998291,299.999115,-15461.9970703125,-15443.1796875,50.2907605558322,18.7833045528886,7.98,0,0,0,4449,299.91775,-15452.5883789062,,,,,,,,,,,,,,,,,17.785473,,,,,,299.998703,,,,
,25621048.645,299.9992065,-15512.7626953125,-0.331870273823806,1.70635800587677E-5,1,0.999253354069792,40.0298881530762,1.97374318856823,17.7199976146221,-3.56895480681823,-0.629471178629254,25,-0.000276635111543518,-0.33186021822991,-0.000496535835031786,299.9988708,299.9995422,-15521.564453125,-15503.9609375,50.53697353939,18.7838211241267,7.9751,0,0,0,4449,299.9165,-15512.7626953125,,,,,,,,,,,,,,,,,17.416636,,,,,,299.9992065,,,,
,25621050.815,299.9989014,-15556.2700195313,-0.33188548138375,3.2192677250402E-5,1,0.999253354069792,40.0298881530762,1.97391529993796,17.7199976146221,-3.56944630583802,-0.629378945421233,25,-0.000260512109907662,-0.331875438953274,-0.000480424836221141,299.9989014,299.9989014,-15568.0986328125,-15544.44140625,50.2352649309669,18.7824765233824,7.9678,0,0,0,4449,299.91275,-15556.2700195313,,,,,,,,,,,,,,,,,15.941451,,,,,,299.9989014,,,,
,25621053.645,299.9998779,-15612.8935546875,-0.331881703192506,2.25805915671845E-5,1,0.999253354069792,40.0298881530762,1.97381500601929,17.7199976146221,-3.56922368087173,-0.629389923548918,25,-0.000265045322937709,-0.331871648631421,-0.000484949182625732,299.9998474,299.9999084,-15623.3115234375,-15602.4755859375,50.3142094114092,18.7826643450718,7.98485,0,0,0,4449,299.9172,-15612.8935546875,,,,,,,,,,,,,,,,,17.047815,,,,,,299.9998779,,,,
,25621055.57,299.9996033,-15651.76953125,-0.331923331774262,1.75564107706446E-5,1,0.999253354069792,40.0298881530762,1.97384627987457,17.7199976146221,-3.56963347937067,-0.63000248764887,25,-0.00031380237575974,-0.331913246433039,-0.000533732270921966,299.999115,300.0000916,-15661.84765625,-15641.69140625,50.3759580644284,18.7838505038455,7.9824,0,0,0,4449,299.91545,-15651.76953125,,,,,,,,,,,,,,,,,17.047815,,,,,,299.9996033,,,,
,25621058.595,299.9988251,-15712.3330078125,-0.331913292298942,3.25825670890306E-5,1,0.999253354069792,40.0298881530762,1.97391976323069,17.7199976146221,-3.56972091384862,-0.629616689514256,25,-0.000277615585063454,-0.331903239308916,-0.000497537046246696,299.9985352,299.999115,-15721.5595703125,-15703.1064453125,50.3618887510822,18.7818257610655,7.9824,0,0,0,4449,299.91585,-15712.3330078125,,,,,,,,,,,,,,,,,15.941451,,,,,,299.9988251,,,,
,25621060.69,299.99787905,-15753.9072265625,-0.331924308771133,2.13332802122613E-5,1,0.999253354069792,40.0298881530762,1.97388839617473,17.7199976146221,-3.56982725353196,-0.629388914891401,25,-0.000255397041464148,-0.33191427998978,-0.000475323009286936,299.9975281,299.99823,-15762.6962890625,-15745.1181640625,50.3751764359092,18.7813623855751,7.9824,0,0,0,4449,299.91785,-15753.9072265625,,,,,,,,,,,,,,,,,17.047815,,,,,,299.99787905,,,,
,25621063.735,299.9991455,-15814.8955078125,-0.331945299796783,3.12012618524124E-5,1,0.999253354069792,40.0298881530762,1.97390309405627,17.7199976146221,-3.57008816710085,-0.629376861354892,25,-0.000250180163440333,-0.331935261327253,-0.000470118022511531,299.9989624,299.9993286,-15825.447265625,-15804.34375,50.4267639181784,18.7817033992641,7.9751,0,0,0,4449,299.9174,-15814.8955078125,,,,,,,,,,,,,,,,,17.047815,,,,,,299.9991455,,,,
,25621065.83,299.99871825,-15857.2607421875,-0.331952982131928,1.97988628738366E-5,1,0.999253354069792,40.0298881530762,1.97391163443815,17.7199976146221,-3.570135436634,-0.629679860678194,25,-0.000276759902893988,-0.331942930289094,-0.000496700126033802,299.9985657,299.9988708,-15867.8251953125,-15846.6962890625,50.3657968936784,18.7804440690349,7.9873,0,0,0,4449,299.9176,-15857.2607421875,,,,,,,,,,,,,,,,,17.785473,,,,,,299.99871825,,,,
,25621068.675,299.9982605,-15914.1762695313,-0.331958838393954,2.51586861960845E-5,1,0.999253354069792,40.0298881530762,1.97373792807684,17.7199976146221,-3.56989929125103,-0.629631715377977,25,-0.000276181957767859,-0.331948791623883,-0.000496123144089022,299.99823,299.998291,-15923.1591796875,-15905.193359375,50.7644274384861,18.7823726040112,7.9824,0,0,0,4449,299.91825,-15914.1762695313,,,,,,,,,,,,,,,,,17.047815,,,,,,299.9982605,,,,
,25621070.63,299.99871825,-15953.1982421875,-0.331962394014495,1.93744001935614E-5,1,0.999253354069792,40.0298881530762,1.97371814318447,17.7199976146221,-3.56989851311063,-0.62965956215684,25,-0.0002787098213636,-0.331952340975994,-0.000498652083930311,299.998291,299.9991455,-15961.939453125,-15944.45703125,50.350945951813,18.7835749453717,7.97755,0,0,0,4449,299.91775,-15953.1982421875,,,,,,,,,,,,,,,,,15.941451,,,,,,299.99871825,,,,
,25621073.615,299.99861145,-16013.3959960938,-0.332006030461732,3.83995369067429E-5,1,0.999253354069792,40.0298881530762,1.97382739549072,17.7199976146221,-3.57053180043069,-0.629917402471135,25,-0.000291924739955319,-0.331995968391846,-0.000511896083801394,299.9983215,299.9989014,-16022.0634765625,-16004.728515625,50.4056599481592,18.7838615019821,7.9873,0,0,0,4449,299.9142,-16013.3959960938,,,,,,,,,,,,,,,,,15.941451,,,,,,299.99861145,,,,
,25621076,299.99871825,-16060.8671875,-0.331982408035408,1.70041129497384E-5,1,0.999253354069792,40.0298881530762,1.97376473800407,17.7199976146221,-3.57017751473012,-0.629807372108655,25,-0.000287621796302506,-0.331972348796246,-0.000507573763729388,299.9986877,299.9987488,-16071.3212890625,-16050.4130859375,50.350945951813,18.783575469807,7.97995,0,0,0,4449,299.91635,-16060.8671875,,,,,,,,,,,,,,,,,17.047815,,,,,,299.99871825,,,,
,25621078.9,299.99977115,-16118.9135742187,-0.332008282845138,1.72405459366955E-5,1,0.999253354069792,40.0298881530762,1.97380633345068,17.7199976146221,-3.57053439510367,-0.629830302833536,25,-0.000284037097901758,-0.331998214854329,-0.000504003911699077,299.9994507,300.0000916,-16129.720703125,-16108.1064453125,50.2954503269476,18.7822035313756,7.98485,0,0,0,4449,299.9163,-16118.9135742187,,,,,,,,,,,,,,,,,17.785473,,,,,,299.99977115,,,,
,25621080.9,299.9997711,-16158.76171875,-0.332002264460655,1.67708341596824E-5,1,0.999253354069792,40.0298881530762,1.97379114378567,17.7199976146221,-3.5704344294728,-0.629865429370021,25,-0.000288792109272333,-0.331992193702003,-0.000508752560493634,299.9989929,300.0005493,-16168.9609375,-16148.5625,50.4181660044669,18.7809499384466,7.98485,0,0,0,4449,299.91695,-16158.76171875,,,,,,,,,,,,,,,,,15.941451,,,,,,299.9997711,,,,
,25621083.025,299.9993744,-16201.2241210938,-0.332013778961714,1.68569917177818E-5,1,0.999253354069792,40.0298881530762,1.9738020195907,17.7199976146221,-3.57057606195368,-0.629896572021612,25,-0.000289361402164876,-0.33200371183427,-0.000509325436845631,299.999176,299.9995728,-16211.435546875,-16191.0126953125,50.43536183189,18.7821255006,7.97995,0,0,0,4449,299.91955,-16201.2241210938,,,,,,,,,,,,,,,,,17.047815,,,,,,299.9993744,,,,
,25621085.755,299.9993286,-16256.09765625,-0.332048862352004,1.55892793277574E-5,1,0.999253354069792,40.0298881530762,1.97392411379353,17.7199976146221,-3.57116690780866,-0.629986578897871,25,-0.000288111019489243,-0.332038795639394,-0.000508096467343091,299.9993286,299.9993286,-16264.21875,-16247.9765625,50.3689234077553,18.7829816020318,7.9922,0,0,0,4449,299.91905,-16256.09765625,,,,,,,,,,,,,,,,,15.941451,,,,,,299.9993286,,,,
,25621088.715,299.99900815,-16315.3959960938,-0.332047460567386,1.92960319727411E-5,1,0.999253354069792,40.0298881530762,1.97389397872927,17.7199976146221,-3.57108549343305,-0.6300560174751,25,-0.000295668044972795,-0.332037392240217,-0.000515650895005417,299.9989929,299.9990234,-16324.3427734375,-16306.44921875,50.2946686984284,18.782010843673,7.9922,0,0,0,4449,299.91785,-16315.3959960938,,,,,,,,,,,,,,,,,15.941451,,,,,,299.99900815,,,,
,25621090.79,299.999115,-16356.9467773438,-0.332072734244302,2.19535771383181E-5,1,0.999253354069792,40.0298881530762,1.97386255929167,17.7199976146221,-3.57134496833734,-0.629855052583285,25,-0.000273440685482495,-0.332062678886684,-0.000493440190731133,299.999115,299.999115,-16369.5654296875,-16344.328125,50.350945951813,18.7838213638033,7.9726,0,0,0,4449,299.9167,-16356.9467773438,,,,,,,,,,,,,,,,,17.416636,,,,,,299.999115,,,,
,25621093.945,299.99967955,-16420.1953125,-0.332086457502813,2.13943078769666E-5,1,0.999253354069792,40.0298881530762,1.9738534273399,17.7199976146221,-3.57147386957728,-0.629894463711,25,-0.000274960468790336,-0.332076395469938,-0.000494964488893907,299.9994507,299.9999084,-16431.416015625,-16408.974609375,50.4158211189092,18.7844067727994,7.9922,0,0,0,4449,299.91885,-16420.1953125,,,,,,,,,,,,,,,,,17.785473,,,,,,299.99967955,,,,
,25621095.945,299.99919125,-16460.5791015625,-0.33208981836734,1.75779639891136E-5,1,0.999253354069792,40.0298881530762,1.97393599975505,17.7199976146221,-3.57170862058293,-0.629608367888073,25,-0.000245431014234602,-0.332079780680663,-0.000465438398417204,299.9984741,299.9999084,-16471.458984375,-16449.69921875,50.2563689009861,18.7826742168395,7.98485,0,0,0,4449,299.9166,-16460.5791015625,,,,,,,,,,,,,,,,,15.941451,,,,,,299.99919125,,,,
,25621098.05,299.99984745,-16502.2509765625,-0.332072837846247,1.78359738483029E-5,1,0.999253354069792,40.0298881530762,1.97415471212946,17.7199976146221,-3.57175917200737,-0.630468777829234,25,-0.000322196848260807,-0.332062743385671,-0.000542188805140152,299.9989014,300.0007935,-16511.4296875,-16493.072265625,50.4814779145246,18.7804496683546,7.9726,0,0,0,4449,299.91675,-16502.2509765625,,,,,,,,,,,,,,,,,15.941451,,,,,,299.99984745,,,,
,25621100.78,299.99913025,-16557.0888671875,-0.332074704590998,3.19038019071473E-5,1,0.999253354069792,40.0298881530762,1.9737818590248,17.7199976146221,-3.57113750613658,-0.630341847677251,25,-0.000320650306009947,-0.332064618525969,-0.000540641117965247,299.999115,299.9991455,-16565.525390625,-16548.65234375,50.4189476329861,18.7866485604769,7.9922,0,0,0,4449,299.9169,-16557.0888671875,,,,,,,,,,,,,,,,,15.941451,,,,,,299.99913025,,,,
,25621103.86,299.99954225,-16618.7216796875,-0.332115560878976,2.41104273335223E-5,1,0.999253354069792,40.0298881530762,1.97383529093496,17.7199976146221,-3.57169383814515,-0.63029557202052,25,-0.000307663880947404,-0.332105478272169,-0.000527679845741702,299.9994812,299.9996033,-16628.228515625,-16609.21484375,50.3587622370053,18.7840302673913,7.9922,0,0,0,4449,299.91655,-16618.7216796875,,,,,,,,,,,,,,,,,17.785473,,,,,,299.99954225,,,,
,25621105.995,299.9992371,-16661.2197265625,-0.332128689160783,1.39848718356114E-5,1,0.999253354069792,40.0298881530762,1.97380972211756,17.7199976146221,-3.57187701433753,-0.629821698474456,25,-0.000262031571391085,-0.332118639796535,-0.000482053895366256,299.999054,299.9994202,-16671.6015625,-16650.837890625,50.2641851861784,18.7835352425506,7.9824,0,0,0,4449,299.91875,-16661.2197265625,,,,,,,,,,,,,,,,,17.785473,,,,,,299.9992371,,,,
,25621108.72,299.99967955,-16715.8251953125,-0.332116758013495,1.289449376021E-5,1,0.999253354069792,40.0298881530762,1.97381950263696,17.7199976146221,-3.57178653862403,-0.629682600404085,25,-0.00025092199096641,-0.332106712375928,-0.000470931699374044,299.9995422,299.9998169,-16726.814453125,-16704.8359375,50.5588591379284,18.7846923708327,7.9922,0,0,0,4449,299.9219,-16715.8251953125,,,,,,,,,,,,,,,,,17.047815,,,,,,299.99967955,,,,
,25621110.605,300.00013735,-16754.4345703125,-0.33213100445939,3.38130816168637E-5,1,0.999253354069792,40.0298881530762,1.97374659085019,17.7199976146221,-3.57172100953878,-0.630214873033935,25,-0.000299977618523697,-0.3321209213582,-0.000519994665415176,299.9997559,300.0005188,-16764.548828125,-16744.3203125,50.3384398955053,18.7853903431822,7.9873,0,0,0,4449,299.92075,-16754.4345703125,,,,,,,,,,,,,,,,,17.416636,,,,,,300.00013735,,,,
,25621113.64,300.0005798,-16814.64453125,-0.332150528616082,2.21187836379596E-5,1,0.999253354069792,40.0298881530762,1.97394262034588,17.7199976146221,-3.57232608693298,-0.629992134023565,25,-0.000270283039819878,-0.332140460158654,-0.000490313912382279,300.0005798,300.0005798,-16822.630859375,-16806.658203125,50.4509944022746,18.7830565760497,7.9922,0,0,0,4449,299.9178,-16814.64453125,,,,,,,,,,,,,,,,,17.047815,,,,,,300.0005798,,,,
,25621133.72,299.9587708,-17216.642578125,,,2,,,,17.7299972295761,,,,,,,299.9587708,299.9587708,-17216.642578125,-17216.642578125,,,,,,,4449,299.9196,-17216.642578125,,,,,,,,,,,,,,,,,15.941451,,,,,,299.9587708,,,,
,25621147.265,299.9438782,-17488.1904296875,-0.332321053110011,2.25279891867473E-5,1,0.999253354069792,40.0298881530762,1.97448330069459,17.7199976146221,-3.57511279037679,-0.630419929104361,25,-0.000264748150764832,-0.332311559108359,-0.000484828582531875,299.9438782,299.9438782,-17489.1875,-17487.193359375,50.0242252307745,18.7777809739826,7.9971,0,0,0,4449,299.9591,-17488.1904296875,,,,,,,,,,,,,,,,,17.047815,,,,,,299.9438782,,,,
,25621148.83,299.9450836,-17519.4208984375,-0.332328714427012,2.92648069220669E-5,1,0.999253354069792,40.0298881530762,1.97455960471222,17.7199976146221,-3.5752881730011,-0.630679689716931,25,-0.000285389434253642,-0.332319194995866,-0.000505468026862474,299.9439697,299.9461975,-17530.154296875,-17508.6875,50.2680933287745,18.7780712776763,7.9922,0,0,0,4449,299.96485,-17519.4208984375,,,,,,,,,,,,,,,,,17.785473,,,,,,299.9450836,,,,
,25621150.93,299.94721985,-17561.48046875,-0.332331704646826,2.35120293682408E-5,1,0.999253354069792,40.0298881530762,1.97452033363459,17.7199976146221,-3.57525367805791,-0.630664690416132,25,-0.000284595899440848,-0.332322164863336,-0.000504668947586463,299.9467163,299.9477234,-17573.6484375,-17549.3125,50.3657968936784,18.7761057947495,7.9873,0,0,0,4449,299.97145,-17561.48046875,,,,,,,,,,,,,,,,,17.047815,,,,,,299.94721985,,,,
,25621153.05,299.94999695,-17603.966796875,-0.33233102148746,2.65762160718717E-5,1,0.999253354069792,40.0298881530762,1.97439703558936,17.7199976146221,-3.5750338320648,-0.630619073103628,25,-0.000283987542527438,-0.332321454989603,-0.000504051496503158,299.948822,299.9511719,-17613.47265625,-17594.4609375,50.1735162779476,18.7790906685253,7.99465,0,0,0,4449,299.9793,-17603.966796875,,,,,,,,,,,,,,,,,17.047815,,,,,,299.94999695,,,,
,25621155.94,299.9541016,-17661.697265625,-0.332372911959464,1.94843462781185E-5,1,0.999253354069792,40.0298881530762,1.9744609605153,17.7199976146221,-3.57562443867691,-0.630548392439771,25,-0.000268269770635407,-0.332363314353098,-0.000488351539189445,299.9532471,299.9549561,-17670.802734375,-17652.591796875,50.0945717975053,18.7787650198265,7.98975,0,0,0,4449,299.98835,-17661.697265625,,,,,,,,,,,,,,,,,15.941451,,,,,,299.9541016,,,,
,25621158.025,299.95780945,-17703.5400390625,-0.332331176615944,2.23073096691484E-5,1,0.999253354069792,40.0298881530762,1.97449898842741,17.7199976146221,-3.57527324770391,-0.630296263903173,25,-0.000251095168460878,-0.332321554777168,-0.000471144352110446,299.9570313,299.9585876,-17712.3046875,-17694.775390625,50.1492857938515,18.77643328165,7.9971,0,0,0,4449,299.9925,-17703.5400390625,,,,,,,,,,,,,,,,,17.785473,,,,,,299.95780945,,,,
,25621160.9,299.95961,-17761.1240234375,-0.332350444407668,2.94200437199666E-5,1,0.999253354069792,40.0298881530762,1.97441418277818,17.7199976146221,-3.57533331087053,-0.630308419508687,25,-0.000251257998053385,-0.332340804446278,-0.000471312900547537,299.9593506,299.9598694,-17768.806640625,-17753.44140625,50.3142094114092,18.7775129213078,7.9971,0,0,0,4449,299.99775,-17761.1240234375,,,,,,,,,,,,,,,,,17.047815,,,,,,299.95961,,,,
,25621162.935,299.96240235,-17801.9091796875,-0.332365831860546,2.91906671108311E-5,1,0.999253354069792,40.0298881530762,1.97460114401509,17.7199976146221,-3.57577910560251,-0.630639688818663,25,-0.000274052479539943,-0.33235614872581,-0.000494112103186699,299.9620056,299.9627991,-17812.205078125,-17791.61328125,50.3040482406592,18.7764046762291,7.9922,0,0,0,4449,300.00125,-17801.9091796875,,,,,,,,,,,,,,,,,17.416636,,,,,,299.96240235,,,,
,25621165.745,299.9659882,-17858.314453125,-0.332384349377696,7.62624115974213E-6,1,0.999253354069792,40.0298881530762,1.97452816533608,17.7199976146221,-3.57584287999413,-0.630702348465021,25,-0.000278705234537263,-0.332374626827942,-0.000498774174331422,299.9650269,299.9669495,-17867.6875,-17848.94140625,50.1664816212745,18.7784399155433,7.9946,0,0,0,4449,300.00165,-17858.314453125,,,,,,,,,,,,,,,,,17.047815,,,,,,299.9659882,,,,
,25621168.53,299.96780395,-17914.3798828125,-0.332384652797069,2.49955869168792E-5,1,0.999253354069792,40.0298881530762,1.97455045980938,17.7199976146221,-3.57589973755598,-0.630623062493311,25,-0.000270651702069096,-0.332374917102617,-0.00049072337298357,299.9675903,299.9680176,-17924.529296875,-17904.23046875,50.42520066114,18.7767749705212,8.00195,0,0,0,4449,299.9962,-17914.3798828125,,,,,,,,,,,,,,,,,17.416636,,,,,,299.96780395,,,,
,25621170.625,299.97102355,-17955.966796875,-0.332382968115041,1.96562641086677E-5,1,0.999253354069792,40.0298881530762,1.97450308349753,17.7199976146221,-3.57582106215014,-0.630481180904829,25,-0.000259113222048536,-0.332373207980488,-0.00047918137282129,299.9705505,299.9714966,-17966.931640625,-17945.001953125,50.462718830063,18.7781046189841,7.9922,0,0,0,4449,299.99725,-17955.966796875,,,,,,,,,,,,,,,,,15.941451,,,,,,299.97102355,,,,
,25621173.89,299.9753571,-18021.3193359375,-0.332389849009707,3.53152562680241E-5,1,0.999253354069792,40.0298881530762,1.97438559779764,17.7199976146221,-3.57567768702752,-0.630535680100366,25,-0.00026631019819165,-0.332380040257119,-0.000486383519044803,299.9749146,299.9757996,-18033.16015625,-18009.478515625,50.6393668754092,18.7788344833871,7.9824,0,0,0,4449,299.993,-18021.3193359375,,,,,,,,,,,,,,,,,17.047815,,,,,,299.9753571,,,,
,25621175.985,299.9768219,-18063.7568359375,-0.332409982652407,1.751768995628E-5,1,0.999253354069792,40.0298881530762,1.97443557272652,17.7199976146221,-3.57590964623976,-0.630993484349947,25,-0.000303912932806705,-0.332400133850809,-0.00052399669660535,299.9766541,299.9769897,-18073.494140625,-18054.01953125,49.9054176958514,18.7783176392988,7.9946,0,0,0,4449,299.99295,-18063.7568359375,,,,,,,,,,,,,,,,,15.941451,,,,,,299.9768219,,,,
,25621178.765,299.97692875,-18119.068359375,-0.332419450245907,3.32704669830843E-5,1,0.999253354069792,40.0298881530762,1.97446133757075,17.7199976146221,-3.57615834566094,-0.630436650364747,25,-0.000249764659943465,-0.332409635757376,-0.000469858355426441,299.9765015,299.977356,-18129.8515625,-18108.28515625,50.3048298691784,18.7771207684919,7.9946,0,0,0,4449,299.9878,-18119.068359375,,,,,,,,,,,,,,,,,15.941451,,,,,,299.97692875,,,,
,25621180.785,299.98002625,-18159.318359375,-0.332396824374191,1.53199929057143E-5,1,0.999253354069792,40.0298881530762,1.97441216023465,17.7199976146221,-3.57575302769229,-0.630814278740332,25,-0.000290235063542453,-0.332386952650778,-0.000510311999273937,299.9790344,299.9810181,-18168.873046875,-18149.763671875,50.2446444731976,18.7775767220876,7.99955,0,0,0,4449,299.98645,-18159.318359375,,,,,,,,,,,,,,,,,15.941451,,,,,,299.98002625,,,,
,25621183.655,299.98306275,-18217.1083984375,-0.332431473220838,2.12428157826781E-5,1,0.999253354069792,40.0298881530762,1.97454233158694,17.7199976146221,-3.57638235106058,-0.630739740530299,25,-0.000273535278276646,-0.332421580798238,-0.000493637927505645,299.9827881,299.9833374,-18228.1953125,-18206.021484375,50.5197777119669,18.7764788393464,7.9922,0,0,0,4449,299.9809,-18217.1083984375,,,,,,,,,,,,,,,,,15.941451,,,,,,299.98306275,,,,
,25621185.625,299.98571775,-18256.447265625,-0.332417523092228,2.2157073836706E-5,1,0.999253354069792,40.0298881530762,1.97451219981089,17.7199976146221,-3.57617858476841,-0.63071108456666,25,-0.000274176253375987,-0.332407603600293,-0.000494273509609087,299.9854736,299.9859619,-18265.541015625,-18247.353515625,50.3400031525438,18.7770665570778,7.99465,0,0,0,4449,299.97445,-18256.447265625,,,,,,,,,,,,,,,,,17.785473,,,,,,299.98571775,,,,
,25621188.555,299.9867554,-18315.1865234375,-0.332440682926006,2.30662702415881E-5,1,0.999253354069792,40.0298881530762,1.97454565810981,17.7199976146221,-3.5764736932732,-0.630832760622427,25,-0.000280472650385194,-0.332430748183826,-0.000500584684821159,299.986084,299.9874268,-18324.400390625,-18305.97265625,50.4166027474284,18.7778051514484,8.002,0,0,0,4449,299.97195,-18315.1865234375,,,,,,,,,,,,,,,,,15.941451,,,,,,299.9867554,,,,
,25621190.485,299.9892731,-18353.63671875,-0.332445610316078,2.56612169185069E-5,1,0.999253354069792,40.0298881530762,1.97451303924852,17.7199976146221,-3.57641760645902,-0.631130391132044,25,-0.000308195432656884,-0.332435631364042,-0.000528314162190911,299.9886475,299.9898987,-18362.765625,-18344.5078125,50.3587622370053,18.7782128264103,8.002,0,0,0,4449,299.9651,-18353.63671875,,,,,,,,,,,,,,,,,17.047815,,,,,,299.9892731,,,,
,25621193.5,299.9918213,-18414.1142578125,-0.332471186091151,2.00303597121902E-5,1,0.999253354069792,40.0298881530762,1.97449230845392,17.7199976146221,-3.57667687464447,-0.631056956890697,25,-0.000297475490437398,-0.332461187939849,-0.000517610519180292,299.9912415,299.9924011,-18422.380859375,-18405.84765625,50.3423480381015,18.7785927385558,8.00685,0,0,0,4449,299.96315,-18414.1142578125,,,,,,,,,,,,,,,,,17.047815,,,,,,299.9918213,,,,
,25621195.695,299.99209595,-18458.2060546875,-0.332464219720615,3.09125570629492E-5,1,0.999253354069792,40.0298881530762,1.97452744812933,17.7199976146221,-3.57666877329644,-0.631020050472603,25,-0.000294269865415534,-0.332454221023895,-0.000514401595110545,299.9918823,299.9923096,-18468.283203125,-18448.12890625,50.0859738837938,18.7755953554929,7.9873,0,0,0,4449,299.95955,-18458.2060546875,,,,,,,,,,,,,,,,,15.941451,,,,,,299.99209595,,,,
,25621198.465,299.9942627,-18513.8935546875,-0.332476532718398,2.16562905780576E-5,1,0.999253354069792,40.0298881530762,1.97440776482134,17.7199976146221,-3.57659053976123,-0.631025404225792,25,-0.000296008245973595,-0.33246651075997,-0.000516147552744814,299.9941101,299.9944153,-18524.2265625,-18503.560546875,50.3415664095822,18.7795657674522,8.0117,0,0,0,4449,299.95735,-18513.8935546875,,,,,,,,,,,,,,,,,15.941451,,,,,,299.9942627,,,,
,25621200.43,299.9955597,-18553.1708984375,-0.332468361561369,1.96338352961589E-5,1,0.999253354069792,40.0298881530762,1.97434176125113,17.7199976146221,-3.57638743963542,-0.630994215674653,25,-0.000296418560266835,-0.332458326422246,-0.000516553592954815,299.9950867,299.9960327,-18563.783203125,-18542.55859375,50.3751764359092,18.7784996961089,8.002,0,0,0,4449,299.95405,-18553.1708984375,,,,,,,,,,,,,,,,,15.941451,,,,,,299.9955597,,,,
,25621203.455,299.99609375,-18613.2958984375,-0.332497343807321,2.15193702496881E-5,1,0.999253354069792,40.0298881530762,1.97438664417403,17.7199976146221,-3.57680895610588,-0.630880029108253,25,-0.000279445650748479,-0.332487313704317,-0.000499600073691251,299.9954224,299.9967651,-18623.154296875,-18603.4375,50.1219287956784,18.7790634894019,7.99465,0,0,0,4449,299.9514,-18613.2958984375,,,,,,,,,,,,,,,,,15.941451,,,,,,299.99609375,,,,
,25621205.475,299.99650575,-18653.99609375,-0.332496395736341,1.88597380902202E-5,1,0.999253354069792,40.0298881530762,1.97439272160555,17.7199976146221,-3.57686746453793,-0.630548311626405,25,-0.000248608359925215,-0.332486381902894,-0.000468763430968631,299.9959412,299.9970703,-18662.833984375,-18645.158203125,50.3704866647938,18.7782818797019,7.9873,0,0,0,4449,299.94895,-18653.99609375,,,,,,,,,,,,,,,,,17.047815,,,,,,299.99650575,,,,
,25621208.505,299.9986267,-18714.8623046875,-0.332509263322779,2.7593561560804E-5,1,0.999253354069792,40.0298881530762,1.97431340403429,17.7199976146221,-3.57682847530417,-0.630775495883895,25,-0.000269721315586349,-0.332499213875737,-0.000489883357015243,299.9981689,299.9990845,-18724.392578125,-18705.33203125,50.3071747547361,18.7813665819883,8.0117,0,0,0,4449,299.94695,-18714.8623046875,,,,,,,,,,,,,,,,,15.941451,,,,,,299.9986267,,,,
,25621210.515,300.00024415,-18755.283203125,-0.332520463345452,1.99526252298324E-5,1,0.999253354069792,40.0298881530762,1.97428435067027,17.7199976146221,-3.57688289050351,-0.630876637098112,25,-0.000277986974697174,-0.332510392088057,-0.000498153245942599,300.0000916,300.0003967,-18766.138671875,-18744.427734375,50.2852891561976,18.781423099514,8.002,0,0,0,4449,299.9483,-18755.283203125,,,,,,,,,,,,,,,,,15.941451,,,,,,300.00024415,,,,
,25621213.46,300.00086975,-18813.8876953125,-0.332521786010443,6.90692006610846E-6,1,0.999253354069792,40.0298881530762,1.97442723209817,17.7199976146221,-3.5771702440568,-0.630775820033179,25,-0.000264328391413844,-0.332511717320746,-0.000484497522009409,300.0004578,300.0012817,-18824.73046875,-18803.044921875,50.6041935920438,18.7784547402213,8.00685,0,0,0,4449,299.94355,-18813.8876953125,,,,,,,,,,,,,,,,,17.785473,,,,,,300.00086975,,,,
,25621215.605,300.00157165,-18856.873046875,-0.332511618548297,3.12132484880965E-5,1,0.999253354069792,40.0298881530762,1.97434482910204,17.7199976146221,-3.57691347086347,-0.630757818908758,25,-0.000266783867458925,-0.332501541872143,-0.000486941809157914,300.0014038,300.0017395,-18867.837890625,-18845.908203125,50.5627672805246,18.780932219764,8.00685,0,0,0,4449,299.94645,-18856.873046875,,,,,,,,,,,,,,,,,17.416636,,,,,,300.00157165,,,,
,25621218.57,300.0025177,-18916.3056640625,-0.33253983494326,3.10174157545994E-5,1,0.999253354069792,40.0298881530762,1.97436905255105,17.7199976146221,-3.57728269440416,-0.630682836030124,25,-0.000254175067777116,-0.332529756142109,-0.000474353342131638,300.0019531,300.0030823,-18925.5078125,-18907.103515625,50.2938870699092,18.7805817278552,7.99705,0,0,0,4449,299.942,-18916.3056640625,,,,,,,,,,,,,,,,,17.047815,,,,,,300.0025177,,,,
,25621220.56,300.00375365,-18956.177734375,-0.332515656350572,1.33187917725706E-5,1,0.999253354069792,40.0298881530762,1.97444732751163,17.7199976146221,-3.57713820046178,-0.630773626388538,25,-0.000264638228873038,-0.332505558909211,-0.000484800172373367,300.0026855,300.0048218,-18964.69921875,-18947.65625,50.3470378092169,18.7778271491859,8.0044,0,0,0,4449,299.94,-18956.177734375,,,,,,,,,,,,,,,,,17.047815,,,,,,300.00375365,,,,
,25621223.655,300.0044098,-19018.138671875,-0.332539621091576,2.91642502177021E-5,1,0.999253354069792,40.0298881530762,1.97431763551362,17.7199976146221,-3.57723095928571,-0.630439912079891,25,-0.00023309771158194,-0.332529537418762,-0.000453274248677377,300.004364,300.0044556,-19028.59375,-19007.68359375,50.2891972987938,18.7808680622809,8.0044,0,0,0,4449,299.93945,-19018.138671875,,,,,,,,,,,,,,,,,17.416636,,,,,,300.0044098,,,,
,25621225.46,300.0041962,-19054.03515625,-0.332544837261751,2.23701066878194E-5,1,0.999253354069792,40.0298881530762,1.97439330404498,17.7199976146221,-3.57734371724757,-0.630896875312916,25,-0.000272510525066341,-0.33253472971738,-0.000492686789641549,300.0037537,300.0046387,-19063.140625,-19044.9296875,50.483041171563,18.7785465200446,7.9922,0,0,0,4449,299.9406,-19054.03515625,,,,,,,,,,,,,,,,,17.047815,,,,,,300.0041962,,,,
,25621228.61,300.00408935,-19117.2001953125,-0.332535468681188,1.10822320210396E-5,1,0.999253354069792,40.0298881530762,1.97425248395743,17.7199976146221,-3.57696320594206,-0.631040655500565,25,-0.000291524114402882,-0.332525350588032,-0.000511686059320166,300.0039978,300.0041809,-19127.05859375,-19107.341796875,50.493202342313,18.7793696863625,8.0068,0,0,0,4449,299.94615,-19117.2001953125,,,,,,,,,,,,,,,,,15.941451,,,,,,300.00408935,,,,
,25621230.51,300.00498965,-19155.4931640625,-0.332539739017453,2.39319593549655E-5,1,0.999253354069792,40.0298881530762,1.97432730626902,17.7199976146221,-3.57718074076994,-0.630831563142176,25,-0.000269220903526813,-0.332529626874494,-0.000489382282925677,300.0046692,300.0053101,-19163.431640625,-19147.5546875,50.4806962860053,18.7805113614557,7.9922,0,0,0,4449,299.9489,-19155.4931640625,,,,,,,,,,,,,,,,,15.941451,,,,,,300.00498965,,,,
,25621233.495,300.00645445,-19215.314453125,-0.332557927793135,2.31800404995779E-5,1,0.999253354069792,40.0298881530762,1.97433093889425,17.7199976146221,-3.57740494959316,-0.630739419727435,25,-0.000257362385196175,-0.332547808123533,-0.000477537229567889,300.0064392,300.0064697,-19226.109375,-19204.51953125,50.7136215847361,18.7789408236299,8.0044,0,0,0,4449,299.94465,-19215.314453125,,,,,,,,,,,,,,,,,17.047815,,,,,,300.00645445,,,,
,25621235.765,300.006073,-19260.7421875,-0.332554029849142,2.3960052841667E-5,1,0.999253354069792,40.0298881530762,1.97430642930959,17.7199976146221,-3.57726574424427,-0.631037177353274,25,-0.000286416444180228,-0.33254389477699,-0.000506589167060889,300.0060425,300.0061035,-19271.525390625,-19249.958984375,50.4072232051976,18.778912273437,7.9995,0,0,0,4449,299.94085,-19260.7421875,,,,,,,,,,,,,,,,,17.047815,,,,,,300.006073,,,,
,25621238.665,300.0052948,-19318.69140625,-0.332564870978937,3.07084036295566E-5,1,0.999253354069792,40.0298881530762,1.97429927901479,17.7199976146221,-3.5774152266184,-0.630798270542641,25,-0.000262510937737529,-0.332554759412398,-0.000482689654267198,300.0046082,300.0059814,-19329.291015625,-19308.091796875,50.6073201061207,18.7806984224699,8.00925,0,0,0,4449,299.94015,-19318.69140625,,,,,,,,,,,,,,,,,17.047815,,,,,,300.0052948,,,,
,25621240.47,300.0056305,-19355.1357421875,-0.332582383831333,2.14007828041701E-5,1,0.999253354069792,40.0298881530762,1.97422761959448,17.7199976146221,-3.5774882600315,-0.63075954026223,25,-0.000257874148809066,-0.332572271660432,-0.00047806209946521,300.0050049,300.0062561,-19364.544921875,-19345.7265625,50.6166996483515,18.7800846198369,8.00195,0,0,0,4449,299.9412,-19355.1357421875,,,,,,,,,,,,,,,,,17.785473,,,,,,300.0056305,,,,
,25621243.625,300.0070038,-19418.0087890625,-0.33258010853007,1.65455612399114E-5,1,0.999253354069792,40.0298881530762,1.97433611436347,17.7199976146221,-3.57761505469313,-0.630996175872681,25,-0.000277191405105622,-0.332569969821666,-0.00049737724863279,300.006897,300.0071106,-19429.751953125,-19406.265625,50.4173843759476,18.7806290663909,8.0068,0,0,0,4449,299.93805,-19418.0087890625,,,,,,,,,,,,,,,,,15.941451,,,,,,300.0070038,,,,
,25621245.695,300.00564575,-19459.4619140625,-0.332587437592164,1.51968318667893E-5,1,0.999253354069792,40.0298881530762,1.97434900539946,17.7199976146221,-3.57769911076373,-0.631112372803733,25,-0.000286338399521477,-0.332577306415574,-0.000506527255615685,300.0050354,300.0062561,-19468.724609375,-19450.19921875,50.4025334340823,18.7794403680709,8.00925,0,0,0,4449,299.9378,-19459.4619140625,,,,,,,,,,,,,,,,,17.047815,,,,,,300.00564575,,,,
,25621248.69,300.0070343,-19519.5869140625,-0.332603094601125,2.74293854733225E-5,1,0.999253354069792,40.0298881530762,1.97429517704696,17.7199976146221,-3.57776916208389,-0.631154093061552,25,-0.000289002732186321,-0.332592947542413,-0.000509198325313328,300.0066833,300.0073853,-19530.72265625,-19508.451171875,50.0703413134091,18.7816378171631,7.99465,0,0,0,4449,299.93885,-19519.5869140625,,,,,,,,,,,,,,,,,15.941451,,,,,,300.0070343,,,,
,25621250.855,300.00726315,-19562.765625,-0.332608939363579,2.48236133551823E-5,1,0.999253354069792,40.0298881530762,1.97430509458616,17.7199976146221,-3.57793340849741,-0.630688336611582,25,-0.000244402228123883,-0.332598819195936,-0.00046460478407448,300.0068359,300.0076904,-19573.171875,-19552.359375,50.157883707563,18.7821940273169,7.9922,0,0,0,4449,299.93465,-19562.765625,,,,,,,,,,,,,,,,,15.941451,,,,,,300.00726315,,,,
,25621252.795,300.00816345,-19601.947265625,-0.332619254314515,2.41057485261334E-5,1,0.999253354069792,40.0298881530762,1.97430981297266,17.7199976146221,-3.57804257274663,-0.630765569599692,25,-0.000249640299779273,-0.332609121501767,-0.000469847417606115,300.0076904,300.0086365,-19613.654296875,-19590.240234375,50.5479163386592,18.7815006825665,7.9995,0,0,0,4449,299.9351,-19601.947265625,,,,,,,,,,,,,,,,,17.047815,,,,,,300.00816345,,,,
,25621255.895,300.00938415,-19664.455078125,-0.332629902278794,1.71675464712343E-5,1,0.999253354069792,40.0298881530762,1.97425348183546,17.7199976146221,-3.57803228990056,-0.63092305351564,25,-0.000264010719507291,-0.33261974734555,-0.000484224488145488,300.0085754,300.0101929,-19675.310546875,-19653.599609375,50.4580290589476,18.7826248623235,8.0117,0,0,0,4449,299.9319,-19664.455078125,,,,,,,,,,,,,,,,,17.785473,,,,,,300.00938415,,,,
,25621258.055,300.0086517,-19707.4384765625,-0.332627163502132,9.52078298370768E-6,1,0.999253354069792,40.0298881530762,1.97426336106919,17.7199976146221,-3.57803198180381,-0.630852746658791,25,-0.000257675579104568,-0.332617020310626,-0.000477886683904429,300.0083923,300.0089111,-19717.880859375,-19696.99609375,50.2407363306015,18.7818239218492,7.9922,0,0,0,4449,299.93095,-19707.4384765625,,,,,,,,,,,,,,,,,15.941451,,,,,,300.0086517,,,,
,25621261.375,300.0077362,-19773.642578125,-0.332641315506332,1.8645915229477E-5,1,0.999253354069792,40.0298881530762,1.97432180263687,17.7199976146221,-3.57826960315661,-0.630988298214227,25,-0.000266134429497548,-0.332631175867053,-0.000486350646455195,300.006958,300.0085144,-19785.8359375,-19761.44921875,50.2313567883707,18.782051054902,7.9995,0,0,0,4449,299.93225,-19773.642578125,,,,,,,,,,,,,,,,,15.941451,,,,,,300.0077362,,,,
,25621263.43,300.0092468,-19814.7666015625,-0.332623338686908,2.85988829823374E-5,1,0.999253354069792,40.0298881530762,1.97435396152039,17.7199976146221,-3.5781216983255,-0.631021341739901,25,-0.000271452737470357,-0.332613181064076,-0.000491654685084182,300.0090332,300.0094604,-19824.296875,-19805.236328125,50.7996007218515,18.781249519157,8.0068,0,0,0,4449,299.9327,-19814.7666015625,,,,,,,,,,,,,,,,,15.941451,,,,,,300.0092468,,,,
,25621265.44,300.00852965,-19855.1865234375,-0.332638917056196,3.50862735151924E-5,1,0.999253354069792,40.0298881530762,1.97425767090821,17.7199976146221,-3.57815514182002,-0.630835902938659,25,-0.000254215573232792,-0.332628777699112,-0.000474427202854016,300.0083008,300.0087585,-19866.017578125,-19844.35546875,50.3595438655246,18.7820152861816,8.0044,0,0,0,4449,299.932,-19855.1865234375,,,,,,,,,,,,,,,,,17.047815,,,,,,300.00852965,,,,
,25621268.545,300.00772095,-19917.001953125,-0.332644003635813,1.9307552748249E-5,1,0.999253354069792,40.0298881530762,1.97442347291242,17.7199976146221,-3.57852412059811,-0.630742515120969,25,-0.000239936963112373,-0.332633881851717,-0.000460150911516517,300.0076294,300.0078125,-19925.609375,-19908.39453125,50.4486495167169,18.7791440401691,8.0166,0,0,0,4449,299.9306,-19917.001953125,,,,,,,,,,,,,,,,,17.047815,,,,,,300.00772095,,,,
,25621270.39,300.00779725,-19954.0537109375,-0.332651514042407,2.85064571305861E-5,1,0.999253354069792,40.0298881530762,1.97435046366439,17.7199976146221,-3.57839243885421,-0.63122446709381,25,-0.000285489195194578,-0.332641361326574,-0.000505704349383714,300.0077515,300.007843,-19964.0703125,-19944.037109375,50.3462561806976,18.7830032642039,8.00195,0,0,0,4449,299.9315,-19954.0537109375,,,,,,,,,,,,,,,,,15.941451,,,,,,300.00779725,,,,
,25621273.39,300.0075073,-20014.337890625,-0.332651251561559,1.71309411836453E-5,1,0.999253354069792,40.0298881530762,1.97438595867203,17.7199976146221,-3.57846676205965,-0.631145780065188,25,-0.000277216397046462,-0.332641107554489,-0.00049742825489628,300.0075073,300.0075073,-20024.26953125,-20004.40625,50.1180206530822,18.7827442979184,8.0117,0,0,0,4449,299.93235,-20014.337890625,,,,,,,,,,,,,,,,,17.047815,,,,,,300.0075073,,,,
,25621275.515,300.00758365,-20057.5048828125,-0.332665476972416,1.86010702908267E-5,1,0.999253354069792,40.0298881530762,1.97437632202424,17.7199976146221,-3.57859979735058,-0.631188574725094,25,-0.000278970180521666,-0.332655330533599,-0.000499192244047439,300.0070801,300.0080872,-20067.837890625,-20047.171875,50.3736131788707,18.7817285908142,7.9971,0,0,0,4449,299.9292,-20057.5048828125,,,,,,,,,,,,,,,,,15.941451,,,,,,300.00758365,,,,
,25621278.565,300.0086365,-20117.666015625,-0.332663447755566,2.1385476155716E-5,1,0.999253354069792,40.0298881530762,1.97439869912479,17.7199976146221,-3.57861179381438,-0.631219039330171,25,-0.000281527037803106,-0.332653289344919,-0.000501744856955834,300.0086365,300.0086365,-20125.21484375,-20110.1171875,50.5252491116015,18.7820156567977,8.0093,0,0,0,4449,299.9294,-20117.666015625,,,,,,,,,,,,,,,,,17.047815,,,,,,300.0086365,,,,
,25621280.445,300.00753785,-20155.703125,-0.332678188397367,2.98670368930532E-5,1,0.999253354069792,40.0298881530762,1.97443239905833,17.7199976146221,-3.57886484367699,-0.631052346512405,25,-0.000262490612584804,-0.332668053457027,-0.00048271598266299,300.0073853,300.0076904,-20165.646484375,-20145.759765625,50.1844590772169,18.7808299053276,7.9971,0,0,0,4449,299.9307,-20155.703125,,,,,,,,,,,,,,,,,17.785473,,,,,,300.00753785,,,,
,25621283.465,300.0083618,-20216.0595703125,-0.332695149345282,1.17309738961627E-5,1,0.999253354069792,40.0298881530762,1.97437670396306,17.7199976146221,-3.57894868578181,-0.631079130922988,25,-0.000263587017467625,-0.332685004977477,-0.000483822485511098,300.0081482,300.0085754,-20224.435546875,-20207.68359375,50.3321868673515,18.7823843667048,8.0044,0,0,0,4449,299.9289,-20216.0595703125,,,,,,,,,,,,,,,,,17.785473,,,,,,300.0083618,,,,
,25621285.62,300.0081177,-20259.10546875,-0.332698170891535,1.9316387341746E-5,1,0.999253354069792,40.0298881530762,1.97430823487423,17.7199976146221,-3.5788440512241,-0.631169627389113,25,-0.000273414674475401,-0.332688022634101,-0.000493649096432999,300.0074463,300.0087891,-20269.779296875,-20248.431640625,50.2555872724669,18.7831496495965,8.0044,0,0,0,4449,299.9299,-20259.10546875,,,,,,,,,,,,,,,,,15.941451,,,,,,300.0081177,,,,
,25621288.415,300.0076752,-20315.279296875,-0.332701386616042,2.40951535369935E-5,1,0.999253354069792,40.0298881530762,1.97413090326544,17.7199976146221,-3.57854656438657,-0.631263432611216,25,-0.000286607451701127,-0.332691234119489,-0.000506842102566573,300.0075989,300.0077515,-20324.384765625,-20306.173828125,50.8425902904092,18.7848543841653,8.0117,0,0,0,4449,299.9288,-20315.279296875,,,,,,,,,,,,,,,,,17.047815,,,,,,300.0076752,,,,
,25621290.455,300.00857545,-20355.87109375,-0.332697179991716,1.88750776326774E-5,1,0.999253354069792,40.0298881530762,1.97425983752888,17.7199976146221,-3.57876802130935,-0.631047410189826,25,-0.000263604899251257,-0.332687033765047,-0.000483837696611958,300.0085144,300.0086365,-20366.228515625,-20345.513671875,50.3462561806976,18.7838118793574,8.0117,0,0,0,4449,299.92645,-20355.87109375,,,,,,,,,,,,,,,,,17.047815,,,,,,300.00857545,,,,
,25621293.35,300.00894165,-20414.0751953125,-0.332686561595431,7.62221245083333E-6,1,0.999253354069792,40.0298881530762,1.97419906829559,17.7199976146221,-3.57857599007635,-0.630852006037594,25,-0.000249036259332857,-0.332676422105884,-0.00046925738749739,300.008728,300.0091553,-20424.091796875,-20404.05859375,50.5049267701015,18.7831820331521,8.0093,0,0,0,4449,299.92935,-20414.0751953125,,,,,,,,,,,,,,,,,17.416636,,,,,,300.00894165,,,,
,25621295.37,300.0092163,-20454.9189453125,-0.332702361631634,1.45174540188058E-5,1,0.999253354069792,40.0298881530762,1.97433104820906,17.7199976146221,-3.57897308046452,-0.630930769322047,25,-0.000249838280517721,-0.332692218394543,-0.000470069605709878,300.0090027,300.0094299,-20465.73828125,-20444.099609375,50.4814779145246,18.7835383752294,8.0166,0,0,0,4449,299.92755,-20454.9189453125,,,,,,,,,,,,,,,,,17.047815,,,,,,300.0092163,,,,
,25621298.67,300.00827025,-20521.0380859375,-0.332724720888036,1.8798234417534E-5,1,0.999253354069792,40.0298881530762,1.97441054455141,17.7199976146221,-3.57936555472235,-0.630917096643915,25,-0.000242389099056533,-0.332714591830812,-0.000462631080253835,300.0082092,300.0083313,-20530.703125,-20511.373046875,50.4705351152553,18.7804262321639,8.0166,0,0,0,4449,299.92925,-20521.0380859375,,,,,,,,,,,,,,,,,15.941451,,,,,,300.00827025,,,,
,25621300.64,300.0086212,-20560.2548828125,-0.332706647063549,2.91497676120166E-5,1,0.999253354069792,40.0298881530762,1.97440426419648,17.7199976146221,-3.57910254150272,-0.631209441635916,25,-0.000272914765664341,-0.332696495052252,-0.000493141183898474,300.0081482,300.0090942,-20570.259765625,-20550.25,50.7566111532938,18.780771383987,8.01415,0,0,0,4449,299.93035,-20560.2548828125,,,,,,,,,,,,,,,,,15.941451,,,,,,300.0086212,,,,
,25621303.555,300.0078888,-20618.2392578125,-0.332734992898527,1.19634524568522E-5,1,0.999253354069792,40.0298881530762,1.97427806408085,17.7199976146221,-3.57927684310085,-0.630723585559065,25,-0.000226365640513954,-0.332724878560023,-0.000446608504263854,300.0075684,300.0082092,-20629.021484375,-20607.45703125,50.5799631079477,18.7823694515483,8.0044,0,0,0,4449,299.9317,-20618.2392578125,,,,,,,,,,,,,,,,,15.941451,,,,,,300.0078888,,,,
,25621305.36,300.00794985,-20654.3681640625,-0.332735623059015,2.95665831245594E-5,1,0.999253354069792,40.0298881530762,1.97423368700147,17.7199976146221,-3.5791149140215,-0.631234316979606,25,-0.000274988918242442,-0.332725475955499,-0.000495230148335216,300.0075684,300.0083313,-20664.0078125,-20644.728515625,50.3931538918515,18.7831491221811,8.002,0,0,0,4449,299.93055,-20654.3681640625,,,,,,,,,,,,,,,,,17.047815,,,,,,300.00794985,,,,
,25621308.41,300.0080719,-20715.8798828125,-0.332744368476357,1.89687455640993E-5,1,0.999253354069792,40.0298881530762,1.9742664161133,17.7199976146221,-3.57929576737264,-0.631089505017453,25,-0.000259065823487883,-0.332734230577881,-0.000479311604796606,300.0078125,300.0083313,-20726.224609375,-20705.53515625,50.6370219898515,18.7826433713633,8.0166,0,0,0,4449,299.9294,-20715.8798828125,,,,,,,,,,,,,,,,,17.047815,,,,,,300.0080719,,,,
,25621310.47,300.0091095,-20758.07421875,-0.332752438030427,1.99384171264675E-5,1,0.999253354069792,40.0298881530762,1.97424317767814,17.7199976146221,-3.57934527738805,-0.631080111685256,25,-0.000257438639641793,-0.33274229056986,-0.000477689280367835,300.0090637,300.0091553,-20766.048828125,-20750.099609375,50.4674086011784,18.7827448351624,8.0166,0,0,0,4449,299.92785,-20758.07421875,,,,,,,,,,,,,,,,,15.941451,,,,,,300.0091095,,,,
,25621313.34,300.0099487,-20814.5400390625,-0.332738450791194,1.68334234787718E-5,1,0.999253354069792,40.0298881530762,1.97429673142548,17.7199976146221,-3.57927966711232,-0.631114698149177,25,-0.000261592863212958,-0.332728292897305,-0.000481830317896588,300.0093994,300.010498,-20824.568359375,-20804.51171875,50.2923238128707,18.7822217549352,8.002,0,0,0,4449,299.92935,-20814.5400390625,,,,,,,,,,,,,,,,,15.941451,,,,,,300.0099487,,,,
,25621315.35,300.0085144,-20854.716796875,-0.332732142724126,2.15899197920968E-5,1,0.999253354069792,40.0298881530762,1.9740471402115,17.7199976146221,-3.57875696806975,-0.631154924879564,25,-0.000273527182780921,-0.332721991693753,-0.00049375861301364,300.0083923,300.0086365,-20864.83203125,-20844.6015625,50.3009217265822,18.784325430986,8.0166,0,0,0,4449,299.92905,-20854.716796875,,,,,,,,,,,,,,,,,15.941451,,,,,,300.0085144,,,,
,25621318.375,300.00793455,-20915.1591796875,-0.332744824648206,6.50225407028722E-6,1,0.999253354069792,40.0298881530762,1.97417544146917,17.7199976146221,-3.5790905336549,-0.631361873569374,25,-0.000286896604514,-0.332734670573519,-0.00050713219899803,300.007843,300.0080261,-20924.421875,-20905.896484375,50.5111797982553,18.7832288705426,8.0166,0,0,0,4449,299.9304,-20915.1591796875,,,,,,,,,,,,,,,,,17.047815,,,,,,300.00793455,,,,
,25621320.34,300.00775145,-20954.740234375,-0.332748153251819,1.61190836607367E-5,1,0.999253354069792,40.0298881530762,1.97418064853479,17.7199976146221,-3.57919271799069,-0.631043093000905,25,-0.000256531736166263,-0.3327380210006,-0.000476770648835542,300.0073242,300.0081787,-20964.830078125,-20944.650390625,50.4040966911207,18.7830714967508,8.0093,0,0,0,4449,299.92815,-20954.740234375,,,,,,,,,,,,,,,,,15.941451,,,,,,300.00775145,,,,
,25621323.445,300.0093689,-21016.833984375,-0.332756265685135,2.68958276142718E-5,1,0.999253354069792,40.0298881530762,1.97418485852475,17.7199976146221,-3.57926993757708,-0.631157519152128,25,-0.000265628979820408,-0.332746111011497,-0.000485871609923158,300.0093079,300.0094299,-21028.869140625,-21004.798828125,50.6088833631592,18.7852572928938,8.0093,0,0,0,4449,299.92655,-21016.833984375,,,,,,,,,,,,,,,,,17.047815,,,,,,300.0093689,,,,
,25621325.425,300.00926205,-21056.3056640625,-0.332748138872272,2.73180599723902E-5,1,0.999253354069792,40.0298881530762,1.97431339017979,17.7199976146221,-3.57940750661371,-0.631168516114072,25,-0.000264430331643372,-0.332737986626903,-0.000484664141358165,300.0092468,300.0092773,-21067.33203125,-21045.279296875,50.4697534867361,18.7817522258713,8.0142,0,0,0,4449,299.92855,-21056.3056640625,,,,,,,,,,,,,,,,,17.047815,,,,,,300.00926205,,,,
,25621328.35,300.00924685,-21115.0087890625,-0.332767434966724,2.54649387207721E-5,1,0.999253354069792,40.0298881530762,1.97436212574749,17.7199976146221,-3.57969776597882,-0.631230065070204,25,-0.000265382659249793,-0.332757281881343,-0.000485626833218794,300.0089417,300.009552,-21124.9765625,-21105.041015625,50.5244674830823,18.7816238731502,8.002,0,0,0,4449,299.9283,-21115.0087890625,,,,,,,,,,,,,,,,,17.047815,,,,,,300.00924685,,,,
,25621330.345,300.0093231,-21154.869140625,-0.33274941237424,1.62507668803445E-5,1,0.999253354069792,40.0298881530762,1.97420930911212,17.7199976146221,-3.57926628864156,-0.630994218495441,25,-0.000250962780725388,-0.332739268522123,-0.000471196381474016,300.0090942,300.009552,-21165.068359375,-21144.669921875,50.4806962860053,18.7833897423281,8.01175,0,0,0,4449,299.9252,-21154.869140625,,,,,,,,,,,,,,,,,15.941451,,,,,,300.0093231,,,,
,25621333.345,300.0092926,-21214.9453125,-0.332789093475375,1.24840555019191E-5,1,0.999253354069792,40.0298881530762,1.97429505040981,17.7199976146221,-3.57984486279129,-0.631077741634551,25,-0.000249330656389623,-0.332778950148391,-0.000469586957548062,300.0090942,300.009491,-21225.14453125,-21204.74609375,50.4463046311592,18.7824758652501,8.0068,0,0,0,4449,299.9263,-21214.9453125,,,,,,,,,,,,,,,,,17.047815,,,,,,300.0092926,,,,
,25621335.355,300.00959775,-21255.2314453125,-0.332788087986977,1.80289507969132E-5,1,0.999253354069792,40.0298881530762,1.97421792183966,17.7199976146221,-3.57968772062603,-0.63112423038581,25,-0.000256017684143814,-0.332777937055232,-0.000476274625724296,300.0085754,300.0106201,-21265.72265625,-21244.740234375,50.61826290539,18.7843717924576,8.0166,0,0,0,4449,299.9225,-21255.2314453125,,,,,,,,,,,,,,,,,15.941451,,,,,,300.00959775,,,,
,25621338.46,300.00964355,-21317.80078125,-0.332776090262802,1.89644194331489E-5,1,0.999253354069792,40.0298881530762,1.97419642756344,17.7199976146221,-3.57950216129111,-0.631204621051358,25,-0.000266211061080523,-0.332765932892017,-0.000486455248918904,300.0091553,300.0101318,-21329.689453125,-21305.912109375,50.5447898245823,18.782902960682,8.02885,0,0,0,4449,299.9245,-21317.80078125,,,,,,,,,,,,,,,,,17.785473,,,,,,300.00964355,,,,
,25621340.465,300.0103302,-21357.685546875,-0.332784317967122,3.44224546865489E-5,1,0.999253354069792,40.0298881530762,1.9742425033305,17.7199976146221,-3.5797123197759,-0.63099565424212,25,-0.000244036344910776,-0.332774168183745,-0.000464285862929205,300.0101929,300.0104675,-21365.720703125,-21349.650390625,50.2579321580245,18.7829451665268,8.0166,0,0,0,4449,299.92335,-21357.685546875,,,,,,,,,,,,,,,,,17.785473,,,,,,300.0103302,,,,
,25621343.37,300.008728,-21416.060546875,-0.332810452215347,1.16208743518462E-5,1,0.999253354069792,40.0298881530762,1.97432782281286,17.7199976146221,-3.58011221109434,-0.63123808616999,25,-0.00025956090024462,-0.33280030779263,-0.000479824076842996,300.0086975,300.0087585,-21426.2109375,-21405.91015625,50.2376098165245,18.7828978545642,8.02395,0,0,0,4449,299.92405,-21416.060546875,,,,,,,,,,,,,,,,,17.785473,,,,,,300.008728,,,,
,25621345.35,300.00950625,-21455.51953125,-0.33278747280806,3.23579616703273E-5,1,0.999253354069792,40.0298881530762,1.97428091942226,17.7199976146221,-3.5798483188703,-0.630811705494558,25,-0.000225294501553045,-0.332777343829799,-0.000445544465976039,300.0093079,300.0097046,-21465.451171875,-21445.587890625,50.5150879408515,18.7823229995501,8.0166,0,0,0,4449,299.9209,-21455.51953125,,,,,,,,,,,,,,,,,17.785473,,,,,,300.00950625,,,,
,25621348.4,300.01049805,-21516.51953125,-0.332789360498845,2.07094044826177E-5,1,0.999253354069792,40.0298881530762,1.97439333706538,17.7199976146221,-3.58004985850911,-0.630926399616485,25,-0.000232439058579273,-0.332779217169263,-0.000452685429393345,300.0097046,300.0112915,-21527.837890625,-21505.201171875,50.3392215240246,18.7820630932713,8.0068,0,0,0,4449,299.9231,-21516.51953125,,,,,,,,,,,,,,,,,17.785473,,,,,,300.01049805,,,,
,25621350.36,300.0102539,-21555.6884765625,-0.33280668541142,1.66081788665433E-5,1,0.999253354069792,40.0298881530762,1.97431005983711,17.7199976146221,-3.58004594404301,-0.631195877280586,25,-0.000256811730656705,-0.332796528089978,-0.000477066623366085,300.0101929,300.0103149,-21565.595703125,-21545.78125,50.4400516030053,18.7831334644367,8.0215,0,0,0,4449,299.92365,-21555.6884765625,,,,,,,,,,,,,,,,,17.047815,,,,,,300.0102539,,,,
,25621353.35,300.0102234,-21616.0439453125,-0.332799708153864,2.30581750843781E-5,1,0.999253354069792,40.0298881530762,1.97425575766385,17.7199976146221,-3.57987394894866,-0.631182236643807,25,-0.000258314079924831,-0.332789550672505,-0.000478560805097144,300.0101013,300.0103455,-21626.791015625,-21605.296875,50.2383914450438,18.7838612855508,8.01415,0,0,0,4449,299.9246,-21616.0439453125,,,,,,,,,,,,,,,,,15.941451,,,,,,300.0102234,,,,
,25621355.36,300.0107727,-21656.134765625,-0.332813055702675,1.99038956215156E-5,1,0.999253354069792,40.0298881530762,1.97407743404015,17.7199976146221,-3.5797080669948,-0.631155036647765,25,-0.000258510611575061,-0.332802892302562,-0.000478764591354051,300.010498,300.0110474,-21666.126953125,-21646.142578125,50.4549025448707,18.7854169542767,8.01415,0,0,0,4449,299.92435,-21656.134765625,,,,,,,,,,,,,,,,,15.941451,,,,,,300.0107727,,,,
,25621358.37,300.01034545,-21716.17578125,-0.332812117353017,2.1181111448702E-5,1,0.999253354069792,40.0298881530762,1.97410121379124,17.7199976146221,-3.57977853681444,-0.630936609309442,25,-0.000237696276536219,-0.332801972229055,-0.000457948376462098,300.0099182,300.0107727,-21725.9375,-21706.4140625,50.3986252914861,18.7841260282903,8.0264,0,0,0,4449,299.92345,-21716.17578125,,,,,,,,,,,,,,,,,17.047815,,,,,,300.01034545,,,,
,25621360.335,300.010025,-21755.744140625,-0.332822477766021,1.48894305219836E-5,1,0.999253354069792,40.0298881530762,1.97418100206847,17.7199976146221,-3.58000549602051,-0.631110545635173,25,-0.000249781347355695,-0.332812327683605,-0.000470038575558755,300.009552,300.010498,-21765.90625,-21745.58203125,50.4189476329861,18.7827793118911,8.01415,0,0,0,4449,299.923,-21755.744140625,,,,,,,,,,,,,,,,,17.047815,,,,,,300.010025,,,,
,25621363.355,300.0109711,-21816.0771484375,-0.3328413574324,2.33569025889702E-5,1,0.999253354069792,40.0298881530762,1.97427123206289,17.7199976146221,-3.58034338327839,-0.631296293512381,25,-0.000261174390946825,-0.332831189910294,-0.000481441636307085,300.0107117,300.0112305,-21827.103515625,-21805.05078125,50.422074147063,18.7852031283601,8.0068,0,0,0,4449,299.92235,-21816.0771484375,,,,,,,,,,,,,,,,,17.047815,,,,,,300.0109711,,,,
,25621365.4,300.01023865,-21856.9951171875,-0.332847523011006,2.1325030760591E-5,1,0.999253354069792,40.0298881530762,1.97416747483439,17.7199976146221,-3.58026800002725,-0.631059467486592,25,-0.000241022434435057,-0.332837375850216,-0.000461296194931934,300.0101318,300.0103455,-21867.53515625,-21846.455078125,50.3173359254861,18.7837094915543,8.01415,0,0,0,4449,299.91815,-21856.9951171875,,,,,,,,,,,,,,,,,17.047815,,,,,,300.01023865,,,,
,25621368.39,300.01004025,-21917.326171875,-0.332842818014359,2.81827060868145E-5,1,0.999253354069792,40.0298881530762,1.97426636257294,17.7199976146221,-3.58038625835084,-0.631095321984379,25,-0.000242375627934511,-0.332832672391576,-0.000462642985242154,300.0099487,300.0101318,-21927.3671875,-21907.28515625,50.5244674830823,18.7839173956857,8.01415,0,0,0,4449,299.9188,-21917.326171875,,,,,,,,,,,,,,,,,17.785473,,,,,,300.01004025,,,,
,25621370.335,300.00988765,-21955.9228515625,-0.33284415593758,2.52734286585443E-5,1,0.999253354069792,40.0298881530762,1.97424365344571,17.7199976146221,-3.58036117790662,-0.631091661665659,25,-0.000242446499098155,-0.332834011884816,-0.000462713411629152,300.0097961,300.0099792,-21965.392578125,-21946.453125,50.4455230026399,18.783666494486,8.0313,0,0,0,4449,299.91835,-21955.9228515625,,,,,,,,,,,,,,,,,17.047815,,,,,,300.00988765,,,,
,25621373.4,300.0091858,-22017.3369140625,-0.332849254616204,1.98943755430765E-5,1,0.999253354069792,40.0298881530762,1.97424840919391,17.7199976146221,-3.58035111385366,-0.631520030752626,25,-0.000281234552882031,-0.332839091953831,-0.000501502075357655,300.0090332,300.0093384,-22026.708984375,-22007.96484375,50.3595438655246,18.7845020591984,8.0215,0,0,0,4449,299.91705,-22017.3369140625,,,,,,,,,,,,,,,,,17.047815,,,,,,300.0091858,,,,
,25621375.345,300.00990295,-22056.25,-0.332865608492518,2.45201167815559E-5,1,0.999253354069792,40.0298881530762,1.97426812683034,17.7199976146221,-3.58065836855498,-0.631003053126142,25,-0.000229755080421271,-0.332855472501842,-0.00045003148873947,300.0098877,300.0099182,-22066.607421875,-22045.892578125,50.442396488563,18.7839712389957,8.0313,0,0,0,4449,299.91905,-22056.25,,,,,,,,,,,,,,,,,17.047815,,,,,,300.00990295,,,,
,25621378.355,300.00941465,-22116.6298828125,-0.332855255377649,1.77906782060661E-5,1,0.999253354069792,40.0298881530762,1.97420727245941,17.7199976146221,-3.58041002909281,-0.631144567503409,25,-0.000246454459083423,-0.332845113649985,-0.00046672256100603,300.0092163,300.009613,-22127.33984375,-22105.919921875,50.3986252914861,18.7832052027294,8.0215,0,0,0,4449,299.91705,-22116.6298828125,,,,,,,,,,,,,,,,,17.047815,,,,,,300.00941465,,,,
,25621380.445,300.00984195,-22158.666015625,-0.33286756994308,2.63889020247381E-5,1,0.999253354069792,40.0298881530762,1.97441886202184,17.7199976146221,-3.58092364990726,-0.631150293021399,25,-0.000238819317873814,-0.332857428790116,-0.000459093655015963,300.0093079,300.010376,-22168.111328125,-22149.220703125,50.2720014713707,18.7818988876343,8.0166,0,0,0,4449,299.91735,-22158.666015625,,,,,,,,,,,,,,,,,17.047815,,,,,,300.00984195,,,,
,25621383.415,300.0099182,-22218.3662109375,-0.332863708606494,2.0270791825009E-5,1,0.999253354069792,40.0298881530762,1.97406442619337,17.7199976146221,-3.58024130246722,-0.631185300237812,25,-0.000252820479362895,-0.332853557793612,-0.000473088999771595,300.0099182,300.0099182,-22228.115234375,-22208.6171875,50.3079563832553,18.7858541909797,8.01905,0,0,0,4449,299.91755,-22218.3662109375,,,,,,,,,,,,,,,,,17.047815,,,,,,300.0099182,,,,
,25621385.35,300.0093231,-22256.744140625,-0.33287251273555,1.91815503742922E-5,1,0.999253354069792,40.0298881530762,1.97412554373258,17.7199976146221,-3.58039814877935,-0.631470568712927,25,-0.000276056763724499,-0.332862352362848,-0.000496329444066452,300.0085754,300.0100708,-22267.818359375,-22245.669921875,50.6221710479861,18.7857185970503,8.01905,0,0,0,4449,299.9167,-22256.744140625,,,,,,,,,,,,,,,,,17.047815,,,,,,300.0093231,,,,
,25621388.365,300.0086975,-22317.0517578125,-0.332871475261459,2.61777713032365E-5,1,0.999253354069792,40.0298881530762,1.97418939184432,17.7199976146221,-3.5805447751274,-0.631220109420732,25,-0.000251144300571388,-0.332861337914423,-0.000471414743633174,300.0083008,300.0090942,-22328.74609375,-22305.357421875,50.5955956783323,18.7836886612908,8.01905,0,0,0,4449,299.91625,-22317.0517578125,,,,,,,,,,,,,,,,,15.941451,,,,,,300.0086975,,,,
,25621390.305,300.00932315,-22355.9384765625,-0.332882334454551,2.13475728203963E-5,1,0.999253354069792,40.0298881530762,1.97424578202956,17.7199976146221,-3.58076662159984,-0.631216019239921,25,-0.000247259850176509,-0.332872193265387,-0.000467535240414596,300.0091553,300.009491,-22365.166015625,-22346.7109375,50.4361434604092,18.784288636394,8.0264,0,0,0,4449,299.91695,-22355.9384765625,,,,,,,,,,,,,,,,,17.047815,,,,,,300.00932315,,,,
,25621393.3,300.00920105,-22415.845703125,-0.332880830853838,2.23685476729225E-5,1,0.999253354069792,40.0298881530762,1.97419508756554,17.7199976146221,-3.58065401702387,-0.631246504289694,25,-0.000251799275568014,-0.332870688127321,-0.000472071419053516,300.0087585,300.0096436,-22425.291015625,-22406.400390625,50.2313567883707,18.7860333717557,8.01905,0,0,0,4449,299.9163,-22415.845703125,,,,,,,,,,,,,,,,,15.941451,,,,,,300.00920105,,,,
,25621395.415,300.00901795,-22458.064453125,-0.332862280510024,1.89935233856928E-5,1,0.999253354069792,40.0298881530762,1.97415203489558,17.7199976146221,-3.58034522515609,-0.631395599289972,25,-0.000270139968047184,-0.332852128312255,-0.000490396358815919,300.0089722,300.0090637,-22470.634765625,-22445.494140625,50.4447413741207,18.7845946173824,8.01905,0,0,0,4449,299.9175,-22458.064453125,,,,,,,,,,,,,,,,,17.047815,,,,,,300.00901795,,,,
,25621398.27,300.00920105,-22515.3203125,-0.332883732869799,2.10083740105579E-5,1,0.999253354069792,40.0298881530762,1.9741033468844,17.7199976146221,-3.58053066838355,-0.631198556218675,25,-0.000249444332795923,-0.332873592112904,-0.000469712972192006,300.0090332,300.0093689,-22525.3125,-22505.328125,50.5330653967938,18.7870907573156,8.0215,0,0,0,4449,299.9175,-22515.3203125,,,,,,,,,,,,,,,,,15.941451,,,,,,300.00920105,,,,
,25621400.285,300.00952145,-22555.7900390625,-0.33289118730195,1.71099746732519E-5,1,0.999253354069792,40.0298881530762,1.97405569293226,17.7199976146221,-3.58047788700469,-0.631484833531944,25,-0.000276107014133771,-0.332881025844699,-0.000496375455036116,300.0094299,300.009613,-22565.357421875,-22546.22265625,50.462718830063,18.7856462114638,8.02885,0,0,0,4449,299.9204,-22555.7900390625,,,,,,,,,,,,,,,,,17.047815,,,,,,300.00952145,,,,
,25621403.54,300.0094452,-22621.19140625,-0.332903525491895,2.4133337715921E-5,1,0.999253354069792,40.0298881530762,1.97407282623957,17.7199976146221,-3.58067619864234,-0.631308954455676,25,-0.000257103539075107,-0.332893376895929,-0.000477381944213885,300.0088196,300.0100708,-22631.390625,-22610.9921875,50.6557810743131,18.7860015024832,8.01415,0,0,0,4449,299.9156,-22621.19140625,,,,,,,,,,,,,,,,,17.047815,,,,,,300.0094452,,,,
,25621405.345,300.0085449,-22657.2705078125,-0.332904676138002,2.13909298572785E-5,1,0.999253354069792,40.0298881530762,1.97404818386392,17.7199976146221,-3.58065866797629,-0.631231189210887,25,-0.000250373748220751,-0.332894541276015,-0.000470650384095738,300.0083923,300.0086975,-22665.81640625,-22648.724609375,50.5494795956977,18.7875732774247,8.02395,0,0,0,4449,299.9169,-22657.2705078125,,,,,,,,,,,,,,,,,17.785473,,,,,,300.0085449,,,,
,25621408.31,300.0085907,-22716.5927734375,-0.332898422156512,3.76131786653097E-5,1,0.999253354069792,40.0298881530762,1.97413134397544,17.7199976146221,-3.58070050780052,-0.63144447321964,25,-0.000268937937281547,-0.332888274985953,-0.000489207129909261,300.0083923,300.0087891,-22726.4765625,-22706.708984375,50.4595923159861,18.7847093352084,8.03375,0,0,0,4449,299.917,-22716.5927734375,,,,,,,,,,,,,,,,,17.785473,,,,,,300.0085907,,,,
,25621410.28,300.00935365,-22756.052734375,-0.332898258699227,2.98172698203323E-5,1,0.999253354069792,40.0298881530762,1.97411191678967,17.7199976146221,-3.58066901574668,-0.631415272417754,25,-0.000266806459285065,-0.332888105339002,-0.000487074735312765,300.0090332,300.0096741,-22766.859375,-22745.24609375,50.4994553704669,18.7852757073033,8.0166,0,0,0,4449,299.91595,-22756.052734375,,,,,,,,,,,,,,,,,17.047815,,,,,,300.00935365,,,,
,25621413.29,300.00805665,-22816.3115234375,-0.332929997524777,1.27293858815565E-5,1,0.999253354069792,40.0298881530762,1.97414011551229,17.7199976146221,-3.58104590128354,-0.631561209514962,25,-0.000274000992650149,-0.332919851784245,-0.00049428710749682,300.0075989,300.0085144,-22827.009765625,-22805.61328125,50.6432750180054,18.7851891916039,8.0166,0,0,0,4449,299.91625,-22816.3115234375,,,,,,,,,,,,,,,,,17.047815,,,,,,300.00805665,,,,
,25621415.29,300.00836185,-22856.609375,-0.33293869373036,2.53905823578367E-5,1,0.999253354069792,40.0298881530762,1.97420999239936,17.7199976146221,-3.58129831178524,-0.631383945900531,25,-0.000254012900417259,-0.332928557967116,-0.000474304419592159,300.0082703,300.0084534,-22866.46875,-22846.75,50.2673117002553,18.7847588577095,8.0166,0,0,0,4449,299.91525,-22856.609375,,,,,,,,,,,,,,,,,17.047815,,,,,,300.00836185,,,,
,25621418.28,300.0084381,-22916.115234375,-0.332920238191096,3.63637608291727E-5,1,0.999253354069792,40.0298881530762,1.97402060187132,17.7199976146221,-3.58075846494003,-0.631365013897524,25,-0.000260876260522948,-0.332910097894051,-0.000481152903554048,300.0080566,300.0088196,-22926.69140625,-22905.5390625,50.5799631079477,18.7877231835497,8.03615,0,0,0,4449,299.915,-22916.115234375,,,,,,,,,,,,,,,,,17.785473,,,,,,300.0084381,,,,
,25621420.35,300.00856015,-22957.701171875,-0.332920369778291,2.70657193238462E-5,1,0.999253354069792,40.0298881530762,1.97418933991819,17.7199976146221,-3.58109253351407,-0.631188202630747,25,-0.000239624355736036,-0.332910242400889,-0.000459900717320897,300.0083618,300.0087585,-22969.1640625,-22946.23828125,50.5080532841784,18.7854140462845,8.0166,0,0,0,4449,299.914,-22957.701171875,,,,,,,,,,,,,,,,,15.941451,,,,,,300.00856015,,,,
,25621423.265,300.0075226,-23016.2099609375,-0.332934150350365,2.03836063771176E-5,1,0.999253354069792,40.0298881530762,1.97427176957891,17.7199976146221,-3.58133702129677,-0.631506019412679,25,-0.000264406908701989,-0.332924016889982,-0.000484688596070287,300.0064087,300.0086365,-23026.859375,-23005.560546875,50.6854829580438,18.7844432210061,8.03615,0,0,0,4449,299.9145,-23016.2099609375,,,,,,,,,,,,,,,,,15.941451,,,,,,300.0075226,,,,
,25621425.27,300.00709535,-23056.0107421875,-0.332928104113187,3.54150448831399E-5,1,0.999253354069792,40.0298881530762,1.97423661033809,17.7199976146221,-3.58122851504912,-0.631384465598266,25,-0.000255172192914744,-0.332917981656808,-0.000475445640406674,300.0063782,300.0078125,-23066.076171875,-23045.9453125,50.432235317813,18.7853110184634,8.0313,0,0,0,4449,299.91765,-23056.0107421875,,,,,,,,,,,,,,,,,15.941451,,,,,,300.00709535,,,,
,25621428.255,300.00708005,-23116.365234375,-0.332942652610095,2.46569637142993E-5,1,0.999253354069792,40.0298881530762,1.9742971645064,17.7199976146221,-3.58152797793105,-0.631214185116367,25,-0.000235073171287432,-0.332932543386139,-0.000455354475221448,300.0064697,300.0076904,-23126.564453125,-23106.166015625,50.48616768564,18.78330093682,8.03615,0,0,0,4449,299.91725,-23116.365234375,,,,,,,,,,,,,,,,,17.047815,,,,,,300.00708005,,,,
,25621430.25,300.00923155,-23156.1669921875,-0.332948541966494,2.99260983958206E-5,1,0.999253354069792,40.0298881530762,1.97422120968493,17.7199976146221,-3.58142477166794,-0.631399436344354,25,-0.000253420643224992,-0.332938398786653,-0.000473704945270641,300.0088501,300.009613,-23166.537109375,-23145.796875,50.5244674830823,18.7837820540042,8.0313,0,0,0,4449,299.91555,-23156.1669921875,,,,,,,,,,,,,,,,,15.941451,,,,,,300.00923155,,,,
,25621433.28,300.00921635,-23216.9970703125,-0.332955269109593,2.75179620127877E-5,1,0.999253354069792,40.0298881530762,1.97425583409821,17.7199976146221,-3.58157346921388,-0.631329912006765,25,-0.000244795747665509,-0.332945131769551,-0.000465082754884125,300.0087891,300.0096436,-23227.26953125,-23206.724609375,50.5111797982553,18.7854793728186,8.02395,0,0,0,4449,299.9147,-23216.9970703125,,,,,,,,,,,,,,,,,15.941451,,,,,,300.00921635,,,,
,25621435.28,300.00785825,-23256.7724609375,-0.332964707394691,2.61313394470028E-5,1,0.999253354069792,40.0298881530762,1.97422435088109,17.7199976146221,-3.58161027575071,-0.631396792833435,25,-0.000250250570962925,-0.332954580083019,-0.000470541018711529,300.0076904,300.0080261,-23267.01953125,-23246.525390625,50.6776666728515,18.7852749017725,8.0288,0,0,0,4449,299.9157,-23256.7724609375,,,,,,,,,,,,,,,,,15.941451,,,,,,300.00785825,,,,
[truncated: 429,107 more chars]
