# Supplementary material for: Regrafting submillimeter-scale ferromagnetic soft continuums
Source: Nat Commun. 2025 Jul 31;16:7023. doi: 10.1038/s41467-025-60928-6 (PMC12313971; doi:10.1038/s41467-025-60928-6)
Supplement: Supplementary file 25 — Source Data [file 41467_2025_60928_MOESM25_ESM.zip › Source File/Fig S24/FE3O4-PCL_60_6D4MG.DAT]

[Header]
; VSM Data File (default extension .dat)
; Copyright (c) 2003	Quantum Design	Inc. All rights reserved.
TITLE
FILEOPENTIME	25608674.06	10/24/2023	9:40 AM
BYAPP	VSM	1	1
INFO	PPMS VSM Option Release 1.3.7 Build 2	APPNAME
INFO	278	COIL_SERIAL_NUMBER
INFO	0	MOMENT_UNITS
INFO		SAMPLE_MATERIAL
INFO		SAMPLE_COMMENT
INFO		SAMPLE_MASS
INFO		SAMPLE_VOLUME
INFO		SAMPLE_MOLECULAR_WEIGHT
INFO		SAMPLE_SIZE
INFO		SAMPLE_SHAPE
INFO	31.92	SAMPLE_OFFSET
DATATYPE	COMMENT	1
DATATYPE	TIME	2
STARTUPAXIS	X	2
STARTUPAXIS	Y1	5
[Data]
Comment	Time Stamp (sec)	Temperature (K)	Magnetic Field (Oe)	Moment (emu)	M. Std. Err. (emu)	Transport Action	Averaging Time (sec)	Frequency (Hz)	Peak Amplitude (mm)	Center Position (mm)	Coil Signal' (mV)	Coil Signal" (mV)	Range (mV)	M. Quad. Signal (emu)	M. Raw' (emu)	M. Raw" (emu)	Min. Temperature (K)	Max. Temperature (K)	Min. Field (Oe)	Max. Field (Oe)	Mass (grams)	Motor Lag (deg)	Pressure (Torr)	VSM Status (code)	Motor Status (code)	Measure Status (code)	PPMS Status (code)	System Temp. (K)	System Field (Oe)	Sample Position (deg)	Bridge 1 Resistance (ohms)	Bridge 1 Excitation (�A)	Bridge 2 Resistance (ohms)	Bridge 2 Excitation (�A)	Bridge 3 Resistance (ohms)	Bridge 3 Excitation (�A)	Bridge 4 Resistance (ohms)	Bridge 4 Excitation (�A)	Signal 1 Vin (V)	Signal 2 Vin (V)	Digital Inputs (code)	Drive 1 Iout (mA)	Drive 1 Ipower (W)	Drive 2 Iout (mA)	Drive 2 Ipower (W)	Pressure ()	Map 20 ()	Map 21 ()	Map 22 ()
	25608852.2	300.0946045	25000.72852	0.046675282	3.02E-05	1	0.999253354	40.02988815	1.997206673	16.43999718	3.756079688	0.665315876	25	0.00054162	0.345385496	0.000770074	300.0940552	300.0951538	25000.54492	25000.91211	50.08519226	18.82129835	7.7699	0	0	0	4417	299.8806	25000.72852																	15.941451
	25608863.28	300.0855561	24997.01953	0.046677592	3.74E-05	1	0.999253354	40.02988815	1.996968591	16.43999718	3.755816183	0.665405184	25	0.000553769	0.345402669	0.000782238	300.0842896	300.0868225	24993.9082	25000.13086	49.639664	18.8282159	7.77235	0	0	0	4449	299.8773	24997.01953																	17.047815
	25608871.06	300.078537	24935.26172	0.046665551	2.67E-05	1	0.999253354	40.02988815	1.997224301	16.43999718	3.755331001	0.665177565	25	0.000540991	0.345313654	0.000769406	300.0784912	300.0785828	24925.17188	24945.35156	49.94528075	18.82514553	7.7821	0	0	0	4449	299.8753	24935.26172																	17.785473
	25608873.06	300.0769806	24895.54883	0.046654654	3.42E-05	1	0.999253354	40.02988815	1.997160023	16.43999718	3.754381115	0.664761892	25	0.000518801	0.345233052	0.000747167	300.0763855	300.0775757	24884.96094	24906.13672	49.667021	18.82186652	7.7626	0	0	0	4449	299.87375	24895.54883																	17.785473
	25608876.16	300.0736084	24833.7832	0.046624372	3.01E-05	1	0.999253354	40.02988815	1.99718163	16.43999718	3.751897839	0.664824727	25	0.00056327	0.345008978	0.000791487	300.072937	300.0742798	24825.03125	24842.53516	49.67874543	18.82205268	7.7626	0	0	0	4449	299.8764	24833.7832																	17.785473
	25608878.18	300.0732422	24793.10645	0.046614816	3.57E-05	1	0.999253354	40.02988815	1.997127483	16.43999718	3.751079332	0.66440048	25	0.000538257	0.34493828	0.000766431	300.072876	300.0736084	24782.60352	24803.60938	49.78192039	18.82621893	7.7772	0	0	0	4449	299.8753	24793.10645																	15.941451
	25608881.1	300.0708161	24734.80566	0.046593803	3.75E-05	1	0.999253354	40.02988815	1.997152122	16.43999718	3.749445535	0.664036814	25	0.000531387	0.344782824	0.000759462	300.0703125	300.0713196	24724.03516	24745.57617	49.8725893	18.8232897	7.77965	0	0	0	4449	299.8738	24734.80566																	17.047815
	25608883.06	300.0691223	24695.9668	0.046577658	2.82E-05	1	0.999253354	40.02988815	1.996830929	16.43999718	3.747496221	0.664132856	25	0.000570552	0.34466334	0.000798549	300.0682678	300.0699768	24685.74219	24706.19141	49.57635209	18.82708182	7.787	0	0	0	4449	299.87445	24695.9668																	17.785473
	25608886.08	300.0668793	24635.7793	0.046556064	2.39E-05	1	0.999253354	40.02988815	1.997003739	16.43999718	3.746101767	0.663689659	25	0.000552805	0.344503587	0.000780696	300.0667725	300.0669861	24626.61328	24644.94531	49.62403143	18.82407242	7.7772	0	0	0	4449	299.87825	24635.7793																	17.416636
	25608888.09	300.0659485	24595.7373	0.046545275	2.39E-05	1	0.999253354	40.02988815	1.997092096	16.43999718	3.745416646	0.663422647	25	0.000539691	0.344423771	0.000767531	300.0654907	300.0664063	24586.47461	24605	49.94528075	18.82523355	7.7699	0	0	0	4449	299.87935	24595.7373																	17.047815
	25608891.31	300.0641327	24531.3457	0.046524256	3.34E-05	1	0.999253354	40.02988815	1.997504543	16.43999718	3.744476129	0.663179739	25	0.000532641	0.344268259	0.000760381	300.0640259	300.0642395	24520.46484	24542.22656	49.74674711	18.82304817	7.77235	0	0	0	4449	299.8785	24531.3457																	17.047815
	25608893.29	300.0629578	24491.89844	0.046508585	3.17E-05	1	0.999253354	40.02988815	1.997153978	16.43999718	3.7425754	0.662918448	25	0.000539175	0.344152305	0.000766843	300.0627747	300.0631409	24481.49414	24502.30273	49.48959132	18.82523714	7.77235	0	0	0	4449	299.87625	24491.89844																	15.941451
	25608896.47	300.0604706	24428.23535	0.046490143	2.97E-05	1	0.999253354	40.02988815	1.997268451	16.43999718	3.741303673	0.66264953	25	0.000535067	0.344015869	0.000762646	300.0601807	300.0607605	24416.01953	24440.45117	49.86086487	18.82349797	7.7772	0	0	0	4449	299.87695	24428.23535																	15.941451
	25608898.38	300.0591126	24389.87012	0.046476245	3.43E-05	1	0.999253354	40.02988815	1.997405441	16.43999718	3.740433011	0.662478009	25	0.000533365	0.343913036	0.000760875	300.0578308	300.0603943	24378.82031	24400.91992	49.65451494	18.82283763	7.7626	0	0	0	4449	299.8803	24389.87012																	17.047815
	25608900.44	300.0578766	24348.76855	0.046463951	3.58E-05	1	0.999253354	40.02988815	1.99762859	16.43999718	3.739870742	0.662211577	25	0.000518346	0.343822091	0.000745801	300.057251	300.0585022	24338.24023	24359.29688	49.85930161	18.81888232	7.7821	0	0	0	4449	299.87765	24348.76855																	17.047815
	25608903.22	300.056717	24293.87012	0.046442818	3.56E-05	1	0.999253354	40.02988815	1.99727936	16.43999718	3.737519665	0.661952116	25	0.000532093	0.343665711	0.000759445	300.0561829	300.057251	24285.41016	24302.33008	49.82412833	18.82251876	7.7675	0	0	0	4449	299.8799	24293.87012																	15.941451
	25608906.25	300.0542145	24233.31934	0.046421533	2.83E-05	1	0.999253354	40.02988815	1.997498882	16.43999718	3.736199825	0.661712308	25	0.000531305	0.343508237	0.000758558	300.0538025	300.0546265	24222.97461	24243.66406	49.31606979	18.82174519	7.77235	0	0	0	4449	299.87775	24233.31934																	15.941451
	25608908.49	300.0528717	24188.46387	0.046407589	4.13E-05	1	0.999253354	40.02988815	1.997336387	16.43999718	3.734813921	0.661313484	25	0.000517472	0.343405077	0.000744657	300.0523071	300.0534363	24176.43945	24200.48828	49.80536925	18.82271803	7.7919	0	0	0	4449	299.88	24188.46387																	17.047815
	25608911.26	300.0514069	24133.3584	0.046386173	3.21E-05	1	0.999253354	40.02988815	1.99741229	16.43999718	3.733241578	0.660943	25	0.000509019	0.343246625	0.000736105	300.0506592	300.0521545	24123.80273	24142.91406	49.69594125	18.81997986	7.7919	0	0	0	4449	299.8767	24133.3584																	17.047815
	25608913.19	300.0499115	24094.3125	0.046376224	3.49E-05	1	0.999253354	40.02988815	1.997728363	16.43999718	3.733001996	0.660915353	25	0.000510228	0.343173019	0.000737263	300.0495605	300.0502625	24083.10352	24105.52148	49.88822187	18.81761274	7.7821	0	0	0	4449	299.88035	24094.3125																	17.785473
	25608916.2	300.0483551	24034.72168	0.04635147	2.99E-05	1	0.999253354	40.02988815	1.997474994	16.43999718	3.730514824	0.660729561	25	0.000532645	0.342989844	0.000759563	300.0470581	300.0496521	24025.02148	24044.42188	49.85226696	18.82083717	7.7821	0	0	0	4449	299.87905	24034.72168																	17.047815
	25608918.34	300.0464631	23992.01758	0.046339197	3.57E-05	1	0.999253354	40.02988815	1.997595986	16.43999718	3.729777349	0.660395679	25	0.000514382	0.342899055	0.000741242	300.0462952	300.0466309	23981.45508	24002.58008	49.88196884	18.81825821	7.7797	0	0	0	4449	299.8789	23992.01758																	17.047815
	25608921.14	300.0452576	23936.07422	0.046317936	3.98E-05	1	0.999253354	40.02988815	1.997777474	16.43999718	3.728388636	0.660154197	25	0.000514537	0.342741744	0.000741295	300.0448608	300.0456543	23926.99414	23945.1543	49.6724924	18.81708221	7.7748	0	0	0	4449	299.87985	23936.07422																	17.047815
	25608923.02	300.0447693	23898.5459	0.046305094	3.44E-05	1	0.999253354	40.02988815	1.997745125	16.43999718	3.727303409	0.659926555	25	0.00051123	0.342646721	0.000737926	300.0446472	300.0448914	23887.94531	23909.14648	49.62012329	18.81779387	7.7675	0	0	0	4449	299.88125	23898.5459																	15.941451
	25608926.08	300.0435639	23836.97363	0.04628331	3.41E-05	1	0.999253354	40.02988815	1.997814299	16.43999718	3.725699673	0.659486958	25	0.000497114	0.342485551	0.000723705	300.042511	300.0446167	23825.53516	23848.41211	49.84210579	18.81729842	7.7797	0	0	0	4449	299.88265	23836.97363																	17.047815
	25608928.04	300.0432282	23798.31641	0.046270089	1.91E-05	1	0.999253354	40.02988815	1.99775719	16.43999718	3.724504502	0.659447534	25	0.000512311	0.342387706	0.000738842	300.0430908	300.0433655	23788.82227	23807.81055	49.96482146	18.81666821	7.77725	0	0	0	4449	299.87965	23798.31641																	17.047815
	25608931.15	300.0408783	23736.31934	0.04624897	2.97E-05	1	0.999253354	40.02988815	1.997914055	16.43999718	3.723091053	0.659154052	25	0.000508222	0.342231459	0.000734652	300.0402832	300.0414734	23726.41211	23746.22656	49.75768991	18.81350467	7.7675	0	0	0	4449	299.88015	23736.31934																	17.047815
	25608933.13	300.0395813	23696.73828	0.046232397	3.12E-05	1	0.999253354	40.02988815	1.997824841	16.43999718	3.721608512	0.6588328	25	0.000502799	0.34210884	0.00072915	300.0393372	300.0398254	23687.94922	23705.52734	49.60214583	18.81626715	7.7748	0	0	0	4449	299.87955	23696.73828																	17.047815
	25608936.31	300.0381165	23633.08691	0.046213275	3.46E-05	1	0.999253354	40.02988815	1.997943474	16.43999718	3.720304268	0.658459957	25	0.000489937	0.341967362	0.000716197	300.0379944	300.0382385	23621.64844	23644.52539	49.72329825	18.81364883	7.7748	0	0	0	4449	299.8812	23633.08691																	17.047815
	25608938.3	300.0375977	23593.50684	0.046192358	3.66E-05	1	0.999253354	40.02988815	1.997936068	16.43999718	3.7185862	0.658280029	25	0.000500779	0.341812582	0.000726938	300.0370789	300.0381165	23583.01563	23603.99805	49.75925316	18.81086265	7.78945	0	0	0	4449	299.88105	23593.50684																	15.941451
	25608941.48	300.0354919	23529.89355	0.046178259	3.04E-05	1	0.999253354	40.02988815	1.998042429	16.43999718	3.717671247	0.6579357	25	0.00048437	0.341708283	0.000710464	300.0354919	300.0354919	23517.49414	23542.29297	49.60058257	18.81314794	7.7748	0	0	0	4449	299.88025	23529.89355																	17.047815
	25608943.53	300.0344696	23489.12012	0.046161594	2.11E-05	1	0.999253354	40.02988815	1.997943987	16.43999718	3.716098778	0.657987806	25	0.000513643	0.341584956	0.000739655	300.0342102	300.034729	23479.54102	23498.69922	49.46301595	18.81325738	7.787	0	0	0	4449	299.88235	23489.12012																	17.785473
	25608945.67	300.0333099	23446.25684	0.046147401	2.87E-05	1	0.999253354	40.02988815	1.998166472	16.43999718	3.715410473	0.657516895	25	0.000482377	0.341479968	0.000708322	300.0328674	300.0337524	23436.45898	23456.05469	49.82490996	18.81395302	7.78455	0	0	0	4449	299.88165	23446.25684																	17.047815
	25608948.31	300.0328217	23393.80273	0.046127651	2.76E-05	1	0.999253354	40.02988815	1.997969187	16.43999718	3.713388511	0.657641129	25	0.000525135	0.341333796	0.000750984	300.0324402	300.0332031	23385.86523	23401.74023	49.8725893	18.81504989	7.7772	0	0	0	4449	299.8829	23393.80273																	17.047815
	25608951.21	300.0322419	23335.71973	0.046106878	2.19E-05	1	0.999253354	40.02988815	1.998108855	16.43999718	3.712021628	0.65705976	25	0.000494656	0.341180111	0.000720408	300.0319214	300.0325623	23328.02539	23343.41406	49.88665861	18.81315266	7.7723	0	0	0	4449	299.8815	23335.71973																	15.941451
	25608953.21	300.0313873	23295.89551	0.046091443	3.70E-05	1	0.999253354	40.02988815	1.998027739	16.43999718	3.710635172	0.656815443	25	0.000494587	0.341065905	0.000720265	300.0310974	300.0316772	23286.96094	23304.83008	49.83741601	18.81279127	7.7772	0	0	0	4449	299.88235	23295.89551																	15.941451
	25608956.1	300.030716	23238.34766	0.046073963	3.85E-05	1	0.999253354	40.02988815	1.998135781	16.43999718	3.709457904	0.656380458	25	0.000474198	0.340936575	0.000699797	300.0307007	300.0307312	23228.19727	23248.49805	49.68578008	18.81442258	7.78215	0	0	0	4449	299.8779	23238.34766																	17.047815
	25608958.2	300.0296173	23196.62695	0.046055538	3.38E-05	1	0.999253354	40.02988815	1.998112047	16.43999718	3.707892423	0.656339514	25	0.000495049	0.340800233	0.000720556	300.0286865	300.0305481	23186.13672	23207.11719	49.75300013	18.81178892	7.7723	0	0	0	4449	299.8816	23196.62695																	15.941451
	25608961.01	300.0278321	23140.04004	0.046041269	3.34E-05	1	0.999253354	40.02988815	1.998268699	16.43999718	3.707026257	0.656155401	25	0.00049215	0.34069466	0.000717589	300.0270691	300.028595	23130.80078	23149.2793	49.88744024	18.80922249	7.7723	0	0	0	4449	299.88345	23140.04004																	17.047815
	25608963.13	300.0274201	23098.02734	0.046020526	2.35E-05	1	0.999253354	40.02988815	1.998236304	16.43999718	3.70529725	0.65585902	25	0.000492786	0.340541173	0.000718126	300.0263672	300.0284729	23087.62109	23108.43359	49.80224273	18.81147796	7.78455	0	0	0	4449	299.8812	23098.02734																	17.047815
	25608966.22	300.0263214	23036.47949	0.04599713	3.53E-05	1	0.999253354	40.02988815	1.998286988	16.43999718	3.703503222	0.655541799	25	0.000492565	0.340368059	0.000717791	300.0260315	300.0266113	23027.49609	23045.46289	49.70610242	18.8087478	7.7919	0	0	0	4449	299.88425	23036.47949																	17.047815
	25608968.04	300.0267639	22999.68164	0.045986804	2.82E-05	1	0.999253354	40.02988815	1.99816195	16.44999772	3.702462753	0.655287114	25	0.000486165	0.34029165	0.000711345	300.0265503	300.0269775	22989.54297	23009.82031	49.8507037	18.8132226	7.77965	0	0	0	4449	299.8811	22999.68164																	17.416636
	25608971.36	300.0238495	22933.66113	0.045967165	2.23E-05	1	0.999253354	40.02988815	1.998229379	16.43999718	3.700997318	0.655049833	25	0.000487928	0.340146356	0.000713009	300.0237122	300.0239868	22923.19336	22944.12891	49.93668284	18.80813866	7.77965	0	0	0	4449	299.88725	22933.66113																	15.941451
	25608973.4	300.023346	22893.13184	0.045951275	1.73E-05	1	0.999253354	40.02988815	1.998312328	16.43999718	3.6998788	0.65476758	25	0.000480243	0.340028777	0.000705252	300.0227661	300.0239258	22880.89063	22905.37305	49.5794786	18.80861227	7.787	0	0	0	4449	299.88365	22893.13184																	17.047815
	25608976.29	300.0224304	22835.41406	0.045925477	3.16E-05	1	0.999253354	40.02988815	1.998352782	16.43999718	3.697844495	0.654575832	25	0.000494967	0.339837879	0.00071985	300.0220642	300.0227966	22825.43359	22845.39453	49.79755296	18.80879494	7.787	0	0	0	4449	299.88535	22835.41406																	15.941451
	25608978.35	300.0228272	22794.3252	0.045912055	2.90E-05	1	0.999253354	40.02988815	1.998434118	16.43999718	3.696929902	0.654280934	25	0.00048297	0.339738562	0.000707789	300.0227661	300.0228882	22785.92578	22802.72461	49.94371749	18.80797722	7.7723	0	0	0	4449	299.88705	22794.3252																	15.941451
	25608981.17	300.0218506	22737.53027	0.045895529	2.96E-05	1	0.999253354	40.02988815	1.998681362	16.44999772	3.6960521	0.654028252	25	0.000474121	0.339616294	0.000698862	300.0218201	300.0218811	22730.0293	22745.03125	49.85383021	18.80657049	7.7723	0	0	0	4449	299.8855	22737.53027																	15.941451
	25608984	300.0203247	22681.1748	0.0458718	2.13E-05	1	0.999253354	40.02988815	1.998495966	16.43999718	3.693867867	0.653327589	25	0.000445877	0.339440735	0.000670508	300.0202942	300.0203552	22672.19141	22690.1582	49.83194462	18.80741663	7.78455	0	0	0	4449	299.88345	22681.1748																	15.572695
	25608986.07	300.0197602	22640.13379	0.045859737	2.29E-05	1	0.999253354	40.02988815	1.998599971	16.43999718	3.693032208	0.653459902	25	0.000470721	0.339351461	0.000695291	300.0197144	300.0198059	22629.54492	22650.72266	49.81084065	18.80631274	7.7723	0	0	0	4449	299.88695	22640.13379																	17.785473
	25608988.15	300.0189972	22598.57129	0.045844033	3.77E-05	1	0.999253354	40.02988815	1.998546211	16.43999718	3.691710985	0.653002782	25	0.000450658	0.339235279	0.000675153	300.0186768	300.0193176	22588.74805	22608.39453	49.71470034	18.80680151	7.7919	0	0	0	4449	299.8878	22598.57129																	17.785473
	25608991.03	300.0173645	22541.4248	0.045821922	3.03E-05	1	0.999253354	40.02988815	1.998623973	16.43999718	3.69003943	0.652872451	25	0.000465171	0.339071669	0.000689559	300.017334	300.017395	22529.30469	22553.54492	49.68187194	18.8047607	7.7723	0	0	0	4449	299.8893	22541.4248																	17.785473
	25608994.03	300.0168	22480.95898	0.045801458	2.93E-05	1	0.999253354	40.02988815	1.998576596	16.43999718	3.688303427	0.65259262	25	0.000467396	0.33892024	0.000691685	300.0162659	300.017334	22469.44727	22492.4707	49.71235545	18.80630628	7.78455	0	0	0	4449	299.89035	22480.95898																	17.047815
	25608996.1	300.015503	22439.82227	0.045781328	3.33E-05	1	0.999253354	40.02988815	1.998481693	16.43999718	3.686467903	0.652547918	25	0.000492144	0.338771284	0.000716336	300.0151978	300.0158081	22431.13086	22448.51367	49.74987362	18.8044763	7.787	0	0	0	4449	299.8895	22439.82227																	15.941451
	25608998.25	300.0143433	22397.31055	0.045772046	3.82E-05	1	0.999253354	40.02988815	1.998703479	16.43999718	3.686198737	0.651983583	25	0.000446004	0.338702638	0.000670157	300.0141296	300.0145569	22384.83789	22409.7832	49.7850469	18.80249549	7.7919	0	0	0	4449	299.88655	22397.31055																	17.785473
	25609001.21	300.0148468	22338.41406	0.045750617	2.42E-05	1	0.999253354	40.02988815	1.998702202	16.43999718	3.68445396	0.651773063	25	0.000454537	0.338544056	0.000678582	300.0145264	300.0151672	22327.50977	22349.31836	50.1274002	18.80285451	7.787	0	0	0	4449	299.8923	22338.41406																	17.047815
	25609004.08	300.0141907	22280.70703	0.045730341	1.47E-05	1	0.999253354	40.02988815	1.998611697	16.43999718	3.68265236	0.651511234	25	0.000459395	0.338394021	0.000683348	300.0140381	300.0143433	22270.30078	22291.11328	49.78973668	18.80682282	7.78455	0	0	0	4449	299.88675	22280.70703																	15.941451
	25609005.96	300.013382	22243.38867	0.045713815	3.26E-05	1	0.999253354	40.02988815	1.998695859	16.43999718	3.681464044	0.651333153	25	0.000462096	0.33827174	0.000685966	300.0133362	300.0134277	22233.20117	22253.57617	49.98279892	18.80574486	7.7919	0	0	0	4449	299.8911	22243.38867																	17.047815
	25609008.95	300.0119171	22183.71289	0.045690371	3.09E-05	1	0.999253354	40.02988815	1.99869928	16.43999718	3.679577416	0.651027393	25	0.000464354	0.338098272	0.000688111	300.0115967	300.0122375	22173.31836	22194.10742	49.8780607	18.80478189	7.7919	0	0	0	4449	299.89245	22183.71289																	15.941451
	25609011.1	300.0116577	22140.56934	0.045675603	2.38E-05	1	0.999253354	40.02988815	1.998799431	16.43999718	3.678563858	0.650848787	25	0.000464266	0.337988996	0.000687953	300.0115051	300.0118103	22130.99023	22150.14844	49.8780607	18.80127566	7.78455	0	0	0	4449	299.8922	22140.56934																	17.047815
	25609014.06	300.0113678	22081.63574	0.045654684	3.36E-05	1	0.999253354	40.02988815	1.998701808	16.43999718	3.676684321	0.650654645	25	0.000476381	0.3378342	0.000699969	300.0111694	300.0115662	22072.37305	22090.89844	49.8397609	18.80378612	7.78455	0	0	0	4449	299.8907	22081.63574																	15.941451
	25609016	300.0103302	22042.63867	0.045643601	3.81E-05	1	0.999253354	40.02988815	1.9988575	16.43999718	3.676100911	0.650340474	25	0.000457471	0.337752207	0.000681008	300.0099792	300.0106812	22032.37891	22052.89844	49.73580431	18.80134066	7.7919	0	0	0	4449	299.88915	22042.63867																	17.047815
	25609019.07	300.0092926	21981.57715	0.045618592	2.59E-05	1	0.999253354	40.02988815	1.99883006	16.43999718	3.674018939	0.650088486	25	0.000467585	0.337567154	0.000690999	300.0090332	300.009552	21971.03711	21992.11719	49.60761723	18.80000574	7.7919	0	0	0	4449	299.8923	21981.57715																	15.941451
	25609020.94	300.0093384	21943.75879	0.04560409	3.67E-05	1	0.999253354	40.02988815	1.998936821	16.43999718	3.673031497	0.649952407	25	0.000470874	0.337459836	0.000694222	300.0092773	300.0093994	21934.44727	21953.07031	49.91401561	18.80017318	7.78455	0	0	0	4449	299.8889	21943.75879																	15.941451
	25609023.95	300.0091553	21883.73047	0.045585256	1.06E-05	1	0.999253354	40.02988815	1.998759881	16.43999718	3.671204607	0.64962898	25	0.000470668	0.337320472	0.000693922	300.0083313	300.0099792	21872.7168	21894.74414	49.80302436	18.80503867	7.78945	0	0	0	4449	299.89445	21883.73047																	15.941451
	25609026.22	300.0080719	21838.8623	0.045569015	2.73E-05	1	0.999253354	40.02988815	1.998772731	16.43999718	3.669940425	0.649280733	25	0.000459402	0.337200306	0.000682578	300.0079346	300.0082092	21829.70898	21848.01563	49.88665861	18.80106334	7.78455	0	0	0	4449	299.8945	21838.8623																	15.941451
	25609028.19	300.0075837	21799.5	0.045550599	2.48E-05	1	0.999253354	40.02988815	1.998958524	16.43999718	3.668767446	0.649162626	25	0.000467181	0.337064035	0.000690268	300.0070496	300.0081177	21788.96094	21810.03906	49.82959973	18.79851222	7.79435	0	0	0	4449	299.89495	21799.5																	17.416636
	25609031.19	300.0071564	21739.67773	0.045532454	2.98E-05	1	0.999253354	40.02988815	1.99900384	16.43999718	3.667390137	0.6488906	25	0.000464468	0.336929769	0.00068747	300.0062866	300.0080261	21729.49023	21749.86523	49.77644899	18.79818198	7.787	0	0	0	4449	299.8945	21739.67773																	17.047815
	25609033.2	300.0063477	21699.47754	0.045517513	3.01E-05	1	0.999253354	40.02988815	1.99886131	16.43999718	3.665914378	0.648765232	25	0.000476409	0.336819213	0.000699338	300.0061035	300.0065918	21691.05273	21707.90234	49.98983358	18.79999679	7.7919	0	0	0	4449	299.89515	21699.47754																	17.785473
	25609036.11	300.0059357	21641.51563	0.045495741	2.71E-05	1	0.999253354	40.02988815	1.998818546	16.43999718	3.66413938	0.648138218	25	0.000448302	0.336658124	0.000671128	300.0058899	300.0059814	21632.99414	21650.03711	49.77175922	18.80187784	7.787	0	0	0	4449	299.8951	21641.51563																	17.047815
	25609038.96	300.0053406	21584.53906	0.045471171	3.43E-05	1	0.999253354	40.02988815	1.998742173	16.43999718	3.661987231	0.647992199	25	0.000468967	0.336476308	0.000691673	300.0050049	300.0056763	21574.18164	21594.89648	49.70141265	18.80163953	7.7968	0	0	0	4449	299.8967	21584.53906																	15.941451
	25609041.01	300.004364	21543.24414	0.045457456	3.01E-05	1	0.999253354	40.02988815	1.998789495	16.43999718	3.660980317	0.64772656	25	0.000461033	0.336374829	0.000683672	300.004303	300.004425	21533.38477	21553.10352	49.97341938	18.80126613	7.78945	0	0	0	4449	299.8987	21543.24414																	17.047815
	25609044.03	300.0039368	21483.33789	0.045436081	2.66E-05	1	0.999253354	40.02988815	1.998720813	16.43999718	3.659131981	0.647440449	25	0.000464458	0.33621666	0.000686996	300.0038147	300.0040588	21472.43359	21494.24219	49.87493418	18.80397605	7.787	0	0	0	4449	299.8989	21483.33789																	17.047815
	25609045.99	300.0043488	21443.95117	0.04542292	3.23E-05	1	0.999253354	40.02988815	1.998829176	16.43999718	3.658255947	0.647316899	25	0.000467125	0.336119273	0.000689599	300.0042419	300.0044556	21434.4082	21453.49414	49.91948701	18.80187156	7.79435	0	0	0	4449	299.90005	21443.95117																	17.047815
	25609048.93	300.0035859	21385.60059	0.0454016	3.37E-05	1	0.999253354	40.02988815	1.99895704	16.43999718	3.656756119	0.647086277	25	0.000470001	0.335961509	0.000692373	300.003418	300.0037537	21376.17969	21395.02148	50.26496681	18.79733741	7.7821	0	0	0	4449	299.8996	21385.60059																	17.785473
	25609050.92	300.0040131	21344.5	0.045385983	2.05E-05	1	0.999253354	40.02988815	1.998878144	16.43999718	3.655369773	0.646787047	25	0.000465034	0.335845945	0.000687332	300.0037231	300.004303	21333.48633	21355.51367	50.03204152	18.80034328	7.78945	0	0	0	4449	299.8987	21344.5																	17.047815
	25609054.17	300.0031128	21281.2627	0.045362491	2.62E-05	1	0.999253354	40.02988815	1.998948431	16.43999718	3.653625189	0.646332721	25	0.000451816	0.335672128	0.000674002	300.0025024	300.0037231	21272.50977	21290.01563	49.93433795	18.80143691	7.7919	0	0	0	4449	299.8996	21281.2627																	17.785473
	25609056.17	300.0035706	21241.20801	0.045348245	3.06E-05	1	0.999253354	40.02988815	1.998901292	16.43999718	3.652347553	0.646388988	25	0.000476823	0.335566693	0.000698939	300.0030212	300.0041199	21231.66602	21250.75	49.8944749	18.80035202	7.78945	0	0	0	4449	299.9014	21241.20801																	17.047815
	25609059.03	300.0022583	21184.09766	0.045324697	3.20E-05	1	0.999253354	40.02988815	1.998915157	16.43999718	3.650484909	0.64600281	25	0.000471536	0.335392459	0.00069354	300.0018005	300.0027161	21175.21094	21192.98438	49.77644899	18.80166776	7.7968	0	0	0	4449	299.9001	21184.09766																	17.416636
	25609061.12	300.0011292	21142.55957	0.045311503	3.57E-05	1	0.999253354	40.02988815	1.999056871	16.43999718	3.649625961	0.646104555	25	0.000494001	0.33529482	0.000715942	300.000885	300.0013733	21132.83398	21152.28516	49.94059098	18.79941328	7.7943	0	0	0	4449	299.89945	21142.55957																	15.941451
	25609064.05	300.0015259	21083.92871	0.045288787	3.05E-05	1	0.999253354	40.02988815	1.998936667	16.43999718	3.647630876	0.64549357	25	0.000470788	0.335126737	0.000692618	300.0011597	300.0018921	21072.95117	21094.90625	49.79442645	18.80235482	7.78945	0	0	0	4449	299.9032	21083.92871																	15.941451
	25609065.97	300.001175	21045.73438	0.045276664	2.28E-05	1	0.999253354	40.02988815	1.999136682	16.44999772	3.647043227	0.645151248	25	0.000449431	0.335037053	0.000671203	300.0003357	300.0020142	21035.68164	21055.78711	50.0234436	18.79601804	7.78945	0	0	0	4449	299.9041	21045.73438																	15.941451
	25609068.91	300.0013276	20986.89746	0.045252901	1.43E-05	1	0.999253354	40.02988815	1.999134044	16.43999718	3.645085169	0.645036017	25	0.000469783	0.334861197	0.00069144	300.0011597	300.0014954	20976.79492	20997	50.08675551	18.79404618	7.7968	0	0	0	4449	299.90435	20986.89746																	15.941451
	25609070.93	300.0000305	20946.52637	0.045235608	3.17E-05	1	0.999253354	40.02988815	1.999064911	16.43999718	3.643615448	0.64452149	25	0.000446933	0.334733258	0.00066851	299.9995422	300.0005188	20936.75195	20956.30078	49.92574004	18.79655936	7.7919	0	0	0	4449	299.9026	20946.52637																	17.047815
	25609073.98	300.0017548	20885.70801	0.045214258	2.34E-05	1	0.999253354	40.02988815	1.999173146	16.44999772	3.642090801	0.644209774	25	0.000442978	0.334575255	0.000664451	300.0013733	300.0021362	20876.14063	20895.27539	49.98592543	18.79726474	7.8017	0	0	0	4449	299.90475	20885.70801																	15.941451
	25609075.92	300.0012665	20846.81934	0.045197246	3.01E-05	1	0.999253354	40.02988815	1.999162899	16.43999718	3.640660133	0.644206748	25	0.000465085	0.33444936	0.000686473	300.0011597	300.0013733	20836.97266	20856.66602	50.18445908	18.79600953	7.7968	0	0	0	4449	299.90775	20846.81934																	15.941451
	25609078.9	300.0009613	20787.29004	0.045175712	3.46E-05	1	0.999253354	40.02988815	1.999045868	16.44999772	3.638729799	0.643821872	25	0.000461002	0.334290023	0.000682288	300.0003052	300.0016174	20776.67773	20797.90234	50.0179722	18.79790368	7.7919	0	0	0	4449	299.90625	20787.29004																	17.047815
	25609080.94	299.9990387	20746.83398	0.045161702	3.03E-05	1	0.999253354	40.02988815	1.999174355	16.43999718	3.63786117	0.643453165	25	0.000441703	0.334186382	0.000662924	299.9984436	299.9996338	20736.41602	20757.25195	50.01171917	18.79701657	7.79925	0	0	0	4449	299.9058	20746.83398																	17.047815
	25609083.9	300.0000306	20687.68262	0.045137931	3.20E-05	1	0.999253354	40.02988815	1.99931808	16.44999772	3.63619487	0.643162673	25	0.000441845	0.334010469	0.000662953	299.9999695	300.0000916	20678.16406	20697.20117	49.6232498	18.79289552	7.8017	0	0	0	4449	299.9052	20687.68262																	17.785473
	25609085.97	299.9994202	20646.43457	0.045124183	3.17E-05	1	0.999253354	40.02988815	1.999236594	16.44999772	3.634928578	0.643041808	25	0.000450894	0.33390874	0.000671936	299.9992371	299.9996033	20636.63672	20656.23242	49.98905195	18.79107022	7.78455	0	0	0	4449	299.9054	20646.43457																	17.047815
	25609089.08	299.9985962	20583.90234	0.04510147	2.88E-05	1	0.999253354	40.02988815	1.999384007	16.44999772	3.633368441	0.642684617	25	0.00044343	0.333740684	0.000664366	299.9977112	299.9994812	20573.15625	20594.64844	49.90385444	18.79260446	7.78455	0	0	0	4449	299.90285	20583.90234																	15.941451
	25609091.22	299.9992218	20541.27051	0.045086049	2.64E-05	1	0.999253354	40.02988815	1.999288038	16.43999718	3.631919817	0.642662944	25	0.000464171	0.333626552	0.000685032	299.9987488	299.9996948	20530.51172	20552.0293	50.09613505	18.7948088	7.7919	0	0	0	4449	299.90395	20541.27051																	17.785473
	25609094.22	299.9978943	20481.91016	0.0450642	2.88E-05	1	0.999253354	40.02988815	1.99943185	16.44999772	3.630402414	0.642432967	25	0.000467373	0.333464883	0.000688131	299.9976196	299.9981689	20471.99023	20491.83008	49.87337093	18.78871177	7.80895	0	0	0	4449	299.9015	20481.91016																	17.047815
	25609096.17	299.9977417	20442.84082	0.045048941	3.36E-05	1	0.999253354	40.02988815	1.999457147	16.44999772	3.629240362	0.642089608	25	0.000454948	0.333351976	0.000675632	299.9969788	299.9985046	20433.91797	20451.76367	49.8342895	18.78845613	7.7992	0	0	0	4449	299.9033	20442.84082																	15.941451
	25609099.13	299.9962311	20383.88184	0.045025431	3.60E-05	1	0.999253354	40.02988815	1.999486451	16.44999772	3.627403024	0.64173069	25	0.000451693	0.333178028	0.000672264	299.9961243	299.9963379	20376.07813	20391.68555	49.9906152	18.79139084	7.8017	0	0	0	4449	299.90315	20383.88184																	17.047815
	25609101.1	299.9965973	20344.65332	0.045011863	3.08E-05	1	0.999253354	40.02988815	1.999469755	16.44999772	3.626255115	0.641679507	25	0.000465083	0.333077611	0.00068559	299.9958801	299.9973145	20334.01563	20355.29102	49.8671179	18.79028169	7.8017	0	0	0	4449	299.90275	20344.65332																	15.941451
	25609104.13	299.9967194	20283.77441	0.044989281	2.78E-05	1	0.999253354	40.02988815	1.999388987	16.43999718	3.62432074	0.641193324	25	0.000452032	0.332910522	0.000672431	299.9964294	299.9970093	20272.99219	20294.55664	49.97107449	18.79236644	7.7992	0	0	0	4449	299.9034	20283.77441																	15.941451
	25609106.07	299.9963379	20244.72852	0.04497341	2.48E-05	1	0.999253354	40.02988815	1.999437501	16.43999718	3.623181117	0.640668323	25	0.000423067	0.332793102	0.000643391	299.9957886	299.9968872	20233.87305	20255.58398	50.08128411	18.78526308	7.8017	0	0	0	4449	299.90305	20244.72852																	17.047815
	25609109.22	299.9949036	20182.0625	0.044950849	2.40E-05	1	0.999253354	40.02988815	1.99947404	16.43999718	3.621386262	0.640589248	25	0.000444077	0.332626156	0.000664292	299.9946899	299.9951172	20170.125	20194	49.88978513	18.79230749	7.79435	0	0	0	4449	299.9033	20182.0625																	15.941451
	25609111.13	299.9959259	20143.9043	0.044934057	2.42E-05	1	0.999253354	40.02988815	1.99938221	16.43999718	3.619863136	0.640387701	25	0.000449958	0.332501881	0.00067009	299.9953613	299.9964905	20134.60547	20153.20313	49.76472456	18.79275008	7.8041	0	0	0	4449	299.9053	20143.9043																	17.047815
	25609113.97	299.9950257	20087.4873	0.044914111	3.32E-05	1	0.999253354	40.02988815	1.999512929	16.43999718	3.618472031	0.640200456	25	0.000454996	0.33235429	0.000675034	299.9949341	299.9951172	20078.83203	20096.14258	50.17976931	18.79110742	7.80655	0	0	0	4449	299.90425	20087.4873																	17.047815
	25609115.95	299.9946442	20048.12402	0.044895302	3.31E-05	1	0.999253354	40.02988815	1.999428415	16.43999718	3.616807501	0.639926229	25	0.000456609	0.332215115	0.000676557	299.9945984	299.9946899	20038.71484	20057.5332	49.94762564	18.79052238	7.79435	0	0	0	4449	299.9034	20048.12402																	17.785473
	25609119.16	299.9938507	19983.93945	0.044875923	3.25E-05	1	0.999253354	40.02988815	1.999545962	16.44999772	3.61547417	0.639542996	25	0.00044329	0.332071726	0.000663144	299.9937439	299.9939575	19973.58203	19994.29688	50.36736015	18.78914905	7.8041	0	0	0	4449	299.90565	19983.93945																	17.047815
	25609121.18	299.9944	19943.19043	0.044859071	2.17E-05	1	0.999253354	40.02988815	1.999491463	16.44999772	3.61400624	0.639378637	25	0.000451611	0.331947016	0.000671383	299.9936523	299.9951477	19930.96094	19955.41992	49.95856844	18.78876928	7.787	0	0	0	4449	299.90725	19943.19043																	17.047815
	25609124.31	299.9932709	19880.87695	0.044835786	3.61E-05	1	0.999253354	40.02988815	1.999634413	16.43999718	3.612379129	0.639076889	25	0.000450138	0.331774722	0.000669798	299.9927979	299.9937439	19870.25195	19891.50195	50.21103445	18.78639624	7.79675	0	0	0	4449	299.90795	19880.87695																	17.785473
	25609126.47	299.9923401	19838.20898	0.044823776	3.41E-05	1	0.999253354	40.02988815	1.999624755	16.43999718	3.611376327	0.639008963	25	0.000459769	0.331685855	0.000679369	299.992157	299.9925232	19830.01563	19846.40234	50.03125989	18.78600692	7.7992	0	0	0	4449	299.91175	19838.20898																	17.047815
	25609128.44	299.9929199	19798.50586	0.044806532	2.42E-05	1	0.999253354	40.02988815	1.999720392	16.44999772	3.610171533	0.638678968	25	0.000449187	0.331558254	0.000668705	299.9923706	299.9934692	19787.12695	19809.88477	49.87024441	18.78022067	7.79435	0	0	0	4449	299.91085	19798.50586																	15.941451
	25609131.3	299.9922333	19741.38281	0.044781629	2.32E-05	1	0.999253354	40.02988815	1.999728383	16.44999772	3.608203186	0.638188064	25	0.000436226	0.331373996	0.000655627	299.9920349	299.9924316	19731.40234	19751.36328	49.99374172	18.78324901	7.787	0	0	0	4449	299.90825	19741.38281																	17.047815
	25609134.3	299.9910279	19681.87793	0.044761136	2.80E-05	1	0.999253354	40.02988815	1.999726012	16.44999772	3.606633519	0.637408384	25	0.000391315	0.331222394	0.000610618	299.9909363	299.9911194	19672.29883	19691.45703	50.01875383	18.78512829	7.7992	0	0	0	4449	299.91075	19681.87793																	15.941451
	25609136.37	299.9919892	19640.59473	0.044744941	2.50E-05	1	0.999253354	40.02988815	1.999681273	16.43999718	3.605177921	0.637583538	25	0.000429681	0.331102518	0.000648906	299.9916687	299.9923096	19630.43164	19650.75781	50.05001897	18.78392637	7.79675	0	0	0	4449	299.90955	19640.59473																	17.047815
	25609139.25	299.9917145	19582.81738	0.044722967	2.21E-05	1	0.999253354	40.02988815	1.999756261	16.44999772	3.603556806	0.637176885	25	0.000418786	0.330939927	0.000637905	299.991333	299.9920959	19573.08008	19592.55469	49.9851438	18.7812908	7.80165	0	0	0	4449	299.9107	19582.81738																	15.941451
	25609141.35	299.989914	19541.33887	0.044709087	3.47E-05	1	0.999253354	40.02988815	1.999645755	16.44999772	3.602241986	0.636984015	25	0.000422183	0.330837234	0.000641235	299.9897766	299.9900513	19531.26172	19551.41602	49.9906152	18.78672586	7.7919	0	0	0	4449	299.9121	19541.33887																	17.047815
	25609144.16	299.9894715	19484.99316	0.044686441	2.82E-05	1	0.999253354	40.02988815	1.999590823	16.43999718	3.600269482	0.636949814	25	0.000449985	0.33066964	0.000668928	299.9894104	299.9895325	19476.07031	19493.91602	49.93042981	18.78493053	7.8114	0	0	0	4449	299.91145	19484.99316																	17.047815
	25609162.66	299.9448242	19115.87891	0		2				16.60999704							299.9448242	299.9448242	19115.87891	19115.87891							4449	299.9276	19115.87891																	17.047815
	25609175.66	299.9342041	18856.29297	0.044450271	2.92E-05	1	0.999253354	40.02988815	1.973902802	16.59999654	3.537402607	0.625283251	25	0.000398548	0.328922622	0.000616315	299.9342041	299.9342041	18854.85742	18857.72852	49.84366904	18.77957186	7.8065	0	0	0	4449	299.9676	18856.29297																	17.785473
	25609176.16	299.9349976	18846.26367	0.044441242	3.65E-05	1	0.999253354	40.02988815	1.973949455	16.59999654	3.536645394	0.625845035	25	0.000461191	0.328855754	0.000678911	299.9342041	299.935791	18837.66992	18854.85742	49.95075215	18.77784688	7.8065	0	0	0	4449	299.9685	18846.26367																	17.416636
	25609178.85	299.9401093	18792.6543	0.044416405	3.22E-05	1	0.999253354	40.02988815	1.97393834	16.59999654	3.534698607	0.625210979	25	0.00043483	0.328671935	0.000652425	299.9384155	299.941803	18783.11133	18802.19727	50.11333088	18.77878985	7.8041	0	0	0	4449	299.9766	18792.6543																	15.941451
	25609181.85	299.9445191	18732.85742	0.044395427	3.09E-05	1	0.999253354	40.02988815	1.973986116	16.59999654	3.533165356	0.624616938	25	0.000405521	0.328516676	0.000623009	299.9442139	299.9448242	18723.86133	18741.85352	50.05314549	18.77939647	7.81385	0	0	0	4449	299.9861	18732.85742																	17.047815
	25609183.88	299.9465332	18692.42578	0.044379302	3.47E-05	1	0.999253354	40.02988815	1.974097093	16.59999654	3.532047067	0.624563759	25	0.000418407	0.32839733	0.000635812	299.9464722	299.9465942	18682.01953	18702.83203	49.88665861	18.78073329	7.8041	0	0	0	4449	299.99165	18692.42578																	17.047815
	25609186.86	299.9516296	18632.71387	0.044355316	3.41E-05	1	0.999253354	40.02988815	1.973991575	16.59999654	3.529937583	0.624306031	25	0.000428583	0.328219783	0.000645863	299.9509277	299.9523315	18623.23242	18642.19531	49.98670706	18.77808904	7.8041	0	0	0	4449	300.003	18632.71387																	17.785473
	25609188.79	299.9533081	18594.22754	0.04434095	2.50E-05	1	0.999253354	40.02988815	1.974063873	16.59999654	3.528926431	0.624075572	25	0.000423789	0.328113465	0.000640999	299.9522705	299.9543457	18584.16211	18604.29297	49.95622355	18.77777941	7.7968	0	0	0	4449	300.0047	18594.22754																	15.941451
	25609191.81	299.9570771	18534.0293	0.044319438	3.32E-05	1	0.999253354	40.02988815	1.97400203	16.59999654	3.527121186	0.623680913	25	0.000416784	0.327954247	0.000633889	299.9567566	299.9573975	18524.47461	18543.58398	49.80380599	18.78042168	7.809	0	0	0	4449	300.0076	18534.0293																	17.047815
	25609193.82	299.9585877	18493.90039	0.044299633	3.62E-05	1	0.999253354	40.02988815	1.974020024	16.59999654	3.525540815	0.623605758	25	0.000435016	0.327807668	0.000652025	299.9576416	299.9595337	18484.11328	18503.6875	49.94137261	18.77388518	7.8041	0	0	0	4449	300.00785	18493.90039																	17.047815
	25609196.81	299.9616547	18434.1875	0.04427857	2.98E-05	1	0.999253354	40.02988815	1.974103002	16.59999654	3.524004388	0.623341898	25	0.000435522	0.327651771	0.000652428	299.9608154	299.9624939	18424.69336	18443.68164	50.17820605	18.77895921	7.809	0	0	0	4449	300.01005	18434.1875																	15.941451
	25609198.79	299.9639588	18394.4248	0.044263915	2.89E-05	1	0.999253354	40.02988815	1.974105212	16.59999654	3.522874853	0.622946475	25	0.000417734	0.327543315	0.000634575	299.9630127	299.9649048	18384.26172	18404.58789	49.76159805	18.77907261	7.80655	0	0	0	4449	300.0049	18394.4248																	17.416636
	25609201.8	299.9673768	18334.38574	0.044238392	2.82E-05	1	0.999253354	40.02988815	1.974041871	16.59999654	3.520715989	0.622677617	25	0.000427667	0.327354411	0.000644387	299.9671021	299.9676514	18324.42969	18344.3418	50.10864111	18.77766397	7.8212	0	0	0	4449	300.0021	18334.38574																	17.047815
	25609203.89	299.9686127	18292.64063	0.044223737	2.70E-05	1	0.999253354	40.02988815	1.974103265	16.59999654	3.519638594	0.622578424	25	0.000435758	0.327245949	0.00065241	299.9676819	299.9695435	18281.66406	18303.61719	50.01640895	18.77922887	7.80655	0	0	0	4449	300.0001	18292.64063																	15.941451
	25609206.82	299.9715882	18234.30176	0.04419914	2.65E-05	1	0.999253354	40.02988815	1.974030999	16.59999654	3.517571165	0.622133131	25	0.00042833	0.327063913	0.000644871	299.9713745	299.9718018	18224.30859	18244.29492	50.001558	18.77877809	7.81385	0	0	0	4449	299.99165	18234.30176																	17.047815
	25609208.81	299.9738465	18194.68457	0.044186712	3.05E-05	1	0.999253354	40.02988815	1.973841792	16.59999654	3.516268901	0.621848541	25	0.000423312	0.326971926	0.000639797	299.9732666	299.9744263	18185.11719	18204.25195	50.05705363	18.78004977	7.8041	0	0	0	4449	299.9879	18194.68457																	17.047815
	25609211.81	299.9763947	18134.90039	0.044158773	3.22E-05	1	0.999253354	40.02988815	1.973954034	16.59999654	3.514251226	0.6214039	25	0.000415115	0.326765162	0.000631474	299.9759521	299.9768372	18125.23633	18144.56445	50.14772254	18.78247244	7.7968	0	0	0	4449	299.9782	18134.90039																	15.941451
	25609213.81	299.978653	18094.82031	0.04414531	3.62E-05	1	0.999253354	40.02988815	1.973966466	16.59999654	3.513210337	0.621163536	25	0.000409908	0.326665523	0.000626205	299.9780579	299.979248	18084.29297	18105.34766	49.95544192	18.77898738	7.81385	0	0	0	4449	299.97645	18094.82031																	15.941451
	25609216.78	299.9800568	18035.69141	0.044120579	2.77E-05	1	0.999253354	40.02988815	1.973918027	16.59999654	3.511163084	0.620781435	25	0.000407858	0.326482504	0.000624039	299.9794312	299.9806824	18025.91797	18045.46484	49.99296009	18.78344007	7.8041	0	0	0	4449	299.97295	18035.69141																	15.941451
	25609218.78	299.981842	17995.77051	0.044103869	2.47E-05	1	0.999253354	40.02988815	1.973887376	16.59999654	3.509743075	0.620752994	25	0.000427773	0.32635882	0.000643875	299.981842	299.981842	17986.3125	18005.22852	49.98358055	18.7778035	7.81145	0	0	0	4449	299.9703	17995.77051																	17.416636
	25609221.79	299.9838562	17935.65723	0.044080128	3.50E-05	1	0.999253354	40.02988815	1.973811639	16.59999654	3.50772171	0.620414693	25	0.000429265	0.326183125	0.000645261	299.98349	299.9842224	17926.11523	17945.19922	50.12896345	18.78034558	7.8163	0	0	0	4449	299.9619	17935.65723																	17.785473
	25609223.78	299.9846955	17895.94336	0.044065512	2.82E-05	1	0.999253354	40.02988815	1.974008701	16.59999654	3.506931388	0.620050135	25	0.000408857	0.326074974	0.000624781	299.9846802	299.9847107	17885.31836	17906.56836	49.83507113	18.78114158	7.79925	0	0	0	4449	299.9646	17895.94336																	17.785473
	25609226.78	299.9867096	17835.8418	0.044041904	2.88E-05	1	0.999253354	40.02988815	1.973896598	16.59999654	3.504848774	0.619760212	25	0.000415689	0.325900256	0.000631506	299.986084	299.9873352	17825.31445	17846.36914	50.10395134	18.78028913	7.8163	0	0	0	4449	299.9567	17835.8418																	17.047815
	25609228.79	299.987381	17795.9209	0.04402548	2.88E-05	1	0.999253354	40.02988815	1.973968805	16.59999654	3.503692379	0.619389837	25	0.000400577	0.325778722	0.000616313	299.9872131	299.9875488	17786.2207	17805.62109	50.15319394	18.78199222	7.8163	0	0	0	4449	299.95895	17795.9209																	17.047815
	25609231.82	299.9886933	17735.70996	0.044003754	3.40E-05	1	0.999253354	40.02988815	1.973820439	16.59999654	3.501686067	0.619185715	25	0.000413949	0.325617937	0.000629585	299.9881897	299.9891968	17726.94531	17744.47461	50.1000432	18.77915126	7.8163	0	0	0	4449	299.9546	17735.70996																	17.047815
	25609233.8	299.989029	17695.69141	0.043985935	3.25E-05	1	0.999253354	40.02988815	1.973882329	16.59999654	3.500345397	0.619110253	25	0.000428352	0.325486064	0.000643901	299.9883118	299.9897461	17685.32227	17706.06055	49.8342895	18.77992013	7.8163	0	0	0	4449	299.95485	17695.69141																	17.047815
	25609236.78	299.9906464	17636.61133	0.043959631	2.83E-05	1	0.999253354	40.02988815	1.973887754	16.59999654	3.498282021	0.618622951	25	0.000417063	0.325291413	0.000632484	299.9906006	299.9906921	17626.82617	17646.39648	50.05392711	18.78171594	7.81145	0	0	0	4449	299.9571	17636.61133																	15.941451
	25609238.76	299.9903717	17596.83594	0.04394598	2.30E-05	1	0.999253354	40.02988815	1.973902899	16.59999654	3.497215605	0.618468065	25	0.000419967	0.325190398	0.000635326	299.9900513	299.9906921	17586.85547	17606.81641	50.20634468	18.77985963	7.8261	0	0	0	4449	299.9534	17596.83594																	17.047815
	25609241.81	299.9918823	17535.94531	0.043922867	2.42E-05	1	0.999253354	40.02988815	1.973943018	16.59999654	3.495432436	0.61822051	25	0.000425857	0.325019344	0.000641104	299.9916687	299.9920959	17527.36328	17544.52734	50.04689246	18.78198362	7.81145	0	0	0	4449	299.95485	17535.94531																	17.416636
	25609243.84	299.9931183	17495.43945	0.043904597	2.65E-05	1	0.999253354	40.02988815	1.973809239	16.59999654	3.493765585	0.617846459	25	0.000418529	0.324884149	0.000633692	299.9928589	299.9933777	17484.2793	17506.59961	50.09379017	18.78004397	7.8139	0	0	0	4449	299.95115	17495.43945																	17.416636
	25609246.81	299.9931793	17436.33691	0.043882598	1.81E-05	1	0.999253354	40.02988815	1.973945383	16.59999654	3.492217457	0.617735568	25	0.000433004	0.32472135	0.000648061	299.9929199	299.9934387	17426.80664	17445.86719	50.07112294	18.77967057	7.82365	0	0	0	4449	299.95075	17436.33691																	17.416636
	25609248.81	299.9941101	17396.31738	0.043864643	3.22E-05	1	0.999253354	40.02988815	1.973940508	16.59999654	3.490810699	0.617307668	25	0.000416681	0.324588487	0.000631651	299.9936218	299.9945984	17386.83594	17405.79883	50.17273465	18.78124272	7.81875	0	0	0	4449	299.9528	17396.31738																	17.785473
	25609251.75	299.9940338	17337.59082	0.043840897	3.03E-05	1	0.999253354	40.02988815	1.973963295	16.59999654	3.488956226	0.616998598	25	0.000418153	0.324412769	0.000633011	299.9937439	299.9943237	17327.75586	17347.42578	50.02188035	18.7785125	7.8163	0	0	0	4449	299.95	17337.59082																	17.785473
	25609253.75	299.994812	17297.70508	0.043824169	2.64E-05	1	0.999253354	40.02988815	1.973945956	16.59999654	3.487579433	0.616850373	25	0.00042658	0.324288976	0.000641357	299.9947815	299.9948425	17287.93164	17307.47852	49.93199307	18.77997739	7.8212	0	0	0	4449	299.94985	17297.70508																	17.047815
	25609256.74	299.9949952	17238.15137	0.043800726	2.96E-05	1	0.999253354	40.02988815	1.973969152	16.59999654	3.48575463	0.616517273	25	0.000425407	0.324115495	0.000640082	299.9945374	299.9954529	17227.97656	17248.32617	50.22510376	18.77903396	7.82365	0	0	0	4449	299.9391	17238.15137																	17.047815
	25609258.79	299.994812	17197.13672	0.04378569	3.17E-05	1	0.999253354	40.02988815	1.97386943	16.59999654	3.484438959	0.615995951	25	0.000399236	0.324004253	0.000613838	299.9946594	299.9949646	17187.8125	17206.46094	50.00390289	18.7793457	7.8212	0	0	0	4449	299.94095	17197.13672																	15.941451
	25609262.05	299.9944916	17131.89355	0.043760018	3.04E-05	1	0.999253354	40.02988815	1.973979069	16.59999654	3.482558704	0.615793957	25	0.000410759	0.323814281	0.000625236	299.993866	299.9951172	17122.80078	17140.98633	50.01953546	18.77859072	7.81635	0	0	0	4449	299.94325	17131.89355																	17.785473
	25609263.84	299.9950409	17096.54199	0.043744715	2.93E-05	1	0.999253354	40.02988815	1.974083565	16.59999654	3.481490702	0.615759451	25	0.000424532	0.323701033	0.000638932	299.9947205	299.9953613	17085.91797	17107.16602	49.8452323	18.77821365	7.81875	0	0	0	4449	299.946	17096.54199																	15.941451
	25609266.93	299.99469	17034.70313	0.043720636	2.60E-05	1	0.999253354	40.02988815	1.974056623	16.59999654	3.479551249	0.615285288	25	0.000412474	0.323522859	0.000626757	299.9945374	299.9948425	17024.94141	17044.46484	50.10473297	18.78018071	7.8065	0	0	0	4449	299.9476	17034.70313																	17.047815
	25609268.79	299.9950867	16997.73633	0.043701476	3.71E-05	1	0.999253354	40.02988815	1.97398841	16.59999654	3.477891205	0.615111105	25	0.000423055	0.323381073	0.000637244	299.9945374	299.995636	16987.76758	17007.70508	50.19931002	18.77506687	7.81875	0	0	0	4449	299.94905	16997.73633																	17.785473
	25609271.81	299.9947815	16937.48926	0.04367894	2.92E-05	1	0.999253354	40.02988815	1.97407796	16.59999654	3.47627354	0.61467778	25	0.000409563	0.323214324	0.000623643	299.9945984	299.9949646	16929.17383	16945.80469	50.06252503	18.7790894	7.8163	0	0	0	4449	299.95175	16937.48926																	17.047815
	25609273.81	299.99469	16897.60352	0.043663173	3.01E-05	1	0.999253354	40.02988815	1.974036671	16.59999654	3.47493013	0.614552193	25	0.000419507	0.323097642	0.000633511	299.9941406	299.9952393	16887.62305	16907.58398	50.30326661	18.777951	7.81875	0	0	0	4449	299.95115	16897.60352																	17.047815
	25609276.87	299.9948426	16836.56738	0.043640721	3.92E-05	1	0.999253354	40.02988815	1.974098358	16.59999654	3.47326395	0.614158105	25	0.000410328	0.322931508	0.000624222	299.994751	299.9949341	16826.55078	16846.58398	50.45959232	18.77764924	7.8212	0	0	0	4449	299.9543	16836.56738																	15.941451
	25609278.76	299.9957123	16798.53027	0.043623773	3.49E-05	1	0.999253354	40.02988815	1.974047143	16.59999654	3.471836713	0.613859892	25	0.000406033	0.32280609	0.000619847	299.9954224	299.9960022	16788.96289	16808.09766	50.0234436	18.78037111	7.81875	0	0	0	4449	299.9533	16798.53027																	17.047815
	25609281.75	299.9952698	16739.12207	0.043597015	2.40E-05	1	0.999253354	40.02988815	1.973967402	16.59999654	3.46953263	0.613690906	25	0.000427276	0.322608075	0.000640962	299.9946899	299.9958496	16729.56641	16748.67773	50.07034131	18.77922849	7.8065	0	0	0	4449	299.9521	16739.12207																	17.047815
	25609283.74	299.9953614	16699.25	0.043582068	2.28E-05	1	0.999253354	40.02988815	1.973913434	16.59999654	3.468257938	0.613433402	25	0.000424239	0.322497471	0.000637854	299.9953003	299.9954224	16689.69531	16708.80469	50.02500686	18.7807589	7.8261	0	0	0	4449	299.95105	16699.25																	17.047815
	25609286.97	299.995224	16634.69824	0.043553611	3.00E-05	1	0.999253354	40.02988815	1.973931768	16.59999654	3.46603263	0.612989786	25	0.000419451	0.3222869	0.000632927	299.9950867	299.9953613	16624.97266	16644.42383	50.06799643	18.78081915	7.82365	0	0	0	4449	299.95425	16634.69824																	15.941451
	25609289.03	299.9955902	16593.64746	0.043537634	3.35E-05	1	0.999253354	40.02988815	1.973894365	16.59999654	3.464711062	0.612681658	25	0.000412586	0.322168677	0.000625986	299.9946594	299.996521	16583.03516	16604.25977	49.92417678	18.77915259	7.8261	0	0	0	4449	299.95315	16593.64746																	17.047815
	25609291.99	299.9957276	16534.48145	0.043513483	2.11E-05	1	0.999253354	40.02988815	1.973922871	16.59999654	3.462880894	0.612099738	25	0.000389066	0.32198998	0.000602351	299.9956665	299.9957886	16523.07813	16545.88477	50.16726325	18.77836142	7.81385	0	0	0	4449	299.95345	16534.48145																	17.047815
	25609293.99	299.9961548	16494.23242	0.043499265	1.98E-05	1	0.999253354	40.02988815	1.973887372	16.59999654	3.461684532	0.611919475	25	0.000391751	0.321884763	0.000604968	299.9958496	299.99646	16485.29688	16503.16797	50.20947119	18.77960902	7.81385	0	0	0	4449	299.9524	16494.23242																	15.941451
	25609296.96	299.9957581	16435.51758	0.043474914	3.00E-05	1	0.999253354	40.02988815	1.973918102	16.59999654	3.459819703	0.611463348	25	0.000380123	0.32170458	0.000593225	299.9957581	299.9957581	16427.53125	16443.50391	50.20556305	18.77818005	7.82365	0	0	0	4449	299.95095	16435.51758																	15.941451
	25609299.11	299.9963074	16392.49658	0.043458383	3.33E-05	1	0.999253354	40.02988815	1.973976296	16.59999654	3.458553077	0.611524066	25	0.000405637	0.321582232	0.000618657	299.9958496	299.9967651	16382.30957	16402.68359	50.19540188	18.77957927	7.8163	0	0	0	4449	299.953	16392.49658																	17.047815
	25609302.1	299.9961396	16332.6626	0.043433866	3.12E-05	1	0.999253354	40.02988815	1.973873763	16.59999654	3.456431438	0.611142831	25	0.000404855	0.321400818	0.000617759	299.9961243	299.9961548	16322.47559	16342.84961	50.06408829	18.78151049	7.81875	0	0	0	4449	299.95175	16332.6626																	17.047815
	25609304.16	299.9978638	16291.74463	0.043415684	3.33E-05	1	0.999253354	40.02988815	1.973957946	16.59999654	3.45518249	0.610585153	25	0.00037431	0.321266275	0.000587128	299.9976501	299.9980774	16280.56055	16302.92871	50.0891004	18.78044198	7.8163	0	0	0	4449	299.9496	16291.74463																	17.047815
	25609307.24	299.9965515	16230.45215	0.043396532	3.54E-05	1	0.999253354	40.02988815	1.973858637	16.59999654	3.453463649	0.61045007	25	0.000389351	0.321124557	0.000602078	299.996521	299.996582	16219.41406	16241.49023	50.06799643	18.77919822	7.80895	0	0	0	4449	299.9501	16230.45215																	17.047815
	25609309.31	299.9970246	16188.93848	0.04337558	3.13E-05	1	0.999253354	40.02988815	1.973996354	16.59999654	3.451972541	0.610502959	25	0.000417697	0.320969491	0.00063032	299.9963684	299.9976807	16180.00293	16197.87402	49.93824609	18.77630413	7.8261	0	0	0	4449	299.9517	16188.93848																	17.047815
	25609311.41	299.9972077	16146.98682	0.043358424	2.48E-05	1	0.999253354	40.02988815	1.973854496	16.59999654	3.450359262	0.610282007	25	0.000423336	0.320842538	0.000635875	299.9970703	299.997345	16137.2373	16156.73633	50.34860107	18.78068277	7.831	0	0	0	4449	299.95375	16146.98682																	15.572695
	25609314.26	299.9972535	16089.99805	0.043335745	3.11E-05	1	0.999253354	40.02988815	1.974128304	16.59999654	3.44901918	0.610001288	25	0.000419172	0.320674722	0.000631603	299.9966431	299.9978638	16079.39844	16100.59766	50.3056115	18.77752916	7.82855	0	0	0	4449	299.952	16089.99805																	15.941451
	25609316.27	299.9982911	16049.90625	0.043321372	2.39E-05	1	0.999253354	40.02988815	1.973961766	16.59999654	3.447560644	0.609957653	25	0.000438357	0.32056834	0.000650718	299.99823	299.9983521	16038.98926	16060.82324	50.07346783	18.77941385	7.8163	0	0	0	4449	299.95345	16049.90625																	17.047815
	25609319.28	299.9983368	15989.67139	0.043293269	2.92E-05	1	0.999253354	40.02988815	1.974061186	16.59999654	3.445567828	0.609147767	25	0.00039684	0.320360407	0.000609066	299.9977722	299.9989014	15979.13184	16000.21094	50.08441063	18.77607737	7.8212	0	0	0	4449	299.95495	15989.67139																	15.941451
	25609322.13	299.9983673	15933.13281	0.04326648	2.05E-05	1	0.999253354	40.02988815	1.97399015	16.59999654	3.443293207	0.608887518	25	0.000409384	0.320162167	0.000621482	299.99823	299.9985046	15923.35938	15942.90625	50.10395134	18.7789455	7.81875	0	0	0	4449	299.953	15933.13281																	17.047815
	25609324.06	299.9985962	15894.53564	0.043251234	3.31E-05	1	0.999253354	40.02988815	1.974046378	16.60999708	3.442224884	0.608397301	25	0.000382072	0.320049369	0.000594097	299.9981689	299.9990234	15884.99316	15904.07813	50.20399979	18.77858612	7.8359	0	0	0	4449	299.95235	15894.53564																	17.047815
	25609326.89	299.9995117	15838.14307	0.043228971	2.57E-05	1	0.999253354	40.02988815	1.974150471	16.59999654	3.440578244	0.608388622	25	0.000407329	0.319884599	0.000619248	299.9992065	299.9998169	15827.59082	15848.69531	50.16726325	18.7785401	7.81875	0	0	0	4449	299.9519	15838.14307																	17.047815
	25609329.75	299.9990997	15780.93555	0.043201302	3.70E-05	1	0.999253354	40.02988815	1.973928111	16.59999654	3.437999614	0.607969916	25	0.000410423	0.319679855	0.000622212	299.9989929	299.9992065	15770.33496	15791.53613	50.16804488	18.77981911	7.82365	0	0	0	4449	299.9471	15780.93555																	17.785473
	25609331.8	299.9987641	15739.76221	0.043186382	2.75E-05	1	0.999253354	40.02988815	1.973954501	16.59999654	3.436872503	0.607674865	25	0.000401648	0.319569459	0.000613365	299.9985352	299.9989929	15730.21973	15749.30469	50.14303277	18.78064228	7.8212	0	0	0	4449	299.94865	15739.76221																	17.047815
	25609334.71	299.997818	15681.81299	0.0431607	2.68E-05	1	0.999253354	40.02988815	1.973965799	16.60999708	3.434852626	0.607288079	25	0.000398733	0.31937943	0.000610327	299.9972229	299.9984131	15672.30664	15691.31934	50.10160645	18.78293924	7.81875	0	0	0	4449	299.948	15681.81299																	17.047815
	25609336.73	299.9976349	15641.68359	0.043141099	3.82E-05	1	0.999253354	40.02988815	1.973892914	16.59999654	3.433156435	0.607077199	25	0.000406575	0.319234384	0.000618075	299.9967957	299.9984741	15630.39063	15652.97656	50.13287159	18.78079149	7.82365	0	0	0	4449	299.9465	15641.68359																	15.941451
	25609339.7	299.9991913	15582.02148	0.04311798	2.71E-05	1	0.999253354	40.02988815	1.973897843	16.59999654	3.43132505	0.606751038	25	0.000406147	0.319063294	0.000617535	299.9990234	299.9993591	15572.81934	15591.22363	50.24933424	18.78219017	7.83345	0	0	0	4449	299.94825	15582.02148																	17.047815
	25609341.7	299.9991608	15542.27051	0.043101289	3.54E-05	1	0.999253354	40.02988815	1.974021401	16.59999654	3.430261803	0.606211522	25	0.000374294	0.318939803	0.000585604	299.9987488	299.9995728	15532.84961	15551.69141	50.05314549	18.77985041	7.831	0	0	0	4449	299.9467	15542.27051																	15.941451
	25609344.74	299.9994049	15481.76807	0.043074889	3.72E-05	1	0.999253354	40.02988815	1.973941687	16.60999708	3.428024847	0.605837004	25	0.000375938	0.318744445	0.000587121	299.999115	299.9996948	15472.16504	15491.37109	49.97732752	18.78372914	7.8212	0	0	0	4449	299.9462	15481.76807																	17.047815
	25609346.99	299.9989167	15436.93506	0.043057393	3.57E-05	1	0.999253354	40.02988815	1.973917799	16.59999654	3.426547232	0.605844102	25	0.00039997	0.318614969	0.000611069	299.9984131	299.9994202	15424.02539	15449.84473	50.10316971	18.78423726	7.8212	0	0	0	4449	299.946	15436.93506																	15.941451
	25609349.23	299.998703	15392.16357	0.043043193	2.93E-05	1	0.999253354	40.02988815	1.97402339	16.59999654	3.425605797	0.605598399	25	0.000392691	0.318509896	0.000603722	299.9979553	299.9994507	15383.17969	15401.14746	50.08284737	18.78252424	7.8163	0	0	0	4449	299.94575	15392.16357																	15.941451
	25609352.03	299.9985199	15335.87988	0.043017081	2.68E-05	1	0.999253354	40.02988815	1.973957721	16.59999654	3.423404898	0.605291457	25	0.00039986	0.318316674	0.000610763	299.997467	299.9995728	15326.28809	15345.47168	50.01484569	18.78017558	7.8261	0	0	0	4449	299.94885	15335.87988																	15.941451
	25609354.19	299.9983673	15293.38135	0.042998936	2.81E-05	1	0.999253354	40.02988815	1.973898026	16.59999654	3.421844048	0.605120853	25	0.000409188	0.318182401	0.000620006	299.9981689	299.9985657	15282.7207	15304.04199	50.11176762	18.7816255	7.82855	0	0	0	4449	299.94525	15293.38135																	15.941451
	25609356.8	299.9981079	15240.96289	0.042971954	2.49E-05	1	0.999253354	40.02988815	1.973935084	16.59999654	3.419789539	0.604573315	25	0.000392319	0.31798275	0.000603007	299.997467	299.9987488	15232.46582	15249.45996	50.03125989	18.77936106	7.82365	0	0	0	4449	299.9463	15240.96289																	17.416636
	25609358.9	299.9984436	15199.16992	0.042955144	3.19E-05	1	0.999253354	40.02988815	1.973921624	16.59999654	3.418396964	0.604518022	25	0.000409382	0.317858346	0.000619983	299.997345	299.9995422	15188.55762	15209.78223	50.20321816	18.77935137	7.83585	0	0	0	4449	299.95205	15199.16992																	17.785473
	25609362.06	299.99823	15135.96875	0.042931591	3.08E-05	1	0.999253354	40.02988815	1.973960114	16.59999654	3.416585403	0.604202792	25	0.000409617	0.317684059	0.000620106	299.9980164	299.9984436	15123.78711	15148.15039	50.07893923	18.78107843	7.83585	0	0	0	4449	299.95105	15135.96875																	15.941451
	25609364.24	299.9976349	15092.77734	0.042914564	3.34E-05	1	0.999253354	40.02988815	1.973822786	16.60999708	3.415039598	0.603716481	25	0.000390248	0.317558083	0.000600659	299.997406	299.9978638	15085.22852	15100.32617	50.2290119	18.78354333	7.8163	0	0	0	4449	299.9479	15092.77734																	17.047815
	25609367.01	299.9976349	15036.87012	0.042885293	2.06E-05	1	0.999253354	40.02988815	1.973913604	16.59999654	3.412866627	0.603295596	25	0.000386669	0.317341488	0.000596936	299.9971619	299.9981079	15027.63184	15046.1084	50.16569999	18.77903216	7.82365	0	0	0	4449	299.95045	15036.87012																	15.941451
	25609369.33	299.9977265	14991.1499	0.042871487	2.73E-05	1	0.999253354	40.02988815	1.973847872	16.59999654	3.411702534	0.602836238	25	0.000363676	0.317239344	0.000573879	299.9969788	299.9984741	14980.58594	15001.71387	50.06877806	18.78082674	7.83585	0	0	0	4449	299.9497	14991.1499																	15.941451
	25609372.21	299.9971924	14933.39551	0.042845375	3.14E-05	1	0.999253354	40.02988815	1.973946356	16.59999654	3.409793296	0.602462679	25	0.000360187	0.317046122	0.000570265	299.9971924	299.9971924	14924.52148	14942.26953	50.12505531	18.77963538	7.8163	0	0	0	4449	299.9485	14933.39551																	15.941451
	25609374.15	299.997696	14894.23975	0.042827965	2.74E-05	1	0.999253354	40.02988815	1.973753323	16.59999654	3.408000467	0.60266697	25	0.000407027	0.31691726	0.00061702	299.997345	299.9980469	14885.5	14902.97949	50.10629623	18.7810857	7.8285	0	0	0	4449	299.9489	14894.23975																	17.047815
	25609377	299.9976501	14838.10254	0.042802359	3.12E-05	1	0.999253354	40.02988815	1.973892306	16.59999654	3.406205941	0.602268346	25	0.000399452	0.316727786	0.000609322	299.9976501	299.9976501	14829.7998	14846.40527	50.08519226	18.78194329	7.8261	0	0	0	4449	299.9486	14838.10254																	15.941451
	25609379	299.9978485	14798.21777	0.042786071	1.88E-05	1	0.999253354	40.02988815	1.973882453	16.60999708	3.404968661	0.601607728	25	0.000359457	0.316607279	0.00056925	299.9976501	299.9980469	14788.17676	14808.25879	50.05470874	18.78124197	7.82365	0	0	0	4449	299.94875	14798.21777																	15.941451
	25609382.07	299.9976044	14736.83984	0.042760604	2.18E-05	1	0.999253354	40.02988815	1.973943231	16.59999654	3.402956377	0.601756052	25	0.000404676	0.316418803	0.000614343	299.9968262	299.9983826	14725.52246	14748.15723	50.28216264	18.78182984	7.83345	0	0	0	4449	299.9517	14736.83984																	15.941451
	25609384.1	299.997757	14696.33496	0.042744095	2.63E-05	1	0.999253354	40.02988815	1.973995596	16.59999654	3.401789534	0.601192984	25	0.000372351	0.316296661	0.000581942	299.9976501	299.9978638	14684.82227	14707.84766	49.99921312	18.77912017	7.82855	0	0	0	4449	299.94775	14696.33496																	17.047815
	25609387.26	299.9990235	14633.09863	0.042715885	2.63E-05	1	0.999253354	40.02988815	1.973928054	16.59999654	3.399467791	0.600579096	25	0.000353749	0.316087913	0.000563203	299.9987488	299.9992981	14621.68359	14644.51367	49.96794798	18.7797283	7.82855	0	0	0	4449	299.9505	14633.09863																	17.047815
	25609389.56	299.9980927	14587.23193	0.042691384	2.62E-05	1	0.999253354	40.02988815	1.973906871	16.59999654	3.397451335	0.600409964	25	0.000370414	0.315906611	0.000579751	299.9979248	299.9982605	14575.02637	14599.4375	50.07893923	18.77965048	7.82855	0	0	0	4449	299.9474	14587.23193																	15.941451
	25609391.79	299.9983368	14542.42334	0.042675759	3.90E-05	1	0.999253354	40.02988815	1.973814279	16.59999654	3.395997569	0.60049364	25	0.000400992	0.315790964	0.000610251	299.9981079	299.9985657	14530.24316	14554.60352	50.21494259	18.78216164	7.83095	0	0	0	4449	299.951	14542.42334																	17.785473
	25609394.93	299.9986725	14479.92822	0.04264712	2.63E-05	1	0.999253354	40.02988815	1.973821238	16.59999654	3.393721945	0.600138346	25	0.000404967	0.315579034	0.000614087	299.9981995	299.9991455	14470.91992	14488.93652	50.09300854	18.78145515	7.8261	0	0	0	4449	299.95075	14479.92822																	17.047815
	25609396.92	299.9983978	14440.5293	0.042634507	2.23E-05	1	0.999253354	40.02988815	1.973962401	16.59999654	3.392955198	0.599973568	25	0.000402215	0.31548571	0.000611274	299.998291	299.9985046	14429.27246	14451.78613	50.13834299	18.77874791	7.83095	0	0	0	4449	299.95285	14440.5293																	15.941451
	25609399.89	299.9983521	14380.51367	0.042605656	2.59E-05	1	0.999253354	40.02988815	1.974049474	16.59999654	3.390846243	0.599341362	25	0.000378561	0.315272234	0.000587484	299.9982605	299.9984436	14369.17188	14391.85547	50.41894763	18.78088168	7.8359	0	0	0	4449	299.9495	14380.51367																	17.047815
	25609401.95	299.9994202	14339.92383	0.042588862	2.99E-05	1	0.999253354	40.02988815	1.973985754	16.59999654	3.389394424	0.599146777	25	0.000384001	0.315147948	0.000592845	299.9992676	299.9995728	14329.20215	14350.64551	50.06643317	18.7807413	7.8359	0	0	0	4449	299.94775	14339.92383																	17.416636
	25609404.72	299.9991913	14285.01318	0.042560276	2.46E-05	1	0.999253354	40.02988815	1.974064716	16.59999654	3.387272233	0.598634632	25	0.000371391	0.314936425	0.000580095	299.9987183	299.9996643	14276.12695	14293.89941	50.06955968	18.78220403	7.82855	0	0	0	4449	299.9502	14285.01318																	15.941451
	25609406.71	299.9988403	14245.16504	0.042546278	3.33E-05	1	0.999253354	40.02988815	1.974136031	16.59999654	3.386261605	0.598535605	25	0.000378443	0.314832845	0.000587079	299.9984741	299.9992065	14236.18066	14254.14941	50.07424946	18.77934952	7.83095	0	0	0	4449	299.9509	14245.16504																	17.785473
	25609409.68	299.9987946	14185.70898	0.042517916	3.25E-05	1	0.999253354	40.02988815	1.974107061	16.59999654	3.383961561	0.598100946	25	0.000375652	0.314622971	0.000584152	299.9987183	299.9988708	14174.76855	14196.64941	50.09066365	18.77981083	7.82855	0	0	0	4449	299.94945	14185.70898																	15.941451
	25609411.85	300.0001679	14142.5415	0.042499809	3.07E-05	1	0.999253354	40.02988815	1.974146565	16.59999654	3.382561664	0.597990733	25	0.000387864	0.314488964	0.000596274	299.9992981	300.0010376	14131.88086	14153.20215	50.02813337	18.77723933	7.84075	0	0	0	4449	299.9525	14142.5415																	17.047815
	25609414.98	299.9989319	14079.68066	0.042475061	2.81E-05	1	0.999253354	40.02988815	1.974311348	16.59999654	3.380895562	0.597497465	25	0.00036972	0.314305854	0.000578012	299.9983826	299.9994812	14068.08398	14091.27734	50.03516803	18.77753733	7.8383	0	0	0	4449	299.9519	14079.68066																	17.047815
	25609417	299.9990997	14039.40674	0.042456017	2.05E-05	1	0.999253354	40.02988815	1.974225911	16.59999654	3.37921681	0.597336599	25	0.000381794	0.314164923	0.000589997	299.9984741	299.9997253	14029.79102	14049.02246	50.12896345	18.77719822	7.82855	0	0	0	4449	299.94785	14039.40674																	17.785473
	25609419.74	299.9997254	13984.94678	0.042425914	2.60E-05	1	0.999253354	40.02988815	1.974131346	16.59999654	3.376666637	0.596883239	25	0.000381291	0.313942165	0.000589347	299.9996033	299.9998474	13974.26074	13995.63281	50.083629	18.77784264	7.8407	0	0	0	4449	299.95045	13984.94678																	17.416636
	25609421.68	299.9998627	13946.25244	0.042412846	1.84E-05	1	0.999253354	40.02988815	1.974158856	16.59999654	3.37572525	0.596401064	25	0.000352703	0.313845482	0.000560697	299.9995117	300.0002136	13936.4541	13956.05078	50.17117139	18.77797682	7.83095	0	0	0	4449	299.94995	13946.25244																	17.785473
	25609424.86	299.9984284	13882.97949	0.042385259	2.47E-05	1	0.999253354	40.02988815	1.974278636	16.59999654	3.373713031	0.596117543	25	0.000358962	0.313641351	0.000566822	299.99823	299.9986267	13874.21484	13891.74414	50.001558	18.77749651	7.8383	0	0	0	4449	299.95215	13882.97949																	17.416636
	25609426.79	299.9990997	13843.98145	0.042366796	2.44E-05	1	0.999253354	40.02988815	1.974302575	16.59999654	3.372285781	0.595846118	25	0.000357067	0.313504728	0.000564841	299.9986877	299.9995117	13834.6084	13853.35449	50.21181608	18.77492906	7.82855	0	0	0	4449	299.9483	13843.98145																	17.047815
	25609429.72	299.9989624	13785.97217	0.042343562	2.72E-05	1	0.999253354	40.02988815	1.974335916	16.59999654	3.370432922	0.595858629	25	0.000387512	0.313332779	0.000595172	299.9988708	299.999054	13774.07129	13797.87305	50.09691668	18.77693683	7.8334	0	0	0	4449	299.94975	13785.97217																	17.047815
	25609431.69	299.9989319	13746.49951	0.042326384	3.02E-05	1	0.999253354	40.02988815	1.974326884	16.59999654	3.369143721	0.595085522	25	0.000338206	0.313205702	0.000545783	299.9980469	299.9998169	13736.94434	13756.05469	50.21181608	18.77618736	7.8407	0	0	0	4449	299.9523	13746.49951																	17.047815
	25609434.77	299.9990692	13684.72168	0.042298614	2.75E-05	1	0.999253354	40.02988815	1.974333933	16.59999654	3.366932765	0.594764869	25	0.000344276	0.313000199	0.000551723	299.9988708	299.9992676	13673.34375	13696.09961	50.04923734	18.77837962	7.8334	0	0	0	4449	299.94665	13684.72168																	17.047815
	25609436.73	299.9997559	13646.05225	0.042280469	1.49E-05	1	0.999253354	40.02988815	1.974315438	16.59999654	3.365399984	0.594836388	25	0.000374989	0.312865904	0.000582343	299.9992065	300.0003052	13637.45801	13654.64648	50.09144528	18.77762852	7.8261	0	0	0	4449	299.95205	13646.05225																	15.941451
	25609439.68	299.9994507	13587.21533	0.0422534	2.87E-05	1	0.999253354	40.02988815	1.974376381	16.59999654	3.363367233	0.594344214	25	0.000362766	0.31266561	0.000569992	299.9983826	300.0005188	13578.06152	13596.36914	50.09222691	18.77645722	7.8456	0	0	0	4449	299.95025	13587.21533																	15.941451
	25609441.67	299.9988861	13547.27002	0.0422371	1.70E-05	1	0.999253354	40.02988815	1.974336507	16.59999654	3.362011426	0.594066397	25	0.000359178	0.312545001	0.000566325	299.9986877	299.9990845	13536.87598	13557.66406	50.16960814	18.77852413	7.8334	0	0	0	4449	299.95055	13547.27002																	17.047815
	25609444.68	299.9987946	13487.26611	0.042209079	2.84E-05	1	0.999253354	40.02988815	1.974376265	16.59999654	3.359861945	0.593591007	25	0.000350321	0.312337659	0.000557333	299.9986572	299.9989319	13476.65332	13497.87891	49.98201729	18.77845704	7.8407	0	0	0	4449	299.95065	13487.26611																	17.047815
	25609446.62	299.9988403	13448.3418	0.042192715	2.39E-05	1	0.999253354	40.02988815	1.974343203	16.59999654	3.358489704	0.59344184	25	0.000358591	0.312216561	0.000565525	299.9988098	299.9988708	13438.04492	13458.63867	50.01719057	18.77918156	7.8261	0	0	0	4449	299.9496	13448.3418																	15.941451
	25609449.66	299.9992066	13387.88818	0.042163603	2.31E-05	1	0.999253354	40.02988815	1.97441459	16.59999654	3.356292106	0.593031567	25	0.000356361	0.312001137	0.000563156	299.9988098	299.9996033	13377.26367	13398.5127	50.17820605	18.77702111	7.8334	0	0	0	4449	299.94855	13387.88818																	15.941451
	25609451.8	299.998581	13345.06152	0.042147562	2.34E-05	1	0.999253354	40.02988815	1.974364681	16.59999654	3.354901051	0.592980832	25	0.000373809	0.311882434	0.000580525	299.9978638	299.9992981	13336.44238	13353.68066	50.22823027	18.77822057	7.8456	0	0	0	4449	299.94885	13345.06152																	17.047815
	25609454.95	299.9993592	13282.2251	0.042116121	2.90E-05	1	0.999253354	40.02988815	1.974447428	16.59999654	3.352558782	0.592412684	25	0.000359632	0.311649776	0.000566196	299.9987488	299.9999695	13270.5791	13293.87109	50.04376594	18.77547132	7.8456	0	0	0	4449	299.94935	13282.2251																	17.047815
	25609456.85	299.9991303	13244.24951	0.042100529	2.82E-05	1	0.999253354	40.02988815	1.974362921	16.59999654	3.35118624	0.592137103	25	0.000356517	0.311534408	0.000563008	299.9984131	299.9998474	13235.86133	13252.6377	50.24464447	18.77928478	7.8383	0	0	0	4449	299.94805	13244.24951																	15.941451
	25609460	299.9994507	13181.65576	0.042072158	2.47E-05	1	0.999253354	40.02988815	1.97436576	16.59999654	3.348937348	0.591710934	25	0.000353679	0.311324464	0.000560032	299.9994507	299.9994507	13174.88379	13188.42773	49.80224273	18.77760337	7.84805	0	0	0	4449	299.949	13181.65576																	17.785473
	25609462	299.9988099	13141.32129	0.042054894	2.99E-05	1	0.999253354	40.02988815	1.974264439	16.59999654	3.347403704	0.591412683	25	0.000351074	0.311196726	0.000557343	299.9985657	299.999054	13129.71191	13152.93066	50.11411251	18.77664999	7.84075	0	0	0	4449	299.9501	13141.32129																	17.047815
	25609465.01	299.9992829	13081.23242	0.042029999	3.28E-05	1	0.999253354	40.02988815	1.974472348	16.59999654	3.345744001	0.591206384	25	0.000358701	0.311012497	0.00056485	299.9989929	299.9995728	13071.84766	13090.61719	50.24620773	18.77529856	7.84315	0	0	0	4449	299.951	13081.23242																	15.941451
	25609466.94	299.999466	13043.01318	0.042009604	2.46E-05	1	0.999253354	40.02988815	1.974463342	16.59999654	3.344100368	0.590948042	25	0.000361416	0.31086157	0.000567469	299.9994507	299.9994812	13031.63477	13054.3916	50.24151796	18.7761419	7.8383	0	0	0	4449	299.9481	13043.01318																	17.047815
	25609469.13	299.9990692	12999.104	0.041992982	2.78E-05	1	0.999253354	40.02988815	1.974345551	16.59999654	3.342571972	0.59076423	25	0.00036905	0.31073857	0.000575022	299.99823	299.9999084	12989.57324	13008.63477	50.40878646	18.77768401	7.8505	0	0	0	4449	299.9488	12999.104																	17.047815
	25609472	299.9998779	12941.60449	0.041964585	3.07E-05	1	0.999253354	40.02988815	1.974328513	16.59999654	3.340249019	0.590559128	25	0.000387322	0.31052842	0.000593155	299.9998779	299.9998779	12940.7041	12942.50488	49.98827032	18.77897024	7.8456	0	0	0	4449	299.951	12941.60449																	17.047815
	25609474.65	299.9992371	12888.89502	0.041934497	2.04E-05	1	0.999253354	40.02988815	1.974367744	16.59999654	3.337963659	0.589884421	25	0.000362643	0.3103058	0.000568331	299.9988098	299.9996643	12880.75	12897.04004	50.33687664	18.77771899	7.84075	0	0	0	4449	299.9505	12888.89502																	17.047815
	25609476.64	300.0001068	12849.16797	0.041919017	2.65E-05	1	0.999253354	40.02988815	1.974453197	16.59999654	3.336871024	0.589681774	25	0.000361646	0.310191244	0.00056726	299.9994812	300.0007324	12840.00195	12858.33398	50.16335511	18.77602824	7.8456	0	0	0	4449	299.94985	12849.16797																	17.785473
	25609479.57	299.9998932	12790.31885	0.041893422	1.93E-05	1	0.999253354	40.02988815	1.974358377	16.59999654	3.334700419	0.589181591	25	0.000350911	0.310001857	0.000556402	299.9995728	300.0002136	12780.9707	12799.66699	50.11802065	18.77845633	7.8456	0	0	0	4449	299.94915	12790.31885																	17.047815
	25609481.64	300.000061	12749.4375	0.041873245	2.50E-05	1	0.999253354	40.02988815	1.974447005	16.59999654	3.333226853	0.588982503	25	0.000356265	0.309852543	0.000561657	299.9993896	300.0007324	12739.05664	12759.81836	50.07737597	18.77644555	7.8432	0	0	0	4449	299.95135	12749.4375																	17.785473
	25609484.6	299.999115	12690.52734	0.041846031	3.71E-05	1	0.999253354	40.02988815	1.974518588	16.59999654	3.331202844	0.588467403	25	0.000341836	0.309651183	0.000547098	299.9984131	299.9998169	12680.72949	12700.3252	49.87180767	18.77559141	7.8505	0	0	0	4449	299.94995	12690.52734																	17.785473
	25609487.59	299.9996948	12631.01074	0.041817491	2.24E-05	1	0.999253354	40.02988815	1.974400948	16.59999654	3.328757391	0.587940866	25	0.000333078	0.309439996	0.000538203	299.9995117	299.9998779	12621.18848	12640.83301	50.17664279	18.77786638	7.8383	0	0	0	4449	299.95055	12631.01074																	17.785473
	25609489.64	299.999588	12589.521	0.041800116	3.09E-05	1	0.999253354	40.02988815	1.974403824	16.59999654	3.32729478	0.588176897	25	0.000377504	0.309311395	0.000582545	299.9991455	300.0000305	12578.54395	12600.49805	50.10238808	18.77718762	7.8383	0	0	0	4449	299.9485	12589.521																	17.047815
	25609491.67	299.9993134	12549.32031	0.041780585	3.45E-05	1	0.999253354	40.02988815	1.974484092	16.59999654	3.325928673	0.587586857	25	0.000345909	0.309166892	0.000550854	299.9988098	299.9998169	12538.71973	12559.9209	50.07893923	18.77483928	7.8456	0	0	0	4449	299.95205	12549.32031																	15.941451
	25609494.63	299.9993134	12490.34912	0.041751188	3.46E-05	1	0.999253354	40.02988815	1.97443215	16.59999654	3.323508634	0.587138065	25	0.000343745	0.308949366	0.000548551	299.9989624	299.9996643	12480.32031	12500.37793	50.29857684	18.776435	7.84075	0	0	0	4449	299.9484	12490.34912																	17.047815
	25609497.58	300.0001831	12431.06299	0.04172456	2.38E-05	1	0.999253354	40.02988815	1.974443302	16.59999654	3.321402258	0.586792736	25	0.000345938	0.308752316	0.000550616	300	300.0003662	12420.04883	12442.07715	50.07737597	18.77704294	7.8383	0	0	0	4449	299.94775	12431.06299																	17.047815
	25609499.57	300.0000763	12391.45752	0.041708339	2.77E-05	1	0.999253354	40.02988815	1.974503094	16.59999654	3.320182929	0.586719	25	0.000358573	0.30863227	0.000563173	299.999939	300.0002136	12382.26758	12400.64746	50.0726862	18.7769664	7.85295	0	0	0	4449	299.94645	12391.45752																	15.941451
	25609502.6	299.998581	12331.30811	0.041678782	2.67E-05	1	0.999253354	40.02988815	1.974326508	16.59999654	3.317538884	0.586297143	25	0.000362409	0.308413566	0.000566865	299.9980469	299.999115	12321.46191	12341.1543	50.11489414	18.77829394	7.8383	0	0	0	4449	299.9483	12331.30811																	17.785473
	25609504.55	299.9993897	12292.23779	0.041660354	1.87E-05	1	0.999253354	40.02988815	1.974161546	16.59999654	3.315848777	0.585754471	25	0.000340249	0.308277216	0.000544618	299.9992065	299.9995728	12282.14746	12302.32813	50.08753714	18.77941017	7.84075	0	0	0	4449	299.94715	12292.23779																	17.047815
	25609506.66	299.9999237	12249.02246	0.041640714	2.83E-05	1	0.999253354	40.02988815	1.974331993	16.59999654	3.314538402	0.585643762	25	0.000350976	0.308131868	0.000555249	299.9996948	300.0001526	12238.9209	12259.12402	50.16413674	18.77674168	7.8359	0	0	0	4449	299.9484	12249.02246																	17.047815
	25609509.58	299.9997406	12192.06934	0.041612448	2.92E-05	1	0.999253354	40.02988815	1.974275318	16.59999654	3.312202422	0.585202676	25	0.000348181	0.307922707	0.000552317	299.9993896	300.0000916	12181.80957	12202.3291	50.17820605	18.77804082	7.8603	0	0	0	4449	299.94895	12192.06934																	17.047815
	25609512.56	300.0000916	12132.56445	0.041587412	2.52E-05	1	0.999253354	40.02988815	1.974406713	16.59999654	3.3104141	0.584922612	25	0.000351206	0.307737446	0.00055522	299.9999084	300.0002747	12122.80273	12142.32617	50.09847994	18.77647768	7.8432	0	0	0	4449	299.94915	12132.56445																	17.047815
	25609514.68	300.0002594	12089.27539	0.041567969	1.90E-05	1	0.999253354	40.02988815	1.974425783	16.59999654	3.308948713	0.584359429	25	0.000323613	0.307593587	0.000527533	299.9999084	300.0006104	12078.16504	12100.38574	50.37048666	18.77800866	7.8432	0	0	0	4449	299.9506	12089.27539																	17.785473
	25609517.62	299.9996185	12031.56934	0.041539068	2.24E-05	1	0.999253354	40.02988815	1.974406174	16.59999654	3.306576594	0.584176312	25	0.000344643	0.307379714	0.000548423	299.9989929	300.0002441	12021.3457	12041.79297	50.10707785	18.77779655	7.8359	0	0	0	4449	299.9505	12031.56934																	17.047815
	25609519.55	299.9997101	11992.6333	0.041520561	2.86E-05	1	0.999253354	40.02988815	1.974440163	16.59999654	3.30516804	0.583867182	25	0.000339055	0.307242769	0.000542745	299.9993896	300.0000305	11983.10254	12002.16406	50.18758559	18.77672132	7.8481	0	0	0	4449	299.9522	11992.6333																	17.047815
	25609522.57	300.0007324	11931.56543	0.041491304	2.70E-05	1	0.999253354	40.02988815	1.974449094	16.59999654	3.302828039	0.583601974	25	0.000352168	0.307026255	0.000555718	299.9998474	300.0016174	11922.35059	11940.78027	50.28294427	18.77862269	7.8505	0	0	0	4449	299.94985	11931.56543																	15.941451
	25609524.59	300.0007477	11892.1792	0.041472418	2.71E-05	1	0.999253354	40.02988815	1.974487082	16.59999654	3.301397164	0.583279923	25	0.000345769	0.306886509	0.000549226	299.999939	300.0015564	11881.53027	11902.82813	50.16491836	18.77655622	7.8505	0	0	0	4449	299.952	11892.1792																	17.785473
	25609527.54	300.0003815	11833.02686	0.041444709	2.48E-05	1	0.999253354	40.02988815	1.974588253	16.59999654	3.299359592	0.582881404	25	0.000342061	0.306681478	0.000545386	299.9999695	300.0007935	11822.79102	11843.2627	50.04767409	18.77622861	7.85295	0	0	0	4449	299.9508	11833.02686																	17.047815
	25609529.66	300.000824	11790.98975	0.041426528	2.29E-05	1	0.999253354	40.02988815	1.974421342	16.59999654	3.297633899	0.582645964	25	0.000348169	0.306546931	0.000551405	300.0007935	300.0008545	11779.22266	11802.75684	50.19540188	18.77740392	7.8505	0	0	0	4449	299.9512	11790.98975																	15.941451
	25609532.57	300.0005799	11732.61523	0.041398079	2.16E-05	1	0.999253354	40.02988815	1.97437079	16.59999654	3.295332141	0.581984245	25	0.000324935	0.306336435	0.000528036	300.0005493	300.0006104	11722.35547	11742.875	50.14694091	18.77832289	7.8432	0	0	0	4449	299.94885	11732.61523																	17.047815
	25609534.61	300.0010071	11692.00098	0.04137689	2.65E-05	1	0.999253354	40.02988815	1.974470018	16.59999654	3.29374903	0.582025366	25	0.000353677	0.306179618	0.000556677	300.0004272	300.0015869	11683.23633	11700.76563	50.14459602	18.77744252	7.8481	0	0	0	4449	299.94695	11692.00098																	17.047815
	25609537.61	300.001175	11632.03369	0.041350241	2.82E-05	1	0.999253354	40.02988815	1.974502787	16.59999654	3.291691456	0.58159345	25	0.000347288	0.30598242	0.000550159	300.0011292	300.0012207	11620.41211	11643.65527	50.10629623	18.77657483	7.85785	0	0	0	4449	299.948	11632.03369																	17.047815
	25609539.58	300.0004425	11592.47705	0.041331889	3.02E-05	1	0.999253354	40.02988815	1.974510167	16.59999654	3.290252469	0.581279845	25	0.000341783	0.305846629	0.000544564	300.0002441	300.0006409	11582.45996	11602.49414	50.25011587	18.77698979	7.84565	0	0	0	4449	299.949	11592.47705																	15.941451
	25609542.54	300.0002594	11533.09326	0.041301295	2.94E-05	1	0.999253354	40.02988815	1.974538653	16.59999654	3.28787196	0.580803226	25	0.000336475	0.30562025	0.000539107	299.9999695	300.0005493	11522.8457	11543.34082	50.14068788	18.77664848	7.84565	0	0	0	4449	299.95	11533.09326																	15.941451
	25609544.58	300.0006562	11492.23584	0.041281146	2.78E-05	1	0.999253354	40.02988815	1.974492197	16.59999654	3.286183536	0.580566168	25	0.000341823	0.305471138	0.000544361	300.0003357	300.0009766	11482.07324	11502.39844	50.03360477	18.77668113	7.8456	0	0	0	4449	299.9462	11492.23584																	15.941451
	25609547.56	300.0002137	11432.94922	0.041252988	2.31E-05	1	0.999253354	40.02988815	1.974539206	16.59999654	3.284002127	0.580266975	25	0.00034936	0.305262776	0.00055176	300.0001526	300.0002747	11422.89551	11443.00293	50.0125008	18.77576069	7.84805	0	0	0	4449	299.9492	11432.94922																	17.047815
	25609549.58	300.0007172	11392.50537	0.041234176	2.93E-05	1	0.999253354	40.02988815	1.974625115	16.59999654	3.282696731	0.579708927	25	0.000319688	0.305123585	0.000521998	300.0001831	300.0012512	11383.7041	11401.30664	50.08441063	18.77564578	7.85055	0	0	0	4449	299.9487	11392.50537																	15.941451
	25609552.56	300.0013886	11332.95117	0.041207683	1.50E-05	1	0.999253354	40.02988815	1.974512175	16.59999654	3.280383572	0.579445242	25	0.000332534	0.30492753	0.000534716	300.0011597	300.0016174	11322.92188	11342.98047	50.13521648	18.77804233	7.8407	0	0	0	4449	299.94725	11332.95117																	17.047815
	25609554.55	299.9998322	11293.35791	0.041185712	2.04E-05	1	0.999253354	40.02988815	1.974597464	16.59999654	3.278785389	0.579072659	25	0.000324219	0.304764966	0.000526293	299.9993591	300.0003052	11282.90332	11303.8125	50.10864111	18.77601535	7.85785	0	0	0	4449	299.95005	11293.35791																	17.416636
	25609557.58	300.000473	11232.625	0.041157508	2.97E-05	1	0.999253354	40.02988815	1.974538373	16.59999654	3.276436022	0.578718212	25	0.000329447	0.304556255	0.000531385	300.0003967	300.0005493	11222.29199	11242.95801	50.03673129	18.77730158	7.84805	0	0	0	4449	299.9502	11232.625																	17.047815
	25609559.52	300.001297	11193.76123	0.041137525	2.85E-05	1	0.999253354	40.02988815	1.974626929	16.59999654	3.274978196	0.578503823	25	0.000333173	0.304408377	0.000535012	300.0009766	300.0016174	11183.73242	11203.79004	49.79677133	18.77741257	7.8603	0	0	0	4449	299.9523	11193.76123																	15.941451
	25609562.57	300.0005188	11131.80078	0.041107693	2.01E-05	1	0.999253354	40.02988815	1.974606987	16.59999654	3.272568562	0.578096934	25	0.000334618	0.304187634	0.000536315	300.0004578	300.0005798	11122.19727	11141.4043	50.11567577	18.77612966	7.84805	0	0	0	4449	299.9498	11131.80078																	15.941451
	25609564.55	300.0015412	11093.39844	0.041089647	2.91E-05	1	0.999253354	40.02988815	1.974698075	16.59999654	3.271266458	0.577923086	25	0.000339534	0.304054083	0.000541142	300.0012207	300.0018616	11084.60938	11102.1875	50.11176762	18.77672535	7.8554	0	0	0	4449	299.95125	11093.39844																	17.047815
	25609567.54	300.0012513	11033.54053	0.041058502	2.44E-05	1	0.999253354	40.02988815	1.974484092	16.59999654	3.268466731	0.577321112	25	0.000329595	0.30382363	0.000531055	300.0011292	300.0013733	11023.94922	11043.13184	50.11880228	18.77914879	7.8554	0	0	0	4449	299.9492	11033.54053																	17.047815
	25609569.52	300.00206	10993.82617	0.041040881	2.96E-05	1	0.999253354	40.02988815	1.974509305	16.59999654	3.267101933	0.577090918	25	0.000330433	0.303693229	0.000531807	300.0012512	300.0028687	10984.22266	11003.42969	50.17586116	18.77792632	7.84805	0	0	0	4449	299.95075	10993.82617																	15.941451
	25609572.54	300.0005493	10933.2998	0.04101079	2.53E-05	1	0.999253354	40.02988815	1.974581917	16.59999654	3.264819689	0.576697574	25	0.000331069	0.303470571	0.000532299	300.0004272	300.0006714	10923.125	10943.47461	50.09144528	18.77667655	7.85785	0	0	0	4449	299.948	10933.2998																	17.047815
	25609574.49	300.000412	10894.31445	0.040991384	1.93E-05	1	0.999253354	40.02988815	1.974483498	16.59999654	3.263120018	0.576393583	25	0.000330572	0.303326974	0.000531708	300.0003967	300.0004272	10884.66211	10903.9668	50.25167913	18.77864678	7.8603	0	0	0	4449	299.948	10894.31445																	17.785473
	25609577.64	300.0005341	10831.55078	0.040961595	2.07E-05	1	0.999253354	40.02988815	1.974568589	16.59999654	3.260878262	0.576025345	25	0.000332829	0.303106543	0.000533822	300.0002441	300.000824	10822.76172	10840.33984	50.09300854	18.77776343	7.8505	0	0	0	4449	299.9466	10831.55078																	17.047815
	25609579.54	300.0010224	10793.18604	0.040942181	2.25E-05	1	0.999253354	40.02988815	1.974614102	16.59999654	3.259410437	0.575730781	25	0.00032949	0.302962875	0.00053039	300.0007935	300.0012512	10784.03223	10802.33984	50.05314549	18.77727423	7.86275	0	0	0	4449	299.9466	10793.18604																	17.047815
	25609582.5	300.0012055	10734.37402	0.040911314	3.56E-05	1	0.999253354	40.02988815	1.974626328	16.59999654	3.256985238	0.575226853	25	0.000322433	0.30273447	0.00052318	300.0011597	300.0012512	10724.41797	10744.33008	50.110986	18.77696365	7.8505	0	0	0	4449	299.9508	10734.37402																	15.941451
	25609584.55	300.0013581	10693.39453	0.040892073	2.61E-05	1	0.999253354	40.02988815	1.974481244	16.59999654	3.255198667	0.57506533	25	0.000336161	0.302592085	0.000536817	300.0011292	300.0015869	10683.18359	10703.60547	50.07112294	18.7787768	7.8603	0	0	0	4449	299.94815	10693.39453																	15.941451
	25609587.68	300.0018616	10630.8623	0.040864166	2.35E-05	1	0.999253354	40.02988815	1.974470148	16.59999654	3.252952041	0.574712631	25	0.000339914	0.302385567	0.000540434	300.0011292	300.002594	10620.86914	10640.85547	50.16179185	18.77962434	7.85295	0	0	0	4449	299.9488	10630.8623																	17.785473
	25609589.58	300.0009919	10592.86133	0.040841908	1.38E-05	1	0.999253354	40.02988815	1.974515017	16.59999654	3.251258764	0.574367625	25	0.000335594	0.302220878	0.000536007	300.0000916	300.0018921	10582.47949	10603.24316	50.16882651	18.78020831	7.85295	0	0	0	4449	299.94885	10592.86133																	15.941451
	25609592.5	300.0005646	10534.25586	0.040811895	2.21E-05	1	0.999253354	40.02988815	1.974305975	16.59999654	3.248550451	0.573832588	25	0.000330242	0.301998792	0.000530512	300.0004578	300.0006714	10523.61914	10544.89258	50.0726862	18.78324687	7.85785	0	0	0	4449	299.94645	10534.25586																	15.941451
	25609594.7	300.0014496	10489.92188	0.040792838	3.01E-05	1	0.999253354	40.02988815	1.974297419	16.59999654	3.247017696	0.573575792	25	0.000331347	0.301857771	0.000531522	300.0014343	300.0014648	10479.37012	10500.47363	50.1164574	18.78307552	7.8603	0	0	0	4449	299.9491	10489.92188																	17.047815
	25609597.56	300.001297	10433.35791	0.040761204	2.41E-05	1	0.999253354	40.02988815	1.974551542	16.59999654	3.244919422	0.573084149	25	0.000320181	0.301623693	0.000520204	300.0009155	300.0016785	10424.98242	10441.7334	50.13052671	18.77827505	7.8456	0	0	0	4449	299.9482	10433.35791																	17.047815
	25609599.5	300.0012207	10394.75	0.040742484	2.71E-05	1	0.999253354	40.02988815	1.974569683	16.59999654	3.243436938	0.57294378	25	0.000330979	0.30148516	0.000530913	300.0007935	300.0016479	10384.16211	10405.33789	50.0179722	18.77795358	7.8456	0	0	0	4449	299.9466	10394.75																	17.416636
	25609602.52	300.001297	10333.93164	0.040714827	1.82E-05	1	0.999253354	40.02988815	1.974570097	16.59999654	3.241212599	0.572687401	25	0.00034306	0.301280494	0.00054286	300.0007935	300.0018005	10322.91797	10344.94531	50.07581271	18.77958994	7.8603	0	0	0	4449	299.9463	10333.93164																	15.941451
	25609604.56	300.0011902	10293.09863	0.04069239	2.14E-05	1	0.999253354	40.02988815	1.974652172	16.59999654	3.239581782	0.572242928	25	0.00032878	0.301114479	0.000528471	300.0011292	300.0012512	10281.65918	10304.53809	50.05705363	18.77789057	7.85785	0	0	0	4449	299.94805	10293.09863																	15.941451
	25609607.55	300.0013275	10233.2041	0.040663249	2.97E-05	1	0.999253354	40.02988815	1.974728911	16.59999654	3.23740112	0.571745539	25	0.000318431	0.300898846	0.00051798	300.0005188	300.0021362	10223.43066	10242.97754	50.07737597	18.77745504	7.85785	0	0	0	4449	299.94935	10233.2041																	15.941451
	25609609.61	300.0020142	10192.65088	0.040643798	3.42E-05	1	0.999253354	40.02988815	1.974725697	16.59999654	3.235860102	0.571399123	25	0.000311582	0.300754914	0.000511038	300.0014343	300.002594	10181.10254	10204.19922	50.12896345	18.77831969	7.85295	0	0	0	4449	299.9471	10192.65088																	15.941451
	25609612.57	300.0009461	10133.25488	0.04061243	2.23E-05	1	0.999253354	40.02988815	1.974718551	16.59999654	3.233355669	0.570933084	25	0.000309194	0.300522805	0.000508499	299.999939	300.0019531	10123.8457	10142.66406	50.12427368	18.77758098	7.8554	0	0	0	4449	299.9464	10133.25488																	17.785473
	25609614.46	300.0016938	10095.24219	0.040592729	1.52E-05	1	0.999253354	40.02988815	1.974828557	16.59999654	3.231920299	0.570907867	25	0.000329615	0.300377001	0.000528823	300.0015564	300.0018311	10085.04297	10105.44141	50.11176762	18.77539631	7.86275	0	0	0	4449	299.94765	10095.24219																	15.941451
	25609617.48	300.0019837	10034.8374	0.040562563	2.98E-05	1	0.999253354	40.02988815	1.974652055	16.59999654	3.229235985	0.570472727	25	0.000332886	0.300153772	0.000531949	300.0019531	300.0020142	10025.45215	10044.22266	50.15944696	18.77996504	7.8554	0	0	0	4449	299.94695	10034.8374																	17.047815
	25609619.5	300.0028076	9994.660645	0.040541213	2.58E-05	1	0.999253354	40.02988815	1.974652223	16.59999654	3.227538731	0.570159649	25	0.000331515	0.299995781	0.000530475	300.0025024	300.0031128	9984.21875	10005.10254	50.06799643	18.77731466	7.85295	0	0	0	4449	299.9467	9994.660645																	17.047815
	25609622.49	300.0018463	9934.268066	0.040511429	2.84E-05	1	0.999253354	40.02988815	1.974686474	16.59999654	3.225218575	0.569764949	25	0.000332637	0.299775395	0.000531452	300.0017395	300.0019531	9924.652344	9943.883789	49.90932584	18.77668087	7.8676	0	0	0	4449	299.94755	9934.268066																	17.785473
	25609624.47	300.001648	9895.148926	0.040492276	2.77E-05	1	0.999253354	40.02988815	1.974694239	16.59999654	3.223723982	0.569394904	25	0.000322924	0.29963368	0.000521646	300.0004883	300.0028076	9885.533203	9904.764648	50.0398578	18.77768747	7.86025	0	0	0	4449	299.94925	9895.148926																	17.785473
	25609627.51	300.0011597	9834.537109	0.040460708	2.91E-05	1	0.999253354	40.02988815	1.974707233	16.59999654	3.221196764	0.569149618	25	0.000340793	0.299400071	0.000539364	300.0010681	300.0012512	9825.116211	9843.958008	50.1219288	18.77881785	7.85295	0	0	0	4449	299.9459	9834.537109																	17.047815
	25609629.54	300.001236	9793.983887	0.04043917	2.30E-05	1	0.999253354	40.02988815	1.974766525	16.59999654	3.219647325	0.568447953	25	0.000302043	0.299240724	0.00050051	300.0004578	300.0020142	9784.392578	9803.575195	50.24229959	18.77732328	7.87005	0	0	0	4449	299.9454	9793.983887																	17.416636
	25609632.51	300.0024414	9734.174805	0.040407939	1.92E-05	1	0.999253354	40.02988815	1.974642526	16.59999654	3.216909621	0.568305368	25	0.000332525	0.299009591	0.00053084	300.0022278	300.002655	9723.90332	9744.446289	50.01640895	18.77954941	7.8652	0	0	0	4449	299.9456	9734.174805																	17.785473
	25609634.45	300.0019684	9695.505371	0.040386999	3.25E-05	1	0.999253354	40.02988815	1.974819302	16.59999654	3.215553841	0.567853207	25	0.000313187	0.298854651	0.0005114	300.0018005	300.0021362	9685.610352	9705.400391	50.03282314	18.77887216	7.8505	0	0	0	4449	299.9484	9695.505371																	17.047815
	25609637.54	300.0020447	9633.848633	0.040357165	2.76E-05	1	0.999253354	40.02988815	1.974716013	16.59999654	3.21300364	0.567486648	25	0.000320508	0.298633883	0.000518575	300.0020142	300.0020752	9624.050781	9643.646484	50.09613505	18.77988933	7.85785	0	0	0	4449	299.94945	9633.848633																	15.941451
	25609639.47	300.00177	9595.374023	0.040335979	3.35E-05	1	0.999253354	40.02988815	1.974845884	16.59999654	3.211541002	0.56709795	25	0.000308588	0.298477122	0.000506553	300.0014648	300.0020752	9585.174805	9605.573242	50.12896345	18.77889487	7.8627	0	0	0	4449	299.9485	9595.374023																	17.416636
	25609642.53	300.0026398	9534.069336	0.040304506	2.37E-05	1	0.999253354	40.02988815	1.97476494	16.59999654	3.208902094	0.566674447	25	0.000312172	0.298244217	0.000509986	300.0023804	300.0028992	9522.910156	9545.228516	50.09222691	18.77941211	7.87005	0	0	0	4449	299.9465	9534.069336																	17.785473
	25609644.52	300.0019379	9493.661621	0.040284291	2.91E-05	1	0.999253354	40.02988815	1.97486919	16.59999654	3.207423335	0.566596352	25	0.000328513	0.298094623	0.000526228	300.0012817	300.002594	9484.520508	9502.802734	50.23135679	18.77875629	7.8505	0	0	0	4449	299.9476	9493.661621																	17.785473
	25609647.48	300.0026093	9435.116699	0.04025092	2.89E-05	1	0.999253354	40.02988815	1.974963032	16.59999654	3.204919128	0.566110966	25	0.000324361	0.297847681	0.000521916	300.0020142	300.0032043	9424.905273	9445.328125	49.96872961	18.77662154	7.8652	0	0	0	4449	299.94645	9435.116699																	15.941451
	25609649.44	300.0032502	9395.912598	0.040230008	2.80E-05	1	0.999253354	40.02988815	1.975016863	16.59999654	3.203365155	0.56567398	25	0.000309547	0.297692948	0.000507	300.0029297	300.0035706	9385.640625	9406.18457	50.11802065	18.77651981	7.85785	0	0	0	4449	299.9462	9395.912598																	15.941451
	25609652.47	300.0007935	9335.265137	0.040198381	2.11E-05	1	0.999253354	40.02988815	1.975031003	16.59999654	3.200817633	0.565525284	25	0.000336443	0.297458914	0.000533743	300.0007324	300.0008545	9324.859375	9345.670898	49.9960866	18.77598587	7.85785	0	0	0	4449	299.9463	9335.265137																	17.047815
	25609654.49	300.0028839	9294.552734	0.040177561	2.67E-05	1	0.999253354	40.02988815	1.975005837	16.59999654	3.199184221	0.564863312	25	0.000302619	0.297304853	0.000499817	300.0028381	300.0029297	9286.176758	9302.928711	49.62403143	18.77688973	7.8725	0	0	0	4449	299.9485	9294.552734																	17.047815
	25609657.48	300.0009308	9234.938477	0.040147306	2.29E-05	1	0.999253354	40.02988815	1.975035851	16.59999654	3.196844976	0.564314124	25	0.000290118	0.297081004	0.00048717	300.0003967	300.0014648	9225.736328	9244.140625	50.0125008	18.77600198	7.8701	0	0	0	4449	299.9478	9234.938477																	15.941451
	25609659.51	300.0015106	9194.616211	0.040124354	2.67E-05	1	0.999253354	40.02988815	1.975049882	16.59999654	3.194997005	0.564234251	25	0.000312152	0.296911139	0.000509092	300.0012512	300.00177	9184.963867	9204.268555	49.95622355	18.77539425	7.86275	0	0	0	4449	299.94845	9194.616211																	17.416636
	25609662.44	300.0016022	9136.241211	0.040092576	2.18E-05	1	0.999253354	40.02988815	1.975020441	16.59999654	3.1924154	0.563812051	25	0.000314937	0.296675988	0.000511726	300.0013123	300.0018921	9125.811523	9146.670898	50.05392711	18.77650279	7.87495	0	0	0	4449	299.9433	9136.241211																	17.047815
	25609664.45	300.0013581	9095.894043	0.040071356	1.83E-05	1	0.999253354	40.02988815	1.975063121	16.59999654	3.190790786	0.563530197	25	0.000315229	0.296518967	0.000511912	300.0007935	300.0019226	9086.302734	9105.485352	50.00859266	18.7758901	7.87495	0	0	0	4449	299.9481	9095.894043																	17.785473
	25609667.72	300.0009156	9030.359375	0.040038966	3.01E-05	1	0.999253354	40.02988815	1.975089419	16.59999654	3.188244539	0.563125994	25	0.000319069	0.296279292	0.000515598	300.0008545	300.0009766	9019.394531	9041.324219	49.81474879	18.7760928	7.8676	0	0	0	4449	299.9439	9030.359375																	15.941451
	25609669.64	300.0006409	8991.896973	0.040018621	2.84E-05	1	0.999253354	40.02988815	1.975023314	16.59999654	3.186536472	0.562742776	25	0.00031156	0.29612875	0.000507989	300.0006104	300.0006714	8982.682617	9001.111328	50.00624777	18.77891811	7.8554	0	0	0	4449	299.94675	8991.896973																	17.785473
	25609672.45	300.0015107	8935.479004	0.039986834	2.45E-05	1	0.999253354	40.02988815	1.97497637	16.59999654	3.183931081	0.562293478	25	0.000312284	0.29589352	0.00050856	300.0007935	300.0022278	8925.887695	8945.070313	49.89213001	18.7759439	7.87495	0	0	0	4449	299.9458	8935.479004																	15.941451
	25609674.52	300.0004425	8894.293945	0.039965859	2.13E-05	1	0.999253354	40.02988815	1.975067051	16.59999654	3.182410639	0.561966702	25	0.000306869	0.295738325	0.000503043	299.999939	300.000946	8883.487305	8905.100586	50.08284737	18.77593535	7.86275	0	0	0	4449	299.946	8894.293945																	15.941451
	25609677.46	300.0017853	8835.700195	0.039931771	1.51E-05	1	0.999253354	40.02988815	1.975083885	16.59999654	3.179743608	0.561369018	25	0.000295188	0.295486076	0.000491194	300.0016785	300.0018921	8825.525391	8845.875	49.8725893	18.77539495	7.8554	0	0	0	4449	299.95	8835.700195																	15.941451
	25609679.45	300.0014954	8795.717773	0.039912393	2.84E-05	1	0.999253354	40.02988815	1.975009589	16.59999654	3.178055916	0.561249917	25	0.000311164	0.295342679	0.000507074	300.0014954	300.0014954	8785.166016	8806.269531	50.13208997	18.77607104	7.86275	0	0	0	4449	299.95295	8795.717773																	17.047815
	25609682.47	300.0011597	8735.580566	0.039877364	2.97E-05	1	0.999253354	40.02988815	1.975028332	16.59999654	3.175267286	0.560923404	25	0.000325845	0.295083466	0.000521586	300.000885	300.0014343	8724.360352	8746.800781	50.10942274	18.77747694	7.8554	0	0	0	4449	299.9516	8735.580566																	17.047815
	25609684.52	300.0013581	8693.908691	0.039856294	2.29E-05	1	0.999253354	40.02988815	1.975007302	16.59999654	3.173609554	0.560322922	25	0.000297947	0.294927562	0.000493585	300.000885	300.0018311	8685.095703	8702.72168	50.06955968	18.77722959	7.8676	0	0	0	4449	299.9516	8693.908691																	17.047815
	25609687.46	300.0020905	8635.813477	0.039823124	2.88E-05	1	0.999253354	40.02988815	1.975115674	16.59999654	3.171109076	0.560031342	25	0.000311202	0.2946821	0.000506683	300.0019226	300.0022583	8626.817383	8644.80957	50.10785948	18.77617356	7.8676	0	0	0	4449	299.94695	8635.813477																	17.785473
	25609689.42	300.0011139	8596.84082	0.039801048	2.99E-05	1	0.999253354	40.02988815	1.975101163	16.59999654	3.169320112	0.559767765	25	0.000315749	0.294518749	0.000511121	300.0004578	300.00177	8587.261719	8606.419922	50.01093755	18.77591306	7.86515	0	0	0	4449	299.9503	8596.84082																	17.047815
	25609692.42	300.0014954	8536.447754	0.039767995	3.66E-05	1	0.999253354	40.02988815	1.975013929	16.59999654	3.16656536	0.559216701	25	0.000309667	0.29427416	0.000504882	300.0014343	300.0015564	8525.65332	8547.242188	49.94762564	18.77737609	7.8725	0	0	0	4449	299.94585	8536.447754																	17.047815
	25609694.43	300.0015412	8496.440918	0.039747535	3.02E-05	1	0.999253354	40.02988815	1.975048698	16.59999654	3.164957554	0.559120266	25	0.000326403	0.294122751	0.00052152	300.0010071	300.0020752	8486.849609	8506.032227	50.05783526	18.77834446	7.8725	0	0	0	4449	299.9427	8496.440918																	15.941451
	25609697.45	300.0014649	8436.109375	0.039712123	2.17E-05	1	0.999253354	40.02988815	1.975016281	16.59999654	3.162099009	0.558552054	25	0.000320414	0.293860716	0.000515358	300.0014343	300.0014954	8425.314453	8446.904297	50.08597388	18.77936007	7.8676	0	0	0	4449	299.94585	8436.109375																	15.941451
	25609699.61	300.0012513	8392.893555	0.039689666	2.81E-05	1	0.999253354	40.02988815	1.9748184	16.59999654	3.159993935	0.558264259	25	0.000327806	0.293694533	0.000522641	300.0011597	300.0013428	8383.326172	8402.460938	49.95778681	18.78206111	7.8676	0	0	0	4449	299.94405	8392.893555																	17.047815
	25609702.43	300.0024567	8336.512207	0.039659981	2.62E-05	1	0.999253354	40.02988815	1.974962807	16.59999654	3.157896132	0.557628744	25	0.000303685	0.293474876	0.000498377	300.0019531	300.0029602	8326.87207	8346.152344	50.01875383	18.78072772	7.8725	0	0	0	4449	299.94515	8336.512207																	17.047815
	25609704.45	300.0013275	8296.117188	0.039636353	2.06E-05	1	0.999253354	40.02988815	1.974868786	16.59999654	3.155841423	0.557441512	25	0.000319326	0.293300036	0.000513905	300.0009155	300.0017395	8286.926758	8305.307617	49.80458762	18.78035482	7.8798	0	0	0	4449	299.94185	8296.117188																	17.785473
	25609707.4	300.0015564	8236.575684	0.039601753	1.22E-05	1	0.999253354	40.02988815	1.974893027	16.59999654	3.153147488	0.556824905	25	0.00030636	0.293044009	0.000500771	300.0007935	300.0023193	8226.169922	8246.981445	50.16960814	18.78189652	7.8798	0	0	0	4449	299.9425	8236.575684																	17.047815
	25609709.41	300.0005341	8196.93335	0.039580662	2.00E-05	1	0.999253354	40.02988815	1.974918703	16.59999654	3.151475134	0.55671931	25	0.000323296	0.292887936	0.000517604	300.0004272	300.0006409	8187.366699	8206.5	50.01562732	18.78046694	7.8749	0	0	0	4449	299.943	8196.93335																	17.047815
	25609712.45	300.0002442	8135.969238	0.039547336	2.51E-05	1	0.999253354	40.02988815	1.974865681	16.59999654	3.148744387	0.556216554	25	0.000321188	0.292641337	0.000515333	300.0001221	300.0003662	8126.560059	8145.378418	50.00937429	18.78128228	7.8676	0	0	0	4449	299.9448	8135.969238																	15.941451
	25609714.53	300.0000305	8094.187744	0.039523339	1.39E-05	1	0.999253354	40.02988815	1.975033843	16.59999654	3.147105732	0.555833777	25	0.000312583	0.292463772	0.000506611	299.9999084	300.0001526	8084.183105	8104.192383	50.08128411	18.77906446	7.8798	0	0	0	4449	299.9455	8094.187744																	17.047815
	25609717.46	300.0001526	8035.825195	0.039491409	2.25E-05	1	0.999253354	40.02988815	1.974946614	16.59999654	3.144391298	0.55558498	25	0.000333113	0.292227485	0.000526986	300.0000305	300.0002747	8026.635254	8045.015137	49.96716635	18.78342808	7.8676	0	0	0	4449	299.9442	8035.825195																	15.941451
	25609719.45	299.9994812	7995.830811	0.039466819	2.60E-05	1	0.999253354	40.02988815	1.975024099	16.59999654	3.142613813	0.55490326	25	0.000299772	0.292045548	0.000493525	299.9985657	300.0003967	7985.498047	8006.163574	50.07659434	18.78242249	7.8676	0	0	0	4449	299.9467	7995.830811																	17.047815
	25609722.39	299.9998169	7937.225586	0.039432006	2.40E-05	1	0.999253354	40.02988815	1.974928156	16.59999654	3.139690115	0.554421372	25	0.000302604	0.291787934	0.000496187	299.9993591	300.0002747	7927.48877	7946.962402	50.02813337	18.7813271	7.8725	0	0	0	4449	299.94825	7937.225586																	15.941451
	25609724.44	300.000702	7896.440918	0.039415058	2.59E-05	1	0.999253354	40.02988815	1.974996339	16.59999654	3.138424377	0.554314017	25	0.000312938	0.29166251	0.000506442	300.0002747	300.0011292	7885.0625	7907.819336	50.06486991	18.78406073	7.8798	0	0	0	4449	299.945	7896.440918																	17.047815
	25609727.42	299.999878	7836.716797	0.039377762	2.71E-05	1	0.999253354	40.02988815	1.975061676	16.59999654	3.135565545	0.553740734	25	0.000306482	0.291386542	0.000499803	299.9996643	300.0000916	7826.736328	7846.697266	50.02500686	18.78238417	7.8749	0	0	0	4449	299.9466	7836.716797																	15.941451
	25609729.39	299.9992066	7797.670898	0.039353031	2.31E-05	1	0.999253354	40.02988815	1.974968065	16.59999654	3.133450584	0.553389408	25	0.000308287	0.291203539	0.000501487	299.9991455	299.9992676	7787.933594	7807.408203	50.02031709	18.78226119	7.8725	0	0	0	4449	299.94775	7797.670898																	17.785473
	25609732.53	299.9999543	7734.360596	0.039320572	3.10E-05	1	0.999253354	40.02988815	1.975028334	16.59999654	3.130954325	0.552966001	25	0.000309604	0.290963342	0.000502646	299.9990845	300.000824	7725.207031	7743.51416	50.29779521	18.78112963	7.87005	0	0	0	4449	299.94805	7734.360596																	15.941451
	25609734.4	300.0001068	7697.393066	0.039296297	2.80E-05	1	0.999253354	40.02988815	1.974961401	16.59999654	3.128916984	0.552624232	25	0.000311038	0.290783711	0.000503963	299.9996948	300.0005188	7687.594727	7707.191406	49.94997052	18.7814886	7.87005	0	0	0	4449	299.9479	7697.393066																	17.047815
	25609737.44	299.9998322	7636.368164	0.039261439	2.26E-05	1	0.999253354	40.02988815	1.97513607	16.59999654	3.126435568	0.552010689	25	0.000294965	0.290525785	0.00048772	299.9997559	299.9999084	7626.399902	7646.336426	50.03751292	18.78047047	7.8774	0	0	0	4449	299.94825	7636.368164																	17.785473
	25609739.48	300	7595.620605	0.039239796	2.60E-05	1	0.999253354	40.02988815	1.975097744	16.59999654	3.124613993	0.551924752	25	0.00031604	0.290365613	0.000508691	299.9993591	300.0006409	7584.023438	7607.217773	50.08050248	18.78089602	7.8896	0	0	0	4449	299.9463	7595.620605																	17.785473
	25609742.41	299.9988708	7537.233398	0.039203913	2.17E-05	1	0.999253354	40.02988815	1.975031294	16.59999654	3.121653212	0.551420589	25	0.000317441	0.290100096	0.000509922	299.9988708	299.9988708	7526.86377	7547.603027	50.15397556	18.78185473	7.8725	0	0	0	4449	299.94125	7537.233398																	17.047815
	25609744.41	299.999588	7497.202637	0.039180201	1.81E-05	1	0.999253354	40.02988815	1.975062677	16.59999654	3.119814621	0.551083125	25	0.000316106	0.28992463	0.00050847	299.9992065	299.9999695	7488.377441	7506.027832	50.02969663	18.78266286	7.8725	0	0	0	4449	299.9429	7497.202637																	17.047815
	25609747.55	299.9992218	7434.196777	0.039142492	2.62E-05	1	0.999253354	40.02988815	1.975072486	16.59999654	3.116780831	0.550817124	25	0.000340124	0.289645578	0.000532302	299.9988098	299.9996338	7425.188965	7443.20459	50.14694091	18.7804384	7.8774	0	0	0	4449	299.94525	7434.196777																	17.047815
	25609749.37	299.999405	7397.836914	0.039119745	3.41E-05	1	0.999253354	40.02988815	1.975024455	16.59999654	3.114958892	0.550132496	25	0.000307243	0.289477276	0.000499312	299.9987183	300.0000916	7387.674316	7407.999512	50.70815019	18.77942371	7.8847	0	0	0	4449	299.9453	7397.836914																	17.047815
	25609752.39	299.9993591	7337.942383	0.039083441	2.75E-05	1	0.999253354	40.02988815	1.975007611	16.59999654	3.112006792	0.549822153	25	0.000325977	0.289208617	0.000517867	299.9988098	299.9999084	7328.180664	7347.704102	50.08597388	18.77836254	7.8774	0	0	0	4449	299.9486	7337.942383																	17.047815
	25609754.38	299.9988862	7297.850586	0.039059384	2.79E-05	1	0.999253354	40.02988815	1.97510116	16.59999654	3.110272855	0.549276542	25	0.000304213	0.289030622	0.000495987	299.9981995	299.9995728	7287.651367	7308.049805	50.43379857	18.77681527	7.8847	0	0	0	4449	299.94895	7297.850586																	17.047815
	25609757.39	299.9986573	7237.75	0.039024725	2.26E-05	1	0.999253354	40.02988815	1.975116623	16.59999654	3.107525115	0.548856448	25	0.000309814	0.288774147	0.000501418	299.9985657	299.9987488	7227.793945	7247.706055	50.14615928	18.77593226	7.8798	0	0	0	4449	299.9498	7237.75																	15.941451
	25609759.36	299.9984436	7198.096191	0.039000174	2.44E-05	1	0.999253354	40.02988815	1.975148815	16.59999654	3.105595839	0.548648968	25	0.000321629	0.28859247	0.000513113	299.9983215	299.9985657	7188.066895	7208.125488	50.42989043	18.77583211	7.8774	0	0	0	4449	299.95035	7198.096191																	17.047815
	25609779.28	299.9615784	6799.890625	0		2				16.61999758							299.9615784	299.9615784	6799.890625	6799.890625							4449	299.9545	6799.890625																	15.941451
	25609792.28	299.9522553	6539.915527	0.03860844	2.90E-05	1	0.999253354	40.02988815	2.001231649	16.61999762	3.113223524	0.54957945	25	0.000281285	0.285694152	0.000470844	299.9520569	299.9524536	6538.724121	6541.106934	50.09613505	18.76239592	7.8945	0	0	0	4449	299.9813	6539.915527																	17.785473
	25609794.96	299.9566651	6486.792725	0.038571325	2.86E-05	1	0.999253354	40.02988815	2.001284304	16.61999762	3.110277415	0.549241456	25	0.000297228	0.285419464	0.000486596	299.9562378	299.9570923	6477.213867	6496.371582	50.05392711	18.76263176	7.8823	0	0	0	4449	299.99475	6486.792725																	17.047815
	25609796.98	299.9599457	6445.99585	0.038546417	2.78E-05	1	0.999253354	40.02988815	2.001227279	16.61999762	3.108225492	0.548635899	25	0.000275392	0.285235133	0.000464637	299.9589539	299.9609375	6437.948242	6454.043457	50.04298432	18.76221855	7.8847	0	0	0	4449	299.9974	6445.99585																	17.047815
	25609799.74	299.9622651	6391.073242	0.038506571	2.95E-05	1	0.999253354	40.02988815	2.001314109	16.61999762	3.105141722	0.548086246	25	0.000274635	0.284940267	0.000463682	299.9612427	299.9632874	6383.244629	6398.901855	50.3220257	18.76133447	7.8823	0	0	0	4449	300.00315	6391.073242																	15.941451
	25609801.96	299.9664765	6346.508301	0.038480116	2.70E-05	1	0.999253354	40.02988815	2.001382115	16.61999762	3.103059707	0.548005427	25	0.000299962	0.284744446	0.000488875	299.966156	299.9667969	6334.911133	6358.105469	50.08988203	18.75971264	7.8823	0	0	0	4449	300.01065	6346.508301																	17.047815
	25609805.02	299.9698181	6285.289063	0.038441347	2.22E-05	1	0.999253354	40.02988815	2.001276966	16.61999762	3.099781039	0.547407226	25	0.000297955	0.284457543	0.000486675	299.969696	299.9699402	6274.032715	6296.54541	50.16569999	18.76213002	7.8847	0	0	0	4449	300.01555	6285.289063																	17.047815
	25609807.06	299.972168	6244.857178	0.038416364	2.03E-05	1	0.999253354	40.02988815	2.001304449	16.61999762	3.097844032	0.546846569	25	0.000278308	0.284272664	0.000466906	299.9721069	299.972229	6235.691406	6254.022949	50.25793216	18.76176181	7.8725	0	0	0	4449	300.01775	6244.857178																	15.941451
	25609810.27	299.974823	6180.525879	0.038361461	3.18E-05	1	0.999253354	40.02988815	2.001387319	16.61999762	3.093512782	0.546234009	25	0.000291435	0.283866363	0.000479766	299.9744568	299.9751892	6169.755371	6191.296387	50.22275887	18.7587718	7.88715	0	0	0	4449	300.0164	6180.525879																	17.047815
	25609812.34	299.9772797	6139.145752	0.038336531	2.73E-05	1	0.999253354	40.02988815	2.001361634	16.61999762	3.091471213	0.54583305	25	0.000287643	0.283681868	0.000475853	299.9772034	299.977356	6129.37207	6148.919434	50.14615928	18.7605119	7.8749	0	0	0	4449	300.01605	6139.145752																	17.047815
	25609814.33	299.9791107	6099.151367	0.038309806	2.01E-05	1	0.999253354	40.02988815	2.001334661	16.61999762	3.089276673	0.545442637	25	0.000287178	0.283484089	0.000475259	299.9785156	299.9797058	6089.353027	6108.949707	50.22432213	18.76108235	7.8945	0	0	0	4449	300.01405	6099.151367																	17.047815
	25609817.4	299.9810791	6037.57959	0.038268216	2.01E-05	1	0.999253354	40.02988815	2.001403147	16.61999762	3.086044275	0.544749555	25	0.000275973	0.283176324	0.000463854	299.9809875	299.9811707	6028.985352	6046.173828	50.33687664	18.76055155	7.8798	0	0	0	4449	300.0116	6037.57959																	17.047815
	25609819.33	299.9841309	5999.177734	0.038240822	2.81E-05	1	0.999253354	40.02988815	2.001431872	16.61999762	3.08385678	0.544482743	25	0.000286389	0.282973583	0.00047414	299.9832458	299.9850159	5988.140137	6010.215332	50.09769831	18.75950276	7.8945	0	0	0	4449	300.0061	5999.177734																	17.047815
	25609822.48	299.9867096	5935.989014	0.038201215	3.30E-05	1	0.999253354	40.02988815	2.001453264	16.61999762	3.080680183	0.544002259	25	0.000293241	0.282680468	0.000480801	299.9864807	299.9869385	5922.95752	5949.020508	50.2016549	18.76063729	7.89205	0	0	0	4449	300.0039	5935.989014																	17.785473
	25609824.44	299.9878235	5896.833496	0.038172347	2.64E-05	1	0.999253354	40.02988815	2.001438658	16.61999762	3.078353125	0.543459404	25	0.000281273	0.282466852	0.000468698	299.9875793	299.9880676	5888.239258	5905.427734	50.16335511	18.75978818	7.8847	0	0	0	4449	299.99795	5896.833496																	17.416636
	25609827.35	299.9914093	5838.8479	0.038132047	2.76E-05	1	0.999253354	40.02988815	2.001478635	16.61999762	3.075139232	0.543022231	25	0.000292558	0.282168599	0.00047979	299.9912109	299.9916077	5829.451172	5848.244629	50.08597388	18.75892376	7.8847	0	0	0	4449	299.9918	5838.8479																	17.416636
	25609829.3	299.991211	5799.838135	0.038104902	2.06E-05	1	0.999253354	40.02988815	2.001460918	16.61999762	3.072927978	0.542609817	25	0.000290393	0.281967738	0.000477496	299.990448	299.9919739	5789.845703	5809.830566	50.10238808	18.7598817	7.8847	0	0	0	4449	299.9885	5799.838135																	17.047815
	25609832.37	299.9939118	5738.497314	0.038062307	2.80E-05	1	0.999253354	40.02988815	2.00146151	16.61999762	3.069494138	0.542000129	25	0.000289767	0.281652522	0.000476664	299.9935608	299.9942627	5727.119141	5749.875488	50.14615928	18.75992099	7.88225	0	0	0	4449	299.9859	5738.497314																	17.047815
	25609834.36	299.994751	5698.5271	0.038034343	2.11E-05	1	0.999253354	40.02988815	2.001412862	16.61999762	3.067191303	0.541455468	25	0.000277267	0.281445594	0.000464031	299.9945984	299.9949036	5687.926758	5709.127441	50.418166	18.76011829	7.88225	0	0	0	4449	299.98235	5698.5271																	17.785473
	25609837.49	299.9966431	5636.116699	0.03799167	2.25E-05	1	0.999253354	40.02988815	2.001541891	16.61999762	3.063911035	0.541036331	25	0.000291183	0.281129799	0.000477741	299.9960022	299.9972839	5627.558594	5644.674805	50.06252503	18.75872683	7.8749	0	0	0	4449	299.9791	5636.116699																	17.047815
	25609839.65	299.9980011	5592.973877	0.037964649	2.66E-05	1	0.999253354	40.02988815	2.001494632	16.61999762	3.061670738	0.540593922	25	0.000286807	0.280929838	0.000473236	299.9979858	299.9980164	5583.187988	5602.759766	50.12505531	18.76003864	7.88225	0	0	0	4449	299.976	5592.973877																	17.416636
	25609842.53	299.9995575	5535.522949	0.037926784	0.000223495	1	0.999253354	40.02988815	2.001502322	16.61999762	3.058645147	0.539959996	25	0.000277643	0.280649638	0.000463892	299.9992676	299.9998474	5522.430664	5548.615234	50.25871379	18.75937101	7.88225	0	0	0	4449	299.97035	5535.522949																	15.941451
	25609844.53	300.0009003	5495.054443	0.03789401	2.68E-05	1	0.999253354	40.02988815	2.001518302	16.61999762	3.056043855	0.539391474	25	0.000267676	0.280407118	0.000453766	300.0005493	300.0012512	5484.50293	5505.605957	50.19696513	18.7572479	7.88225	0	0	0	4449	299.971	5495.054443																	17.047815
	25609847.33	300.0015259	5438.940918	0.037849854	1.86E-05	1	0.999253354	40.02988815	2.001518223	16.61999762	3.052485801	0.538744848	25	0.000265704	0.280080369	0.000451579	300.0010986	300.0019531	5428.77832	5449.103516	50.2563689	18.75875872	7.8847	0	0	0	4449	299.96905	5438.940918																	17.785473
	25609849.31	300.0036927	5399.749023	0.037821314	2.62E-05	1	0.999253354	40.02988815	2.001558804	16.61999762	3.050201873	0.538582585	25	0.00028693	0.279869143	0.000472668	300.0034485	300.0039368	5389.951172	5409.546875	50.25480564	18.75741458	7.8847	0	0	0	4449	299.96555	5399.749023																	17.047815
	25609852.42	300.0039978	5337.581299	0.037775488	1.10E-05	1	0.999253354	40.02988815	2.001577718	16.61999762	3.046524843	0.537984302	25	0.000291117	0.279530034	0.000476632	300.0039978	300.0039978	5330.384766	5344.777832	50.20556305	18.75765055	7.8798	0	0	0	4449	299.96495	5337.581299																	15.941451
	25609854.51	300.0041809	5295.654297	0.037746664	1.98E-05	1	0.999253354	40.02988815	2.001555368	16.61999762	3.044194122	0.537418282	25	0.000277147	0.279316753	0.000462526	300.0041809	300.0041809	5285.673828	5305.634766	50.10629623	18.75901386	7.8945	0	0	0	4449	299.96035	5295.654297																	15.941451
	25609857.59	300.0046387	5233.486816	0.037703463	1.50E-05	1	0.999253354	40.02988815	2.001463289	16.61999762	3.040573653	0.536796355	25	0.000278365	0.278997071	0.00046353	300.0041809	300.0050964	5222.120605	5244.853027	50.19931002	18.76062271	7.8945	0	0	0	4449	299.96555	5233.486816																	17.047815
	25609859.63	300.0047303	5193.297852	0.037673053	2.49E-05	1	0.999253354	40.02988815	2.001512042	16.61999762	3.038171978	0.536488858	25	0.000288505	0.278772034	0.000473523	300.0040894	300.0053711	5184.533203	5202.0625	50.36188875	18.75848184	7.8945	0	0	0	4449	299.9624	5193.297852																	15.941451
	25609862.55	300.004654	5135.470215	0.037626654	2.71E-05	1	0.999253354	40.02988815	2.001508271	16.61999762	3.034449837	0.535683423	25	0.000274965	0.278428698	0.000459755	300.004303	300.0050049	5124.456543	5146.483887	50.05314549	18.75990423	7.88715	0	0	0	4449	299.96505	5135.470215																	17.047815
	25609864.69	300.0058899	5092.084229	0.037593105	0.000196676	1	0.999253354	40.02988815	2.001587804	16.61999762	3.031696296	0.536153556	25	0.000359805	0.278180382	0.00054443	300.0058594	300.0059204	5083.003418	5101.165039	50.14537765	18.75823542	7.89205	0	0	0	4449	299.96395	5092.084229																	17.047815
	25609867.68	300.0062714	5032.068604	0.037549607	2.62E-05	1	0.999253354	40.02988815	2.001506403	16.61999762	3.028225374	0.534632167	25	0.000278629	0.277858555	0.000463047	300.0059814	300.0065613	5022.148926	5041.988281	50.25480564	18.7588448	7.88715	0	0	0	4449	299.96135	5032.068604																	17.047815
	25609869.57	300.0069733	4994.49292	0.037517952	2.37E-05	1	0.999253354	40.02988815	2.001521164	16.61999762	3.025692542	0.534192238	25	0.000279038	0.277624311	0.000463301	300.0068665	300.0070801	4983.686035	5005.299805	50.20790793	18.75895357	7.8945	0	0	0	4449	299.9608	4994.49292																	15.941451
	25609872.56	300.0074158	4935.024414	0.037469833	1.92E-05	1	0.999253354	40.02988815	2.001533135	16.61999762	3.021835485	0.533473754	25	0.00027534	0.277268239	0.000459369	300.0070801	300.0077515	4924.582031	4945.466797	50.0672148	18.75915612	7.8798	0	0	0	4449	299.96145	4935.024414																	15.941451
	25609874.6	300.0074158	4894.008789	0.037437708	2.71E-05	1	0.999253354	40.02988815	2.001587281	16.61999762	3.019313141	0.53308374	25	0.000280023	0.277030514	0.000463894	300.0066223	300.0082092	4882.642578	4905.375	50.22744865	18.75749092	7.89205	0	0	0	4449	299.9633	4894.008789																	15.941451
	25609876.84	300.0076447	4849.602051	0.037406473	2.65E-05	1	0.999253354	40.02988815	2.001545656	16.61999762	3.016775732	0.53239206	25	0.000258104	0.276799398	0.000441824	300.0075684	300.0077209	4838.637207	4860.566895	50.11176762	18.75937316	7.90185	0	0	0	4449	299.96245	4849.602051																	17.047815
	25609879.56	300.0076142	4794.874023	0.037355859	2.36E-05	1	0.999253354	40.02988815	2.001633304	16.61999762	3.012810066	0.53174819	25	0.000262732	0.27642486	0.000446207	300.0073853	300.007843	4786.267578	4803.480469	50.31889918	18.75822915	7.8798	0	0	0	4449	299.95915	4794.874023																	17.047815
	25609882.67	300.0079804	4732.609375	0.037308441	2.80E-05	1	0.999253354	40.02988815	2.001589681	16.61999762	3.008898771	0.531201271	25	0.000275156	0.27607397	0.000458401	300.0078125	300.0081482	4722.543945	4742.674805	50.2180691	18.75780995	7.8994	0	0	0	4449	299.95635	4732.609375																	15.941451
	25609884.98	300.0078278	4686.488037	0.037275641	2.43E-05	1	0.999253354	40.02988815	2.001548943	16.61999762	3.006182045	0.530798392	25	0.000281741	0.275831252	0.000464826	300.0077209	300.0079346	4676.252441	4696.723633	50.37517644	18.7599791	7.89205	0	0	0	4449	299.9559	4686.488037																	17.047815
	25609887.03	300.0078278	4645.946777	0.037239986	0.000668006	1	0.999253354	40.02988815	2.001563568	16.60999708	3.002771922	0.533459647	25	0.000571854	0.275567219	0.000754757	300.0075073	300.0081482	4636.598633	4655.294922	50.33609501	18.75758269	7.89205	0	0	0	4449	299.955	4645.946777																	17.047815
	25609889.78	300.0084839	4590.465332	0.037193377	3.13E-05	1	0.999253354	40.02988815	2.001655973	16.61999762	2.99972073	0.529538979	25	0.000270571	0.275222514	0.000453253	300.0081177	300.0088501	4581.700684	4599.22998	50.29857684	18.75791148	7.8896	0	0	0	4449	299.95945	4590.465332																	17.047815
	25609892.76	300.0076447	4531.09375	0.037140233	2.59E-05	1	0.999253354	40.02988815	2.001593936	16.61999762	2.995346738	0.528763386	25	0.000269872	0.274829274	0.000452298	300.0066223	300.008667	4521.113281	4541.074219	50.23213842	18.7575001	7.89205	0	0	0	4449	299.95455	4531.09375																	15.941451
	25609894.84	300.0076294	4489.616455	0.037105902	2.28E-05	1	0.999253354	40.02988815	2.00163418	16.61999762	2.992615839	0.528395741	25	0.000279805	0.274575223	0.000462062	300.0069275	300.0083313	4478.833984	4500.398926	50.22823027	18.7580801	7.90425	0	0	0	4449	299.9561	4489.616455																	15.941451
	25609897.71	300.0084076	4431.484863	0.036977498	0.002685468	1	0.999253354	40.02988815	2.001597463	16.61999762	2.979294752	0.543154718	25	0.001801398	0.273624047	0.001982981	300.0081787	300.0086365	4420.240234	4442.729492	50.25480564	18.75942088	7.89205	0	0	0	4449	299.95475	4431.484863																	17.785473
	25609899.6	300.0083618	4393.751465	0.037024511	1.07E-05	1	0.999253354	40.02988815	2.001585276	16.61999762	2.985996395	0.527141915	25	0.000271619	0.273972944	0.000453481	300.0081482	300.0085754	4382.652832	4404.850098	50.24933424	18.75774645	7.8847	0	0	0	4449	299.95425	4393.751465																	17.047815
	25609902.58	300.0078278	4334.246338	0.036962987	2.90E-05	1	0.999253354	40.02988815	2.001625124	16.61999762	2.981079028	0.526345321	25	0.000277529	0.273517682	0.00045909	300.0077515	300.0079041	4322.67334	4345.819336	50.14694091	18.7571789	7.89205	0	0	0	4449	299.95335	4334.246338																	17.047815
	25609904.64	300.007782	4293.291748	0.036926745	2.60E-05	1	0.999253354	40.02988815	2.001545407	16.61999762	2.978045066	0.525797444	25	0.00027617	0.273249502	0.000457554	300.0071716	300.0083923	4282.314453	4304.269043	50.39706203	18.75954316	7.8994	0	0	0	4449	299.9529	4293.291748																	17.047815
	25609906.82	300.0079346	4249.856934	0.036890028	2.15E-05	1	0.999253354	40.02988815	2.001495167	16.61999762	2.975035682	0.525130841	25	0.000263858	0.272977808	0.000445062	300.0073853	300.0084839	4240.059082	4259.654785	50.16413674	18.76016859	7.8994	0	0	0	4449	299.9549	4249.856934																	17.785473
	25609909.61	300.0082703	4193.828369	0.036833349	3.11E-05	1	0.999253354	40.02988815	2.001521382	16.61999762	2.970467642	0.524525617	25	0.000281343	0.272558386	0.000462272	300.0075684	300.0089722	4186.036133	4201.620605	50.17038976	18.76034077	7.89935	0	0	0	4449	299.9511	4193.828369																	17.047815
	25609912.26	300.007843	4141.252197	0.036776981	7.93E-06	1	0.999253354	40.02988815	2.001560401	16.61999762	2.965994488	0.523632711	25	0.000271744	0.272141284	0.000452397	300.0073242	300.0083618	4131.672852	4150.831543	50.24698936	18.75882258	7.90185	0	0	0	4449	299.95285	4141.252197																	17.047815
	25609914.38	300.0079193	4099.130615	0.036737183	2.33E-05	1	0.999253354	40.02988815	2.001442734	16.61999762	2.962622548	0.523014797	25	0.000269439	0.271846786	0.000449895	300.0076294	300.0082092	4087.375488	4110.885742	50.13599811	18.76029096	7.8969	0	0	0	4449	299.95635	4099.130615																	15.941451
	25609917.51	300.0082398	4035.905518	0.036678643	1.97E-05	1	0.999253354	40.02988815	2.001566848	16.61999762	2.958056698	0.52232578	25	0.000279419	0.271413597	0.000459591	300.0079346	300.0085449	4023.700439	4048.110596	50.25011587	18.76054381	7.8847	0	0	0	4449	299.95345	4035.905518																	17.047815
	25609919.48	300.008194	3996.932251	0.036639871	2.57E-05	1	0.999253354	40.02988815	2.001392847	16.61999762	2.954704451	0.521618461	25	0.000268855	0.2711267	0.000448837	300.0078735	300.0085144	3986.161621	4007.702881	50.17351628	18.76363061	7.8847	0	0	0	4449	299.95395	3996.932251																	17.047815
	25609922.23	300.0077057	3941.937134	0.036577881	2.24E-05	1	0.999253354	40.02988815	2.001516283	16.61999762	2.949884021	0.520737848	25	0.000265762	0.27066799	0.000445442	300.0072632	300.0081482	3932.212158	3951.662109	50.25011587	18.75972001	7.89695	0	0	0	4449	299.95235	3941.937134																	15.941451
	25609925.25	300.0077057	3881.568726	0.036516927	3.02E-05	1	0.999253354	40.02988815	2.001490931	16.61999762	2.944922645	0.519921313	25	0.000270594	0.270216943	0.000449975	300.0071106	300.0083008	3870.944092	3892.193359	50.28528916	18.76076659	7.9043	0	0	0	4449	299.9532	3881.568726																	17.785473
	25609927.24	300.0079956	3841.805298	0.036474038	2.30E-05	1	0.999253354	40.02988815	2.001550704	16.61999762	2.941588911	0.519089994	25	0.000248672	0.269899585	0.000427847	300.007782	300.0082092	3831.824951	3851.785645	50.21181608	18.75906641	7.89695	0	0	0	4449	299.9515	3841.805298																	15.941451
	25609930.25	300.0071259	3781.606934	0.036411736	2.27E-05	1	0.999253354	40.02988815	2.001440137	16.61999762	2.936400258	0.518229748	25	0.000253176	0.269438568	0.000432043	300.006897	300.0073547	3772.234375	3790.979492	50.33375012	18.76230029	7.89695	0	0	0	4449	299.9539	3781.606934																	17.047815
	25609932.25	300.0074921	3741.624878	0.036368634	1.47E-05	1	0.999253354	40.02988815	2.001449837	16.61999762	2.932899904	0.517834988	25	0.000272719	0.269119609	0.000451376	300.006897	300.0080872	3731.024414	3752.225342	50.17976931	18.76179149	7.89695	0	0	0	4449	299.95365	3741.624878																	17.047815
	25609935.21	300.0078125	3682.253418	0.036300794	2.40E-05	1	0.999253354	40.02988815	2.001584414	16.61999762	2.927636149	0.51679173	25	0.000262075	0.268617613	0.0004404	300.0073547	300.0082703	3672.674072	3691.832764	50.24933424	18.75824676	7.90915	0	0	0	4449	299.9532	3682.253418																	15.941451
	25609937.22	300.0072022	3642.271362	0.03625571	2.30E-05	1	0.999253354	40.02988815	2.001565638	16.61999762	2.923982008	0.516099981	25	0.000257593	0.26828401	0.000435697	300.0070801	300.0073242	3632.704346	3651.838379	50.35798061	18.75861669	7.89695	0	0	0	4449	299.95455	3642.271362																	15.941451
	25609939.49	300.0078278	3596.636597	0.036210911	2.63E-05	1	0.999253354	40.02988815	2.001604122	16.61999762	2.92039231	0.515643657	25	0.000273046	0.267952489	0.000450932	300.0075684	300.0080872	3587.48291	3605.790283	50.2508975	18.75868763	7.90915	0	0	0	4449	299.9521	3596.636597																	15.941451
	25609942.27	300.0071106	3541.276489	0.03614158	2.44E-05	1	0.999253354	40.02988815	2.001555604	16.61999762	2.914759743	0.514494916	25	0.000258798	0.267439472	0.000436347	300.0070496	300.0071716	3531.052979	3551.5	50.27590961	18.75887461	7.9018	0	0	0	4449	299.95075	3541.276489																	17.047815
	25609945.27	300.0076752	3481.333618	0.036070161	2.19E-05	1	0.999253354	40.02988815	2.001516594	16.61999762	2.908969398	0.513334227	25	0.000245951	0.266910992	0.00042315	300.0073242	300.0080261	3470.368652	3492.298584	50.30170336	18.76014946	7.9067	0	0	0	4449	299.9521	3481.333618																	17.047815
	25609947.2	300.0070496	3442.712769	0.036021979	2.54E-05	1	0.999253354	40.02988815	2.001567346	16.61999762	2.905109314	0.512914852	25	0.000268918	0.26655444	0.00044588	300.0067444	300.0073547	3432.708008	3452.717529	50.28763404	18.75924878	7.89695	0	0	0	4449	299.9517	3442.712769																	15.941451
	25609950.24	300.0078583	3381.870361	0.035948432	2.65E-05	1	0.999253354	40.02988815	2.001703108	16.61999762	2.899361439	0.51192343	25	0.000270448	0.266010206	0.000447052	300.0072021	300.0085144	3372.266846	3391.473877	50.37361318	18.75720466	7.9067	0	0	0	4449	299.9499	3381.870361																	15.941451
	25609952.21	300.0071411	3341.973267	0.03589649	2.41E-05	1	0.999253354	40.02988815	2.001719942	16.61999762	2.89518573	0.51124296	25	0.000275113	0.265625847	0.000451461	300.0067444	300.0075378	3331.518799	3352.427734	50.13677974	18.75644824	7.8896	0	0	0	4449	299.95325	3341.973267																	15.941451
	25609955.2	300.0072022	3282.638306	0.035821973	2.68E-05	1	0.999253354	40.02988815	2.001498521	16.61999762	2.888902384	0.509948074	25	0.000258046	0.265074449	0.000434031	300.0071106	300.0072937	3272.852295	3292.424316	50.22041399	18.76045132	7.9067	0	0	0	4449	299.95125	3282.638306																	17.416636
	25609957.2	300.0071717	3242.425293	0.03577032	3.20E-05	1	0.999253354	40.02988815	2.001594075	16.61999762	2.88486099	0.509276779	25	0.000261419	0.264692228	0.00043715	300.0068665	300.0074768	3232.469238	3252.381348	50.34156641	18.75982501	7.9018	0	0	0	4449	299.9521	3242.425293																	15.941451
	25609960.21	300.007248	3182.421509	0.035688594	2.84E-05	1	0.999253354	40.02988815	2.001657976	16.61999762	2.878352885	0.508154632	25	0.0002632	0.264087471	0.000438532	300.0070496	300.0074463	3172.465576	3192.377441	50.24464447	18.75726318	7.89205	0	0	0	4449	299.95125	3182.421509																	17.047815
	25609962.19	300.0066834	3142.852661	0.035636466	2.07E-05	1	0.999253354	40.02988815	2.001667325	16.61999762	2.874146674	0.507499079	25	0.000270559	0.263701732	0.000445635	300.0065308	300.0068359	3132.860107	3152.845215	50.25167913	18.75898494	7.9091	0	0	0	4449	299.9515	3142.852661																	17.047815
	25609965.24	300.007309	3081.852173	0.035552187	3.11E-05	1	0.999253354	40.02988815	2.001634205	16.61999762	2.867306919	0.506275	25	0.000268461	0.263078085	0.000443125	300.0072632	300.0073547	3072.054199	3091.650146	50.27903613	18.75859158	7.9018	0	0	0	4449	299.9499	3081.852173																	17.047815
	25609967.23	300.0071869	3042.064453	0.035496034	1.93E-05	1	0.999253354	40.02988815	2.001544588	16.61999762	2.862664323	0.505405768	25	0.000263631	0.262662569	0.000438021	300.0069275	300.0074463	3032.88623	3051.242676	50.15475719	18.7603548	7.9091	0	0	0	4449	299.94955	3042.064453																	17.785473
	25609970.2	300.0065461	2982.692993	0.035409678	2.50E-05	1	0.999253354	40.02988815	2.00158268	16.61999762	2.85577253	0.504067176	25	0.000252148	0.262023563	0.000426114	300.0058594	300.0072327	2972.931396	2992.45459	50.30795638	18.75977722	7.9018	0	0	0	4449	299.9518	2982.692993																	17.785473
	25609972.21	300.0063172	2942.273071	0.03535132	2.47E-05	1	0.999253354	40.02988815	2.001641883	16.61999762	2.851140684	0.503283639	25	0.000254758	0.26159173	0.000428439	300.0061646	300.0064697	2932.475098	2952.071045	50.34703781	18.75852775	7.9018	0	0	0	4449	299.9504	2942.273071																	17.785473
	25609975.2	300.0056763	2882.719238	0.035260162	2.70E-05	1	0.999253354	40.02988815	2.00162319	16.61999762	2.843781629	0.501877161	25	0.000244538	0.26091719	0.000417773	300.0053711	300.0059814	2872.52002	2892.918457	50.18993048	18.75893651	7.9091	0	0	0	4449	299.95045	2882.719238																	17.047815
	25609977.24	300.0060578	2842.117065	0.035200106	1.27E-05	1	0.999253354	40.02988815	2.001628208	16.61999762	2.838913215	0.50120364	25	0.000260643	0.260472779	0.000433582	300.0058289	300.0062866	2832.890381	2851.34375	50.21416096	18.7585742	7.9067	0	0	0	4449	299.95185	2842.117065																	17.047815
	25609980.19	300.0061188	2782.927856	0.035106576	2.23E-05	1	0.999253354	40.02988815	2.001648017	16.61999762	2.831403823	0.499835953	25	0.000256219	0.259780681	0.0004287	300.006073	300.0061646	2772.886719	2792.968994	50.19774676	18.75923571	7.914	0	0	0	4449	299.9525	2782.927856																	15.941451
	25609982.18	300.0065155	2743.432007	0.035041328	2.23E-05	1	0.999253354	40.02988815	2.001748401	16.61999762	2.826285984	0.49887718	25	0.00025082	0.259297857	0.000422982	300.0063171	300.0067139	2733.840576	2753.023438	50.09300854	18.75758419	7.9018	0	0	0	4449	299.95095	2743.432007																	17.047815
	25609985.22	300.0065918	2682.200562	0.034943448	3.03E-05	1	0.999253354	40.02988815	2.001701902	16.61999762	2.818318459	0.49753248	25	0.000255604	0.258573564	0.000427288	300.0062256	300.006958	2673.447998	2690.953125	50.28138101	18.75778214	7.90425	0	0	0	4449	299.9492	2682.200562																	15.941451
	25609987.33	300.0065613	2640.236938	0.034878452	2.81E-05	1	0.999253354	40.02988815	2.00160759	16.61999762	2.812963513	0.4965071	25	0.000248005	0.258092614	0.000419371	300.0064087	300.0067139	2631.022461	2649.451416	50.22197725	18.76011525	7.914	0	0	0	4449	299.94875	2640.236938																	17.785473
	25609990.19	300.006424	2582.980591	0.034775183	2.43E-05	1	0.999253354	40.02988815	2.001624887	16.61999762	2.804675154	0.494943031	25	0.000238273	0.257328453	0.000409132	300.0063171	300.0065308	2572.574707	2593.386475	50.16413674	18.75894163	7.90425	0	0	0	4449	299.9506	2582.980591																	15.941451
	25609992.22	300.0068207	2542.378418	0.03470621	2.21E-05	1	0.999253354	40.02988815	2.001641112	16.61999762	2.799094536	0.494189838	25	0.000258409	0.256818051	0.00042893	300.0066833	300.006958	2532.507568	2552.249268	50.31342778	18.75786856	7.9189	0	0	0	4449	299.94965	2542.378418																	17.047815
	25609995.19	300.0071869	2483.055542	0.034599728	2.31E-05	1	0.999253354	40.02988815	2.001727208	16.61999762	2.790625686	0.492667699	25	0.00025522	0.256030108	0.000425218	300.0059204	300.0084534	2473.476318	2492.634766	50.22432213	18.75735777	7.91645	0	0	0	4449	299.9517	2483.055542																	17.047815
	25609997.17	300.0056305	2443.498779	0.034527531	2.66E-05	1	0.999253354	40.02988815	2.001648528	16.61999762	2.784705364	0.491581353	25	0.000251023	0.255495878	0.000420669	300.0056152	300.0056458	2433.943848	2453.053711	50.23760982	18.75905596	7.9189	0	0	0	4449	299.94855	2443.498779																	17.047815
	25610000.2	300.0062409	2382.838745	0.034417338	2.28E-05	1	0.999253354	40.02988815	2.001619709	16.61999762	2.775753474	0.4901569	25	0.000264086	0.254680466	0.000433191	300.006012	300.0064697	2372.262695	2393.414795	50.43692509	18.76048935	7.9067	0	0	0	4449	299.94925	2382.838745																	15.941451
	25610002.2	300.0064392	2342.880859	0.034342908	2.37E-05	1	0.999253354	40.02988815	2.001734215	16.61999762	2.769911349	0.489069035	25	0.00025851	0.2541297	0.000427251	300.0059509	300.0069275	2333.119385	2352.642334	50.15475719	18.7575239	7.914	0	0	0	4449	299.94955	2342.880859																	17.047815
	25610005.17	300.0066529	2283.509277	0.034227593	2.16E-05	1	0.999253354	40.02988815	2.001786216	16.61999762	2.760716027	0.487228455	25	0.000238332	0.253276409	0.000406509	300.0063782	300.0069275	2273.504639	2293.513916	50.37126829	18.75635721	7.914	0	0	0	4449	299.94755	2283.509277																	17.047815
	25610007.21	300.0062104	2242.700439	0.034151639	2.43E-05	1	0.999253354	40.02988815	2.001717843	16.61999762	2.754533904	0.48593832	25	0.000220089	0.252714377	0.000387894	300.0058289	300.0065918	2232.683594	2252.717285	50.16960814	18.75813889	7.8994	0	0	0	4449	299.9474	2242.700439																	17.047815
	25610010.2	300.0070496	2182.781982	0.034032046	2.72E-05	1	0.999253354	40.02988815	2.001758118	16.61999762	2.744891763	0.484524227	25	0.000244847	0.251829392	0.000412064	300.0069275	300.0071716	2173.57959	2191.984375	50.24308122	18.75657806	7.9189	0	0	0	4449	299.9492	2182.781982																	17.047815
	25610012.16	300.0055847	2143.796631	0.033951436	1.86E-05	1	0.999253354	40.02988815	2.001727029	16.61999762	2.738338477	0.483433082	25	0.000250105	0.251232905	0.000416927	300.0054626	300.0057068	2134.022949	2153.570313	50.25011587	18.75731087	7.90915	0	0	0	4449	299.9479	2143.796631																	17.416636
	25610015.17	300.0064393	2083.221436	0.033827699	2.70E-05	1	0.999253354	40.02988815	2.001738485	16.61999762	2.728383271	0.481617231	25	0.000244001	0.250317276	0.000410218	300.0063477	300.0065308	2072.876465	2093.566406	50.21416096	18.75546442	7.91645	0	0	0	4449	299.94695	2083.221436																	15.941451
	25610017.19	300.0057526	2042.996216	0.033745359	2.61E-05	1	0.999253354	40.02988815	2.001687856	16.61999762	2.721698736	0.48030701	25	0.000231817	0.249707996	0.000397629	300.0056152	300.0058899	2032.371582	2053.62085	50.32280733	18.758243	7.9067	0	0	0	4449	299.94875	2042.996216																	17.785473
	25610020.2	300.0059662	1983.016846	0.033619106	2.53E-05	1	0.999253354	40.02988815	2.001678787	16.61999762	2.711498792	0.478538363	25	0.000233739	0.248773744	0.000398933	300.0058594	300.006073	1972.416504	1993.617188	50.28997893	18.75909153	7.9067	0	0	0	4449	299.94775	1983.016846																	17.047815
	25610022.17	300.0067749	1943.484375	0.03358954	3.08E-05	1	0.999253354	40.02988815	2.001577049	16.61999762	2.708971547	0.478158376	25	0.00023941	0.248554952	0.000404458	300.0057983	300.0077515	1932.859741	1954.109009	50.14303277	18.75951483	7.914	0	0	0	4449	299.9491	1943.484375																	15.941451
	25610025.21	300.0054474	1882.338074	0.033412654	2.04E-05	1	0.999253354	40.02988815	2.001620275	16.61999762	2.694775874	0.475568238	25	0.000230628	0.247246056	0.000394812	300.0047913	300.0061035	1872.223999	1892.452148	50.35485409	18.76001715	7.91645	0	0	0	4449	299.94415	1882.338074																	15.941451
	25610027.19	300.0053559	1843.182556	0.033318097	2.34E-05	1	0.999253354	40.02988815	2.001619556	16.61999762	2.687152607	0.47420034	25	0.000227968	0.246546354	0.000391687	300.0050659	300.0056458	1833.250732	1853.11438	50.33687664	18.76047642	7.9238	0	0	0	4449	299.94555	1843.182556																	15.941451
	25610030.22	300.0057984	1782.899292	0.0331846	1.90E-05	1	0.999253354	40.02988815	2.001606412	16.61999762	2.676327935	0.472531874	25	0.000248569	0.24555849	0.000411629	300.0057373	300.0058594	1771.764038	1794.034546	50.23760982	18.76139525	7.90185	0	0	0	4449	299.95005	1782.899292																	15.941451
	25610032.17	300.0048371	1743.792419	0.033093137	2.15E-05	1	0.999253354	40.02988815	2.001671169	16.61999762	2.669048621	0.471160073	25	0.000240177	0.244881694	0.000402792	300.0045471	300.005127	1733.350098	1754.234741	50.07424946	18.75783404	7.9238	0	0	0	4449	299.9452	1743.792419																	15.941451
	25610035.19	300.0052796	1683.314575	0.032957549	2.08E-05	1	0.999253354	40.02988815	2.00161304	16.61999762	2.65807273	0.46902696	25	0.000221792	0.243878383	0.00038374	300.005127	300.0054321	1674.12439	1692.504761	50.23917307	18.75993793	7.9189	0	0	0	4449	299.9484	1683.314575																	17.047815
	25610037.15	300.0065613	1644.195557	0.032865019	2.62E-05	1	0.999253354	40.02988815	2.001624019	16.61999762	2.65057524	0.467989398	25	0.000246562	0.243193656	0.000408058	300.0064087	300.0067139	1633.789795	1654.601318	50.32671547	18.75931406	7.91645	0	0	0	4449	299.94555	1644.195557																	17.785473
	25610040.14	300.0053406	1584.362061	0.032726771	2.52E-05	1	0.999253354	40.02988815	2.001570476	16.61999762	2.639382211	0.465872287	25	0.000232991	0.242170668	0.000393808	300.005188	300.0054932	1574.199463	1594.524658	50.29857684	18.76200596	7.9165	0	0	0	4449	299.94645	1584.362061																	15.941451
	25610042.15	300.0056458	1544.19751	0.03263043	2.44E-05	1	0.999253354	40.02988815	2.001615982	16.61999762	2.6316692	0.464512499	25	0.000232447	0.241457767	0.000392793	300.0046997	300.0065918	1533.840332	1554.554688	50.20556305	18.76022827	7.9116	0	0	0	4449	299.94375	1544.19751																	17.047815
	25610045.13	300.0056916	1484.392151	0.032488157	2.92E-05	1	0.999253354	40.02988815	2.001742419	16.61999762	2.620359248	0.462477142	25	0.000227959	0.240404979	0.000387606	300.0056458	300.0057373	1474.594116	1494.190186	50.35719898	18.75735586	7.9043	0	0	0	4449	299.94615	1484.392151																	15.941451
	25610047.14	300.0053559	1444.2276	0.032392067	2.88E-05	1	0.999253354	40.02988815	2.001734554	16.61999762	2.612587986	0.461171771	25	0.000233174	0.239693932	0.00039235	300.0046387	300.006073	1434.259399	1454.195801	50.17117139	18.75647017	7.9165	0	0	0	4449	299.9457	1444.2276																	15.941451
	25610050.2	300.0047608	1383.032654	0.032248533	2.63E-05	1	0.999253354	40.02988815	2.001688141	16.61999762	2.600943765	0.459175194	25	0.000237377	0.238631817	0.000395848	300.0043335	300.005188	1372.237793	1393.827515	50.58152636	18.75873393	7.9189	0	0	0	4449	299.9465	1383.032654																	15.572695
	25610052.17	300.0052491	1343.597473	0.032152865	1.54E-05	1	0.999253354	40.02988815	2.001626366	16.61999762	2.593195117	0.457550645	25	0.00021384	0.237923904	0.000371843	300.0044556	300.0060425	1334.164185	1353.030762	50.37986621	18.76022281	7.92135	0	0	0	4449	299.9455	1343.597473																	17.047815
	25610055.12	300.0040741	1284.590637	0.032007461	2.63E-05	1	0.999253354	40.02988815	2.001615865	16.61999762	2.581435957	0.455588861	25	0.000222932	0.236847953	0.000380219	300.0037842	300.004364	1274.622437	1294.558838	50.26653007	18.76087629	7.92135	0	0	0	4449	299.94825	1284.590637																	17.047815
	25610057.15	300.0045777	1244.012817	0.031909259	2.46E-05	1	0.999253354	40.02988815	2.001632056	16.61999762	2.573512657	0.454325706	25	0.000234276	0.236121268	0.000391082	300.0044556	300.0046997	1233.46106	1254.564575	50.24698936	18.76087203	7.91405	0	0	0	4449	299.94625	1244.012817																	17.047815
	25610060.15	300.0041504	1183.863281	0.031762747	2.37E-05	1	0.999253354	40.02988815	2.001690274	16.61999762	2.561790354	0.452121569	25	0.000221214	0.235037124	0.000377303	300.0037537	300.0045471	1173.919434	1193.807129	50.35798061	18.76008078	7.91405	0	0	0	4449	299.9456	1183.863281																	17.047815
	25610062.12	300.0042573	1144.610413	0.031665193	2.34E-05	1	0.999253354	40.02988815	2.001766477	16.61999762	2.554005153	0.45080529	25	0.000225669	0.234315244	0.000381278	300.0039063	300.0046082	1134.994751	1154.226074	50.37908458	18.75700671	7.9043	0	0	0	4449	299.9462	1144.610413																	17.416636
	25610065.18	300.0037232	1083.682922	0.0315189	2.16E-05	1	0.999253354	40.02988815	2.001668345	16.61999762	2.542096844	0.448644454	25	0.000219385	0.233232713	0.000374275	300.0036621	300.0037842	1073.897095	1093.46875	50.28997893	18.75947413	7.9043	0	0	0	4449	299.9478	1083.682922																	17.047815
	25610067.16	300.0037689	1043.639893	0.031421216	2.74E-05	1	0.999253354	40.02988815	2.001693408	16.61999762	2.534236605	0.44732768	25	0.000224971	0.232509871	0.000379383	300.0037231	300.0038147	1032.66272	1054.617065	50.24777099	18.75829714	7.91645	0	0	0	4449	299.946	1043.639893																	17.047815
	25610070.16	300.0047913	983.879425	0.031275048	2.60E-05	1	0.999253354	40.02988815	2.001774173	16.61999762	2.522577692	0.445075349	25	0.000206631	0.231428264	0.000360324	300.0047607	300.0048218	973.8504639	993.9083862	50.36736015	18.7558833	7.9238	0	0	0	4449	299.9482	983.879425																	17.785473
	25610072.09	300.003006	945.3194885	0.03117786	2.70E-05	1	0.999253354	40.02988815	2.001680253	16.61999762	2.514609598	0.443767718	25	0.000214728	0.230709102	0.000367945	300.0027161	300.0032959	935.0717163	955.5672607	50.2837259	18.75801601	7.9091	0	0	0	4449	299.94745	945.3194885																	15.941451
	25610075.2	300.0036011	883.2128601	0.031034517	2.65E-05	1	0.999253354	40.02988815	2.001552702	16.61999762	2.502880666	0.44178931	25	0.00022188	0.229648382	0.000374392	300.0036011	300.0036011	872.6125488	893.8131714	50.3110829	18.76002003	7.91645	0	0	0	4449	299.94875	883.2128601																	17.047815
	25610077.12	300.0037994	844.6286621	0.030938979	1.89E-05	1	0.999253354	40.02988815	2.001492914	16.61999762	2.495111567	0.440377029	25	0.000217551	0.228941425	0.000369597	300.0033569	300.0042419	834.6361694	854.6211548	50.2673117	18.76201594	7.92135	0	0	0	4449	299.9461	844.6286621																	17.047815
	25610080.12	300.0033569	784.697876	0.030794772	2.35E-05	1	0.999253354	40.02988815	2.001466651	16.61999762	2.483471448	0.438201214	25	0.000205737	0.227874337	0.000357073	300.0031738	300.00354	774.7540283	794.6417236	50.24464447	18.76264615	7.9091	0	0	0	4449	299.94995	784.697876																	17.416636
	25610082.12	300.0043335	744.8260498	0.030701392	2.55E-05	1	0.999253354	40.02988815	2.001438636	16.61999762	2.475908254	0.436862755	25	0.000204759	0.227183337	0.000355638	300.0038757	300.0047913	734.2509766	755.401123	50.24464447	18.7631817	7.9238	0	0	0	4449	299.9462	744.8260498																	17.047815
	25610085.11	300.0035095	684.8720093	0.030559734	2.32E-05	1	0.999253354	40.02988815	2.001428614	16.61999762	2.464453731	0.43495263	25	0.00021369	0.226135105	0.000363873	300.0033569	300.0036621	674.2716675	695.4723511	50.28685241	18.76415138	7.9287	0	0	0	4449	299.94795	684.8720093																	17.785473
	25610087.1	300.0041962	644.865509	0.030467049	2.34E-05	1	0.999253354	40.02988815	2.001465934	16.61999762	2.457044374	0.433518894	25	0.000201824	0.225449261	0.000351552	300.0039063	300.0044861	635.1282959	654.6027222	50.18524071	18.76348748	7.9189	0	0	0	4449	299.94835	644.865509																	15.941451
	25610090.15	300.0040436	584.3512878	0.030327651	2.49E-05	1	0.999253354	40.02988815	2.001470971	16.61999762	2.445793678	0.431619758	25	0.000208546	0.224417737	0.00035759	300.0037231	300.004364	573.9576416	594.7449341	50.29545033	18.76426204	7.92625	0	0	0	4449	299.9478	584.3512878																	17.047815
	25610092.18	300.0047913	543.4816895	0.030235665	2.05E-05	1	0.999253354	40.02988815	2.001481522	16.61999762	2.438369392	0.430416824	25	0.000217457	0.223737054	0.00036605	300.0039978	300.0055847	534.3279419	552.635437	50.38611924	18.76367648	7.9287	0	0	0	4449	299.9471	543.4816895																	17.047815
	25610095.11	300.0041504	484.8638306	0.030097284	2.41E-05	1	0.999253354	40.02988815	2.001483779	16.61999762	2.427217822	0.428415615	25	0.000213546	0.222713072	0.00036146	300.0038757	300.004425	475.0779724	494.6496887	50.45412092	18.76147947	7.91645	0	0	0	4449	299.9458	484.8638306																	15.941451
	25610097.12	300.0049897	444.7114716	0.030008276	1.48E-05	1	0.999253354	40.02988815	2.001367751	16.61999762	2.419941841	0.426919755	25	0.000194082	0.222054438	0.00034156	300.0049744	300.0050049	434.3056335	455.1173096	50.27981776	18.76499563	7.9091	0	0	0	4449	299.94675	444.7114716																	17.416636
	25610100.12	300.0038452	384.878006	0.029873794	2.37E-05	1	0.999253354	40.02988815	2.001433379	16.61999762	2.409157492	0.425104069	25	0.000200941	0.221059302	0.000347758	300.0038452	300.0038452	374.2776794	395.4783325	50.38690086	18.76300395	7.9238	0	0	0	4449	299.9463	384.878006																	17.047815
	25610102.1	300.0042877	345.2371521	0.02978597	2.22E-05	1	0.999253354	40.02988815	2.001327745	16.61999762	2.401941622	0.423903781	25	0.000206842	0.22040942	0.000353231	300.0036316	300.0049438	334.6489868	355.8253174	50.43379857	18.76551811	7.92135	0	0	0	4449	299.94275	345.2371521																	15.941451
	25610105.09	300.0033722	285.23349	0.02965505	2.11E-05	1	0.999253354	40.02988815	2.001378306	16.61999762	2.391432169	0.422106299	25	0.00021103	0.219440644	0.000356774	300.0030212	300.0037231	275.4476318	295.0193481	50.3165543	18.76452713	7.9287	0	0	0	4449	299.94475	285.23349																	17.785473
	25610107.11	300.0040436	245.0811157	0.029569278	1.90E-05	1	0.999253354	40.02988815	2.001359055	16.61999762	2.384518585	0.420738091	25	0.000197256	0.218805951	0.00034258	300.003418	300.0046692	235.5019226	254.6603088	50.25949542	18.76440079	7.9287	0	0	0	4449	299.94375	245.0811157																	17.047815
	25610110.19	300.0036927	183.2299347	0.029441243	2.60E-05	1	0.999253354	40.02988815	2.0013409	16.61999762	2.374171866	0.418919925	25	0.000197064	0.217858526	0.000341761	300.0036011	300.0037842	172.629837	193.8300323	50.30248498	18.76532168	7.93355	0	0	0	4449	299.9419	183.2299347																	17.785473
	25610112.11	300.0050965	144.6697922	0.029356867	2.16E-05	1	0.999253354	40.02988815	2.001382075	16.61999762	2.367414021	0.417727794	25	0.000196526	0.217234155	0.000340807	300.0048828	300.0053101	134.7015991	154.6379852	50.3274971	18.76489776	7.9287	0	0	0	4449	299.94545	144.6697922																	17.785473
	25610115.09	300.0050202	85.43198013	0.029231891	2.30E-05	1	0.999253354	40.02988815	2.001382388	16.61999762	2.357340429	0.41592431	25	0.000193375	0.216309364	0.000337041	300.0048523	300.005188	75.37869263	95.48526764	50.26887496	18.76410718	7.92135	0	0	0	4449	299.9468	85.43198013																	17.047815
	25610117.08	300.004303	45.17026329	0.029147835	2.24E-05	1	0.999253354	40.02988815	2.001444008	16.61999762	2.350612431	0.414846284	25	0.000202521	0.215687367	0.000345776	300.0040588	300.0045471	35.31153488	55.0289917	50.27512799	18.76346464	7.92135	0	0	0	4449	299.9436	45.17026329																	15.941451
	25610120.1	300.0037689	-14.93049479	0.029026973	2.24E-05	1	0.999253354	40.02988815	2.001402391	16.61999762	2.340821918	0.413102159	25	0.000200236	0.214793017	0.000342896	300.00354	300.0039978	-25.20257378	-4.658415794	50.39940692	18.76441362	7.9262	0	0	0	4449	299.94585	-14.93049479																	15.941451
	25610122.07	300.0044098	-54.40208626	0.028948014	2.55E-05	1	0.999253354	40.02988815	2.001436681	16.61999762	2.334503597	0.41192241	25	0.000193934	0.214208742	0.000336205	300.0039673	300.0048523	-64.2000885	-44.60408401	50.3439113	18.76396119	7.9238	0	0	0	4449	299.9464	-54.40208626																	17.047815
	25610125.09	300.0049439	-114.7458916	0.028828504	2.20E-05	1	0.999253354	40.02988815	2.001452539	16.61999762	2.324876321	0.41026455	25	0.00019677	0.213324389	0.000338454	300.0041199	300.0057678	-124.5682144	-104.9235687	50.16648162	18.76558384	7.936	0	0	0	4449	299.9457	-114.7458916																	17.047815
	25610127.13	300.0052948	-155.2994156	0.028751276	1.96E-05	1	0.999253354	40.02988815	2.001381842	16.61999762	2.318553659	0.409245175	25	0.000204819	0.212752906	0.000346123	300.0052185	300.0053711	-164.5382233	-146.0606079	50.43145369	18.7657056	7.92135	0	0	0	4449	299.94485	-155.2994156																	17.047815
	25610130.1	300.004715	-214.937912	0.028635067	2.52E-05	1	0.999253354	40.02988815	2.00142603	16.61999762	2.309232021	0.407594282	25	0.0002035	0.211892994	0.000344231	300.0041809	300.005249	-225.3437347	-204.5320892	50.27903613	18.76320157	7.914	0	0	0	4449	299.94695	-214.937912																	15.941451
	25610132.16	300.0044556	-256.0870972	0.028559703	2.15E-05	1	0.999253354	40.02988815	2.001395174	16.61999762	2.303139217	0.406409208	25	0.000193205	0.211335326	0.000333567	300.0042725	300.0046387	-265.7270813	-246.447113	50.27590961	18.76395399	7.91645	0	0	0	4449	299.94355	-256.0870972																	17.047815
	25610135.08	300.0050354	-314.3037872	0.028448643	1.88E-05	1	0.999253354	40.02988815	2.001401384	16.61999762	2.294172904	0.404925829	25	0.000201247	0.210513494	0.000341062	300.0050049	300.0050659	-323.7127991	-304.8947754	50.2837259	18.76446667	7.93845	0	0	0	4449	299.9439	-314.3037872																	17.047815
	25610137.07	300.0048523	-354.1522369	0.028374416	2.54E-05	1	0.999253354	40.02988815	2.00141843	16.61999762	2.288218026	0.403801937	25	0.00019424	0.209964235	0.00033369	300.0042419	300.0054626	-363.7800598	-344.5244141	50.28763404	18.76496947	7.9238	0	0	0	4449	299.94315	-354.1522369																	17.047815
	25610140.08	300.0062409	-414.5327759	0.028265412	1.67E-05	1	0.999253354	40.02988815	2.001400275	16.61999762	2.279401157	0.402284651	25	0.000196933	0.20915762	0.000335846	300.0060425	300.0064392	-424.5374451	-404.5281067	50.25871379	18.76467028	7.93845	0	0	0	4449	299.94515	-414.5327759																	17.785473
	25610142.07	300.0069275	-454.4663239	0.028192402	1.43E-05	1	0.999253354	40.02988815	2.001506612	16.61999762	2.273662461	0.401072874	25	0.000178719	0.208617369	0.000317273	300.0068054	300.0070496	-465.3097839	-443.6228638	50.25793216	18.7626504	7.9433	0	0	0	4449	299.94515	-454.4663239																	17.047815
	25610145.07	300.0061493	-514.2997742	0.028086083	1.82E-05	1	0.999253354	40.02988815	2.001462723	16.61999762	2.265028728	0.399620539	25	0.000184332	0.207830637	0.000322364	300.0059509	300.0063477	-524.9000854	-503.6994629	50.35954387	18.76505228	7.92625	0	0	0	4449	299.94285	-514.2997742																	17.416636
	25610147.07	300.0059357	-554.2698364	0.028017127	1.58E-05	1	0.999253354	40.02988815	2.001507044	16.61999762	2.259497677	0.398748983	25	0.000193161	0.207320372	0.000330852	300.005127	300.0067444	-564.0921631	-544.4475098	50.16960814	18.76320663	7.92625	0	0	0	4449	299.94405	-554.2698364																	17.416636
	25610150.05	300.0054779	-614.0546875	0.027913287	2.44E-05	1	0.999253354	40.02988815	2.001351131	16.61999762	2.250983634	0.397084643	25	0.000178045	0.206551994	0.000315227	300.0046997	300.0062561	-624.5091553	-603.6002197	50.37595806	18.76697931	7.92625	0	0	0	4449	299.9433	-614.0546875																	17.416636
	25610152.12	300.006012	-655.3254395	0.027844371	2.49E-05	1	0.999253354	40.02988815	2.001442814	16.61999762	2.245509496	0.396205049	25	0.000185265	0.20604202	0.000322108	300.0056458	300.0063782	-665.7191162	-644.9317627	50.23057516	18.7654009	7.9189	0	0	0	4449	299.94165	-655.3254395																	15.941451
	25610155.06	300.0066071	-714.2958069	0.027743324	1.91E-05	1	0.999253354	40.02988815	2.001343018	16.61999762	2.237243765	0.394807743	25	0.000190034	0.205294293	0.000326378	300.0061035	300.0071106	-724.5071411	-704.0844727	50.36736015	18.76740966	7.93845	0	0	0	4449	299.94215	-714.2958069																	17.785473
	25610157.08	300.0065003	-754.7156067	0.027673768	2.17E-05	1	0.999253354	40.02988815	2.001543963	16.61999762	2.231840213	0.393902228	25	0.000193833	0.204779588	0.000329836	300.0060425	300.006958	-764.1367798	-745.2944336	50.36423364	18.76308187	7.936	0	0	0	4449	299.9413	-754.7156067																	15.941451
	25610160.09	300.006363	-814.6828613	0.027068621	0.001273335	1	0.999253354	40.02988815	2.00148078	16.61999762	2.192146526	0.332996736	25	-0.004606817	0.200304825	-0.004473644	300.0063477	300.0063782	-824.869873	-804.4958496	50.28528916	18.76326382	7.92625	0	0	0	4449	299.93995	-814.6828613																	15.941451
	25610162.04	300.0060883	-854.6164246	0.02753637	2.56E-05	1	0.999253354	40.02988815	2.001562223	16.61999762	2.220784319	0.391917779	25	0.000189921	0.20376288	0.000325247	300.006012	300.0061646	-864.3536377	-844.8792114	50.13130834	18.76306107	7.92625	0	0	0	4449	299.942	-854.6164246																	17.047815
	25610165.04	300.006012	-913.878479	0.027415023	1.94E-05	1	0.999253354	40.02988815	2.001437463	16.61999762	2.2108438	0.390296055	25	0.000200882	0.202864934	0.000335609	300.0058899	300.006134	-923.4333496	-904.3236084	50.30482987	18.76532138	7.936	0	0	0	4449	299.94405	-913.878479																	15.941451
	25610167.08	300.0053559	-954.7359619	0.027348314	1.96E-05	1	0.999253354	40.02988815	2.001476345	16.61999762	2.205530762	0.389207164	25	0.000186961	0.202371316	0.000321361	300.0047913	300.0059204	-964.1085205	-945.3634033	50.15866534	18.76492701	7.92625	0	0	0	4449	299.9435	-954.7359619																	17.047815
	25610170.08	300.0050812	-1014.897705	0.027251033	2.24E-05	1	0.999253354	40.02988815	2.001556162	16.61999762	2.197760485	0.387886153	25	0.000190765	0.201651455	0.000324685	300.0050659	300.0050964	-1024.938843	-1004.856567	50.29701358	18.76441745	7.9311	0	0	0	4449	299.9442	-1014.897705																	17.416636
	25610172.04	300.0049591	-1053.700623	0.0271871	2.19E-05	1	0.999253354	40.02988815	2.001533591	16.61999762	2.192596246	0.386883912	25	0.000182236	0.201178371	0.000315844	300.0049133	300.0050049	-1064.130737	-1043.270508	50.18680396	18.76239886	7.9311	0	0	0	4449	299.93985	-1053.700623																	17.047815
	25610175.14	300.0057831	-1115.649353	0.027091954	1.93E-05	1	0.999253354	40.02988815	2.001496225	16.61999762	2.18486405	0.385636094	25	0.000191968	0.200474298	0.000325107	300.0050659	300.0065002	-1124.912476	-1106.38623	50.22119562	18.76339834	7.92865	0	0	0	4449	299.93845	-1115.649353																	17.047815
	25610177.04	300.006073	-1153.856628	0.027029799	1.88E-05	1	0.999253354	40.02988815	2.00144472	16.61999762	2.179827536	0.384573508	25	0.000176077	0.200014375	0.000308911	300.0058899	300.0062561	-1163.302124	-1144.411133	50.29310544	18.76634649	7.9311	0	0	0	4449	299.93825	-1153.856628																	17.047815
	25610180.14	300.0068665	-1215.744629	0.02693486	1.44E-05	1	0.999253354	40.02988815	2.00143799	16.61999762	2.172158866	0.383251617	25	0.000178221	0.199311844	0.000310589	300.0068665	300.0068665	-1223.3302	-1208.159058	50.30482987	18.76503693	7.936	0	0	0	4449	299.93625	-1215.744629																	17.785473
	25610182.07	300.006134	-1254.717834	0.026872955	2.36E-05	1	0.999253354	40.02988815	2.001362347	16.61999762	2.167068719	0.382469612	25	0.000188145	0.198853759	0.000320206	300.0050659	300.0072021	-1264.540161	-1244.895508	50.35016432	18.76679992	7.9384	0	0	0	4449	299.93865	-1254.717834																	17.047815
	25610185.02	300.0055389	-1313.481567	0.026779006	1.87E-05	1	0.999253354	40.02988815	2.001467633	16.61999762	2.159620351	0.381041054	25	0.000177345	0.198158568	0.000308944	300.0049438	300.006134	-1323.206665	-1303.75647	50.27121984	18.76528565	7.9433	0	0	0	4449	299.93845	-1313.481567																	15.941451
	25610187.04	300.0059357	-1353.88916	0.026716154	2.18E-05	1	0.999253354	40.02988815	2.001562874	16.61999762	2.154662924	0.380086591	25	0.00016983	0.197693479	0.00030112	300.0058899	300.0059814	-1363.273926	-1344.504395	50.13521648	18.76348722	7.9238	0	0	0	4449	299.9388	-1353.88916																	15.941451
	25610190.03	300.0050507	-1413.92926	0.02662399	1.61E-05	1	0.999253354	40.02988815	2.001561043	16.61999762	2.1472077	0.378890853	25	0.000179867	0.197011481	0.000310704	300.0049133	300.005188	-1424.15271	-1403.705811	50.09847994	18.7635663	7.9482	0	0	0	4449	299.93715	-1413.92926																	17.785473
	25610192.01	300.0047302	-1453.291504	0.026566062	2.04E-05	1	0.999253354	40.02988815	2.001471505	16.61999762	2.142446021	0.378041643	25	0.000178679	0.196582834	0.000309229	300.0040588	300.0054016	-1463.733765	-1442.849243	50.20087328	18.76625896	7.9433	0	0	0	4449	299.9394	-1453.291504																	17.785473
	25610195.05	300.0053864	-1513.878662	0.026471324	2.20E-05	1	0.999253354	40.02988815	2.001473419	16.61999762	2.134818815	0.376630332	25	0.000172216	0.195881792	0.000302301	300.0050354	300.0057373	-1524.077881	-1503.679443	50.38846412	18.76453197	7.936	0	0	0	4449	299.93725	-1513.878662																	17.047815
	25610197.05	300.005127	-1554.091797	0.026412785	2.09E-05	1	0.999253354	40.02988815	2.001550155	16.61999762	2.130147027	0.375975055	25	0.000186869	0.195448611	0.000316664	300.0048523	300.0054016	-1564.169434	-1544.01416	50.17507953	18.76538588	7.936	0	0	0	4449	299.9386	-1554.091797																	15.941451
	25610200.05	300.0043335	-1613.90094	0.026320549	1.45E-05	1	0.999253354	40.02988815	2.001584923	16.61999762	2.122746887	0.374649501	25	0.000184488	0.194766092	0.000313831	300.0041809	300.0044861	-1623.662476	-1604.139404	50.46115557	18.76478285	7.9433	0	0	0	4449	299.93635	-1613.90094																	17.416636
	25610202.06	300.0041809	-1654.114136	0.026261749	1.73E-05	1	0.999253354	40.02988815	2.001210456	16.61999762	2.117644193	0.373646348	25	0.00017495	0.194330992	0.000304002	300.0041199	300.0042419	-1663.75415	-1644.474121	50.16960814	18.77010514	7.936	0	0	0	4449	299.9388	-1654.114136																	17.785473
	25610205.04	300.004776	-1713.862549	0.02617267	1.76E-05	1	0.999253354	40.02988815	2.001331483	16.61999762	2.110584558	0.372390769	25	0.000173472	0.19367182	0.000302086	300.0047607	300.0047913	-1724.073853	-1703.651245	50.2454261	18.76945027	7.9409	0	0	0	4449	299.93765	-1713.862549																	17.047815
	25610207	300.004776	-1753.261169	0.026113523	1.32E-05	1	0.999253354	40.02988815	2.001288229	16.61999762	2.105762186	0.371594867	25	0.000177971	0.193234147	0.000306294	300.0046082	300.0049438	-1762.852417	-1743.669922	50.18993048	18.77085516	7.936	0	0	0	4449	299.9367	-1753.261169																	17.785473
	25610210.02	300.0052796	-1813.422852	0.026022392	2.00E-05	1	0.999253354	40.02988815	2.001410659	16.61999762	2.098546002	0.370262043	25	0.000172064	0.192559797	0.000299938	300.0047302	300.0058289	-1822.856201	-1803.989502	50.15397556	18.76764556	7.936	0	0	0	4449	299.938	-1813.422852																	17.416636
	25610212	300.0046235	-1853.320007	0.025964779	1.77E-05	1	0.999253354	40.02988815	2.001350903	16.61999762	2.093837792	0.369445802	25	0.000172971	0.192133475	0.000300561	300.0046082	300.0046387	-1863.701416	-1842.938599	50.24464447	18.76929378	7.936	0	0	0	4449	299.9388	-1853.320007																	17.047815
	25610215.02	300.0033722	-1913.676147	0.025874429	2.26E-05	1	0.999253354	40.02988815	2.001221947	16.61999762	2.086412437	0.368201987	25	0.000178275	0.191464914	0.000305419	300.0031128	300.0036316	-1924.094116	-1903.258179	50.29935847	18.77117928	7.9409	0	0	0	4449	299.93785	-1913.676147																	17.785473
	25610217.04	300.0029908	-1953.901489	0.025815588	1.76E-05	1	0.999253354	40.02988815	2.001308083	16.61999762	2.081738914	0.367461208	25	0.000185345	0.191029501	0.000312199	300.0028992	300.0030823	-1964.064087	-1943.738892	50.22979353	18.76866686	7.936	0	0	0	4449	299.93885	-1953.901489																	17.416636
	25610220.04	300.0031128	-2013.613403	0.025507776	0.002047954	1	0.999253354	40.02988815	2.001271798	16.61999762	2.05270705	0.386858347	25	0.002365471	0.188750306	0.002490746	300.002594	300.0036316	-2023.897583	-2003.329224	50.16179185	18.76931185	7.9409	0	0	0	4449	299.939	-2013.613403																	17.785473
	25610222.02	300.0038147	-2054.081787	0.025687378	1.59E-05	1	0.999253354	40.02988815	2.001352506	16.61999762	2.071471878	0.365485292	25	0.000169866	0.190080782	0.000296088	300.0028687	300.0047607	-2064.256592	-2043.906982	50.41660275	18.76883483	7.936	0	0	0	4449	299.93985	-2054.081787																	17.047815
	25610225.02	300.003418	-2113.647949	0.025583117	1.97E-05	1	0.999253354	40.02988815	2.001356612	16.61999762	2.063067619	0.364005609	25	0.000169454	0.189309275	0.000295166	300.0032654	300.0035706	-2123.77417	-2103.521729	50.11958391	18.76770635	7.9287	0	0	0	4449	299.9343	-2113.647949																	17.047815
	25610227.05	300.004242	-2153.897461	0.025521607	1.77E-05	1	0.999253354	40.02988815	2.001374419	16.61999762	2.05810783	0.363229857	25	0.000177888	0.188854103	0.000303298	300.0041504	300.0043335	-2164.157471	-2143.637451	50.3165543	18.7676791	7.9409	0	0	0	4449	299.9335	-2153.897461																	15.941451
	25610230.05	300.0023041	-2214.54541	0.02543434	2.19E-05	1	0.999253354	40.02988815	2.001481801	16.61999762	2.051189843	0.361924863	25	0.000169803	0.188208362	0.000294781	300.0018616	300.0027466	-2224.550049	-2204.540771	50.21650585	18.76646877	7.94575	0	0	0	4449	299.937	-2214.54541																	15.941451
	25610232.04	300.0012512	-2253.640259	0.025375184	1.56E-05	1	0.999253354	40.02988815	2.001421599	16.61999762	2.046348877	0.361139047	25	0.000175492	0.187770626	0.000300178	300.0005493	300.0019531	-2264.033936	-2243.246582	50.34234804	18.76722016	7.95065	0	0	0	4449	299.9381	-2253.640259																	17.047815
	25610235.04	300.0022431	-2313.303467	0.025432109	0.000887402	1	0.999253354	40.02988815	2.001354177	16.61999762	2.050919188	0.361677292	25	0.00015201	0.188191864	0.000276973	300.0013428	300.0031433	-2322.967773	-2303.63916	50.31186453	18.76871044	7.9482	0	0	0	4449	299.9429	-2313.303467																	15.941451
	25610236.97	300.0019684	-2353.006104	0.025250083	1.66E-05	1	0.999253354	40.02988815	2.001366271	16.61999762	2.036210133	0.359328269	25	0.000172717	0.186844899	0.000296785	300.0007935	300.0031433	-2362.597412	-2343.414795	50.31889918	18.76774575	7.93115	0	0	0	4449	299.94105	-2353.006104																	15.941451
	25610240.05	300.0021362	-2414.261841	0.02514506	1.84E-05	1	0.999253354	40.02988815	2.001482616	16.61999762	2.027864282	0.357791125	25	0.000166273	0.186067756	0.000289824	300.0019531	300.0023193	-2425.008057	-2403.515625	50.21885073	18.76620856	7.936	0	0	0	4449	299.9426	-2414.261841																	17.047815
	25610242.01	300.0027771	-2453.368774	0.025084176	1.88E-05	1	0.999253354	40.02988815	2.001520227	16.61999762	2.022983359	0.356971506	25	0.000169569	0.185617224	0.00029282	300.0023193	300.0032349	-2463.738037	-2442.999512	50.00781103	18.76502822	7.9482	0	0	0	4449	299.9428	-2453.368774																	15.941451
	25610244.98	300.0018158	-2513.092773	0.024996897	2.20E-05	1	0.999253354	40.02988815	2.001467043	16.61999762	2.01587928	0.355801328	25	0.000176402	0.18497138	0.000299222	300.00177	300.0018616	-2523.304199	-2502.881348	50.27590961	18.76609513	7.9336	0	0	0	4449	299.94435	-2513.092773																	17.047815
	25610247.01	300.0023499	-2553.476074	0.024936604	1.74E-05	1	0.999253354	40.02988815	2.001574892	16.61999762	2.011121313	0.354955286	25	0.000175418	0.184525221	0.000297943	300.00177	300.0029297	-2562.496094	-2544.456055	50.3001401	18.76335413	7.95065	0	0	0	4449	299.941	-2553.476074																	17.047815
	25610250	300.002655	-2613.491943	0.024847777	1.60E-05	1	0.999253354	40.02988815	2.001626637	16.61999762	2.004016024	0.353647695	25	0.000170032	0.183867927	0.000292118	300.0024719	300.0028381	-2623.277832	-2603.706055	50.26340356	18.76300411	7.9531	0	0	0	4449	299.94325	-2613.491943																	15.941451
	25610252.02	300.0028229	-2653.449829	0.0247905	2.07E-05	1	0.999253354	40.02988815	2.001644706	16.61999762	1.999417397	0.352814441	25	0.000167707	0.183444087	0.000289511	300.0023193	300.0033264	-2663.588135	-2643.311523	50.27356473	18.76277616	7.9409	0	0	0	4449	299.9437	-2653.449829																	17.785473
	25610255.13	300.0028076	-2716.079346	0.024700451	1.51E-05	1	0.999253354	40.02988815	2.001664421	16.61999762	1.992163011	0.351595551	25	0.000172543	0.182777741	0.000293905	300.0027771	300.0028381	-2728.089844	-2704.068848	50.29623196	18.76182767	7.9531	0	0	0	4449	299.9408	-2716.079346																	15.941451
	25610257	300.0026245	-2753.046631	0.024642652	1.89E-05	1	0.999253354	40.02988815	2.001556163	16.61999762	1.987420773	0.350629813	25	0.000160682	0.182350051	0.000281758	300.0019531	300.0032959	-2762.030273	-2744.062988	50.14303277	18.763484	7.9409	0	0	0	4449	299.94295	-2753.046631																	15.941451
	25610259.98	300.0026398	-2812.904419	0.024552007	1.25E-05	1	0.999253354	40.02988815	2.001642912	16.61999762	1.980194716	0.349339798	25	0.000158742	0.181679299	0.000279373	300.0024414	300.0028381	-2822.884766	-2802.924072	50.15553882	18.76153228	7.9409	0	0	0	4449	299.9414	-2812.904419																	15.941451
	25610262.02	300.0030365	-2853.676758	0.024491645	1.68E-05	1	0.999253354	40.02988815	2.001602121	16.61999762	1.975268959	0.348582414	25	0.000168283	0.181232629	0.000288616	300.0028076	300.0032654	-2862.927734	-2844.425781	50.33609501	18.7634101	7.9336	0	0	0	4449	299.9409	-2853.676758																	17.047815
	25610264.99	300.0024414	-2913.133423	0.024404171	2.05E-05	1	0.999253354	40.02988815	2.001548695	16.61999762	1.968170755	0.347290348	25	0.000164175	0.180585347	0.000284078	300.0019836	300.0028992	-2922.955811	-2903.311035	50.36188875	18.7649658	7.9409	0	0	0	4449	299.9422	-2913.133423																	15.941451
	25610267.02	300.0025482	-2953.298096	0.024343339	1.59E-05	1	0.999253354	40.02988815	2.0015999	16.61999762	1.96332679	0.346352213	25	0.000156344	0.180135205	0.000275949	300.0021362	300.0029602	-2962.488281	-2944.10791	50.38533761	18.76276678	7.9458	0	0	0	4449	299.93975	-2953.298096																	15.941451
	25610270	300.0030976	-3013.318359	0.024254038	1.74E-05	1	0.999253354	40.02988815	2.001515754	16.61999762	1.956030373	0.345157423	25	0.000163992	0.179474393	0.000283156	300.0028992	300.0032959	-3023.310791	-3003.325928	50.21728748	18.76593491	7.9409	0	0	0	4449	299.94	-3013.318359																	15.941451
	25610272.04	300.0019837	-3053.908325	0.02419298	1.64E-05	1	0.999253354	40.02988815	2.00144235	16.61999762	1.951019319	0.344382609	25	0.000173319	0.179022572	0.000292181	300.00177	300.0021973	-3064.058838	-3043.757813	50.27590961	18.76609382	7.936	0	0	0	4449	299.94285	-3053.908325																	17.047815
	25610275	300.0026703	-3112.793701	0.024144048	0.001541551	1	0.999253354	40.02988815	2.001580253	16.61999762	1.953139386	0.309875906	25	-0.002930834	0.178662546	-0.002812122	300.0025024	300.0028381	-3121.825928	-3103.761475	50.22197725	18.76424082	7.958	0	0	0	4449	299.94705	-3112.793701																	15.941451
	25610276.96	300.0034638	-3153.432495	0.024065591	1.98E-05	1	0.999253354	40.02988815	2.00165875	16.61999762	1.940952177	0.342570634	25	0.000169295	0.178079917	0.00028753	300.0032654	300.0036621	-3164.032715	-3142.832275	50.35407247	18.76316395	7.9433	0	0	0	4449	299.94195	-3153.432495																	17.785473
	25610279.97	300.0030365	-3212.779419	0.023955761	1.61E-05	1	0.999253354	40.02988815	2.001584575	16.61999762	1.932033066	0.340953968	25	0.000164742	0.177267204	0.000282438	300.002533	300.00354	-3222.698975	-3202.859863	50.14146951	18.76379876	7.9433	0	0	0	4449	299.93835	-3212.779419																	17.785473
	25610281.94	300.0026246	-3252.895386	0.023891367	1.95E-05	1	0.999253354	40.02988815	2.001631721	16.61999762	1.926871529	0.340110498	25	0.000170298	0.176790702	0.000287677	300.0023804	300.0028687	-3262.280029	-3243.510742	50.14772254	18.763634	7.9384	0	0	0	4449	299.93795	-3252.895386																	17.047815
	25610285.01	300.0028382	-3314.370117	0.023831338	2.61E-05	1	0.999253354	40.02988815	2.001606211	16.61999762	1.9220234	0.339157101	25	0.000161184	0.17634651	0.000278265	300.0027771	300.0028992	-3324.277588	-3304.462646	50.34000315	18.76378657	7.958	0	0	0	4449	299.9438	-3314.370117																	17.785473
	25610286.99	300.0022278	-3353.56189	0.023750648	1.88E-05	1	0.999253354	40.02988815	2.001617459	16.61999762	1.915524878	0.338016705	25	0.000161201	0.175749424	0.000277885	300.0019836	300.0024719	-3364.247314	-3342.876465	50.33609501	18.76338708	7.9531	0	0	0	4449	299.94385	-3353.56189																	17.047815
	25610289.95	300.0014954	-3412.410889	0.023649422	2.25E-05	1	0.999253354	40.02988815	2.001694171	16.61999762	1.907413599	0.336685437	25	0.000169418	0.175000374	0.000285604	300.0014648	300.0015259	-3422.354736	-3402.467041	50.31968081	18.76157625	7.9384	0	0	0	4449	299.9425	-3412.410889																	17.785473
	25610291.99	300.0025482	-3453.134644	0.023586414	1.58E-05	1	0.999253354	40.02988815	2.001755694	16.61999762	1.902385591	0.335809084	25	0.00016996	0.174534124	0.000285836	300.0025024	300.002594	-3463.589111	-3442.680176	50.17038976	18.76091502	7.9384	0	0	0	4449	299.9409	-3453.134644																	17.047815
	25610295.08	300.0027924	-3515.314331	0.023491404	2.09E-05	1	0.999253354	40.02988815	2.001785565	16.61999762	1.89476816	0.334354218	25	0.000159467	0.173831074	0.000274877	300.0021667	300.003418	-3523.860107	-3506.768555	50.28294427	18.76022823	7.94575	0	0	0	4449	299.93955	-3515.314331																	15.941451
	25610297.15	300.0028839	-3556.244629	0.023429873	1.64E-05	1	0.999253354	40.02988815	2.001605644	16.61999762	1.889651061	0.333404731	25	0.000154912	0.173375757	0.000270018	300.0028076	300.0029602	-3566.04248	-3546.446777	50.26262193	18.76264606	7.94575	0	0	0	4449	299.94175	-3556.244629																	15.941451
	25610299.95	300.0028687	-3612.747192	0.023334174	1.78E-05	1	0.999253354	40.02988815	2.001675727	16.61999762	1.88197757	0.332157406	25	0.000163761	0.172667605	0.000278397	300.002594	300.0031433	-3623.566406	-3601.927979	50.28841567	18.76256822	7.95555	0	0	0	4449	299.938	-3612.747192																	15.941451
	25610301.93	300.0032349	-3652.194458	0.023269502	1.85E-05	1	0.999253354	40.02988815	2.001726915	16.61999762	1.876841367	0.331050707	25	0.000145497	0.172189054	0.000259813	300.0030518	300.003418	-3661.664307	-3642.724609	50.18836722	18.76083447	7.958	0	0	0	4449	299.94135	-3652.194458																	17.047815
	25610304.96	300.0038147	-3712.660156	0.023173624	1.97E-05	1	0.999253354	40.02988815	2.001627471	16.61999762	1.86901998	0.329668729	25	0.000144684	0.171479577	0.00025853	300.0034485	300.0041809	-3721.619385	-3703.700928	50.39549878	18.76236354	7.95555	0	0	0	4449	299.938	-3712.660156																	17.785473
	25610306.99	300.0037537	-3753.432495	0.02310887	1.73E-05	1	0.999253354	40.02988815	2.001663203	16.61999762	1.863820046	0.328804694	25	0.000149011	0.171000407	0.000262538	300.0035706	300.0039368	-3763.218506	-3743.646484	50.24933424	18.76205394	7.95065	0	0	0	4449	299.93825	-3753.432495																	15.941451
	25610310.08	300.0028076	-3815.028687	0.023011679	1.74E-05	1	0.999253354	40.02988815	2.001677167	16.61999762	1.855983665	0.327481054	25	0.000153617	0.170281222	0.000266667	300.0025024	300.0031128	-3825.628906	-3804.428467	50.09144528	18.76241368	7.96045	0	0	0	4449	299.936	-3815.028687																	17.047815
	25610312.03	300.0022888	-3854.111206	0.0229452	1.98E-05	1	0.999253354	40.02988815	2.001631132	16.61999762	1.850580726	0.326530935	25	0.00015346	0.169789292	0.000266182	300.0010376	300.00354	-3864.480469	-3843.741943	50.22275887	18.763892	7.9531	0	0	0	4449	299.9378	-3854.111206																	17.047815
	25610315.07	300.0023804	-3915.050781	0.022846124	1.66E-05	1	0.999253354	40.02988815	2.001617026	16.61999762	1.842570799	0.325157662	25	0.000156364	0.169056148	0.000268597	300.0020752	300.0026855	-3926.501953	-3903.599609	50.0891004	18.76206688	7.958	0	0	0	4449	299.9385	-3915.050781																	15.941451
	25610317.18	300.0024872	-3957.184814	0.022780395	2.20E-05	1	0.999253354	40.02988815	2.001656359	16.61999762	1.837311611	0.324185749	25	0.000152014	0.168569775	0.000263925	300.0011597	300.0038147	-3966.98291	-3947.386719	50.19931002	18.7624214	7.95065	0	0	0	4449	299.93565	-3957.184814																	17.785473
	25610319.94	300.0019837	-4012.35022	0.022678207	2.12E-05	1	0.999253354	40.02988815	2.001765743	16.61999762	1.829159252	0.322781899	25	0.000154412	0.167813604	0.000265819	300.0012512	300.0027161	-4022.610352	-4002.090088	50.1164574	18.75950204	7.95065	0	0	0	4449	299.93875	-4012.35022																	15.941451
	25610321.97	300.0021515	-4052.915894	0.022612059	2.05E-05	1	0.999253354	40.02988815	2.00159769	16.61999762	1.823673517	0.321839496	25	0.000156243	0.16732412	0.000267325	300.0020142	300.0022888	-4062.166748	-4043.665039	50.2235405	18.76377934	7.9629	0	0	0	4449	299.9374	-4052.915894																	17.047815
	25610324.97	300.0016175	-4114.001709	0.022509034	2.13E-05	1	0.999253354	40.02988815	2.001662414	16.61999762	1.815422631	0.320371289	25	0.000154456	0.166561766	0.00026503	300.0013123	300.0019226	-4123.750977	-4104.252441	50.43536183	18.76253911	7.9629	0	0	0	4449	299.93765	-4114.001709																	17.047815
	25610327.01	300.0014649	-4153.825439	0.022441987	1.99E-05	1	0.999253354	40.02988815	2.001613835	16.61999762	1.809958123	0.319495193	25	0.000161848	0.166065624	0.000272092	300.0004578	300.0024719	-4165.374023	-4142.276855	50.24855262	18.76345296	7.95065	0	0	0	4449	299.9392	-4153.825439																	17.047815
	25610329.96	300.0013428	-4212.589355	0.022336129	1.88E-05	1	0.999253354	40.02988815	2.001754048	16.61999762	1.801555247	0.317928023	25	0.000153621	0.165282303	0.000263345	300.0007324	300.0019531	-4223.724609	-4201.454102	50.27512799	18.76078689	7.95065	0	0	0	4449	299.9366	-4212.589355																	15.941451
	25610331.96	300.0006714	-4253.458984	0.022267519	2.00E-05	1	0.999253354	40.02988815	2.001731253	16.61999762	1.795994988	0.316987702	25	0.000156791	0.164774608	0.000266177	300.0005493	300.0007935	-4262.648926	-4244.269043	50.31499104	18.76065896	7.958	0	0	0	4449	299.93855	-4253.458984																	17.047815
	25610334.98	300.0005646	-4313.499023	0.022160585	1.94E-05	1	0.999253354	40.02988815	2.001507851	16.61999762	1.787186297	0.315395654	25	0.000152717	0.163983324	0.000261576	300.0001526	300.0009766	-4323.479492	-4303.518555	50.21416096	18.7650675	7.958	0	0	0	4449	299.94035	-4313.499023																	15.941451
	25610336.94	300.0012055	-4352.885498	0.022090206	2.07E-05	1	0.999253354	40.02988815	2.001576127	16.61999762	1.781605238	0.314194126	25	0.000132958	0.163462545	0.000241471	300.0009766	300.0014343	-4362.331055	-4343.439941	50.15241231	18.76350069	7.9629	0	0	0	4449	299.93905	-4352.885498																	17.047815
	25610340.07	300.0003815	-4415.393555	0.021982146	1.44E-05	1	0.999253354	40.02988815	2.001600882	16.61999762	1.77285691	0.312969252	25	0.0001606	0.162662913	0.00026858	300.0001831	300.0005798	-4427.22168	-4403.56543	50.40175181	18.76352846	7.95555	0	0	0	4449	299.93995	-4415.393555																	15.941451
	25610341.99	300.0005646	-4453.734619	0.021909016	1.79E-05	1	0.999253354	40.02988815	2.001617441	16.61999762	1.766990327	0.311831232	25	0.000150957	0.162121771	0.000258578	300.0002136	300.0009155	-4463.155762	-4444.313477	50.13365322	18.76291875	7.9433	0	0	0	4449	299.9391	-4453.734619																	17.785473
	25610344.94	300.0016785	-4512.790039	0.02179942	2.23E-05	1	0.999253354	40.02988815	2.001539243	16.61999762	1.758101242	0.310171274	25	0.000142086	0.161310786	0.000249165	300.0011597	300.0021973	-4522.430176	-4503.149902	50.35329084	18.7654848	7.958	0	0	0	4449	299.94425	-4512.790039																	17.047815
	25610346.98	300.000824	-4553.416504	0.021724573	1.84E-05	1	0.999253354	40.02988815	2.0016173	16.61999762	1.752125166	0.309146096	25	0.00014419	0.160756938	0.000250903	300.0001831	300.0014648	-4562.424316	-4544.408691	50.26105867	18.76409499	7.95555	0	0	0	4449	299.9394	-4553.416504																	17.785473
	25610350	300.000763	-4614.672363	0.021611827	1.78E-05	1	0.999253354	40.02988815	2.001545887	16.61999762	1.742972793	0.307530627	25	0.000143388	0.159922643	0.000249546	300.0006104	300.0009155	-4625.296875	-4604.047852	50.35954387	18.76487777	7.94575	0	0	0	4449	299.94075	-4614.672363																	17.785473
	25610351.94	300.000824	-4652.587646	0.021535514	1.39E-05	1	0.999253354	40.02988815	2.001601022	16.61999762	1.736853207	0.306513203	25	0.000148427	0.159357937	0.00025421	300.0006104	300.0010376	-4663.200195	-4641.975098	50.33609501	18.76262793	7.95555	0	0	0	4449	299.9397	-4652.587646																	15.941451
	25610354.89	300.0009003	-4711.643311	0.021419519	2.10E-05	1	0.999253354	40.02988815	2.00173794	16.61999762	1.727602103	0.304932312	25	0.00015223	0.158499603	0.000257441	300.0005493	300.0012512	-4721.623535	-4701.663086	50.22432213	18.75977954	7.9482	0	0	0	4449	299.9423	-4711.643311																	17.047815
	25610356.96	300.0003204	-4753.473145	0.021342645	2.07E-05	1	0.999253354	40.02988815	2.001699358	16.61999762	1.721391704	0.303709387	25	0.000140405	0.157930758	0.00024524	300.0002136	300.0004272	-4764.827148	-4742.119141	50.20634468	18.76225736	7.9482	0	0	0	4449	299.9392	-4753.473145																	15.941451
	25610360.08	299.9999237	-4815.616455	0.021221885	2.19E-05	1	0.999253354	40.02988815	2.001757669	16.61999762	1.711688518	0.302061122	25	0.000145278	0.157037158	0.000249519	299.9995422	300.0003052	-4825.462891	-4805.77002	50.24698936	18.75927783	7.9629	0	0	0	4449	299.9376	-4815.616455																	17.047815
	25610361.89	299.999878	-4851.830078	0.021141793	2.10E-05	1	0.999253354	40.02988815	2.001746505	16.61999762	1.705208531	0.300981985	25	0.000150459	0.156444492	0.000254306	299.999054	300.0007019	-4862.053711	-4841.606445	50.12427368	18.75944042	7.95555	0	0	0	4449	299.93735	-4851.830078																	15.941451
	25610364.91	299.9996491	-4912.405273	0.021021362	2.11E-05	1	0.999253354	40.02988815	2.001683125	16.61999762	1.695466169	0.299131709	25	0.000137976	0.155553342	0.00024123	299.9988403	300.0004578	-4923.078613	-4901.731934	50.29935847	18.76081516	7.95555	0	0	0	4449	299.93865	-4912.405273																	15.941451
	25610366.97	299.9994965	-4954.003906	0.020939074	1.90E-05	1	0.999253354	40.02988815	2.001725804	16.61999762	1.688846415	0.298065005	25	0.000146444	0.154944426	0.000249292	299.9992676	299.9997253	-4963.826172	-4944.181641	50.32827872	18.76121824	7.9678	0	0	0	4449	299.94015	-4954.003906																	17.047815
	25610369.99	300.0000153	-5013.99585	0.020815943	1.94E-05	1	0.999253354	40.02988815	2.001807834	16.61999762	1.678981676	0.296319127	25	0.000145152	0.154033283	0.000247395	299.9995728	300.0004578	-5024.219238	-5003.772461	50.27747287	18.75988743	7.96535	0	0	0	4449	299.93875	-5013.99585																	17.785473
	25610371.91	299.9998322	-5052.373291	0.020729054	2.12E-05	1	0.999253354	40.02988815	2.001811621	16.61999762	1.671969588	0.295121193	25	0.000148071	0.153390319	0.000249886	299.9993896	300.0002747	-5061.344727	-5043.401855	50.20399979	18.76016411	7.95555	0	0	0	4449	299.93915	-5052.373291																	17.047815
	25610374.89	300.0006104	-5112.644287	0.020600471	1.76E-05	1	0.999253354	40.02988815	2.001967856	16.61999762	1.661731008	0.293260782	25	0.000142422	0.152438833	0.000243605	300.0005493	300.0006714	-5123.098633	-5102.189941	50.36345201	18.75660964	7.95555	0	0	0	4449	299.94025	-5112.644287																	17.047815
	25610376.95	300.0011292	-5153.258545	0.020514363	1.90E-05	1	0.999253354	40.02988815	2.001852612	16.61999762	1.65469361	0.292022523	25	0.000142155	0.151801649	0.000242915	300.0010986	300.0011597	-5164.648926	-5141.868164	50.34078478	18.75880173	7.9726	0	0	0	4449	299.9386	-5153.258545																	15.941451
	25610395.97	299.9617004	-5534.566406	0		2				16.62999719							299.9617004	299.9617004	-5534.566406	-5534.566406							4449	299.9415	-5534.566406																	17.047815
	25610409.18	299.9525452	-5798.200684	0.018955974	2.19E-05	1	0.999253354	40.02988815	2.001892346	16.61999762	1.529023477	0.269851809	25	0.000132066	0.140270132	0.000225149	299.9525452	299.9525452	-5799.039551	-5797.361816	50.1219288	18.7550627	7.9678	0	0	0	4449	299.9767	-5798.200684																	17.416636
	25610409.79	299.9527436	-5811.609131	0.018902667	2.06E-05	1	0.999253354	40.02988815	2.001867973	16.61999762	1.524710706	0.269062803	25	0.000129218	0.139875676	0.000222037	299.9525452	299.9529419	-5824.178711	-5799.039551	49.98748869	18.75640396	7.9702	0	0	0	4449	299.9811	-5811.609131																	15.941451
	25610411.94	299.9537049	-5854.265625	0.018789217	2.33E-05	1	0.999253354	40.02988815	2.002029323	16.61999762	1.515672591	0.267488856	25	0.000130312	0.139036165	0.000222572	299.9532471	299.9541626	-5864.39209	-5844.13916	50.09926157	18.75079706	7.9726	0	0	0	4449	299.98615	-5854.265625																	17.047815
	25610414.95	299.9582672	-5913.613037	0.018618955	2.30E-05	1	0.999253354	40.02988815	2.001916473	16.61999762	1.501867586	0.264990575	25	0.000123624	0.137776243	0.000215044	299.9569092	299.9596252	-5924.176758	-5903.049316	50.16335511	18.75380674	7.9726	0	0	0	4449	299.99565	-5913.613037																	17.047815
	25610417.04	299.9595795	-5955.527832	0.018502832	2.40E-05	1	0.999253354	40.02988815	2.001946985	16.61999762	1.4925078	0.263424649	25	0.000130465	0.136916949	0.000221311	299.9588623	299.9602966	-5965.629883	-5945.425781	50.09379017	18.75339675	7.96285	0	0	0	4449	300.00095	-5955.527832																	15.941451
	25610420.08	299.9636078	-6016.282715	0.018323851	2.32E-05	1	0.999253354	40.02988815	2.001958728	16.61999762	1.478102337	0.2607429	25	0.00011682	0.135592522	0.000206785	299.9632874	299.9639282	-6025.837891	-6006.727539	50.27512799	18.75368619	7.9726	0	0	0	4449	300.00685	-6016.282715																	15.941451
	25610421.87	299.9649506	-6052.569092	0.018203362	2.48E-05	1	0.999253354	40.02988815	2.00190048	16.61999762	1.468342645	0.259018686	25	0.000115825	0.134700923	0.000205197	299.9639282	299.9659729	-6063.132813	-6042.005371	50.15710208	18.75414592	7.9775	0	0	0	4449	300.00885	-6052.569092																	17.047815
	25610424.96	299.9675904	-6114.420654	0.018017051	2.51E-05	1	0.999253354	40.02988815	2.001976562	16.61999762	1.453340084	0.256529108	25	0.000128601	0.133322246	0.000217056	299.9665833	299.9685974	-6123.963379	-6104.87793	50.10629623	18.75156008	7.9726	0	0	0	4449	300.01415	-6114.420654																	17.047815
	25610426.84	299.9702759	-6152.238525	0.017889475	2.41E-05	1	0.999253354	40.02988815	2.001934555	16.61999762	1.443043337	0.254575581	25	0.000115587	0.132378205	0.000203415	299.9692993	299.9712524	-6161.550293	-6142.926758	50.08050248	18.75238077	7.958	0	0	0	4449	300.01395	-6152.238525																	15.941451
	25610429.87	299.9728547	-6212.412842	0.017694774	2.53E-05	1	0.999253354	40.02988815	2.001906638	16.61999762	1.427312476	0.251837475	25	0.000117628	0.130937446	0.000204499	299.9723206	299.9733887	-6223.037598	-6201.788086	50.38455598	18.75392214	7.9702	0	0	0	4449	300.01345	-6212.412842																	17.047815
	25610431.88	299.9741974	-6252.637939	0.017561053	2.67E-05	1	0.999253354	40.02988815	2.001914069	16.61999762	1.416524753	0.249971331	25	0.000120055	0.129947932	0.000206269	299.9730835	299.9753113	-6263.031738	-6242.244141	50.21025282	18.7546228	7.9775	0	0	0	4449	300.0141	-6252.637939																	17.047815
	25610435.16	299.9776917	-6318.68335	0.017356843	2.72E-05	1	0.999253354	40.02988815	2.001880956	16.61999762	1.40004672	0.246967584	25	0.000110125	0.128436819	0.000195338	299.9776001	299.9777832	-6327.897949	-6309.46875	50.19774676	18.75426178	7.97995	0	0	0	4449	300.00835	-6318.68335																	17.047815
	25610437.07	299.9791107	-6356.781494	0.017217057	2.66E-05	1	0.999253354	40.02988815	2.001954654	16.61999762	1.388807272	0.245059508	25	0.000115872	0.127402426	0.000200398	299.9788208	299.9794006	-6368.013672	-6345.549316	50.30170336	18.75240887	7.9653	0	0	0	4449	300.00725	-6356.781494																	15.941451
	25610440.19	299.9810334	-6419.155518	0.017002115	2.72E-05	1	0.999253354	40.02988815	2.001939491	16.61999762	1.371458486	0.242001506	25	0.000114714	0.125811892	0.000198185	299.9804688	299.9815979	-6429.914063	-6408.396973	50.26653007	18.75158698	7.96775	0	0	0	4449	300.0033	-6419.155518																	17.047815
	25610442.26	299.9833832	-6460.389648	0.016857356	2.80E-05	1	0.999253354	40.02988815	2.001953429	16.61999762	1.359797289	0.239904229	25	0.000110213	0.124740698	0.000192975	299.9823914	299.984375	-6470.588867	-6450.19043	50.13521648	18.75299545	7.9653	0	0	0	4449	299.99685	-6460.389648																	17.047815
	25610444.43	299.9852295	-6504.614502	0.016707387	2.73E-05	1	0.999253354	40.02988815	2.001939147	16.61999762	1.347688448	0.237782156	25	0.0001105	0.123630959	0.000192526	299.9849243	299.9855347	-6515.445801	-6493.783203	50.08753714	18.75351074	7.97995	0	0	0	4449	299.9953	-6504.614502																	17.047815
	25610447.48	299.986023	-6565.226074	0.016478006	2.84E-05	1	0.999253354	40.02988815	2.001852884	16.61999762	1.329107435	0.234641539	25	0.000121238	0.121933574	0.000202139	299.9857788	299.9862671	-6576.616699	-6553.835449	49.82803647	18.75490932	7.9824	0	0	0	4449	299.98895	-6565.226074																	17.416636
	25610449.73	299.987854	-6610.654297	0.016241799	2.84E-05	1	0.999253354	40.02988815	2.001828426	16.61999762	1.310045219	0.231244296	25	0.000116654	0.120185691	0.000196396	299.9864807	299.9892273	-6622.834961	-6598.473633	50.04298432	18.75494884	7.97505	0	0	0	4449	299.9861	-6610.654297																	15.941451
	25610451.92	299.9896393	-6654.028076	0.016080351	2.90E-05	1	0.999253354	40.02988815	2.001865179	16.61999762	1.297046445	0.228945203	25	0.000115085	0.118991007	0.000194034	299.9892273	299.9900513	-6664.871582	-6643.18457	50.19931002	18.75493757	7.9702	0	0	0	4449	299.98275	-6654.028076																	17.047815
	25610454.93	299.9913636	-6714.323486	0.015831445	2.81E-05	1	0.999253354	40.02988815	2.001910056	16.61999762	1.277008512	0.225339712	25	0.000107206	0.117149157	0.000184933	299.9909363	299.9917908	-6725.410156	-6703.236816	50.10082483	18.7531809	7.96775	0	0	0	4449	299.9804	-6714.323486																	15.941451
	25610456.89	299.9919739	-6753.904541	0.015660681	3.04E-05	1	0.999253354	40.02988815	2.001958559	16.61999762	1.263266119	0.222898793	25	0.00010463	0.115885542	0.000181519	299.9915771	299.9923706	-6762.51123	-6745.297852	50.28294427	18.75194216	7.9775	0	0	0	4449	299.976	-6753.904541																	17.047815
	25610459.93	299.9938507	-6815.245605	0.015398299	3.13E-05	1	0.999253354	40.02988815	2.001912321	16.61999762	1.242075412	0.219149581	25	0.00010197	0.113943967	0.000177572	299.9936218	299.9940796	-6825.092285	-6805.398926	50.26262193	18.75416777	7.9873	0	0	0	4449	299.9741	-6815.245605																	17.416636
	25610461.91	299.995102	-6854.084961	0.015219253	3.14E-05	1	0.999253354	40.02988815	2.001892597	16.61999762	1.227634848	0.216522534	25	9.37E-05	0.112619063	0.000168463	299.9949646	299.9952393	-6864.722168	-6843.447754	50.23135679	18.751794	7.9629	0	0	0	4449	299.9746	-6854.084961																	17.047815
	25610464.85	299.9963074	-6912.982178	0.014945411	3.20E-05	1	0.999253354	40.02988815	2.001950703	16.61999762	1.205549904	0.212799428	25	0.000107364	0.110592681	0.000180742	299.995575	299.9970398	-6922.804199	-6903.160156	50.15788371	18.75147084	7.97995	0	0	0	4449	299.96535	-6912.982178																	17.047815
	25610466.82	299.99823	-6952.782227	0.014756289	3.31E-05	1	0.999253354	40.02988815	2.001931344	16.61999762	1.190300903	0.210006202	25	9.70E-05	0.109193222	0.000169423	299.9980774	299.9983826	-6962.799316	-6942.765137	50.17586116	18.75224803	7.9775	0	0	0	4449	299.96135	-6952.782227																	17.047815
	25610469.87	299.998169	-7013.709473	0.014466435	3.49E-05	1	0.999253354	40.02988815	2.001943411	16.61999762	1.166911211	0.205971316	25	0.000103234	0.107048362	0.000174261	299.9975586	299.9987793	-7024.115234	-7003.303711	50.26496681	18.75138676	7.9775	0	0	0	4449	299.9628	-7013.709473																	15.941451
	25610471.9	299.9978028	-7054.093262	0.014268811	3.54E-05	1	0.999253354	40.02988815	2.0018798	16.61999762	1.150939276	0.203128869	25	9.98E-05	0.105585991	0.000169812	299.9974976	299.9981079	-7063.210449	-7044.976074	50.23760982	18.75345329	7.9775	0	0	0	4449	299.9642	-7054.093262																	15.941451
	25610474.82	299.9974365	-7112.966064	0.01396331	3.63E-05	1	0.999253354	40.02988815	2.001862281	16.61999762	1.126301703	0.198699152	25	9.04E-05	0.10332536	0.000158931	299.9972229	299.9976501	-7123.189453	-7102.742676	50.15475719	18.75457658	7.9775	0	0	0	4449	299.96685	-7112.966064																	15.941451
	25610476.8	299.9994202	-7152.267578	0.013754261	3.64E-05	1	0.999253354	40.02988815	2.001859827	16.61999762	1.109431273	0.195763183	25	9.26E-05	0.101778436	0.000160134	299.9987793	300.000061	-7162.284668	-7142.250488	50.3001401	18.75407256	7.9824	0	0	0	4449	299.96685	-7152.267578																	15.941451
	25610479.93	300.0009613	-7214.90918	0.013431961	3.76E-05	1	0.999253354	40.02988815	2.001892192	16.61999762	1.083459906	0.191127434	25	8.57E-05	0.099393484	0.000151666	300.000885	300.0010376	-7226.688477	-7203.129883	50.13443485	18.7510593	7.97755	0	0	0	4449	299.9701	-7214.90918																	17.785473
	25610482.1	300.0021821	-7258.696045	0.013212078	3.81E-05	1	0.999253354	40.02988815	2.001881603	16.61999762	1.065715635	0.18801188	25	8.56E-05	0.097766396	0.000150484	300.0020142	300.0023499	-7268.749023	-7248.643066	50.2290119	18.75137657	7.97265	0	0	0	4449	299.96775	-7258.696045																	15.941451
	25610485.14	300.0030823	-7319.24707	0.012872725	3.96E-05	1	0.999253354	40.02988815	2.001876519	16.61999762	1.038341943	0.183172002	25	8.25E-05	0.095255259	0.000145671	300.0030212	300.0031433	-7328.04834	-7310.445801	50.14303277	18.75257177	7.97265	0	0	0	4449	299.967	-7319.24707																	17.047815
	25610486.96	300.0030976	-7355.99585	0.012639866	3.99E-05	1	0.999253354	40.02988815	2.001911559	16.61999762	1.01958381	0.179817267	25	7.69E-05	0.093532157	0.000138974	300.0029297	300.0032654	-7364.20166	-7347.790039	50.18680396	18.75276635	7.9824	0	0	0	4449	299.9676	-7355.99585																	17.047815
	25610489.97	300.003891	-7416.035645	0.012284188	4.31E-05	1	0.999253354	40.02988815	2.001923335	16.61999762	0.990871768	0.174912822	25	8.89E-05	0.090900208	0.000149237	300.0032959	300.0044861	-7426.976563	-7405.094727	50.14381439	18.75147732	7.97995	0	0	0	4449	299.9663	-7416.035645																	17.047815
	25610491.97	300.0045471	-7456.455566	0.012040057	4.28E-05	1	0.999253354	40.02988815	2.001921921	16.61999762	0.971201141	0.171309823	25	7.55E-05	0.089093699	0.000134647	300.0038452	300.005249	-7465.414551	-7447.496582	50.13443485	18.75205855	7.97995	0	0	0	4449	299.9651	-7456.455566																	17.416636
	25610494.85	300.0044708	-7513.979248	0.01166326	4.50E-05	1	0.999253354	40.02988815	2.001855428	16.61999762	0.940747726	0.166111903	25	8.86E-05	0.086305475	0.000145892	300.0042419	300.0046997	-7523.983887	-7503.974609	50.28607078	18.75364869	7.9824	0	0	0	4449	299.9643	-7513.979248																	17.047815
	25610496.93	300.0056153	-7556.210449	0.01140748	4.45E-05	1	0.999253354	40.02988815	2.001857298	16.61999762	0.920150408	0.162281998	25	6.95E-05	0.084412772	0.000125526	300.0055847	300.0056458	-7566.798828	-7545.62207	50.24386284	18.7555042	7.98485	0	0	0	4449	299.96535	-7556.210449																	17.047815
	25610499.86	300.0057526	-7614.47583	0.011013649	4.52E-05	1	0.999253354	40.02988815	2.001920125	16.61999762	0.888394827	0.156769415	25	7.50E-05	0.081498507	0.00012902	300.0057373	300.0057678	-7622.547852	-7606.403809	50.22275887	18.75484679	7.97755	0	0	0	4449	299.9628	-7614.47583																	17.047815
	25610502.04	300.0056458	-7658.165527	0.010742459	4.66E-05	1	0.999253354	40.02988815	2.002005944	16.61999762	0.866572412	0.152817798	25	6.41E-05	0.07949177	0.00011688	300.0055237	300.0057678	-7668.133789	-7648.197266	50.22510376	18.75095935	7.98	0	0	0	4449	299.96075	-7658.165527																	15.941451
	25610504.87	300.0066223	-7714.692383	0.010329067	4.83E-05	1	0.999253354	40.02988815	2.002044259	16.61999762	0.833223193	0.147035772	25	7.05E-05	0.07643275	0.000121191	300.0062561	300.0069885	-7725.486816	-7703.897949	50.28997893	18.75005029	7.9751	0	0	0	4449	299.9615	-7714.692383																	15.941451
	25610506.8	300.0058136	-7752.595947	0.010108434	4.16E-05	1	0.999253354	40.02988815	2.002007492	16.61999762	0.815481709	0.143489658	25	3.20E-05	0.074800147	8.17E-05	300.0057068	300.0059204	-7763.779785	-7741.412109	50.29857684	18.75116409	7.97755	0	0	0	4449	299.9626	-7752.595947																	17.047815
	25610509.89	300.0066529	-7815.784424	0.009652037	5.59E-05	1	0.999253354	40.02988815	2.001918727	16.61999762	0.778584432	0.13726298	25	5.42E-05	0.071422894	0.000101602	300.0064087	300.006897	-7826.335938	-7805.23291	50.36970504	18.75444241	7.9824	0	0	0	4449	299.9607	-7815.784424																	15.941451
	25610512.08	300.007019	-7859.109619	0.009327657	5.41E-05	1	0.999253354	40.02988815	2.001976986	16.61999762	0.752424068	0.132739078	25	6.02E-05	0.069022547	0.000106028	300.0066833	300.0073547	-7870.050293	-7848.168945	50.16882651	18.75307101	7.98485	0	0	0	4449	299.9574	-7859.109619																	17.785473
	25610514.14	300.0068512	-7900.538574	0.009015203	5.36E-05	1	0.999253354	40.02988815	2.002085704	16.61999762	0.727262903	0.128267721	25	5.53E-05	0.066710461	9.96E-05	300.0060425	300.0076599	-7911.746582	-7889.330566	50.17742442	18.75100771	7.97755	0	0	0	4449	299.95465	-7900.538574																	17.047815
	25610517.04	300.0080414	-7958.220459	0.008549829	5.29E-05	1	0.999253354	40.02988815	2.001986801	16.61999762	0.689677026	0.121704952	25	5.84E-05	0.063266791	0.000100336	300.0078735	300.0082092	-7968.83252	-7947.608398	50.10160645	18.75343141	7.98975	0	0	0	4449	299.95655	-7958.220459																	15.941451
	25610519.97	300.008255	-8016.959717	0.008074781	5.48E-05	1	0.999253354	40.02988815	2.002042843	16.61999762	0.651389144	0.114861582	25	4.74E-05	0.059751547	8.70E-05	300.007782	300.008728	-8027.693848	-8006.225586	50.28216264	18.75238248	7.98975	0	0	0	4449	299.95645	-8016.959717																	17.047815
	25610521.84	300.0076142	-8054.255127	0.007750701	5.54E-05	1	0.999253354	40.02988815	2.001977472	16.61999762	0.625218615	0.110292076	25	4.95E-05	0.057353429	8.76E-05	300.0074768	300.0077515	-8065.5	-8043.010254	50.18367745	18.75246459	7.9751	0	0	0	4449	299.9576	-8054.255127																	17.047815
	25610524.81	300.0078278	-8113.930908	0.00725371	5.88E-05	1	0.999253354	40.02988815	2.002039855	16.61999762	0.585148575	0.10320645	25	4.48E-05	0.053675808	8.04E-05	300.0076904	300.0079651	-8123.874512	-8103.987305	50.26965659	18.75282043	7.9775	0	0	0	4449	299.9493	-8113.930908																	17.047815
	25610526.82	300.0083313	-8154.678955	0.00691615	5.87E-05	1	0.999253354	40.02988815	2.001998475	16.61999762	0.557901922	0.098430801	25	4.54E-05	0.051177942	7.94E-05	300.0082703	300.0083923	-8164.087891	-8145.27002	50.35563572	18.75200651	7.98975	0	0	0	4449	299.94395	-8154.678955																	17.047815
	25610530.03	300.0088959	-8218.706055	0.006397714	5.88E-05	1	0.999253354	40.02988815	2.002014398	16.61999762	0.516090254	0.09102517	25	3.94E-05	0.047341631	7.09E-05	300.0085144	300.0092773	-8229.804688	-8207.607422	50.27434636	18.75227694	7.9873	0	0	0	4449	299.94725	-8218.706055																	15.941451
	25610532.06	300.0095978	-8259.223145	0.006045435	5.92E-05	1	0.999253354	40.02988815	2.002022062	16.61999762	0.487672511	0.086024018	25	3.83E-05	0.044734842	6.79E-05	300.0090942	300.0101013	-8269.920898	-8248.525391	50.28607078	18.75018487	7.9726	0	0	0	4449	299.95095	-8259.223145																	17.047815
	25610534.84	300.0093079	-8314.790039	0.005508341	6.19E-05	1	0.999253354	40.02988815	2.002107392	16.61999762	0.444350111	0.078465968	25	4.23E-05	0.04076047	6.94E-05	300.0092773	300.0093384	-8326.25293	-8303.327148	50.35016432	18.74989633	7.9726	0	0	0	4449	299.94965	-8314.790039																	17.047815
	25610540.14	300.010376	-8420.975098	0.004588455	6.40E-05	1	0.999253354	40.02988815	2.002054492	16.61999762	0.370088431	0.065299833	2.5	3.06E-05	0.033953526	5.31E-05	300.010376	300.010376	-8422.701172	-8419.249023	50.3056115	18.75209096	7.97995	0	0	0	4449	299.9562	-8420.975098																	15.941451
	25610541.77	300.0102539	-8453.432617	0.004209731	6.45E-05	1	0.999253354	40.02988815	2.002096165	16.61999762	0.339554449	0.059878021	2.5	2.50E-05	0.031151054	4.57E-05	300.009491	300.0110168	-8463.279297	-8443.585938	50.14459602	18.75140145	7.97995	0	0	0	4449	299.95295	-8453.432617																	17.047815
	25610544.76	300.0109101	-8513.728516	0.003631957	6.57E-05	1	0.999253354	40.02988815	2.00211004	16.61999762	0.2929519	0.051669308	2.5	2.24E-05	0.026875658	4.02E-05	300.0108643	300.0109558	-8523.332031	-8504.125	50.33140524	18.75062898	7.9726	0	0	0	4449	299.95165	-8513.728516																	17.785473
	25610546.88	300.0109863	-8555.971191	0.003241044	6.64E-05	1	0.999253354	40.02988815	2.001882004	16.61999762	0.261393756	0.046096779	2.5	1.94E-05	0.023982992	3.53E-05	300.0108337	300.0111389	-8567.726563	-8544.21582	50.30482987	18.75354357	7.9873	0	0	0	4449	299.9514	-8555.971191																	17.047815
	25610549.82	300.0115967	-8614.83252	0.002645131	6.77E-05	1	0.999253354	40.02988815	2.001934216	16.61999762	0.21333717	0.037626695	2.5	1.63E-05	0.019573365	2.92E-05	300.0110779	300.0121155	-8624.350586	-8605.314453	50.05861689	18.75480354	7.9824	0	0	0	4449	299.95185	-8614.83252																	17.047815
	25610551.76	300.0115967	-8653.635742	0.002241745	6.81E-05	1	0.999253354	40.02988815	2.001985598	16.61999762	0.180811157	0.031867934	2.5	1.18E-05	0.016588402	2.28E-05	300.0115051	300.0116882	-8664.272461	-8642.999023	50.0453292	18.75071927	7.9873	0	0	0	4449	299.9512	-8653.635742																	17.047815
	25610554.82	300.0119782	-8715.231445	0.00162872	6.96E-05	1	0.999253354	40.02988815	2.001916729	16.61999762	0.131361237	0.023159729	2.5	9.24E-06	0.012052161	1.72E-05	300.0110779	300.0128784	-8724.908203	-8705.554688	50.26809333	18.75357365	7.9922	0	0	0	4449	299.9516	-8715.231445																	17.047815
	25610556.87	300.0102539	-8755.955566	0.001214456	7.03E-05	1	0.999253354	40.02988815	2.001951058	16.61999762	0.097951554	0.017267053	2.5	6.68E-06	0.008986698	1.26E-05	300.0100098	300.010498	-8765.972656	-8745.938477	50.30404824	18.75320945	7.9922	0	0	0	4449	299.9485	-8755.955566																	15.941451
	25610559.92	300.0112305	-8817.345215	0.000584856	7.12E-05	1	0.999253354	40.02988815	2.002014559	16.61999762	0.047173984	0.008309019	2.5	2.60E-06	0.004327803	5.47E-06	300.0107727	300.0116882	-8828.456055	-8806.234375	50.3001401	18.75047573	7.98485	0	0	0	4449	299.9512	-8817.345215																	17.047815
	25610565.07	300.0114746	-8920.515625	-0.000483613	7.31E-05	1	0.999253354	40.02988815	2.00200932	16.61999762	-0.03901815	-0.006921079	0.25	-6.47E-06	-0.003578627	-8.85E-06	300.0114746	300.0114746	-8921.889648	-8919.141602	50.39940692	18.75203985	7.9922	0	0	0	4449	299.95015	-8920.515625																	17.785473
	25610566.74	300.0126496	-8953.82373	-0.000917552	7.36E-05	1	0.999253354	40.02988815	2.001916538	16.61999762	-0.07402821	-0.013113931	0.25	-1.07E-05	-0.006789675	-1.53E-05	300.0122681	300.013031	-8963.609375	-8944.038086	50.42207415	18.75336653	7.9971	0	0	0	4449	299.9493	-8953.82373																	17.047815
	25610572.97	300.0114746	-9078.706055	-0.002237508	7.48E-05	1	0.999253354	40.02988815	2.001954527	16.61999762	-0.18046021	-0.031844378	2.5	-1.52E-05	-0.016557046	-2.62E-05	300.0114746	300.0114746	-9080.553711	-9076.858398	50.13443485	18.75282265	7.9922	0	0	0	4449	299.9438	-9078.706055																	17.047815
	25610574.78	300.0117798	-9114.688477	-0.002683516	7.54E-05	1	0.999253354	40.02988815	2.002033697	16.61999762	-0.216439293	-0.038197295	2.5	-1.86E-05	-0.019857404	-3.18E-05	300.0114136	300.012146	-9124.55957	-9104.817383	50.43692509	18.75381882	7.98485	0	0	0	4449	299.94515	-9114.688477																	17.047815
	25610576.73	300.0116882	-9153.807617	-0.003132189	7.61E-05	1	0.999253354	40.02988815	2.002090004	16.61999762	-0.252631496	-0.044598686	2.5	-2.30E-05	-0.023177487	-3.83E-05	300.0111389	300.0122375	-9163.799805	-9143.81543	50.12974508	18.75082903	7.99465	0	0	0	4449	299.94405	-9153.807617																	17.047815
	25610579.74	300.0122223	-9214.04248	-0.003810063	7.68E-05	1	0.999253354	40.02988815	2.001952808	16.61999762	-0.307288104	-0.054237073	2.5	-2.70E-05	-0.028193596	-4.57E-05	300.012085	300.0123596	-9222.977539	-9205.107422	50.31264615	18.75348429	7.9971	0	0	0	4449	299.9395	-9214.04248																	17.785473
	25610581.75	300.0113831	-9254.498535	-0.004264166	7.70E-05	1	0.999253354	40.02988815	2.001949329	16.61999762	-0.343913134	-0.06069313	2.5	-2.95E-05	-0.031553854	-5.04E-05	300.0110779	300.0116882	-9265.135742	-9243.861328	50.25246076	18.75313798	7.98975	0	0	0	4449	299.9426	-9254.498535																	17.416636
	25610584.82	300.012085	-9316.070313	-0.004948513	7.73E-05	1	0.999253354	40.02988815	2.00210637	16.61999762	-0.399137368	-0.07043616	2.5	-3.39E-05	-0.036617866	-5.82E-05	300.0120239	300.012146	-9326.889648	-9305.250977	50.13912462	18.75163556	7.9873	0	0	0	4449	299.9398	-9316.070313																	17.047815
	25610586.8	300.0119324	-9355.894531	-0.005406541	7.79E-05	1	0.999253354	40.02988815	2.002049413	16.61999762	-0.436071085	-0.076942737	2.5	-3.61E-05	-0.04000717	-6.26E-05	300.0119019	300.0119629	-9365.254883	-9346.53418	50.27121984	18.75097298	7.9946	0	0	0	4449	299.95665	-9355.894531																	17.047815
	25610589.74	300.0130158	-9414.476074	-0.006095823	7.80E-05	1	0.999253354	40.02988815	2.002082497	16.61999762	-0.491673195	-0.086756438	2.5	-4.10E-05	-0.045107699	-7.09E-05	300.0129089	300.0131226	-9423.654297	-9405.297852	50.13052671	18.74992021	7.9873	0	0	0	4449	299.95335	-9414.476074																	17.047815
	25610591.74	300.0131989	-9454.336914	-0.006556516	7.82E-05	1	0.999253354	40.02988815	2.002074554	16.61999762	-0.52882186	-0.093356202	2.5	-4.80E-05	-0.048516719	-8.02E-05	300.0130005	300.0133972	-9464.572266	-9444.101563	50.22197725	18.75017391	7.9946	0	0	0	4449	299.95165	-9454.336914																	15.941451
	25610594.71	300.013031	-9513.890625	-0.007248394	7.75E-05	1	0.999253354	40.02988815	2.002081618	16.61999762	-0.584633604	-0.103175574	2.5	-5.01E-05	-0.053636462	-8.57E-05	300.0128174	300.0132446	-9523.458008	-9504.323242	50.23917307	18.7522021	7.98975	0	0	0	4449	299.94745	-9513.890625																	17.047815
	25610596.73	300.0140839	-9554.334473	-0.007709705	7.79E-05	1	0.999253354	40.02988815	2.002144465	16.61999762	-0.621862836	-0.109730093	2.5	-5.19E-05	-0.057050059	-8.98E-05	300.0138855	300.0142822	-9564.27832	-9544.390625	50.24933424	18.75027294	8.00195	0	0	0	4449	299.9455	-9554.334473																	17.785473
	25610599.71	300.0131684	-9613.828125	-0.008304858	0.000179476	1	0.999253354	40.02988815	2.002186204	16.61999762	-0.670056191	-0.117204883	2.5	3.56E-05	-0.061454112	-5.14E-06	300.0131531	300.0131836	-9624.623047	-9603.033203	50.32906035	18.74991792	7.9971	0	0	0	4449	299.9418	-9613.828125																	15.941451
	25610601.72	300.0131836	-9654.807129	-0.008756121	8.42E-05	1	0.999253354	40.02988815	2.002152918	16.61999762	-0.706260118	-0.124676213	2.5	-6.38E-05	-0.064793293	-0.000106752	300.0126953	300.0136719	-9664.90918	-9644.705078	50.08831877	18.74953155	7.9824	0	0	0	4449	299.93875	-9654.807129																	15.941451
	25610604.78	300.0126801	-9715.563965	-0.009509078	8.15E-05	1	0.999253354	40.02988815	2.002166508	16.61999762	-0.767001056	-0.135380182	2.5	-6.76E-05	-0.070365006	-0.000114273	300.0126038	300.0127563	-9724.887695	-9706.240234	50.17898768	18.7506136	7.9946	0	0	0	4449	299.93655	-9715.563965																	17.047815
	25610606.71	300.0132599	-9754.379883	-0.009984584	7.88E-05	1	0.999253354	40.02988815	2.002142304	16.61999762	-0.805348669	-0.142132983	2.5	-6.96E-05	-0.073883639	-0.000118584	300.0130615	300.0134583	-9763.764648	-9744.995117	50.36814178	18.750112	7.98975	0	0	0	4449	299.9359	-9754.379883																	17.047815
	25610609.73	300.0113678	-9814.869141	-0.010675129	7.69E-05	1	0.999253354	40.02988815	2.002162826	16.61999762	-0.861058789	-0.151948477	2.5	-7.29E-05	-0.078993521	-0.00012531	300.0112	300.0115356	-9825.882813	-9803.855469	50.3056115	18.75321085	7.98975	0	0	0	4449	299.93645	-9814.869141																	15.941451
	25610611.73	300.0120697	-9853.976563	-0.011147861	0.00086311	1	0.999253354	40.02988815	2.002137253	16.61999762	-0.899843735	-0.154885147	2.5	0.000271526	-0.082491858	0.000216802	300.0119629	300.0121765	-9865.342773	-9842.610352	50.32280733	18.74962247	8.00195	0	0	0	4449	299.93115	-9853.976563																	17.416636
	25610614.71	300.012497	-9914.806641	-0.011776358	7.99E-05	1	0.999253354	40.02988815	2.002236974	16.61999762	-0.949929462	-0.167562436	2.5	-7.43E-05	-0.087142367	-0.000132118	300.0119629	300.013031	-9924.640625	-9904.972656	50.23370167	18.74928425	8.00195	0	0	0	4449	299.93455	-9914.806641																	17.785473
	25610616.68	300.012558	-9953.901367	-0.01224867	7.83E-05	1	0.999253354	40.02988815	2.002143404	16.61999762	-0.987975289	-0.174325005	2.5	-8.19E-05	-0.090637365	-0.000141998	300.012146	300.01297	-9963.638672	-9944.164063	50.2290119	18.75083085	8.0044	0	0	0	4449	299.93275	-9953.901367																	17.785473
	25610619.76	300.0117951	-10015.82568	-0.012933034	7.64E-05	1	0.999253354	40.02988815	2.002101559	16.61999762	-1.043150582	-0.184087565	2.5	-8.89E-05	-0.095701504	-0.000152339	300.0114746	300.0121155	-10023.83691	-10007.81445	50.18914885	18.75073119	8.00925	0	0	0	4449	299.9313	-10015.82568																	17.785473
	25610621.69	300.011322	-10054.51904	-0.013377733	7.47E-05	1	0.999253354	40.02988815	2.002128899	16.61999762	-1.079038247	-0.190390736	2.5	-8.92E-05	-0.098992181	-0.000154906	300.0108032	300.0118408	-10064.4873	-10044.55078	50.18602233	18.75272808	7.9873	0	0	0	4449	299.93135	-10054.51904																	15.941451
	25610626.8	300.0117798	-10157.56836	-0.014248807	7.26E-05	1	0.999253354	40.02988815	2.002183868	16.61999762	-1.149507847	-0.202781697	25	-9.12E-05	-0.105437927	-0.000161164	300.0117798	300.0117798	-10160.01172	-10155.125	50.25558727	18.74943445	8.002	0	0	0	4449	299.9372	-10157.56836																	17.785473
	25610629.7	300.0106965	-10214.72754	-0.015111176	7.15E-05	1	0.999253354	40.02988815	2.002081621	16.61999762	-1.219027707	-0.214996117	25	-9.24E-05	-0.111819273	-0.000166524	300.0103455	300.0110474	-10225.26758	-10204.1875	50.33375012	18.7513428	7.98485	0	0	0	4449	299.9317	-10214.72754																	15.941451
	25610631.68	300.0113831	-10254.46631	-0.015537361	7.21E-05	1	0.999253354	40.02988815	2.002125364	16.61999762	-1.253443486	-0.22101227	25	-9.02E-05	-0.114972942	-0.000166448	300.0101624	300.0126038	-10264.84766	-10244.08496	50.19305699	18.75053055	8.002	0	0	0	4449	299.9366	-10254.46631																	17.047815
	25610634.69	300.0109253	-10315.04199	-0.016169351	7.32E-05	1	0.999253354	40.02988815	2.002133848	16.61999762	-1.304426739	-0.230040037	25	-9.73E-05	-0.119649525	-0.000176616	300.0106506	300.0112	-10324.97363	-10305.11035	50.28216264	18.7512245	7.9995	0	0	0	4449	299.934	-10315.04199																	17.047815
	25610636.7	300.0110627	-10354.86621	-0.016587587	7.02E-05	1	0.999253354	40.02988815	2.002215935	16.61999762	-1.338183287	-0.236204675	25	-0.000118598	-0.122744361	-0.000200003	300.0110474	300.0110779	-10364.31152	-10345.4209	50.31186453	18.75161769	8.002	0	0	0	4449	299.93075	-10354.86621																	17.047815
	25610639.71	300.0106354	-10415.28271	-0.017204132	6.81E-05	1	0.999253354	40.02988815	2.002181654	16.61999762	-1.387915286	-0.244891038	25	-0.000114832	-0.12730666	-0.000199262	300.010437	300.0108337	-10424.60645	-10405.95898	50.12427368	18.74860035	8.00685	0	0	0	4449	299.9339	-10415.28271																	15.941451
	25610641.71	300.0094605	-10455.11914	-0.017609212	6.86E-05	1	0.999253354	40.02988815	2.002129112	16.61999762	-1.42057018	-0.250587148	25	-0.000111693	-0.130304172	-0.00019811	300.0094299	300.009491	-10464.74707	-10445.49121	50.23604656	18.74982765	8.002	0	0	0	4449	299.9344	-10455.11914																	17.785473
	25610644.67	300.0097656	-10514.86768	-0.018210249	6.60E-05	1	0.999253354	40.02988815	2.002149805	16.61999762	-1.469063484	-0.259188409	25	-0.000119696	-0.134751706	-0.000209061	300.0090332	300.010498	-10525.26172	-10504.47363	50.36345201	18.75010758	7.9995	0	0	0	4449	299.9351	-10514.86768																	17.047815
	25610646.7	300.008606	-10555.25049	-0.018605792	6.54E-05	1	0.999253354	40.02988815	2.002072044	16.61999762	-1.500913904	-0.264827629	25	-0.000124056	-0.137678634	-0.000215365	300.0085144	300.0086975	-10565.7168	-10544.78418	50.17351628	18.75133136	7.99465	0	0	0	4449	299.92495	-10555.25049																	17.416636
	25610649.68	300.0082398	-10615.13281	-0.019187484	6.37E-05	1	0.999253354	40.02988815	2.002150844	16.61999762	-1.547906586	-0.273061186	25	-0.000122773	-0.141983034	-0.000216936	300.0079041	300.0085754	-10625.79395	-10604.47168	50.33531338	18.74903832	8.0044	0	0	0	4449	299.92605	-10615.13281																	17.785473
	25610651.68	300.008316	-10655.10254	-0.01956872	6.40E-05	1	0.999253354	40.02988815	2.002173876	16.61999762	-1.578682289	-0.278472273	25	-0.000123617	-0.144804093	-0.000219649	300.0080566	300.0085754	-10664.79102	-10645.41406	50.18680396	18.74922889	8.0068	0	0	0	4449	299.92895	-10655.10254																	17.416636
	25610654.67	300.0084534	-10714.69336	-0.020132516	6.22E-05	1	0.999253354	40.02988815	2.00214339	16.61999762	-1.624136692	-0.286522586	25	-0.000130059	-0.14897605	-0.000228856	300.0081482	300.0087585	-10724.64941	-10704.7373	50.26653007	18.75193339	8.002	0	0	0	4449	299.92955	-10714.69336																	17.785473
	25610656.7	300.0085297	-10755.46533	-0.020503245	6.15E-05	1	0.999253354	40.02988815	2.002115597	16.61999762	-1.65401041	-0.291863131	25	-0.000138716	-0.151719359	-0.00023933	300.0082703	300.0087891	-10765.64063	-10745.29004	50.24777099	18.75090644	8.0068	0	0	0	4449	299.9351	-10755.46533																	15.941451
	25610659.72	300.0079193	-10816.00439	-0.021048072	6.07E-05	1	0.999253354	40.02988815	2.002081741	16.61999762	-1.697935479	-0.299609045	25	-0.000141958	-0.155750959	-0.000245244	300.0077209	300.0081177	-10825.64453	-10806.36426	50.24229959	18.75176676	8.00195	0	0	0	4449	299.93515	-10816.00439																	17.047815
	25610661.68	300.007248	-10855.45166	-0.021405249	5.93E-05	1	0.999253354	40.02988815	2.002106045	16.61999762	-1.726771401	-0.304681615	25	-0.000142975	-0.158393989	-0.000248012	300.006897	300.0075989	-10865.78418	-10845.11914	50.20947119	18.75190532	8.0044	0	0	0	4449	299.93735	-10855.45166																	17.047815
	25610664.67	300.0063629	-10915.17529	-0.021932175	6.09E-05	1	0.999253354	40.02988815	2.00203707	16.61999762	-1.769221081	-0.312169179	25	-0.000146272	-0.162293125	-0.000253894	300.0059814	300.0067444	-10925.44727	-10904.90332	50.19852839	18.75264933	8.0117	0	0	0	4449	299.9374	-10915.17529																	17.047815
	25610666.73	300.0065461	-10956.55566	-0.022276073	5.87E-05	1	0.999253354	40.02988815	2.002049002	16.61999762	-1.796968859	-0.317088545	25	-0.000150652	-0.164837895	-0.000259959	300.006012	300.0070801	-10965.7334	-10947.37793	50.2508975	18.7501105	8.0068	0	0	0	4449	299.94075	-10956.55566																	15.941451
	25610669.69	300.0066834	-11015.62305	-0.022782794	5.77E-05	1	0.999253354	40.02988815	2.002060018	16.61999762	-1.837879228	-0.324163295	25	-0.000141253	-0.168587519	-0.000253045	300.0062256	300.0071411	-11026.39355	-11004.85254	50.29154218	18.7525993	7.9922	0	0	0	4449	299.9408	-11015.62305																	17.047815
	25610671.67	300.0057984	-11055.50781	-0.02311425	5.45E-05	1	0.999253354	40.02988815	2.002020273	16.61999762	-1.864577906	-0.328899014	25	-0.000145679	-0.171040225	-0.000259096	300.005249	300.0063477	-11064.75879	-11046.25684	50.16257348	18.7526342	7.9922	0	0	0	4449	299.9437	-11055.50781																	17.047815
	25610674.67	300.0060273	-11115.17139	-0.023600195	5.51E-05	1	0.999253354	40.02988815	2.00203354	16.61999762	-1.903792147	-0.335804127	25	-0.000147674	-0.174636109	-0.000263474	300.006012	300.0060425	-11124.78711	-11105.55566	50.14459602	18.75281873	8.0068	0	0	0	4449	299.9429	-11115.17139																	15.941451
	25610676.68	300.0064087	-11155.74951	-0.023918908	5.52E-05	1	0.999253354	40.02988815	2.002018707	16.61999762	-1.929483124	-0.340367648	25	-0.000152512	-0.176994507	-0.000269876	300.0061035	300.0067139	-11165.72949	-11145.76953	50.34860107	18.75165321	8.0117	0	0	0	4449	299.94005	-11155.74951																	17.785473
	25610679.61	300.0064697	-11214.69531	-0.024362685	5.27E-05	1	0.999253354	40.02988815	2.001973551	16.61999762	-1.96524225	-0.346658621	25	-0.000153826	-0.180278361	-0.000273365	300.0064392	300.0065002	-11224.73633	-11204.6543	50.44786789	18.75187937	8.00925	0	0	0	4449	299.9439	-11214.69531																	17.416636
	25610681.66	300.0073548	-11255.62598	-0.024678447	5.38E-05	1	0.999253354	40.02988815	2.001924246	16.61999762	-1.990668847	-0.351130948	25	-0.000154681	-0.182614919	-0.00027577	300.0065918	300.0081177	-11265.55762	-11245.69434	50.30795638	18.75500311	8.0068	0	0	0	4449	299.9413	-11255.62598																	17.047815
	25610684.64	300.0066376	-11314.92432	-0.025137651	5.37E-05	1	0.999253354	40.02988815	2.001828114	16.61999762	-2.027613664	-0.357669557	25	-0.000159516	-0.18601293	-0.000282856	300.0065613	300.0067139	-11325.17188	-11304.67676	50.13834299	18.75729944	7.9922	0	0	0	4449	299.9409	-11314.92432																	17.047815
	25610686.67	300.0074005	-11356.03711	-0.025432211	5.04E-05	1	0.999253354	40.02988815	2.00196938	16.61999762	-2.051513148	-0.361872736	25	-0.000160259	-0.188192601	-0.000285044	300.0073547	300.0074463	-11366.06641	-11346.00781	50.27121984	18.75398982	8.00195	0	0	0	4449	299.9416	-11356.03711																	17.047815
	25610689.63	300.0066681	-11415.2749	-0.025863531	4.70E-05	1	0.999253354	40.02988815	2.001867766	16.61999762	-2.086204365	-0.367996229	25	-0.00016335	-0.19138428	-0.000290252	300.0062866	300.0070496	-11425.65625	-11404.89355	50.49163909	18.75525113	8.0044	0	0	0	4449	299.93885	-11415.2749																	17.047815
	25610691.71	300.0074158	-11456.45996	-0.026143373	4.69E-05	1	0.999253354	40.02988815	2.001976527	16.61999762	-2.108889685	-0.371977042	25	-0.000163271	-0.193455039	-0.000291545	300.0066528	300.0081787	-11464.9209	-11447.99902	50.15084905	18.75225759	7.9995	0	0	0	4449	299.9387	-11456.45996																	15.941451
	25610694.63	300.0063324	-11515.30957	-0.026555522	4.22E-05	1	0.999253354	40.02988815	2.002062104	16.61999762	-2.142238262	-0.377773675	25	-0.000158235	-0.196504866	-0.000288529	300.006012	300.0066528	-11525.70313	-11504.91602	50.15241231	18.75139551	8.0117	0	0	0	4449	299.9408	-11515.30957																	17.047815
	25610696.73	300.0059815	-11557.23682	-0.026824809	4.53E-05	1	0.999253354	40.02988815	2.001820571	16.61999762	-2.163696311	-0.381653671	25	-0.000168379	-0.198497519	-0.000299993	300.0057983	300.0061646	-11568.34766	-11546.12598	50.31342778	18.7561332	8.0117	0	0	0	4449	299.93865	-11557.23682																	17.047815
	25610699.67	300.0070038	-11616.12207	-0.027216118	4.42E-05	1	0.999253354	40.02988815	2.001900319	16.61999762	-2.195359219	-0.387142174	25	-0.000162249	-0.201393121	-0.000295783	300.0063171	300.0076904	-11625.53125	-11606.71289	50.26653007	18.75321967	8.0044	0	0	0	4449	299.9363	-11616.12207																	17.047815
	25610701.65	300.0058747	-11655.80029	-0.027476586	4.56E-05	1	0.999253354	40.02988815	2.002012268	16.61999762	-2.216438982	-0.39114678	25	-0.00018936	-0.203320516	-0.000324172	300.0057373	300.006012	-11666.06055	-11645.54004	50.18211419	18.75178962	8.0044	0	0	0	4449	299.93505	-11655.80029																	15.941451
	25610704.62	300.0063782	-11715.17139	-0.027853472	4.54E-05	1	0.999253354	40.02988815	2.002071939	16.61999762	-2.246891282	-0.396600364	25	-0.000199033	-0.206109374	-0.000335691	300.0061646	300.0065918	-11725.57715	-11704.76563	50.4345802	18.75107839	7.9971	0	0	0	4449	299.9358	-11715.17139																	15.941451
	25610706.64	300.0069275	-11755.62842	-0.028097756	3.81E-05	1	0.999253354	40.02988815	2.001954583	16.61999762	-2.266520022	-0.399774452	25	-0.000174926	-0.207917039	-0.000312783	300.0059509	300.0079041	-11765.37793	-11745.87891	50.13990625	18.75106564	8.0044	0	0	0	4449	299.93635	-11755.62842																	15.941451
	25610709.65	300.0065613	-11815.83838	-0.028457283	3.87E-05	1	0.999253354	40.02988815	2.001959505	16.61999762	-2.295522409	-0.404916139	25	-0.000179493	-0.210577459	-0.000319114	300.0064087	300.0067139	-11826.28125	-11805.39551	50.32671547	18.75254188	8.0044	0	0	0	4449	299.934	-11815.83838																	17.785473
	25610711.65	300.006546	-11856.07568	-0.02869168	3.92E-05	1	0.999253354	40.02988815	2.002023299	16.61999762	-2.314521438	-0.408144284	25	-0.000170015	-0.212311947	-0.000310785	300.0064087	300.0066833	-11866.29883	-11845.85254	50.24698936	18.75259218	8.0044	0	0	0	4449	299.93455	-11856.07568																	17.047815
	25610714.7	300.0067749	-11917.53809	-0.029035781	3.89E-05	1	0.999253354	40.02988815	2.002077673	16.61999762	-2.34233194	-0.413097793	25	-0.000176448	-0.214858217	-0.000318905	300.0067444	300.0068054	-11927.20215	-11907.87402	50.25011587	18.75188015	8.01415	0	0	0	4449	299.9327	-11917.53809																	15.941451
	25610716.64	300.0074005	-11955.97656	-0.029261603	3.86E-05	1	0.999253354	40.02988815	2.002058342	16.61999762	-2.360504974	-0.416433898	25	-0.000189485	-0.216529233	-0.000333047	300.0071106	300.0076904	-11966.41895	-11945.53418	50.24151796	18.75202292	8.01415	0	0	0	4449	299.9361	-11955.97656																	17.047815
	25610719.63	300.0080872	-12016.00488	-0.029588503	3.44E-05	1	0.999253354	40.02988815	2.002057846	16.61999762	-2.386875656	-0.421082628	25	-0.00019129	-0.218948214	-0.000336455	300.0080261	300.0081482	-12026.66602	-12005.34375	50.50336351	18.75150353	8.00685	0	0	0	4449	299.9346	-12016.00488																	17.047815
	25610721.64	300.0069428	-12056.2915	-0.029802835	3.75E-05	1	0.999253354	40.02988815	2.001998792	16.61999762	-2.404093119	-0.424148995	25	-0.000195249	-0.220534227	-0.000341466	300.0068054	300.0070801	-12066.87988	-12045.70313	50.31186453	18.75218177	8.01415	0	0	0	4449	299.93135	-12056.2915																	15.941451
	25610724.74	300.0067444	-12118.23926	-0.030117936	3.79E-05	1	0.999253354	40.02988815	2.001995157	16.61999762	-2.4295146	-0.42859001	25	-0.000193398	-0.222865912	-0.000341158	300.0064697	300.007019	-12127.39258	-12109.08594	50.26262193	18.75375375	8.0093	0	0	0	4449	299.9344	-12118.23926																	17.416636
	25610726.64	300.0069733	-12156.55664	-0.030322285	3.72E-05	1	0.999253354	40.02988815	2.002085959	16.61999762	-2.446090124	-0.431598866	25	-0.000202253	-0.224378042	-0.000351014	300.0065308	300.0074158	-12165.95313	-12147.16016	50.12896345	18.7525256	8.01175	0	0	0	4449	299.9349	-12156.55664																	15.941451
	25610729.63	300.0069733	-12216.75488	-0.030620697	3.78E-05	1	0.999253354	40.02988815	2.00198549	16.61999762	-2.470050712	-0.435791423	25	-0.000201117	-0.226586227	-0.000351341	300.0065918	300.0073547	-12226.39551	-12207.11426	50.22588539	18.75299197	8.00685	0	0	0	4449	299.93305	-12216.75488																	17.047815
	25610731.61	300.006546	-12256.05615	-0.030816419	3.52E-05	1	0.999253354	40.02988815	2.00189523	16.61999762	-2.485743626	-0.438491388	25	-0.000196287	-0.228034528	-0.000347471	300.0064087	300.0066833	-12266.04883	-12246.06348	50.2673117	18.7550617	8.00685	0	0	0	4449	299.93215	-12256.05615																	15.941451
	25610734.61	300.0065613	-12316.18213	-0.031102976	3.36E-05	1	0.999253354	40.02988815	2.001960935	16.61999762	-2.508894089	-0.442825368	25	-0.000220373	-0.230154968	-0.00037296	300.0061646	300.006958	-12326.24707	-12306.11719	50.23604656	18.75417997	8.0215	0	0	0	4449	299.9329	-12316.18213																	15.941451
	25610736.59	300.0069733	-12355.64063	-0.03128886	3.61E-05	1	0.999253354	40.02988815	2.001976329	16.61999762	-2.523918832	-0.445406344	25	-0.00021538	-0.231530471	-0.000368879	300.0064392	300.0075073	-12365.3418	-12345.93945	50.11176762	18.75230455	8.0215	0	0	0	4449	299.9312	-12355.64063																	17.047815
	25610739.7	300.0076447	-12417.89355	-0.031563039	2.92E-05	1	0.999253354	40.02988815	2.002010102	16.61999762	-2.546093956	-0.449216657	25	-0.000208105	-0.233559334	-0.000362946	300.0068359	300.0084534	-12427.84961	-12407.9375	50.27121984	18.75286993	8.0142	0	0	0	4449	299.93355	-12417.89355																	15.941451
	25610741.64	300.0071564	-12456.64844	-0.03174217	2.98E-05	1	0.999253354	40.02988815	2.002056559	16.61999762	-2.560584109	-0.451870173	25	-0.000217911	-0.234884861	-0.000373632	300.0069885	300.0073242	-12466.16699	-12447.12988	50.2508975	18.75283827	8.0166	0	0	0	4449	299.9294	-12456.64844																	17.047815
	25610744.65	300.006958	-12517.1377	-0.032002696	3.05E-05	1	0.999253354	40.02988815	2.002183174	16.61999762	-2.581764307	-0.455559408	25	-0.000215389	-0.236812703	-0.000372388	300.0069275	300.0069885	-12527.14258	-12507.13281	50.27903613	18.75092544	8.0215	0	0	0	4449	299.92835	-12517.1377																	17.785473
	25610746.73	300.0061798	-12558.59082	-0.032173918	3.10E-05	1	0.999253354	40.02988815	2.002175231	16.61999762	-2.595545403	-0.458121331	25	-0.000228129	-0.238079702	-0.000385963	300.0055237	300.0068359	-12569.15527	-12548.02637	50.25324239	18.75078645	8.01905	0	0	0	4449	299.93285	-12558.59082																	15.941451
	25610749.67	300.0057068	-12617.71973	-0.032423651	2.99E-05	1	0.999253354	40.02988815	2.002207386	16.61999762	-2.615735754	-0.46166313	25	-0.000227957	-0.239927673	-0.000387015	300.0055847	300.0058289	-12627.67578	-12607.76367	50.19227536	18.75087577	8.0093	0	0	0	4449	299.9329	-12617.71973																	17.785473
	25610751.58	300.005661	-12656.15723	-0.032586048	3.26E-05	1	0.999253354	40.02988815	2.00219346	16.61999762	-2.628834966	-0.463884314	25	-0.000221027	-0.241129383	-0.00038088	300.005249	300.006073	-12666.21094	-12646.10352	50.23370167	18.75118758	8.01175	0	0	0	4449	299.9343	-12656.15723																	17.785473
	25610754.64	300.0050049	-12717.42529	-0.032823977	3.01E-05	1	0.999253354	40.02988815	2.002153977	16.61999762	-2.647984418	-0.4672361	25	-0.00022021	-0.242890005	-0.00038123	300.0042419	300.0057678	-12726.28711	-12708.56348	50.09535343	18.7515099	8.02395	0	0	0	4449	299.9319	-12717.42529																	17.785473
	25610756.59	300.0061798	-12756.31299	-0.032978182	3.36E-05	1	0.999253354	40.02988815	2.00217747	16.61999762	-2.660485352	-0.469258725	25	-0.000204953	-0.24403109	-0.000366728	300.0053711	300.0069885	-12766.74316	-12745.88281	50.20790793	18.75027475	8.01905	0	0	0	4449	299.9326	-12756.31299																	17.047815
	25610759.62	300.0050965	-12816.80371	-0.033207484	2.56E-05	1	0.999253354	40.02988815	2.002156776	16.61999762	-2.678940825	-0.472613781	25	-0.000215264	-0.245727881	-0.000378161	300.0045471	300.0056458	-12826.72363	-12806.88379	50.19540188	18.75087567	8.0117	0	0	0	4449	299.93305	-12816.80371																	17.047815
	25610761.62	300.0056153	-12857.05273	-0.0333559	3.09E-05	1	0.999253354	40.02988815	2.002168764	16.61999762	-2.690905257	-0.474865537	25	-0.000228771	-0.246826112	-0.000392395	300.0055542	300.0056763	-12867.59277	-12846.5127	50.27981776	18.75097356	8.01905	0	0	0	4449	299.93265	-12857.05273																	17.416636
	25610764.58	300.0051575	-12916.44873	-0.033574313	2.84E-05	1	0.999253354	40.02988815	2.002119811	16.61999762	-2.708459979	-0.477975592	25	-0.000231352	-0.24844232	-0.000396047	300.0050659	300.005249	-12926.20996	-12906.6875	50.17898768	18.75222733	8.0215	0	0	0	4449	299.93115	-12916.44873																	17.047815
	25610766.56	300.0055542	-12956.21191	-0.033717289	2.36E-05	1	0.999253354	40.02988815	2.002119659	16.61999762	-2.720020754	-0.479856943	25	-0.000218214	-0.249500317	-0.000383604	300.0052185	300.0058899	-12966.22852	-12946.19531	50.2946687	18.75241615	8.01665	0	0	0	4449	299.9403	-12956.21191																	17.047815
	25610769.63	300.0044861	-13017.50488	-0.033925092	2.02E-05	1	0.999253354	40.02988815	2.002130619	16.61999762	-2.736800957	-0.482805307	25	-0.000218503	-0.251038024	-0.000384905	300.0044556	300.0045166	-13027.95996	-13007.0498	50.2125977	18.7523637	8.01415	0	0	0	4449	299.9473	-13017.50488																	15.941451
	25610771.57	300.0051423	-13056.44189	-0.034064523	2.64E-05	1	0.999253354	40.02988815	2.002125476	16.61999762	-2.747998457	-0.485038516	25	-0.000242336	-0.252069764	-0.000409424	300.0046387	300.0056458	-13065.81445	-13047.06934	50.21181608	18.75335218	8.0215	0	0	0	4449	299.94245	-13056.44189																	17.416636
	25610774.64	300.0052033	-13117.79395	-0.034263249	2.87E-05	1	0.999253354	40.02988815	2.002185576	16.61999762	-2.764164852	-0.487563097	25	-0.000214492	-0.253540307	-0.000382556	300.0043945	300.006012	-13127.61621	-13107.97168	50.31420941	18.75057607	8.02395	0	0	0	4449	299.93755	-13117.79395																	17.047815
	25610776.58	300.0053558	-13156.67041	-0.034393533	2.65E-05	1	0.999253354	40.02988815	2.002125928	16.61999762	-2.77455432	-0.489643728	25	-0.000237375	-0.254504362	-0.000406078	300.0049438	300.0057678	-13166.90625	-13146.43457	50.110986	18.75198956	8.02395	0	0	0	4449	299.93535	-13156.67041																	15.941451
	25610779.63	300.0057068	-13217.81689	-0.034585704	2.96E-05	1	0.999253354	40.02988815	2.002129666	16.61999762	-2.790087758	-0.492233051	25	-0.000225182	-0.255926393	-0.000394829	300.0056152	300.0057983	-13227.15332	-13208.48047	50.28528916	18.75192262	8.0166	0	0	0	4449	299.93135	-13217.81689																	17.047815
	25610781.59	300.006012	-13256.74072	-0.03470962	2.19E-05	1	0.999253354	40.02988815	2.002094936	16.61999762	-2.800024419	-0.494065288	25	-0.000233035	-0.256843335	-0.000403288	300.0056152	300.0064087	-13267.02539	-13246.45605	50.23604656	18.75196642	8.0215	0	0	0	4449	299.93125	-13256.74072																	15.941451
	25610784.57	300.0055237	-13316.92773	-0.034895017	2.18E-05	1	0.999253354	40.02988815	2.002173225	16.61999762	-2.815061939	-0.496856622	25	-0.00024655	-0.258215227	-0.000417715	300.0054016	300.0056458	-13326.42188	-13307.43359	50.21572422	18.75123285	8.01415	0	0	0	4449	299.9246	-13316.92773																	15.941451
	25610786.61	300.0056916	-13357.60254	-0.03501499	1.31E-05	1	0.999253354	40.02988815	2.002197995	16.61999762	-2.824789534	-0.498480917	25	-0.000239161	-0.259103005	-0.000410912	300.0055237	300.0058594	-13366.90234	-13348.30273	50.36736015	18.75056171	8.0166	0	0	0	4449	299.92745	-13357.60254																	15.941451
	25610789.6	300.0048828	-13417.42334	-0.035192239	2.62E-05	1	0.999253354	40.02988815	2.002238382	16.61999762	-2.83912022	-0.501146798	25	-0.000252559	-0.260414604	-0.000425178	300.0047302	300.0050354	-13427.26953	-13407.57715	50.2782545	18.75013517	8.0313	0	0	0	4449	299.92515	-13417.42334																	17.047815
	25610791.56	300.0039826	-13456.70068	-0.035306629	2.46E-05	1	0.999253354	40.02988815	2.002232871	16.61999762	-2.848384345	-0.502528582	25	-0.000230834	-0.261261087	-0.000404013	300.0038452	300.0041199	-13466.55957	-13446.8418	50.28059939	18.75039224	8.0068	0	0	0	4449	299.92605	-13456.70068																	17.785473
	25610794.57	300.0044708	-13516.87402	-0.0354755	2.09E-05	1	0.999253354	40.02988815	2.002154965	16.61999762	-2.86187003	-0.505094618	25	-0.000248558	-0.262510676	-0.000422564	300.0040588	300.0048828	-13526.63574	-13507.1123	50.19227536	18.75027722	8.02395	0	0	0	4449	299.92485	-13516.87402																	15.941451
	25610796.57	300.0046387	-13556.9541	-0.035587992	1.69E-05	1	0.999253354	40.02988815	2.002162241	16.61999762	-2.870979022	-0.506560609	25	-0.000236747	-0.2633431	-0.000411302	300.0039063	300.0053711	-13567.43262	-13546.47559	50.27669124	18.75135757	8.01905	0	0	0	4449	299.92725	-13556.9541																	15.941451
	25610799.58	300.0044403	-13617.05518	-0.035750615	2.40E-05	1	0.999253354	40.02988815	2.00216144	16.61999762	-2.884098721	-0.508866411	25	-0.000237024	-0.264546476	-0.000412375	300.0039978	300.0048828	-13627.04785	-13607.0625	50.21103445	18.75150225	8.02395	0	0	0	4449	299.9262	-13617.05518																	17.047815
	25610801.57	300.0039215	-13657.54736	-0.035858208	2.31E-05	1	0.999253354	40.02988815	2.002210507	16.61999762	-2.892838558	-0.510453565	25	-0.000241751	-0.265342645	-0.000417629	300.0037231	300.0041199	-13668.35449	-13646.74023	50.22588539	18.75054464	8.0264	0	0	0	4449	299.92615	-13657.54736																	17.047815
	25610804.56	300.003418	-13717.24805	-0.036013323	2.03E-05	1	0.999253354	40.02988815	2.002221422	16.61999762	-2.905360138	-0.51270629	25	-0.000246647	-0.266490461	-0.000423282	300.0033569	300.003479	-13726.85156	-13707.64453	50.22275887	18.74986221	8.01905	0	0	0	4449	299.9289	-13717.24805																	17.047815
	25610806.61	300.0024567	-13757.97168	-0.03611528	2.72E-05	1	0.999253354	40.02988815	2.002167373	16.61999762	-2.913519085	-0.514096061	25	-0.000242896	-0.267244932	-0.00042003	300.0020142	300.0028992	-13767.98828	-13747.95508	50.35485409	18.75069707	8.0313	0	0	0	4449	299.929	-13757.97168																	17.416636
	25610809.58	300.0026245	-13817.59863	-0.03626723	2.32E-05	1	0.999253354	40.02988815	2.00215765	16.61999762	-2.925751467	-0.516326317	25	-0.000250309	-0.268369318	-0.000428186	300.0025024	300.0027466	-13827.36035	-13807.83691	50.40487832	18.75227581	8.01905	0	0	0	4449	299.92795	-13817.59863																	17.047815
	25610811.57	300.0021363	-13857.37402	-0.036367622	2.49E-05	1	0.999253354	40.02988815	2.002083051	16.61999762	-2.933769484	-0.517604001	25	-0.00023879	-0.269112211	-0.000417157	300.0017395	300.002533	-13867.33008	-13847.41797	50.27903613	18.75269436	8.01905	0	0	0	4449	299.93005	-13857.37402																	17.047815
	25610814.54	300.001175	-13917.54736	-0.036512845	1.20E-05	1	0.999253354	40.02988815	2.00202499	16.61999762	-2.945392037	-0.519720002	25	-0.000245569	-0.270186829	-0.000424644	300.0011597	300.0011902	-13927.8916	-13907.20313	50.29779521	18.75401872	8.0117	0	0	0	4449	299.9328	-13917.54736																	17.047815
	25610816.55	300.0005951	-13957.32324	-0.036606909	2.79E-05	1	0.999253354	40.02988815	2.002090028	16.61999762	-2.953045074	-0.521225618	25	-0.000260012	-0.27088288	-0.000439547	300.0001526	300.0010376	-13967.57129	-13947.0752	50.30482987	18.75270943	8.02885	0	0	0	4449	299.93285	-13957.32324																	17.047815
	25610818.71	300.0006409	-14000.68506	-0.036701975	2.34E-05	1	0.999253354	40.02988815	2.002047122	16.61999762	-2.960677862	-0.522429443	25	-0.000247931	-0.271586356	-0.000427932	300.0006104	300.0006714	-14011.30957	-13990.06055	50.28763404	18.75354966	8.02395	0	0	0	4449	299.9321	-14000.68506																	17.785473
	25610821.57	300.0000916	-14057.79443	-0.036838727	2.48E-05	1	0.999253354	40.02988815	2.002154299	16.61999762	-2.971853718	-0.5244451	25	-0.000252738	-0.27259829	-0.000433406	299.9998474	300.0003357	-14067.51953	-14048.06934	50.15319394	18.75190847	8.01905	0	0	0	4449	299.934	-14057.79443																	17.047815
	25610824.54	299.9993744	-14116.89893	-0.036976489	2.36E-05	1	0.999253354	40.02988815	2.002070365	16.61999762	-2.982841628	-0.526422229	25	-0.000257073	-0.273617707	-0.000438414	299.999176	299.9995728	-14126.52637	-14107.27148	50.2727831	18.75307882	8.0313	0	0	0	4449	299.93385	-14116.89893																	17.047815
	25610826.63	299.9989625	-14159.30029	-0.037066603	2.63E-05	1	0.999253354	40.02988815	2.002145798	16.61999762	-2.9902083	-0.527782092	25	-0.000263017	-0.274284529	-0.0004448	299.9983521	299.9995728	-14168.68555	-14149.91504	50.32437058	18.75491645	8.02395	0	0	0	4449	299.93235	-14159.30029																	15.941451
	25610829.56	299.9987793	-14217.8335	-0.037195017	1.90E-05	1	0.999253354	40.02988815	2.002200692	16.61999762	-3.000661775	-0.529534843	25	-0.000255708	-0.275234768	-0.000438128	299.9985046	299.999054	-14228.61621	-14207.05078	50.27590961	18.75242326	8.03615	0	0	0	4449	299.9199	-14217.8335																	17.047815
	25610831.54	299.9980927	-14257.30469	-0.037281526	1.69E-05	1	0.999253354	40.02988815	2.002212775	16.61999762	-3.007665855	-0.530725607	25	-0.000252279	-0.275874923	-0.000435121	299.9980469	299.9981384	-14267.10254	-14247.50684	50.32515221	18.75388739	8.0215	0	0	0	4449	299.92235	-14257.30469																	17.785473
	25610834.64	299.9987336	-14319.6543	-0.037406705	6.90E-06	1	0.999253354	40.02988815	2.002261472	16.61999762	-3.01782099	-0.532597436	25	-0.000260239	-0.276801213	-0.000443687	299.9981995	299.9992676	-14328.46777	-14310.84082	50.47366163	18.75160402	8.02395	0	0	0	4449	299.92915	-14319.6543																	15.941451
	25610836.63	299.9981079	-14359.35693	-0.03748849	1.79E-05	1	0.999253354	40.02988815	2.002255098	16.61999762	-3.024433691	-0.533625092	25	-0.000248414	-0.277406419	-0.000432259	299.9976501	299.9985657	-14370.13965	-14348.57422	50.48616769	18.75061042	8.01415	0	0	0	4449	299.9333	-14359.35693																	17.047815
	25610839.57	299.9979859	-14418.55908	-0.037608147	1.33E-05	1	0.999253354	40.02988815	2.002223401	16.61999762	-3.034062158	-0.535201727	25	-0.000238344	-0.27829186	-0.000422769	299.9975586	299.9984131	-14429.00098	-14408.11719	50.37673969	18.75133442	8.0313	0	0	0	4449	299.9404	-14418.55908																	17.785473
	25610841.53	299.9979859	-14457.56836	-0.037689929	2.16E-05	1	0.999253354	40.02988815	2.002155999	16.61999762	-3.040509311	-0.536650678	25	-0.000266589	-0.278897012	-0.000451415	299.9978333	299.9981384	-14468.29004	-14446.84668	50.20947119	18.75241254	8.0288	0	0	0	4449	299.93775	-14457.56836																	17.047815
	25610844.55	299.9972382	-14517.70557	-0.037809522	1.69E-05	1	0.999253354	40.02988815	2.002131057	16.61999762	-3.050153588	-0.53816061	25	-0.000250337	-0.279781986	-0.000435742	299.9970093	299.997467	-14526.68945	-14508.72168	50.21025282	18.75374829	8.0313	0	0	0	4449	299.94555	-14517.70557																	15.941451
	25610846.54	299.998169	-14557.82178	-0.037884667	1.97E-05	1	0.999253354	40.02988815	2.002082711	16.61999762	-3.056140627	-0.539244068	25	-0.000253246	-0.280338039	-0.000439021	299.9978943	299.9984436	-14567.29199	-14548.35156	50.2618403	18.75210321	8.0166	0	0	0	4449	299.94165	-14557.82178																	15.941451
	25610849.64	299.9973755	-14619.74609	-0.037998433	2.21E-05	1	0.999253354	40.02988815	2.002098314	16.61999762	-3.065348387	-0.540825051	25	-0.000250126	-0.281179892	-0.000436453	299.9971619	299.9975891	-14631.59863	-14607.89355	50.41503949	18.75237854	8.0166	0	0	0	4449	299.94715	-14619.74609																	17.047815
	25610851.7	299.9974976	-14661.2959	-0.038074114	2.20E-05	1	0.999253354	40.02988815	2.00221876	16.61999762	-3.071605929	-0.542069062	25	-0.000263078	-0.281739899	-0.000449774	299.996521	299.9984741	-14671.37305	-14651.21875	50.32358895	18.75111292	8.02395	0	0	0	4449	299.94735	-14661.2959																	17.785473
	25610854.53	299.9975739	-14718.18799	-0.03818486	2.81E-05	1	0.999253354	40.02988815	2.002234136	16.61999762	-3.080561894	-0.543655575	25	-0.000264377	-0.282559399	-0.000451615	299.9972229	299.9979248	-14727.85254	-14708.52344	50.27200147	18.75118871	8.01905	0	0	0	4449	299.94625	-14718.18799																	17.047815
	25610856.53	299.9976197	-14757.97607	-0.038257745	1.82E-05	1	0.999253354	40.02988815	2.002225391	16.61999762	-3.086431711	-0.544675481	25	-0.000263459	-0.283098729	-0.000451054	299.9964905	299.9987488	-14768.60059	-14747.35156	50.24386284	18.75128987	8.0264	0	0	0	4449	299.9447	-14757.97607																	15.941451
	25610858.66	299.99823	-14800.98438	-0.038330371	2.44E-05	1	0.999253354	40.02988815	2.002240747	16.61999762	-3.092310794	-0.545727857	25	-0.000265282	-0.283636136	-0.000453233	299.99823	299.99823	-14812.33789	-14789.63086	50.42129252	18.75067417	8.02395	0	0	0	4449	299.9422	-14800.98438																	17.047815
	25610861.6	299.9986725	-14859.50488	-0.038435992	2.82E-05	1	0.999253354	40.02988815	2.002249407	16.61999762	-3.100849879	-0.547203498	25	-0.000263228	-0.284417706	-0.000451695	299.99823	299.999115	-14869.5459	-14849.46387	50.42754555	18.75101154	8.0264	0	0	0	4449	299.9424	-14859.50488																	17.047815
	25610864.49	299.997879	-14917.51514	-0.038540577	1.67E-05	1	0.999253354	40.02988815	2.002200812	16.61999762	-3.109195524	-0.548793545	25	-0.00027438	-0.285191616	-0.000463359	299.9975891	299.9981689	-14927.82422	-14907.20605	50.2180691	18.75119181	8.0386	0	0	0	4449	299.9412	-14917.51514																	15.941451
	25610866.6	299.9979859	-14960.31738	-0.03860888	2.75E-05	1	0.999253354	40.02988815	2.002185492	16.61999762	-3.114725953	-0.549517593	25	-0.000252439	-0.285697059	-0.000441754	299.9977722	299.9981995	-14970.46777	-14950.16699	50.32124407	18.75287174	8.0264	0	0	0	4449	299.9388	-14960.31738																	17.047815
	25610869.52	299.9989167	-15018.59521	-0.038711269	1.57E-05	1	0.999253354	40.02988815	2.002153362	16.61999762	-3.122918083	-0.55108079	25	-0.000263598	-0.286454697	-0.000453413	299.9985962	299.9992371	-15027.72461	-15009.46582	50.31499104	18.75251922	8.0386	0	0	0	4449	299.93825	-15018.59521																	15.941451
	25610871.54	299.9987793	-15058.26074	-0.03877966	2.38E-05	1	0.999253354	40.02988815	2.002225904	16.61999762	-3.128538655	-0.5521008	25	-0.000266572	-0.286960775	-0.000456721	299.9985352	299.9990234	-15068.69043	-15047.83105	50.39862529	18.75296727	8.0362	0	0	0	4449	299.93765	-15058.26074																	15.941451
	25610874.53	299.9989014	-15118.54492	-0.038875941	1.73E-05	1	0.999253354	40.02988815	2.002271942	16.61999762	-3.136373731	-0.553490163	25	-0.000267832	-0.287673232	-0.00045845	299.9988708	299.9989319	-15129.61914	-15107.4707	50.4236374	18.75145727	8.02885	0	0	0	4449	299.9389	-15118.54492																	17.785473
	25610876.52	299.9987793	-15158.51416	-0.038938828	2.12E-05	1	0.999253354	40.02988815	2.002296195	16.61999762	-3.141489325	-0.554358827	25	-0.000265231	-0.288138583	-0.000456157	299.9986572	299.9989014	-15167.5459	-15149.48242	50.25871379	18.75074256	8.0215	0	0	0	4449	299.93605	-15158.51416																	17.785473
	25610879.53	300.0000153	-15218.59131	-0.039038333	1.98E-05	1	0.999253354	40.02988815	2.002345767	16.61999762	-3.149599738	-0.555740933	25	-0.000261543	-0.288874889	-0.000452957	299.9996948	300.0003357	-15228.32813	-15208.85449	50.29154218	18.75113278	8.0337	0	0	0	4449	299.9346	-15218.59131																	15.941451
	25610881.57	299.9993744	-15259.65479	-0.039099957	3.02E-05	1	0.999253354	40.02988815	2.002178786	16.61999762	-3.154334083	-0.55649761	25	-0.000254959	-0.289330901	-0.000446672	299.9992981	299.9994507	-15271.11816	-15248.19141	50.20009165	18.75260365	8.02885	0	0	0	4449	299.9373	-15259.65479																	15.941451
	25610883.67	299.9992523	-15301.4248	-0.039163875	1.95E-05	1	0.999253354	40.02988815	2.002134595	16.61999762	-3.159420184	-0.557418141	25	-0.000257443	-0.289803885	-0.000449468	299.9989929	299.9995117	-15311.52637	-15291.32324	50.30873801	18.75498027	8.02885	0	0	0	4449	299.9364	-15301.4248																	17.785473
	25610886.64	299.9993439	-15361.2583	-0.039254636	2.31E-05	1	0.999253354	40.02988815	2.002282513	16.61999762	-3.166919474	-0.559009592	25	-0.000281912	-0.290475479	-0.00047438	299.999115	299.9995728	-15370.2666	-15352.25	50.17742442	18.75173284	8.0337	0	0	0	4449	299.93495	-15361.2583																	17.047815
	25610889.51	299.9997254	-15419.20703	-0.039345037	1.95E-05	1	0.999253354	40.02988815	2.002349661	16.61999762	-3.174323554	-0.560261511	25	-0.000277679	-0.291144426	-0.000470579	299.9996033	299.9998474	-15430.24512	-15408.16895	50.36110712	18.7502088	8.041	0	0	0	4449	299.94785	-15419.20703																	17.047815
	25610891.81	300.0007477	-15464.97559	-0.039406116	2.37E-05	1	0.999253354	40.02988815	2.002303103	16.61999762	-3.179228172	-0.560848691	25	-0.000253338	-0.291596406	-0.000446539	300.0004578	300.0010376	-15477.28906	-15452.66211	50.13756137	18.75049714	8.02885	0	0	0	4449	299.94345	-15464.97559																	15.941451
	25610893.88	300.000473	-15505.80908	-0.039465121	1.76E-05	1	0.999253354	40.02988815	2.002354524	16.61999762	-3.184016228	-0.561989429	25	-0.000280053	-0.292033015	-0.000473543	300.0003662	300.0005798	-15514.63477	-15496.9834	50.23604656	18.75079916	8.041	0	0	0	4449	299.94165	-15505.80908																	15.941451
	25610897	299.9997406	-15568.56006	-0.039553023	2.08E-05	1	0.999253354	40.02988815	2.002266981	16.61999762	-3.190996332	-0.563096627	25	-0.000269574	-0.292683482	-0.000463496	299.9993286	300.0001526	-15578.60059	-15558.51953	50.29935847	18.75075256	8.0337	0	0	0	4449	299.9384	-15568.56006																	17.047815
	25610898.99	299.9985199	-15608.34717	-0.039609184	2.34E-05	1	0.999253354	40.02988815	2.002299545	16.61999762	-3.195578807	-0.563893917	25	-0.000268947	-0.293099072	-0.000463144	299.9983215	299.9987183	-15616.91699	-15599.77734	50.32515221	18.75218159	8.041	0	0	0	4449	299.9368	-15608.34717																	15.941451
	25610901.88	299.9995728	-15666.15137	-0.039696711	1.79E-05	1	0.999253354	40.02988815	2.002248984	16.61999762	-3.202553635	-0.565179933	25	-0.000274456	-0.293746738	-0.000469081	299.9994507	299.9996948	-15676.84961	-15655.45313	50.35094595	18.75437137	8.0337	0	0	0	4449	299.93505	-15666.15137																	17.785473
	25610903.86	300.0000153	-15705.78076	-0.039753339	1.73E-05	1	0.999253354	40.02988815	2.002314457	16.61999762	-3.207244142	-0.565878228	25	-0.000263331	-0.294165775	-0.000458233	299.9997559	300.0002747	-15717.62109	-15693.94043	50.48694931	18.75189984	8.0435	0	0	0	4449	299.9346	-15705.78076																	15.941451
	25610906.9	300.0000153	-15766.59863	-0.039835097	2.05E-05	1	0.999253354	40.02988815	2.002318455	16.61999762	-3.213817003	-0.567210752	25	-0.000279248	-0.29477076	-0.000474548	299.9995728	300.0004578	-15776.82227	-15756.375	50.35016432	18.75220502	8.041	0	0	0	4449	299.9337	-15766.59863																	15.941451
	25610908.96	300.0002442	-15808.19824	-0.039891583	2.34E-05	1	0.999253354	40.02988815	2.002235699	16.61999762	-3.218271287	-0.567855808	25	-0.000267093	-0.295188747	-0.000462671	300.0002136	300.0002747	-15818.71387	-15797.68262	50.24464447	18.75293335	8.0386	0	0	0	4449	299.93125	-15808.19824																	15.941451
	25610912.04	300.0009766	-15869.72021	-0.039973741	2.46E-05	1	0.999253354	40.02988815	2.002318345	16.61999762	-3.225006722	-0.5691594	25	-0.000277887	-0.295796686	-0.000473866	300.0007935	300.0011597	-15881.82813	-15857.6123	50.24698936	18.7511452	8.0337	0	0	0	4449	299.93055	-15869.72021																	17.047815
	25610914.23	300.000824	-15913.61768	-0.040056044	2.03E-05	1	0.999253354	40.02988815	2.002260292	16.61999762	-3.231545865	-0.570381358	25	-0.000284504	-0.296405707	-0.000480882	300.0007019	300.000946	-15924.23047	-15903.00488	50.32358895	18.75213063	8.0459	0	0	0	4449	299.93315	-15913.61768																	15.941451
	25610916.5	299.9996948	-15959.21582	-0.040107891	2.46E-05	1	0.999253354	40.02988815	2.002240074	16.61999762	-3.235704009	-0.571077469	25	-0.000281509	-0.296789373	-0.000478141	299.9993591	300.0000305	-15968.96484	-15949.4668	50.31577267	18.75207127	8.03615	0	0	0	4449	299.93315	-15959.21582																	17.785473
	25610919.52	300.0009766	-16019.54785	-0.040186367	2.30E-05	1	0.999253354	40.02988815	2.002289375	16.61999762	-3.242161199	-0.571922831	25	-0.000255887	-0.297370086	-0.000452899	300.0005493	300.0014038	-16029.50391	-16009.5918	50.47209837	18.75241728	8.03615	0	0	0	4449	299.936	-16019.54785																	17.785473
	25610921.64	300.0012818	-16062.11963	-0.040236523	1.66E-05	1	0.999253354	40.02988815	2.002337382	16.61999762	-3.246253766	-0.572810271	25	-0.00027093	-0.297741221	-0.000468186	300.0011902	300.0013733	-16073.48535	-16050.75391	50.32046244	18.75045776	8.03615	0	0	0	4449	299.9357	-16062.11963																	17.047815
	25610923.64	300.0001984	-16102.19824	-0.040288885	2.06E-05	1	0.999253354	40.02988815	2.002224432	16.61999762	-3.250317442	-0.573445357	25	-0.000263992	-0.298128699	-0.000461505	299.9996338	300.0007629	-16113.625	-16090.77148	50.15397556	18.7518882	8.0337	0	0	0	4449	299.9337	-16102.19824																	17.785473
	25610926.62	299.9997559	-16161.85059	-0.0403626	1.39E-05	1	0.999253354	40.02988815	2.002244427	16.61999762	-3.256297834	-0.574486492	25	-0.000263236	-0.298674176	-0.000461106	299.9995728	299.999939	-16173.16797	-16150.5332	50.26418519	18.75216227	8.0459	0	0	0	4449	299.93625	-16161.85059																	17.047815
	25610928.57	299.9988404	-16201.06592	-0.040415937	2.65E-05	1	0.999253354	40.02988815	2.002272061	16.61999762	-3.260616717	-0.575408102	25	-0.000277788	-0.29906886	-0.000475918	299.9987793	299.9989014	-16210.21973	-16191.91211	50.55573262	18.7527512	8.04345	0	0	0	4449	299.93715	-16201.06592																	17.047815
	25610931.64	299.9987946	-16262.31006	-0.040491229	2.32E-05	1	0.999253354	40.02988815	2.002204299	16.61999762	-3.266578115	-0.576503859	25	-0.000282198	-0.299626	-0.000480695	299.9985962	299.9989929	-16270.32129	-16254.29883	50.34547455	18.75255753	8.04105	0	0	0	4449	299.93595	-16262.31006																	17.047815
	25610933.73	299.9990235	-16304.35791	-0.040541294	1.71E-05	1	0.999253354	40.02988815	2.002181262	16.61999762	-3.270583781	-0.577195405	25	-0.00028118	-0.299996472	-0.00047992	299.9984131	299.9996338	-16314.32617	-16294.38965	50.34000315	18.75447819	8.0435	0	0	0	4449	299.9375	-16304.35791																	17.785473
	25610936.58	299.9981385	-16361.28662	-0.040614962	2.05E-05	1	0.999253354	40.02988815	2.002284496	16.61999762	-3.276695824	-0.578228323	25	-0.000277626	-0.300541612	-0.000476723	299.9978333	299.9984436	-16369.73535	-16352.83789	50.40097018	18.75214406	8.0435	0	0	0	4449	299.9394	-16361.28662																	17.785473
	25610938.67	299.9977875	-16403.15332	-0.040665374	2.25E-05	1	0.999253354	40.02988815	2.00228659	16.61999762	-3.280739735	-0.579097418	25	-0.000291801	-0.300914641	-0.000491145	299.9976196	299.9979553	-16413.81445	-16392.49219	50.18524071	18.75341339	8.04345	0	0	0	4449	299.9376	-16403.15332																	15.941451
	25610941.57	299.9973908	-16461.44238	-0.040733869	2.61E-05	1	0.999253354	40.02988815	2.00228667	16.61999762	-3.286269729	-0.580050376	25	-0.000290234	-0.301421489	-0.000489912	299.9970703	299.9977112	-16473.03906	-16449.8457	50.36032549	18.75041721	8.0313	0	0	0	4449	299.9371	-16461.44238																	17.047815
	25610944.53	299.9980774	-16520.42578	-0.040806086	1.31E-05	1	0.999253354	40.02988815	2.002229051	16.61999762	-3.292040493	-0.580863686	25	-0.000272491	-0.301955887	-0.000472521	299.9972839	299.9988708	-16530.73438	-16510.11719	50.33765827	18.75325372	8.04835	0	0	0	4449	299.93765	-16520.42578																	15.941451
	25610946.54	299.9981995	-16560.90625	-0.040852222	1.97E-05	1	0.999253354	40.02988815	2.002335128	16.61999762	-3.295916049	-0.581623976	25	-0.000279603	-0.302297279	-0.000479857	299.9976501	299.9987488	-16573.11133	-16548.70117	50.21963236	18.75235825	8.0435	0	0	0	4449	299.93845	-16560.90625																	17.416636
	25610948.54	299.9976655	-16600.80273	-0.040899152	2.79E-05	1	0.999253354	40.02988815	2.002305853	16.61999762	-3.299652674	-0.582305266	25	-0.000281878	-0.302644558	-0.000482355	299.9969788	299.9983521	-16610.35742	-16591.24805	50.45021277	18.75302091	8.0508	0	0	0	4449	299.9445	-16600.80273																	17.047815
	25610951.45	299.9988251	-16659.10449	-0.040967491	2.46E-05	1	0.999253354	40.02988815	2.002287635	16.61999762	-3.305128217	-0.583324964	25	-0.000287101	-0.303150237	-0.000487912	299.9983826	299.9992676	-16668.51367	-16649.69531	50.2946687	18.75278001	8.03375	0	0	0	4449	299.94355	-16659.10449																	17.047815
	25610953.56	299.9983978	-16701.34766	-0.041012056	1.29E-05	1	0.999253354	40.02988815	2.002313115	16.61999762	-3.308806614	-0.583722453	25	-0.000265027	-0.303480025	-0.000466053	299.9981689	299.9986267	-16712.78711	-16689.9082	50.43926997	18.75295396	8.0435	0	0	0	4449	299.94595	-16701.34766																	17.047815
	25610956.67	299.9980927	-16763.63672	-0.041080912	1.84E-05	1	0.999253354	40.02988815	2.002179245	16.61999762	-3.314148542	-0.584676586	25	-0.000266515	-0.303989548	-0.000467879	299.9980469	299.9981384	-16774.27344	-16753	50.44630463	18.75447797	8.0435	0	0	0	4449	299.9425	-16763.63672																	15.941451
	25610958.64	299.9980622	-16802.82813	-0.041126534	2.83E-05	1	0.999253354	40.02988815	2.002243259	16.61999762	-3.317887618	-0.585586126	25	-0.000289038	-0.304327121	-0.000490628	299.9975891	299.9985352	-16813.34375	-16792.3125	50.3165543	18.75352816	8.0508	0	0	0	4449	299.9367	-16802.82813																	17.785473
	25610961.52	299.9974518	-16860.7168	-0.041191699	2.26E-05	1	0.999253354	40.02988815	2.002251426	16.61999762	-3.323209244	-0.586223338	25	-0.000262633	-0.304809353	-0.00046454	299.9971008	299.9978027	-16868.75195	-16852.68164	50.27747287	18.75258242	8.0435	0	0	0	4449	299.93705	-16860.7168																	17.785473
	25610963.63	299.9972077	-16902.9375	-0.041234175	2.70E-05	1	0.999253354	40.02988815	2.002253128	16.61999762	-3.326568008	-0.587231801	25	-0.000299906	-0.305123647	-0.000502021	299.9968262	299.9975891	-16913.95117	-16891.92383	50.36188875	18.75095378	8.0557	0	0	0	4449	299.935	-16902.9375																	17.047815
	25610966.65	299.997345	-16963.74121	-0.041300133	2.41E-05	1	0.999253354	40.02988815	2.002352804	16.61999762	-3.332047458	-0.588198242	25	-0.000300316	-0.305611717	-0.00050275	299.9967651	299.9979248	-16973.70898	-16953.77344	50.27590961	18.75077085	8.04105	0	0	0	4449	299.93775	-16963.74121																	15.941451
	25610968.54	299.9970551	-17001.3418	-0.041343417	9.54E-06	1	0.999253354	40.02988815	2.002365886	16.61999762	-3.33561531	-0.588505284	25	-0.00027192	-0.305932029	-0.000474566	299.9966431	299.997467	-17012.51367	-16990.16992	50.23292005	18.75018629	8.0362	0	0	0	4449	299.93635	-17001.3418																	17.047815
	25610971.83	299.9976807	-17067.27832	-0.041406895	1.82E-05	1	0.999253354	40.02988815	2.002374854	16.61999762	-3.340749571	-0.589419242	25	-0.000273063	-0.306401745	-0.000476017	299.9974976	299.9978638	-17077.11328	-17057.44336	50.40722321	18.75026308	8.0435	0	0	0	4449	299.9374	-17067.27832																	15.941451
	25610973.71	299.9979096	-17104.86426	-0.041451217	2.43E-05	1	0.999253354	40.02988815	2.00235832	16.61999762	-3.344256341	-0.590289523	25	-0.000295733	-0.306729702	-0.000498903	299.9977722	299.9980469	-17114.60156	-17095.12695	50.35641735	18.75171329	8.0508	0	0	0	4449	299.93625	-17104.86426																	15.941451
	25610976.8	299.9983368	-17166.98438	-0.04151566	2.20E-05	1	0.999253354	40.02988815	2.002361782	16.61999762	-3.34943857	-0.591336402	25	-0.000307952	-0.307206557	-0.000511435	299.9977417	299.9989319	-17175.18945	-17158.7793	50.40800483	18.75294946	8.0362	0	0	0	4449	299.9361	-17166.98438																	17.047815
	25610978.68	299.997345	-17204.37598	-0.041553062	1.84E-05	1	0.999253354	40.02988815	2.002384708	16.61999762	-3.352531189	-0.591656937	25	-0.000288177	-0.307483343	-0.000491842	299.9971313	299.9975586	-17215.08594	-17193.66602	50.35329084	18.75161366	8.0362	0	0	0	4449	299.9372	-17204.37598																	17.047815
	25610981.75	299.9967652	-17265.86328	-0.041617928	1.60E-05	1	0.999253354	40.02988815	2.002338083	16.61999762	-3.357660647	-0.592735353	25	-0.000304032	-0.307963334	-0.000508013	299.9966431	299.9968872	-17275.35742	-17256.36914	50.29545033	18.75223589	8.0508	0	0	0	4449	299.93645	-17265.86328																	17.047815
	25610983.57	299.9960022	-17302.10156	-0.041657887	2.18E-05	1	0.999253354	40.02988815	2.002328658	16.61999762	-3.360891278	-0.593177372	25	-0.000292916	-0.308259034	-0.000497089	299.9957581	299.9962463	-17311.4375	-17292.76563	50.31264615	18.7519402	8.05815	0	0	0	4449	299.93835	-17302.10156																	17.416636
	25610986.51	299.9961853	-17361.2168	-0.041717855	2.80E-05	1	0.999253354	40.02988815	2.002344541	16.61999762	-3.365746284	-0.59408488	25	-0.000297844	-0.308702784	-0.000502308	299.9960022	299.9963684	-17372.60742	-17349.82617	50.2618403	18.75249375	8.05325	0	0	0	4449	299.93915	-17361.2168																	17.785473
	25610988.57	299.9952393	-17402.70801	-0.041759509	2.85E-05	1	0.999253354	40.02988815	2.002350928	16.61999762	-3.369167273	-0.594394822	25	-0.000272001	-0.309011042	-0.000476668	299.9949646	299.9955139	-17413.06445	-17392.35156	50.2782545	18.7525758	8.0484	0	0	0	4449	299.9393	-17402.70801																	17.047815
	25610991.5	299.9962159	-17461.44727	-0.041819042	1.90E-05	1	0.999253354	40.02988815	2.002400215	16.61999762	-3.374001612	-0.595528699	25	-0.000297386	-0.309451541	-0.000502341	299.9957886	299.9966431	-17470.58789	-17452.30664	50.30717475	18.75216726	8.0484	0	0	0	4449	299.93995	-17461.44727																	17.785473
	25610993.48	299.9959412	-17500.97949	-0.041856449	8.86E-06	1	0.999253354	40.02988815	2.00237205	16.61999762	-3.3770017	-0.595897833	25	-0.000283386	-0.309728359	-0.000488524	299.9954834	299.9963989	-17511.43359	-17490.52539	50.37439481	18.75136378	8.04595	0	0	0	4449	299.93985	-17500.97949																	17.047815
	25611013.66	299.9600525	-17904.98242	0		2				16.62999719							299.9600525	299.9600525	-17904.98242	-17904.98242							4449	299.9499	-17904.98242																	15.941451
	25611027.01	299.9500732	-18172.42188	-0.042477212	1.40E-05	1	0.999253354	40.02988815	2.002254744	16.61999762	-3.426874835	-0.60483751	25	-0.000300029	-0.314322299	-0.00050815	299.9500732	299.9500732	-18174.26953	-18170.57422	50.24698936	18.75063367	8.041	0	0	0	4449	299.97915	-18172.42188																	17.047815
	25611028.48	299.9511414	-18201.80469	-0.042509711	2.34E-05	1	0.999253354	40.02988815	2.002371066	16.61999762	-3.429704843	-0.605230035	25	-0.000290747	-0.314562782	-0.000499025	299.9507751	299.9515076	-18210.93359	-18192.67578	50.18758559	18.74810793	8.05325	0	0	0	4449	299.98135	-18201.80469																	17.416636
	25611031.48	299.9556275	-18262.25684	-0.042563819	2.06E-05	1	0.999253354	40.02988815	2.002269542	16.61999762	-3.433899594	-0.605994765	25	-0.000293308	-0.314963124	-0.000501839	299.9554138	299.9558411	-18271.51953	-18252.99414	49.99843149	18.75093662	8.05815	0	0	0	4449	299.99285	-18262.25684																	17.047815
	25611033.48	299.958313	-18302.7627	-0.042596559	1.54E-05	1	0.999253354	40.02988815	2.002247118	16.61999762	-3.436549313	-0.606196435	25	-0.000269883	-0.315205391	-0.000478569	299.9576111	299.9590149	-18313.5332	-18291.99219	50.08441063	18.75008633	8.0508	0	0	0	4449	299.9977	-18302.7627																	17.416636
	25611036.66	299.9621887	-18365.81641	-0.042650156	2.40E-05	1	0.999253354	40.02988815	2.002357301	16.61999762	-3.441051887	-0.607000116	25	-0.000271069	-0.315601956	-0.000480011	299.9613037	299.9630737	-18376.08789	-18355.54492	49.93355632	18.74896387	8.0606	0	0	0	4449	300.0023	-18365.81641																	17.416636
	25611038.43	299.9631653	-18401.42188	-0.042686897	1.53E-05	1	0.999253354	40.02988815	2.002356467	16.61999762	-3.443971738	-0.607767438	25	-0.000293747	-0.315873805	-0.000502863	299.9625854	299.9637451	-18411.99805	-18390.8457	50.24855262	18.74844784	8.0459	0	0	0	4449	300.00785	-18401.42188																	17.047815
	25611041.4	299.9659577	-18460.39355	-0.04273285	2.86E-05	1	0.999253354	40.02988815	2.002349411	16.61999762	-3.44766744	-0.608419185	25	-0.00029403	-0.316213822	-0.000503364	299.96521	299.9667053	-18470.17969	-18450.60742	50.19618351	18.74851097	8.0459	0	0	0	4449	300.0123	-18460.39355																	15.941451
	25611043.52	299.9672852	-18503.19531	-0.04277029	1.52E-05	1	0.999253354	40.02988815	2.002320997	16.61999762	-3.450628577	-0.609016394	25	-0.000300931	-0.316490857	-0.000510445	299.9666138	299.9679565	-18513.33398	-18493.05664	50.07190457	18.74895985	8.0581	0	0	0	4449	300.01385	-18503.19531																	17.047815
	25611046.66	299.9696045	-18566.06934	-0.042820844	1.88E-05	1	0.999253354	40.02988815	2.002321598	16.61999762	-3.454724416	-0.609642213	25	-0.000292654	-0.316864926	-0.000502414	299.9685974	299.9706116	-18575.42969	-18556.70898	50.2727831	18.74825698	8.05325	0	0	0	4449	300.01345	-18566.06934																	15.941451
	25611048.61	299.9724732	-18605.10254	-0.042852175	3.29E-05	1	0.999253354	40.02988815	2.002349565	16.61999762	-3.457331358	-0.609905699	25	-0.000275384	-0.317096751	-0.000485299	299.9715271	299.9734192	-18615.57031	-18594.63477	50.20321816	18.74654988	8.0606	0	0	0	4449	300.0112	-18605.10254																	17.047815
	25611051.51	299.974411	-18663.45313	-0.042903926	3.61E-05	1	0.999253354	40.02988815	2.002361844	16.61999762	-3.461507065	-0.610758063	25	-0.000286013	-0.317479679	-0.000496179	299.9742737	299.9745483	-18672.82617	-18654.08008	50.00624777	18.74728795	8.0679	0	0	0	4449	300.01105	-18663.45313																	17.785473
	25611053.49	299.9759522	-18703.00977	-0.042936774	2.28E-05	1	0.999253354	40.02988815	2.002400767	16.61999762	-3.46418975	-0.611416644	25	-0.000302709	-0.317722718	-0.000513035	299.9754944	299.9764099	-18711.75	-18694.26953	50.18914885	18.74788431	8.06305	0	0	0	4449	300.00835	-18703.00977																	17.416636
	25611056.52	299.9785462	-18763.36523	-0.042986529	2.37E-05	1	0.999253354	40.02988815	2.002430264	16.61999762	-3.468244877	-0.612177252	25	-0.000307052	-0.318090869	-0.000517623	299.977356	299.9797363	-18773.28516	-18753.44531	50.31342778	18.74728267	8.06545	0	0	0	4449	300.00455	-18763.36523																	17.416636
	25611058.55	299.9803925	-18803.99219	-0.043018485	1.03E-05	1	0.999253354	40.02988815	2.002396392	16.61999762	-3.470753571	-0.612698493	25	-0.000314255	-0.31832731	-0.000524984	299.9797363	299.9810486	-18816.53711	-18791.44727	50.16413674	18.74797183	8.0606	0	0	0	4449	300.0008	-18803.99219																	17.047815
	25611061.58	299.9823609	-18864.84668	-0.043068124	2.20E-05	1	0.999253354	40.02988815	2.002409898	16.61999762	-3.474795126	-0.613326776	25	-0.00030704	-0.318694614	-0.000518013	299.9819031	299.9828186	-18876.17578	-18853.51758	50.32827872	18.74920587	8.0606	0	0	0	4449	299.9961	-18864.84668																	15.941451
	25611063.58	299.9841309	-18905.23047	-0.043100222	2.14E-05	1	0.999253354	40.02988815	2.002464856	16.61999762	-3.477485919	-0.613741537	25	-0.000301915	-0.318932119	-0.000513046	299.9840698	299.9841919	-18914.10547	-18896.35547	50.22823027	18.74819303	8.0581	0	0	0	4449	299.9925	-18905.23047																	15.941451
	25611066.81	299.9865418	-18969.61035	-0.043147709	2.43E-05	1	0.999253354	40.02988815	2.002421006	16.61999762	-3.481262492	-0.614301498	25	-0.000292769	-0.319283492	-0.000504133	299.9855957	299.9874878	-18978.5332	-18960.6875	50.26965659	18.74894309	8.07035	0	0	0	4449	299.9905	-18969.61035																	17.785473
	25611068.62	299.9873505	-19005.92188	-0.043181193	2.81E-05	1	0.999253354	40.02988815	2.002349064	16.61999762	-3.483843944	-0.614760978	25	-0.000293347	-0.31953126	-0.000504876	299.9867859	299.987915	-19014.56445	-18997.2793	50.32515221	18.74837565	8.05815	0	0	0	4449	299.98645	-19005.92188																	17.047815
	25611071.45	299.9884033	-19062.89844	-0.043226803	2.18E-05	1	0.999253354	40.02988815	2.002436263	16.61999762	-3.487642814	-0.615582283	25	-0.000307071	-0.319868747	-0.000518836	299.9880676	299.988739	-19071.48047	-19054.31641	50.17038976	18.74947571	8.04835	0	0	0	4449	299.96885	-19062.89844																	17.047815
	25611073.38	299.990036	-19101.15527	-0.043258434	2.18E-05	1	0.999253354	40.02988815	2.002430776	16.61999762	-3.49017265	-0.616104454	25	-0.000314025	-0.320102784	-0.000525944	299.989624	299.990448	-19111.76758	-19090.54297	50.11567577	18.74788825	8.07035	0	0	0	4449	299.96795	-19101.15527																	17.785473
	25611076.37	299.9913788	-19161.4375	-0.043303455	2.54E-05	1	0.999253354	40.02988815	2.002479167	16.61999762	-3.493905604	-0.616645254	25	-0.000303844	-0.32043593	-0.000515982	299.9907837	299.9919739	-19171.91602	-19150.95898	50.40565995	18.74623686	8.0655	0	0	0	4449	299.96705	-19161.4375																	17.047815
	25611078.77	299.9931336	-19209.07813	-0.04333803	2.16E-05	1	0.999253354	40.02988815	2.002473975	16.61999762	-3.496670292	-0.617227572	25	-0.000312485	-0.320691748	-0.000524788	299.9927673	299.9934998	-19219.39844	-19198.75781	50.36892341	18.7479748	8.05815	0	0	0	4449	299.96925	-19209.07813																	17.047815
	25611081.6	299.9953003	-19265.82324	-0.043386014	1.92E-05	1	0.999253354	40.02988815	2.002407755	16.61999762	-3.500433173	-0.617880394	25	-0.00031182	-0.321046804	-0.000524355	299.9951172	299.9954834	-19276.11914	-19255.52734	50.15163068	18.74894031	8.0508	0	0	0	4449	299.9705	-19265.82324																	15.941451
	25611083.54	299.995163	-19304.93066	-0.043415075	1.44E-05	1	0.999253354	40.02988815	2.002525597	16.61999762	-3.50297975	-0.618298768	25	-0.000309258	-0.32126185	-0.000521937	299.9951172	299.9952087	-19315.67773	-19294.18359	50.24464447	18.74745548	8.05815	0	0	0	4449	299.96695	-19304.93066																	17.047815
	25611086.71	299.996811	-19367.91211	-0.043458179	2.15E-05	1	0.999253354	40.02988815	2.002543732	16.61999762	-3.506539056	-0.618625736	25	-0.000282776	-0.321580814	-0.00049566	299.99646	299.9971619	-19378.16016	-19357.66406	50.20556305	18.74756212	8.05815	0	0	0	4449	299.9709	-19367.91211																	17.047815
	25611088.67	299.9969025	-19407.53027	-0.043489735	2.57E-05	1	0.999253354	40.02988815	2.0025144	16.61999762	-3.509003541	-0.61925218	25	-0.000300026	-0.321814306	-0.000513066	299.9966431	299.9971619	-19416.35547	-19398.70508	50.2016549	18.74705275	8.0508	0	0	0	4449	299.96645	-19407.53027																	17.047815
	25611091.69	299.9977265	-19467.88672	-0.043534082	1.25E-05	1	0.999253354	40.02988815	2.002426065	16.61999762	-3.512454054	-0.619742566	25	-0.00028979	-0.322142465	-0.000503046	299.9975281	299.9979248	-19475.48438	-19460.28906	50.15710208	18.74848872	8.05815	0	0	0	4449	299.96685	-19467.88672																	17.416636
	25611093.5	299.9978485	-19503.99023	-0.043564849	2.31E-05	1	0.999253354	40.02988815	2.002460768	16.61999762	-3.514921739	-0.620605595	25	-0.000328034	-0.322370111	-0.000541436	299.9975891	299.9981079	-19513.67969	-19494.30078	50.39940692	18.7486974	8.0703	0	0	0	4449	299.9684	-19503.99023																	15.941451
	25611096.37	299.998703	-19561.75781	-0.04361017	1.39E-05	1	0.999253354	40.02988815	2.002510421	16.61999762	-3.518711257	-0.620981823	25	-0.000302329	-0.322705479	-0.000515952	299.9985657	299.9988403	-19571.61719	-19551.89844	50.0508006	18.74743897	8.063	0	0	0	4449	299.96675	-19561.75781																	17.416636
	25611098.35	300	-19601.29004	-0.043639522	1.84E-05	1	0.999253354	40.02988815	2.002450542	16.61999762	-3.520974525	-0.621407848	25	-0.000304901	-0.322922669	-0.000518666	299.9999084	300.0000916	-19612.04883	-19590.53125	50.32280733	18.74785658	8.0679	0	0	0	4449	299.96805	-19601.29004																	17.047815
	25611101.41	300.0009766	-19662.76367	-0.043684915	2.37E-05	1	0.999253354	40.02988815	2.002435603	16.61999762	-3.524599338	-0.622120468	25	-0.000311703	-0.323258549	-0.000525688	300.0009155	300.0010376	-19674.62891	-19650.89844	50.45959232	18.75016291	8.063	0	0	0	4449	299.9667	-19662.76367																	17.785473
	25611103.4	300.000473	-19702.43066	-0.043714115	2.60E-05	1	0.999253354	40.02988815	2.002426904	16.61999762	-3.526944342	-0.62251303	25	-0.000310013	-0.323474629	-0.00052414	300.0003967	300.0005493	-19713.43164	-19691.42969	50.29779521	18.74922801	8.0557	0	0	0	4449	299.966	-19702.43066																	15.941451
	25611106.45	300.0020142	-19763.60156	-0.043755505	1.78E-05	1	0.999253354	40.02988815	2.002496429	16.61999762	-3.530386864	-0.623201085	25	-0.000317461	-0.32378089	-0.000531791	300.0016479	300.0023804	-19773.82422	-19753.37891	50.21103445	18.7485942	8.063	0	0	0	4449	299.96215	-19763.60156																	17.047815
	25611108.74	300.0021057	-19809.64941	-0.043785324	2.36E-05	1	0.999253354	40.02988815	2.002424777	16.61999762	-3.532683573	-0.623539457	25	-0.000311718	-0.324001541	-0.00052619	300.0016174	300.002594	-19821.64844	-19797.65039	50.23839145	18.74992947	8.063	0	0	0	4449	299.96635	-19809.64941																	17.416636
	25611110.85	300.0033112	-19851.68652	-0.043812918	2.38E-05	1	0.999253354	40.02988815	2.002382989	16.61999762	-3.534890491	-0.623629063	25	-0.000285236	-0.324205737	-0.000499844	300.0027771	300.0038452	-19860.13477	-19843.23828	50.23370167	18.75032275	8.0752	0	0	0	4449	299.9634	-19851.68652																	17.785473
	25611113.81	300.0042725	-19911.49512	-0.043857035	2.06E-05	1	0.999253354	40.02988815	2.002320293	16.61999762	-3.538313085	-0.624415531	25	-0.000301773	-0.324532176	-0.000516594	300.0042419	300.004303	-19920.57617	-19902.41406	50.35876224	18.75176569	8.0752	0	0	0	4449	299.9639	-19911.49512																	17.785473
	25611115.81	300.0045319	-19950.90527	-0.043884638	1.93E-05	1	0.999253354	40.02988815	2.002407057	16.61999762	-3.540651796	-0.625031199	25	-0.000320015	-0.324736418	-0.000534971	300.004364	300.0046997	-19960.8125	-19940.99805	50.37517644	18.74883903	8.0703	0	0	0	4449	299.96185	-19950.90527																	15.941451
	25611118.74	300.0053559	-20009.65723	-0.043928248	1.15E-05	1	0.999253354	40.02988815	2.002519448	16.61999762	-3.544359193	-0.625690072	25	-0.000320727	-0.325059115	-0.000535894	300.0050659	300.0056458	-20018.65234	-20000.66211	50.32671547	18.74762686	8.0703	0	0	0	4449	299.9607	-20009.65723																	15.941451
	25611120.76	300.0054017	-20050.41797	-0.043955292	2.09E-05	1	0.999253354	40.02988815	2.00254415	16.61999762	-3.54664556	-0.62572595	25	-0.00028822	-0.325259255	-0.000503518	300.0051575	300.0056458	-20061.58984	-20039.24609	50.34860107	18.74984706	8.0557	0	0	0	4449	299.96155	-20050.41797																	15.941451
	25611124	300.0056153	-20115.16211	-0.044000483	2.48E-05	1	0.999253354	40.02988815	2.002428907	16.61999762	-3.550066483	-0.626508649	25	-0.000304453	-0.325593642	-0.00051997	300.0055237	300.0057068	-20124.65625	-20105.66797	50.27200147	18.75023516	8.07275	0	0	0	4449	299.9606	-20115.16211																	15.941451
	25611125.98	300.0065613	-20154.91309	-0.044027266	1.55E-05	1	0.999253354	40.02988815	2.002515963	16.61999762	-3.55236985	-0.626943205	25	-0.000307135	-0.325791823	-0.000522783	300.0062256	300.006897	-20163.33789	-20146.48828	50.2946687	18.74773634	8.0703	0	0	0	4449	299.9593	-20154.91309																	15.941451
	25611128.88	300.006897	-20212.80176	-0.044066609	1.98E-05	1	0.999253354	40.02988815	2.002519951	16.61999762	-3.555581171	-0.627332407	25	-0.000291619	-0.326082955	-0.000507458	300.0068054	300.0069885	-20220.52148	-20205.08203	50.28059939	18.74917619	8.0752	0	0	0	4449	299.95745	-20212.80176																	17.047815
	25611131.62	300.0063019	-20267.67578	-0.04410788	2.51E-05	1	0.999253354	40.02988815	2.002506856	16.61999762	-3.558880751	-0.627963415	25	-0.000296243	-0.326388356	-0.000512278	300.0059204	300.0066833	-20276.2207	-20259.13086	50.21963236	18.74949428	8.07275	0	0	0	4449	299.96275	-20267.67578																	17.047815
	25611133.42	300.0071564	-20304.07129	-0.044136408	2.37E-05	1	0.999253354	40.02988815	2.002562579	16.61999762	-3.561225399	-0.628680391	25	-0.000323409	-0.326599435	-0.000539581	300.0062256	300.0080872	-20313.00586	-20295.13672	50.19696513	18.74903414	8.0752	0	0	0	4449	299.96225	-20304.07129																	17.047815
	25611136.41	300.0079956	-20363.5166	-0.044175988	1.98E-05	1	0.999253354	40.02988815	2.002616913	16.61999762	-3.564522351	-0.629196454	25	-0.00031783	-0.326892313	-0.000534199	300.007782	300.0082092	-20371.96484	-20355.06836	50.25558727	18.74801124	8.0801	0	0	0	4449	299.9567	-20363.5166																	15.941451
	25611138.53	300.007019	-20406.31836	-0.044203001	2.39E-05	1	0.999253354	40.02988815	2.002573081	16.61999762	-3.566639359	-0.629501453	25	-0.000311919	-0.327092217	-0.000528416	300.0063171	300.0077209	-20419.66602	-20392.9707	50.26027704	18.74826401	8.0679	0	0	0	4449	299.9591	-20406.31836																	17.785473
	25611141.66	300.0085449	-20468.77832	-0.044244367	2.72E-05	1	0.999253354	40.02988815	2.002654399	16.61999762	-3.570131151	-0.630023761	25	-0.000303851	-0.327398304	-0.000520552	300.0076599	300.0094299	-20479.42773	-20458.12891	50.1219288	18.74906989	8.0728	0	0	0	4449	299.9548	-20468.77832																	17.047815
	25611143.65	300.0083161	-20508.86914	-0.044270846	2.76E-05	1	0.999253354	40.02988815	2.002592884	16.61999762	-3.572141538	-0.63050544	25	-0.00031532	-0.327594237	-0.000532151	300.0076294	300.0090027	-20520.00391	-20497.73438	50.31030127	18.74969972	8.0606	0	0	0	4449	299.9528	-20508.86914																	15.941451
	25611145.73	300.0088196	-20550.27344	-0.044295943	2.03E-05	1	0.999253354	40.02988815	2.002588021	16.61999762	-3.574156965	-0.630868764	25	-0.000316174	-0.327779945	-0.000533127	300.008667	300.0089722	-20560.26563	-20540.28125	50.40565995	18.74901397	8.0679	0	0	0	4449	299.95125	-20550.27344																	17.047815
	25611148.64	300.00914	-20608.70996	-0.044333328	2.64E-05	1	0.999253354	40.02988815	2.002585071	16.61999762	-3.577148283	-0.63151493	25	-0.000326954	-0.328056573	-0.000544087	300.008728	300.009552	-20618.68945	-20598.73047	50.26809333	18.7467915	8.0679	0	0	0	4449	299.95185	-20608.70996																	15.941451
	25611151.7	300.0094452	-20669.9541	-0.044373987	1.52E-05	1	0.999253354	40.02988815	2.002534465	16.61999762	-3.580368773	-0.631929993	25	-0.000313607	-0.328357447	-0.000530935	300.0093384	300.009552	-20680.71289	-20659.19531	50.35094595	18.748585	8.0752	0	0	0	4449	299.9536	-20669.9541																	17.047815
	25611153.58	300.0088349	-20707.52734	-0.04440168	2.57E-05	1	0.999253354	40.02988815	2.0025687	16.61999762	-3.582665698	-0.632312197	25	-0.000311737	-0.328562382	-0.000529203	300.0084534	300.0092163	-20717.93359	-20697.12109	50.29623196	18.74940152	8.0728	0	0	0	4449	299.94895	-20707.52734																	15.941451
	25611156.71	300.0085907	-20770.07227	-0.044438937	8.09E-06	1	0.999253354	40.02988815	2.002589759	16.61999762	-3.585683665	-0.63298669	25	-0.000324617	-0.328838064	-0.000542263	300.0084229	300.0087585	-20782.02148	-20758.12305	50.34312967	18.74864052	8.07765	0	0	0	4449	299.94935	-20770.07227																	17.785473
	25611158.69	300.0089417	-20810.15234	-0.04446554	1.99E-05	1	0.999253354	40.02988815	2.002614326	16.61999762	-3.587901933	-0.633203615	25	-0.000309277	-0.329034932	-0.000527053	300.0086365	300.0092468	-20818.61328	-20801.69141	50.40097018	18.74867388	8.08255	0	0	0	4449	299.94735	-20810.15234																	17.416636
	25611160.78	300.0087738	-20851.88477	-0.04449016	3.22E-05	1	0.999253354	40.02988815	2.00253704	16.61999762	-3.589718423	-0.633747025	25	-0.000329272	-0.3292171	-0.000547163	300.0078735	300.0096741	-20863.10547	-20840.66406	50.35798061	18.74756047	8.07765	0	0	0	4449	299.95085	-20851.88477																	17.047815
	25611163.88	300.0098114	-20913.62695	-0.044530299	1.61E-05	1	0.999253354	40.02988815	2.002571183	16.61999762	-3.59302345	-0.634282906	25	-0.000325334	-0.329514109	-0.000543423	300.009491	300.0101318	-20926.00195	-20901.25195	50.29779521	18.74809335	8.0728	0	0	0	4449	299.94615	-20913.62695																	15.941451
	25611165.94	300.0095825	-20955.72363	-0.044556059	2.14E-05	1	0.999253354	40.02988815	2.002535772	16.61999762	-3.595081172	-0.634412589	25	-0.000304753	-0.329704749	-0.000522964	300.0094299	300.0097351	-20966.38477	-20945.0625	50.29232381	18.75058398	8.0752	0	0	0	4449	299.9497	-20955.72363																	17.785473
	25611168.23	300.0098725	-21001.23828	-0.044594569	2.19E-05	1	0.999253354	40.02988815	2.00265332	16.61999762	-3.598378191	-0.63506239	25	-0.000311062	-0.329989702	-0.000529462	300.009552	300.0101929	-21012.09375	-20990.38281	50.34625618	18.75002942	8.085	0	0	0	4449	299.94725	-21001.23828																	15.941451
	25611172.42	300.008728	-21084.82422	-0.044630705	2.02E-05	1	0.999253354	40.02988815	2.002543626	16.61999762	-3.601099347	-0.635582318	25	-0.000314847	-0.330257115	-0.000533421	300.008728	300.008728	-21087.07227	-21082.57617	50.31811755	18.75153244	8.0752	0	0	0	4449	299.9468	-21084.82422																	17.047815
	25611173.96	300.0088501	-21115.5918	-0.044656252	2.56E-05	1	0.999253354	40.02988815	2.002494693	16.61999762	-3.603153632	-0.63549262	25	-0.000274801	-0.330446181	-0.0004935	300.0088501	300.0088501	-21123.76172	-21107.42188	50.34156641	18.75220406	8.0801	0	0	0	4449	299.94585	-21115.5918																	17.047815
	25611175.9	300.0089417	-21154.6875	-0.044679521	9.53E-06	1	0.999253354	40.02988815	2.002620068	16.61999762	-3.605174486	-0.636271287	25	-0.000312502	-0.330618339	-0.000531311	300.0085144	300.0093689	-21166.30859	-21143.06641	50.49945537	18.7498157	8.0777	0	0	0	4449	299.94695	-21154.6875																	17.047815
	25611179.06	300.0090637	-21217.68066	-0.044732199	2.16E-05	1	0.999253354	40.02988815	2.002615568	16.61999762	-3.609421494	-0.636996505	25	-0.000310708	-0.331008149	-0.000529774	300.0090332	300.0090942	-21229.86133	-21205.5	50.45021277	18.74974415	8.0899	0	0	0	4449	299.94585	-21217.68066																	17.047815
	25611181.06	300.0094757	-21257.91797	-0.044740615	2.12E-05	1	0.999253354	40.02988815	2.002627258	16.61999762	-3.610117787	-0.637135686	25	-0.000312218	-0.331070414	-0.000531323	300.0091553	300.0097961	-21258.79297	-21257.04297	50.30404824	18.74937129	8.0655	0	0	0	4449	299.9458	-21257.91797																	17.047815
	25611183.32	300.0079346	-21303.26172	-0.044779745	1.99E-05	1	0.999253354	40.02988815	2.002642771	16.61999762	-3.613294371	-0.637741413	25	-0.000316506	-0.33135998	-0.000535799	300.007843	300.0080261	-21312.91406	-21293.60938	50.17351628	18.7482914	8.085	0	0	0	4449	299.9476	-21303.26172																	15.941451
	25611186.42	300.0094605	-21365.44141	-0.044819228	2.15E-05	1	0.999253354	40.02988815	2.002576577	16.61999762	-3.616353898	-0.638353244	25	-0.000323176	-0.331652129	-0.00054266	300.0094299	300.009491	-21376.66211	-21354.2207	50.40878646	18.75076576	8.0655	0	0	0	4449	299.94755	-21365.44141																	17.047815
	25611188.46	300.00914	-21406.41992	-0.044839005	2.07E-05	1	0.999253354	40.02988815	2.002571334	16.61999762	-3.617979828	-0.638410247	25	-0.000302864	-0.331798492	-0.000522443	300.0082092	300.0100708	-21415.7793	-21397.06055	50.31342778	18.74947499	8.0801	0	0	0	4449	299.94735	-21406.41992																	17.047815
	25611191.25	300.0092926	-21462.15723	-0.044877037	2.26E-05	1	0.999253354	40.02988815	2.002605675	16.61999762	-3.621054706	-0.639264646	25	-0.000330856	-0.332079903	-0.000550619	300.0084534	300.0101318	-21472.11328	-21452.20117	50.36110712	18.74867685	8.0655	0	0	0	4449	299.94695	-21462.15723																	17.047815
	25611193.31	300.0093536	-21503.37891	-0.044902196	2.44E-05	1	0.999253354	40.02988815	2.002647905	16.61999762	-3.623161555	-0.639613168	25	-0.000328961	-0.332266071	-0.000548844	300.0089111	300.0097961	-21513.20117	-21493.55664	50.48616769	18.74753562	8.07525	0	0	0	4449	299.9478	-21503.37891																	15.941451
	25611196.34	300.010727	-21563.95508	-0.044935371	3.22E-05	1	0.999253354	40.02988815	2.002680387	16.61999762	-3.625920865	-0.639944874	25	-0.000315383	-0.332511556	-0.000535429	300.0102234	300.0112305	-21574.81055	-21553.09961	50.42598229	18.74736607	8.07525	0	0	0	4449	299.9447	-21563.95508																	17.047815
	25611198.27	300.010498	-21602.5752	-0.044961862	8.97E-06	1	0.999253354	40.02988815	2.002683381	16.61999762	-3.628026759	-0.64053319	25	-0.000334837	-0.33270757	-0.000555011	300.0099792	300.0110168	-21611.7168	-21593.43359	50.22432213	18.74765033	8.0655	0	0	0	4449	299.944	-21602.5752																	17.785473
	25611201.29	300.0113983	-21663.50293	-0.044994761	3.01E-05	1	0.999253354	40.02988815	2.002640886	16.61999762	-3.630612029	-0.640965157	25	-0.000332912	-0.332951009	-0.000553242	300.011322	300.0114746	-21674.61328	-21652.39258	50.45177603	18.74710314	8.0801	0	0	0	4449	299.9467	-21663.50293																	15.941451
	25611203.51	300.0108643	-21707.56934	-0.045017378	2.43E-05	1	0.999253354	40.02988815	2.002641835	16.61999762	-3.632497757	-0.640950992	25	-0.000302213	-0.333118394	-0.000522652	300.0108337	300.0108948	-21718.08398	-21697.05469	50.35719898	18.74714074	8.0777	0	0	0	4449	299.9469	-21707.56934																	17.047815
	25611206.24	300.0108032	-21762.38281	-0.045053857	2.06E-05	1	0.999253354	40.02988815	2.002558667	16.61999762	-3.635288973	-0.641492759	25	-0.000306841	-0.333388333	-0.000527457	300.010498	300.0111084	-21771.59766	-21753.16797	50.29154218	18.74868314	8.08745	0	0	0	4449	299.94625	-21762.38281																	17.047815
	25611208.22	300.0098419	-21802.06055	-0.045078546	2.61E-05	1	0.999253354	40.02988815	2.002635959	16.61999762	-3.637383978	-0.642045133	25	-0.000323256	-0.333571026	-0.000543993	300.0093689	300.0103149	-21812.07813	-21792.04297	50.40487832	18.74775966	8.0899	0	0	0	4449	299.944	-21802.06055																	17.785473
	25611211.32	300.01091	-21864.11816	-0.045110266	1.17E-05	1	0.999253354	40.02988815	2.002624201	16.61999762	-3.639981663	-0.642158405	25	-0.000292779	-0.33380575	-0.000513671	300.0101318	300.0116882	-21874.48828	-21853.74805	50.46271883	18.74747946	8.0899	0	0	0	4449	299.94295	-21864.11816																	17.785473
	25611213.29	300.0094147	-21903.48145	-0.045130928	2.07E-05	1	0.999253354	40.02988815	2.002651073	16.61999762	-3.641640942	-0.642772733	25	-0.000321519	-0.333958642	-0.000542508	300.0092773	300.009552	-21912.14844	-21894.81445	50.42441903	18.74356827	8.08745	0	0	0	4449	299.9436	-21903.48145																	17.047815
	25611216.25	300.0094605	-21962.56055	-0.045170176	3.17E-05	1	0.999253354	40.02988815	2.002652977	16.61999762	-3.644814946	-0.643310744	25	-0.000319825	-0.334249068	-0.000541004	300.0092468	300.0096741	-21972.17578	-21952.94531	50.37595806	18.74794197	8.0703	0	0	0	4449	299.9436	-21962.56055																	17.047815
	25611218.23	300.008667	-22002.59082	-0.045190748	1.51E-05	1	0.999253354	40.02988815	2.0026956	16.61999762	-3.64652153	-0.643773814	25	-0.000334365	-0.3344013	-0.000555644	300.0085449	300.0087891	-22012.53516	-21992.64648	50.35563572	18.74509344	8.07765	0	0	0	4449	299.9418	-22002.59082																	17.047815
	25611221.28	300.0095063	-22063.27539	-0.045225479	2.04E-05	1	0.999253354	40.02988815	2.002683609	16.61999762	-3.649316968	-0.644185939	25	-0.000327389	-0.334658299	-0.000548833	300.009491	300.0095215	-22074.36328	-22052.1875	50.52368585	18.74567446	8.08255	0	0	0	4449	299.9445	-22063.27539																	15.941451
	25611223.23	300.008606	-22102.5166	-0.045248156	2.77E-05	1	0.999253354	40.02988815	2.002639301	16.61999762	-3.651064402	-0.644526352	25	-0.000330392	-0.334826108	-0.00055195	300.0085449	300.008667	-22112.70313	-22092.33008	50.39628041	18.74709692	8.085	0	0	0	4449	299.93985	-22102.5166																	17.047815
	25611226.21	300.0087586	-22162.22852	-0.045281252	2.12E-05	1	0.999253354	40.02988815	2.002675348	16.61999762	-3.653821092	-0.644875209	25	-0.000318379	-0.335071019	-0.0005401	300.0085449	300.0089722	-22172.36719	-22152.08984	50.24777099	18.74534949	8.0801	0	0	0	4449	299.93635	-22162.22852																	17.047815
	25611228.27	300.0094299	-22203.52344	-0.045304372	1.87E-05	1	0.999253354	40.02988815	2.00264953	16.61999762	-3.655599517	-0.645436749	25	-0.000340575	-0.335242082	-0.000562401	300.0089111	300.0099487	-22212.09375	-22194.95313	50.48460443	18.74686613	8.07765	0	0	0	4449	299.94125	-22203.52344																	17.785473
	25611231.2	300.0083008	-22262.44531	-0.045338909	3.19E-05	1	0.999253354	40.02988815	2.002682942	16.61999762	-3.658467397	-0.645809044	25	-0.000328915	-0.335497662	-0.000550907	300.0078125	300.0087891	-22272.21875	-22252.67188	50.40878646	18.7465309	8.09235	0	0	0	4449	299.94235	-22262.44531																	17.047815
	25611233.28	300.0089264	-22303.94727	-0.045361364	1.17E-05	1	0.999253354	40.02988815	2.00264878	16.61999762	-3.660241173	-0.64599638	25	-0.000317893	-0.335663829	-0.000539994	300.0082397	300.009613	-22312.62695	-22295.26758	50.42285578	18.7485644	8.08255	0	0	0	4449	299.9415	-22303.94727																	15.941451
	25611236.25	300.0100098	-22363.41602	-0.045397716	1.28E-05	1	0.999253354	40.02988815	2.002651109	16.61999762	-3.663176039	-0.646527933	25	-0.000319359	-0.335932811	-0.000541634	300.0097046	300.0103149	-22373.65234	-22353.17969	50.52993888	18.75019316	8.08255	0	0	0	4449	299.94355	-22363.41602																	17.047815
	25611238.21	300.0095368	-22402.65527	-0.045418997	2.10E-05	1	0.999253354	40.02988815	2.002664914	16.61999762	-3.664927739	-0.646776437	25	-0.000314111	-0.336090298	-0.000536494	300.0091248	300.0099487	-22412.13672	-22393.17383	50.29701358	18.74905422	8.08745	0	0	0	4449	299.93795	-22402.65527																	15.941451
	25611241.21	300.0097199	-22462.81738	-0.045448326	2.14E-05	1	0.999253354	40.02988815	2.002670268	16.61999762	-3.667314293	-0.647134957	25	-0.000308748	-0.336307324	-0.000531268	300.0096741	300.0097656	-22473.13867	-22452.49609	50.50101863	18.74827469	8.07275	0	0	0	4449	299.94155	-22462.81738																	17.047815
	25611243.49	300.0101471	-22508.30664	-0.045470509	2.21E-05	1	0.999253354	40.02988815	2.002648834	16.60999708	-3.669022874	-0.647694613	25	-0.000331859	-0.336471457	-0.000554487	300.0100098	300.0102844	-22518.50586	-22498.10742	50.55182448	18.74766705	8.08745	0	0	0	4449	299.9394	-22508.30664																	17.047815
	25611246.25	300.0109406	-22563.62988	-0.045502879	2.64E-05	1	0.999253354	40.02988815	2.002683195	16.61999762	-3.671706804	-0.64809803	25	-0.000325839	-0.336710985	-0.000548623	300.0102844	300.0115967	-22575.08203	-22552.17773	50.33375012	18.7468706	8.0899	0	0	0	4449	299.94055	-22563.62988																	17.047815
	25611248.2	300.0097504	-22602.78516	-0.045524744	7.96E-06	1	0.999253354	40.02988815	2.002673209	16.61999762	-3.673443704	-0.648463756	25	-0.000331258	-0.336872788	-0.000554146	300.0088196	300.0106812	-22612.10938	-22593.46094	50.35250921	18.74748259	8.08255	0	0	0	4449	299.9406	-22602.78516																	17.047815
	25611251.29	300.0101013	-22664.7832	-0.045561362	2.06E-05	1	0.999253354	40.02988815	2.002563216	16.61999762	-3.676193756	-0.649019998	25	-0.000337825	-0.337143742	-0.000560887	300.0098877	300.0103149	-22675.27344	-22654.29297	50.51821445	18.75195269	8.0801	0	0	0	4449	299.94375	-22664.7832																	15.941451
	25611253.22	300.0105286	-22703.25684	-0.045578472	2.66E-05	1	0.999253354	40.02988815	2.00264681	16.61999762	-3.677755976	-0.649088426	25	-0.000319509	-0.337270361	-0.000542655	300.0101318	300.0109253	-22713.66211	-22692.85156	50.40097018	18.7472311	8.0899	0	0	0	4449	299.94245	-22703.25684																	15.941451
	25611256.19	300.0096436	-22762.41113	-0.045612892	3.06E-05	1	0.999253354	40.02988815	2.002667599	16.61999762	-3.680584254	-0.649503519	25	-0.000312275	-0.33752508	-0.000535588	300.0093079	300.0099792	-22772.42773	-22752.39453	50.34234804	18.74811333	8.08255	0	0	0	4449	299.9414	-22762.41113																	15.941451
	25611258.19	300.0087738	-22802.97559	-0.045632932	2.09E-05	1	0.999253354	40.02988815	2.002720217	16.61999762	-3.68225329	-0.650035096	25	-0.000333494	-0.337673363	-0.000556904	300.0083923	300.0091553	-22812.49414	-22793.45703	50.54322657	18.74767802	8.0899	0	0	0	4449	299.9388	-22802.97559																	17.047815
	25611261.21	300.0090332	-22863.49121	-0.045664643	1.74E-05	1	0.999253354	40.02988815	2.002754747	16.60999708	-3.684857428	-0.650584556	25	-0.000341708	-0.337908009	-0.000565273	300.0088501	300.0092163	-22872.69336	-22854.28906	50.42441903	18.74707623	8.0752	0	0	0	4449	299.93705	-22863.49121																	15.941451
	25611263.36	300.0087738	-22906.48828	-0.045684652	1.61E-05	1	0.999253354	40.02988815	2.002713115	16.61999762	-3.686447742	-0.650578862	25	-0.000316383	-0.338056091	-0.000540044	300.0086365	300.0089111	-22916.65039	-22896.32617	50.41347623	18.74858614	8.0899	0	0	0	4449	299.9371	-22906.48828																	15.941451
	25611266.2	300.0087128	-22963.46484	-0.045715082	1.43E-05	1	0.999253354	40.02988815	2.002639288	16.61999762	-3.688725008	-0.651265777	25	-0.000341946	-0.338281248	-0.000565752	300.0077515	300.0096741	-22974.15039	-22952.7793	50.37204992	18.74623624	8.085	0	0	0	4449	299.9372	-22963.46484																	17.047815
	25611268.18	300.008133	-23003.06934	-0.045735845	2.76E-05	1	0.999253354	40.02988815	2.00259603	16.61999762	-3.690364751	-0.651318328	25	-0.000321028	-0.33843491	-0.000544935	300.0079346	300.0083313	-23012.92773	-22993.21094	50.55729588	18.74890378	8.085	0	0	0	4449	299.9366	-23003.06934																	15.941451
	25611271.22	300.0077209	-23063.52246	-0.045769458	1.59E-05	1	0.999253354	40.02988815	2.00249769	16.61999762	-3.692893688	-0.651825561	25	-0.000326682	-0.338683642	-0.000550752	300.0072021	300.0082397	-23074.2207	-23052.82422	50.42441903	18.74966614	8.08745	0	0	0	4449	299.93555	-23063.52246																	17.047815
	25611273.22	300.0077973	-23103.74805	-0.045789965	2.68E-05	1	0.999253354	40.02988815	2.002540568	16.61999762	-3.694643817	-0.652016655	25	-0.00031635	-0.338835398	-0.00054052	300.0077515	300.007843	-23113.41211	-23094.08398	50.21181608	18.75013938	8.085	0	0	0	4449	299.93405	-23103.74805																	17.047815
	25611276.5	300.0079193	-23169.2832	-0.045822155	2.81E-05	1	0.999253354	40.02988815	2.00255107	16.61999762	-3.697225059	-0.652675039	25	-0.00033462	-0.339073583	-0.000558942	300.0072937	300.0085449	-23179.61719	-23158.94922	50.46662697	18.75015444	8.0801	0	0	0	4449	299.937	-23169.2832																	17.047815
	25611278.38	300.008255	-23207.52637	-0.045841717	2.54E-05	1	0.999253354	40.02988815	2.002512664	16.61999762	-3.698746128	-0.652882626	25	-0.000329343	-0.339218338	-0.000553762	300.0075989	300.0089111	-23214.31055	-23200.74219	50.36579689	18.75019608	8.09965	0	0	0	4449	299.93395	-23207.52637																	15.941451
	25611281.17	300.0080719	-23262.89844	-0.045869767	2.41E-05	1	0.999253354	40.02988815	2.002580357	16.61999762	-3.70113793	-0.653250408	25	-0.00032471	-0.339425905	-0.000549262	300.0077515	300.0083923	-23273.04883	-23252.74805	50.37204992	18.74697775	8.08745	0	0	0	4449	299.936	-23262.89844																	15.941451
	25611283.21	300.0083008	-23303.99902	-0.045890351	1.39E-05	1	0.999253354	40.02988815	2.002626624	16.61999762	-3.702884604	-0.653533723	25	-0.000322637	-0.339578219	-0.000547287	300.0081787	300.0084229	-23314.79297	-23293.20508	50.39393552	18.74575232	8.0801	0	0	0	4449	299.9361	-23303.99902																	17.047815
	25611286.24	300.0078431	-23364.62305	-0.04592435	3.11E-05	1	0.999253354	40.02988815	2.002522437	16.61999762	-3.705443521	-0.653989478	25	-0.000323245	-0.339829814	-0.00054806	300.0075989	300.0080872	-23375.21094	-23354.03516	50.30951964	18.74985263	8.0948	0	0	0	4449	299.93595	-23364.62305																	15.941451
	25611288.18	300.0075989	-23403.73047	-0.045943691	1.14E-05	1	0.999253354	40.02988815	2.00248791	16.61999762	-3.706946847	-0.654232844	25	-0.00032143	-0.339972934	-0.000546337	300.0066833	300.0085144	-23413.57617	-23393.88477	50.38924575	18.75065624	8.09725	0	0	0	4449	299.93645	-23403.73047																	17.047815
	25611291.21	300.0073853	-23464.11035	-0.045971662	1.02E-05	1	0.999253354	40.02988815	2.002590522	16.61999762	-3.709384397	-0.654666356	25	-0.000321926	-0.340179914	-0.000546964	300.0070496	300.0077209	-23473.94531	-23454.27539	50.37830295	18.74858809	8.09725	0	0	0	4449	299.9399	-23464.11035																	17.047815
	25611293.24	300.0067597	-23505.02734	-0.045990147	1.49E-05	1	0.999253354	40.02988815	2.002570449	16.61999762	-3.710836332	-0.654947484	25	-0.000324266	-0.340316708	-0.000549397	300.006134	300.0073853	-23515.66406	-23494.39063	50.28059939	18.74799963	8.0948	0	0	0	4449	299.9355	-23505.02734																	17.047815
	25611296.18	300.0074768	-23563.59863	-0.046021428	1.33E-05	1	0.999253354	40.02988815	2.002432674	16.61999762	-3.71312753	-0.655287452	25	-0.00031876	-0.340548175	-0.000544041	300.0067444	300.0082092	-23573.91992	-23553.27734	50.46662697	18.75119996	8.09725	0	0	0	4449	299.9363	-23563.59863																	17.416636
	25611298.18	300.0075684	-23603.67676	-0.046042484	2.67E-05	1	0.999253354	40.02988815	2.002413464	16.61999762	-3.714831053	-0.655360696	25	-0.000298683	-0.340703993	-0.000524064	300.0073242	300.0078125	-23613.25586	-23594.09766	50.38690086	18.75157567	8.0923	0	0	0	4449	299.9377	-23603.67676																	17.047815
	25611301.18	300.0067597	-23663.9248	-0.046074618	1.83E-05	1	0.999253354	40.02988815	2.002434343	16.61999762	-3.717446877	-0.6559039	25	-0.000306165	-0.340941783	-0.000531699	300.0064087	300.0071106	-23674.59766	-23653.25195	50.41425786	18.75037507	8.09725	0	0	0	4449	299.93835	-23663.9248																	17.785473
	25611303.17	300.0058899	-23703.90625	-0.046094332	1.14E-05	1	0.999253354	40.02988815	2.00240999	16.61999762	-3.71895596	-0.656396213	25	-0.000326402	-0.34108766	-0.000552033	300.0055237	300.0062561	-23713.98438	-23693.82813	50.33218687	18.75164364	8.0997	0	0	0	4449	299.93565	-23703.90625																	17.785473
	25611306.22	300.006897	-23764.78418	-0.046119698	2.88E-05	1	0.999253354	40.02988815	2.002497012	16.61999762	-3.721172698	-0.656693204	25	-0.000318199	-0.341275359	-0.000543953	300.0067139	300.0070801	-23775.76172	-23753.80664	50.47131674	18.7490784	8.09475	0	0	0	4449	299.9342	-23764.78418																	15.941451
	25611308.22	300.0071717	-23805.3877	-0.046142822	3.45E-05	1	0.999253354	40.02988815	2.002391212	16.61999762	-3.722820708	-0.657160965	25	-0.000334103	-0.341446458	-0.000559963	300.0061951	300.0081482	-23816.7793	-23793.99609	50.4291088	18.75278784	8.0972	0	0	0	4449	299.93925	-23805.3877																	17.047815
	25611311.15	300.0070954	-23863.65234	-0.046169671	2.68E-05	1	0.999253354	40.02988815	2.002462215	16.61999762	-3.725144022	-0.657387972	25	-0.000318012	-0.341645143	-0.000544002	300.0065918	300.0075989	-23873.37695	-23853.92773	50.26965659	18.74926507	8.1021	0	0	0	4449	299.93805	-23863.65234																	17.047815
	25611313.15	300.0069123	-23903.43359	-0.046188644	3.66E-05	1	0.999253354	40.02988815	2.002392042	16.61999762	-3.726533611	-0.657731267	25	-0.000326868	-0.341785536	-0.000552949	300.0064087	300.0074158	-23913.33398	-23893.5332	50.35563572	18.75044915	8.0997	0	0	0	4449	299.9388	-23903.43359																	17.047815
	25611316.14	300.0052948	-23963.87012	-0.046219796	8.99E-06	1	0.999253354	40.02988815	2.002488495	16.61999762	-3.729224646	-0.658169924	25	-0.000323861	-0.342016072	-0.000550093	300.0046387	300.0059509	-23973.94727	-23953.79297	50.51977771	18.75115123	8.0972	0	0	0	4449	299.93715	-23963.87012																	17.047815
	25611318.15	300.0056	-24004.26465	-0.046237398	1.50E-05	1	0.999253354	40.02988815	2.002496461	16.61999762	-3.73067965	-0.658305277	25	-0.000313184	-0.342146326	-0.000539501	300.0053711	300.0058289	-24014.64453	-23993.88477	50.36579689	18.74983838	8.0899	0	0	0	4449	299.9367	-24004.26465																	15.941451
	25611321.18	300.0061951	-24065.08105	-0.046266074	2.93E-05	1	0.999253354	40.02988815	2.002487783	16.61999762	-3.732977526	-0.658713294	25	-0.000313606	-0.342358523	-0.000540061	300.0057678	300.0066223	-24075.37695	-24054.78516	50.40487832	18.75087899	8.09235	0	0	0	4449	299.9357	-24065.08105																	17.416636
	25611323.17	300.0056458	-24105.08984	-0.046285186	2.89E-05	1	0.999253354	40.02988815	2.002423702	16.61999762	-3.734371463	-0.659160154	25	-0.000331605	-0.342499941	-0.000558153	300.0050964	300.0061951	-24116.00586	-24094.17383	50.51274306	18.75158969	8.09235	0	0	0	4449	299.93455	-24105.08984																	17.047815
	25611326.17	300.0054932	-24165.45801	-0.046315993	3.26E-05	1	0.999253354	40.02988815	2.00236879	16.61999762	-3.736786207	-0.659428417	25	-0.00031778	-0.342727917	-0.000544473	300.0051575	300.0058289	-24174.81836	-24156.09766	50.51508794	18.7532218	8.0997	0	0	0	4449	299.93715	-24165.45801																	17.047815
	25611328.2	300.0063172	-24206.02246	-0.046333721	2.92E-05	1	0.999253354	40.02988815	2.002401091	16.61999762	-3.738302897	-0.659525779	25	-0.000302757	-0.3428591	-0.000529535	300.0057678	300.0068665	-24214.61719	-24197.42773	50.30873801	18.75299446	8.09235	0	0	0	4449	299.9376	-24206.02246																	15.941451
	25611331.15	300.0052033	-24265.01758	-0.046360634	2.88E-05	1	0.999253354	40.02988815	2.002390741	16.61999762	-3.740425243	-0.660080704	25	-0.000318988	-0.34305825	-0.000545897	300.0047302	300.0056763	-24275.47266	-24254.5625	50.46662697	18.75171895	8.10695	0	0	0	4449	299.9353	-24265.01758																	17.785473
	25611333.14	300.0044403	-24305.48633	-0.046380161	2.32E-05	1	0.999253354	40.02988815	2.002438605	16.61999762	-3.742073801	-0.66044361	25	-0.000325528	-0.343202746	-0.00055253	300.0040588	300.0048218	-24316.17188	-24294.80078	50.44786789	18.75292001	8.1021	0	0	0	4449	299.9359	-24305.48633																	15.941451
	25611336.11	300.0044098	-24365.08887	-0.046407097	3.02E-05	1	0.999253354	40.02988815	2.002557004	16.61999762	-3.744473679	-0.660776655	25	-0.000317669	-0.343402076	-0.0005448	300.0041809	300.0046387	-24375.17969	-24354.99805	50.47053512	18.74934942	8.0997	0	0	0	4449	299.9359	-24365.08887																	15.941451
	25611338.17	300.0045472	-24406.46875	-0.046425327	1.61E-05	1	0.999253354	40.02988815	2.002594056	16.61999762	-3.746010483	-0.66104927	25	-0.000317922	-0.343536975	-0.000545141	300.0040894	300.0050049	-24417.65234	-24395.28516	50.50961654	18.74913005	8.0948	0	0	0	4449	299.93515	-24406.46875																	17.047815
	25611341.17	300.0050202	-24467.20215	-0.046457556	2.07E-05	1	0.999253354	40.02988815	2.002368494	16.61999762	-3.74820012	-0.661483138	25	-0.00032237	-0.343775449	-0.000549741	300.0049744	300.0050659	-24477.14648	-24457.25781	50.15006742	18.75498981	8.1021	0	0	0	4449	299.938	-24467.20215																	17.785473
	25611343.18	300.0047302	-24506.91699	-0.046475489	3.28E-05	1	0.999253354	40.02988815	2.002444582	16.61999762	-3.749765237	-0.66186341	25	-0.000331752	-0.343908153	-0.000559209	300.0045166	300.0049438	-24517.77148	-24496.0625	50.34312967	18.75486655	8.1021	0	0	0	4449	299.9382	-24506.91699																	17.047815
	25611346.14	300.0040284	-24566.77344	-0.046501642	2.11E-05	1	0.999253354	40.02988815	2.002516036	16.61999762	-3.751992062	-0.662321005	25	-0.000337682	-0.344101679	-0.000565264	300.0037537	300.004303	-24576.65625	-24556.89063	50.5440082	18.75194451	8.09965	0	0	0	4449	299.9373	-24566.77344																	15.572695
	25611348.17	300.0042114	-24607.43848	-0.046517139	2.10E-05	1	0.999253354	40.02988815	2.002478256	16.61999762	-3.753181202	-0.662494027	25	-0.000334516	-0.344216356	-0.000562171	300.0036621	300.0047607	-24617.89258	-24596.98438	50.46506372	18.75054289	8.1094	0	0	0	4449	299.9392	-24607.43848																	17.785473
	25611351.16	300.0044251	-24667.2959	-0.046547236	2.54E-05	1	0.999253354	40.02988815	2.002432006	16.61999762	-3.755518134	-0.662957353	25	-0.000339251	-0.344439062	-0.000567055	300.0037842	300.0050659	-24677.24023	-24657.35156	50.42598229	18.74968995	8.1021	0	0	0	4449	299.93345	-24667.2959																	17.785473
	25611353.12	300.0035401	-24706.91309	-0.046564233	1.96E-05	1	0.999253354	40.02988815	2.002514203	16.61999762	-3.757048492	-0.663158014	25	-0.000333199	-0.344564849	-0.000561082	300.003479	300.0036011	-24716.69922	-24697.12695	50.48460443	18.74819287	8.1021	0	0	0	4449	299.93655	-24706.91309																	17.047815
	25611356.13	300.0032044	-24767.73047	-0.04658905	2.51E-05	1	0.999253354	40.02988815	2.002516741	16.61999762	-3.759079398	-0.663375882	25	-0.000320873	-0.344748503	-0.000548875	300.002655	300.0037537	-24778.37891	-24757.08203	50.42676392	18.74796111	8.0972	0	0	0	4449	299.937	-24767.73047																	17.416636
	25611358.14	300.0039063	-24808.04102	-0.046610735	2.34E-05	1	0.999253354	40.02988815	2.002528972	16.61999762	-3.760855213	-0.663663821	25	-0.000318761	-0.344908959	-0.000546868	300.0037842	300.0040283	-24817.71875	-24798.36328	50.37986621	18.75011694	8.0899	0	0	0	4449	299.9368	-24808.04102																	17.047815
	25611361.13	300.0030823	-24868.02051	-0.046636134	3.20E-05	1	0.999253354	40.02988815	2.00258899	16.61999762	-3.76298934	-0.664174631	25	-0.000330873	-0.345096904	-0.000559102	300.0030212	300.0031433	-24878.1582	-24857.88281	50.46662697	18.74836345	8.1094	0	0	0	4449	299.9354	-24868.02051																	17.047815
	25611363.1	300.0036622	-24907.49219	-0.04665529	1.41E-05	1	0.999253354	40.02988815	2.002526531	16.61999762	-3.764455017	-0.664244997	25	-0.000314264	-0.345238659	-0.000542581	300.003418	300.0039063	-24917.81445	-24897.16992	50.63233222	18.75104653	8.0972	0	0	0	4449	299.9387	-24907.49219																	17.047815
	25611366.15	300.0037384	-24968.89453	-0.046679512	1.98E-05	1	0.999253354	40.02988815	2.002529548	16.61999762	-3.766431746	-0.664494436	25	-0.000305592	-0.345417903	-0.000534026	300.0032959	300.0041809	-24978.52148	-24959.26758	50.24933424	18.74958186	8.1094	0	0	0	4449	299.9389	-24968.89453																	17.785473
	25611374.15	300.0042267	-25000.20508	-0.046710603	1.46E-05	1	0.999253354	40.02988815	2.002530176	16.61999762	-3.768895069	-0.665201718	25	-0.000330048	-0.345647951	-0.000558635	300.0039368	300.0045166	-25000.40039	-25000.00977	50.44474137	18.74912551	8.1021	0	0	0	4417	299.93525	-25000.20508																	17.785473
	25611385.96	300.0039063	-24996.74512	-0.046716158	3.40E-05	1	0.999253354	40.02988815	2.002585572	16.61999762	-3.769463866	-0.665178203	25	-0.000319068	-0.345689068	-0.000547682	300.0039063	300.0039063	-24997.89453	-24995.5957	50.32437058	18.74980495	8.1094	0	0	0	4449	299.9359	-24996.74512																	17.047815
	25611389.46	300.003479	-24933.24414	-0.046702981	1.57E-05	1	0.999253354	40.02988815	2.00244892	16.61999762	-3.768166289	-0.664885227	25	-0.000313285	-0.345591566	-0.000541835	300.0029602	300.0039978	-24942.60352	-24923.88477	50.40331506	18.7526541	8.1094	0	0	0	4449	299.93875	-24933.24414																	17.785473
	25611391.41	300.0026703	-24894.19824	-0.046691074	3.10E-05	1	0.999253354	40.02988815	2.002534346	16.61999762	-3.767343524	-0.664830827	25	-0.000321275	-0.345503462	-0.00054977	300.0024109	300.0029297	-24905.82031	-24882.57617	50.48851257	18.75188553	8.107	0	0	0	4449	299.9368	-24894.19824																	17.785473
	25611394.31	300.0036316	-24836.32324	-0.046666902	1.03E-05	1	0.999253354	40.02988815	2.002564245	16.61999762	-3.765497147	-0.664208336	25	-0.000294722	-0.345324599	-0.000523101	300.0036011	300.0036621	-24848.10352	-24824.54297	50.38142946	18.74858034	8.1021	0	0	0	4449	299.9383	-24836.32324																	17.785473
	25611396.3	300.0034027	-24795.46582	-0.046654266	1.75E-05	1	0.999253354	40.02988815	2.002483124	16.61999762	-3.76429149	-0.664234347	25	-0.000315867	-0.345231082	-0.000544189	300.0024414	300.004364	-24803.87695	-24787.05469	50.39549878	18.7506667	8.1143	0	0	0	4449	299.9344	-24795.46582																	15.941451
	25611399.11	300.0032654	-24740.62793	-0.046637542	1.51E-05	1	0.999253354	40.02988815	2.002557834	16.61999762	-3.763022335	-0.664326145	25	-0.000343836	-0.345107316	-0.000572076	300.0031433	300.0033875	-24750.07422	-24731.18164	50.43067206	18.74984383	8.10455	0	0	0	4449	299.9368	-24740.62793																	17.785473
	25611402.11	300.0033417	-24680.69727	-0.046615449	1.56E-05	1	0.999253354	40.02988815	2.002594243	16.61999762	-3.761381221	-0.663588305	25	-0.000303816	-0.344943858	-0.000531951	300.0029297	300.0037537	-24691.77148	-24669.62305	50.46271883	18.74961268	8.107	0	0	0	4449	299.93705	-24680.69727																	15.941451
	25611404.12	300.00354	-24640.84961	-0.046599502	2.06E-05	1	0.999253354	40.02988815	2.002648457	16.61999762	-3.76013001	-0.663728937	25	-0.000335851	-0.344825831	-0.000563908	300.0033569	300.0037231	-24651.12305	-24630.57617	50.48147791	18.74874942	8.10455	0	0	0	4449	299.93815	-24640.84961																	17.047815
	25611407.11	300.0032959	-24581.19824	-0.046580092	2.37E-05	1	0.999253354	40.02988815	2.002564248	16.61999762	-3.758410957	-0.663438026	25	-0.000336822	-0.344682202	-0.000564788	300.0031128	300.003479	-24590.77734	-24571.61914	50.45333929	18.74997063	8.0948	0	0	0	4449	299.93665	-24581.19824																	17.416636
	25611409.09	300.002884	-24541.58008	-0.046565359	2.07E-05	1	0.999253354	40.02988815	2.002565984	16.61999762	-3.757236639	-0.663164239	25	-0.000330798	-0.344573187	-0.000558695	300.0023804	300.0033875	-24551.2207	-24531.93945	50.48147791	18.74949093	8.107	0	0	0	4449	299.936	-24541.58008																	15.941451
	25611412.11	300.0028687	-24481.49219	-0.046544641	2.21E-05	1	0.999253354	40.02988815	2.002615871	16.61999762	-3.75566218	-0.662839228	25	-0.00032646	-0.344419878	-0.000554257	300.002655	300.0030823	-24491.38672	-24471.59766	50.38846412	18.74847518	8.11675	0	0	0	4449	299.93805	-24481.49219																	17.047815
	25611414.08	300.0022583	-24441.86133	-0.046530303	3.09E-05	1	0.999253354	40.02988815	2.002521267	16.61999762	-3.754343134	-0.662565501	25	-0.000322716	-0.344313789	-0.000550446	300.0014954	300.0030212	-24452.19531	-24431.52734	50.49398397	18.75004049	8.10945	0	0	0	4449	299.9363	-24441.86133																	17.785473
	25611417.13	300.0030212	-24381.48145	-0.046506451	1.98E-05	1	0.999253354	40.02988815	2.002535208	16.61999762	-3.75243731	-0.662265138	25	-0.000325746	-0.344137279	-0.000553363	300.0028381	300.0032043	-24392.50781	-24370.45508	50.45724743	18.74901902	8.11675	0	0	0	4449	299.93475	-24381.48145																	17.416636
	25611419.08	300.0032501	-24341.93652	-0.04649443	2.68E-05	1	0.999253354	40.02988815	2.002518003	16.61999762	-3.75150298	-0.661710767	25	-0.00029102	-0.344048353	-0.00051858	300.0024414	300.0040588	-24351.39453	-24332.47852	50.40409669	18.74943644	8.1192	0	0	0	4449	299.93615	-24341.93652																	15.941451
	25611422.1	300.0023804	-24281.64355	-0.046473583	1.00E-05	1	0.999253354	40.02988815	2.002544063	16.61999762	-3.749854735	-0.661494864	25	-0.000297541	-0.343894089	-0.000525003	300.0018311	300.0029297	-24291.66016	-24271.62695	50.45724743	18.74831169	8.1119	0	0	0	4449	299.9353	-24281.64355																	17.047815
	25611424.1	300.0026856	-24242.12012	-0.046458368	1.61E-05	1	0.999253354	40.02988815	2.002559672	16.61999762	-3.748607891	-0.661551313	25	-0.000322029	-0.343781486	-0.000549414	300.0022583	300.0031128	-24252.73242	-24231.50781	50.39393552	18.74743075	8.107	0	0	0	4449	299.93885	-24242.12012																	15.941451
	25611427.18	300.0032959	-24180.31836	-0.046437786	2.88E-05	1	0.999253354	40.02988815	2.002569706	16.61999762	-3.746964645	-0.661263596	25	-0.000322084	-0.343629178	-0.000549373	300.0032043	300.0033875	-24189.59375	-24171.04297	50.38377435	18.74855252	8.0997	0	0	0	4449	299.9363	-24180.31836																	15.941451
	25611429.09	300.0031281	-24142.46387	-0.046424588	1.98E-05	1	0.999253354	40.02988815	2.002566577	16.61999762	-3.745930498	-0.660867382	25	-0.000302985	-0.343531526	-0.00053021	300.0028381	300.003418	-24152.93164	-24131.99609	50.37830295	18.74943475	8.11675	0	0	0	4449	299.93805	-24142.46387																	17.047815
	25611432.07	300.0029144	-24083.04395	-0.046405398	2.37E-05	1	0.999253354	40.02988815	2.00246597	16.61999762	-3.744179311	-0.660696036	25	-0.000315094	-0.343389522	-0.00054223	300.0025024	300.0033264	-24092.70898	-24073.37891	50.44161486	18.74928444	8.0997	0	0	0	4449	299.9359	-24083.04395																	17.416636
	25611434.11	300.003006	-24041.8457	-0.046389582	2.60E-05	1	0.999253354	40.02988815	2.002530826	16.61999762	-3.742996515	-0.660617982	25	-0.000326605	-0.343272473	-0.000553667	300.0028992	300.0031128	-24051.78906	-24031.90234	50.48616769	18.74916963	8.107	0	0	0	4449	299.9351	-24041.8457																	17.047815
	25611437.07	300.0027771	-23982.9248	-0.046369257	2.48E-05	1	0.999253354	40.02988815	2.002520026	16.61999762	-3.741351309	-0.660245631	25	-0.000319169	-0.34312208	-0.000546132	300.0021667	300.0033875	-23992.9043	-23972.94531	50.3439113	18.74995709	8.1143	0	0	0	4449	299.9363	-23982.9248																	15.941451
	25611439.09	300.0036316	-23942.72363	-0.046355141	3.17E-05	1	0.999253354	40.02988815	2.002542542	16.61999762	-3.740224402	-0.660211221	25	-0.000333697	-0.34301761	-0.000560593	300.0029297	300.0043335	-23952.52148	-23932.92578	50.42129252	18.74903243	8.1192	0	0	0	4449	299.93545	-23942.72363																	17.047815
	25611442.24	300.0028839	-23880.10449	-0.046335502	1.04E-05	1	0.999253354	40.02988815	2.002502074	16.61999762	-3.738595142	-0.659762831	25	-0.000319252	-0.342872297	-0.000546054	300.0026855	300.0030823	-23891.51953	-23868.68945	50.48851257	18.75119223	8.129	0	0	0	4449	299.9373	-23880.10449																	17.047815
	25611444.16	300.002945	-23841.52051	-0.046319715	1.39E-05	1	0.999253354	40.02988815	2.002582442	16.60999708	-3.737460808	-0.659584028	25	-0.000321041	-0.342755479	-0.000547769	300.0024109	300.003479	-23849.53125	-23833.50977	50.47366163	18.75009288	8.1192	0	0	0	4449	299.9351	-23841.52051																	17.416636
	25611447.1	300.0036621	-23782.97461	-0.046299313	2.66E-05	1	0.999253354	40.02988815	2.002616577	16.61999762	-3.735890179	-0.65921905	25	-0.00031309	-0.342604504	-0.00053972	300.0032043	300.0041199	-23793.17383	-23772.77539	50.46819023	18.74792986	8.12655	0	0	0	4449	299.93705	-23782.97461																	17.047815
	25611449.28	300.0027619	-23739.50391	-0.046283402	7.37E-06	1	0.999253354	40.02988815	2.002609548	16.61999762	-3.734568183	-0.659137084	25	-0.000326437	-0.342486769	-0.000552991	300.0024414	300.0030823	-23749.04688	-23729.96094	50.57605497	18.74744346	8.1021	0	0	0	4449	299.9362	-23739.50391																	15.941451
	25611452.15	300.002533	-23681.76172	-0.046264986	8.62E-06	1	0.999253354	40.02988815	2.002572642	16.61999762	-3.733005738	-0.658925396	25	-0.000332005	-0.342350495	-0.00055847	300.0020142	300.0030518	-23691.64453	-23671.87891	50.52603074	18.74941546	8.1192	0	0	0	4449	299.93825	-23681.76172																	17.047815
	25611454.09	300.0023651	-23643.65137	-0.046249577	2.35E-05	1	0.999253354	40.02988815	2.002610475	16.61999762	-3.731808508	-0.658838494	25	-0.000342956	-0.342236467	-0.00056935	300.00177	300.0029602	-23653.69336	-23633.60938	50.42754555	18.74706528	8.11675	0	0	0	4449	299.9346	-23643.65137																	15.941451
	25611457.05	300.0021515	-23584.36523	-0.046228616	2.64E-05	1	0.999253354	40.02988815	2.002676574	16.61999762	-3.730289534	-0.658247628	25	-0.0003141	-0.342081378	-0.000540394	300.0016785	300.0026245	-23594.63672	-23574.09375	50.41738438	18.74734186	8.11185	0	0	0	4449	299.93595	-23584.36523																	17.047815
	25611459.2	300.0015412	-23541.23535	-0.046212036	3.20E-05	1	0.999253354	40.02988815	2.002688601	16.61999762	-3.728981065	-0.65796995	25	-0.000309823	-0.3419587	-0.000536039	300.0014038	300.0016785	-23552.72266	-23529.74805	50.43301695	18.74675327	8.1192	0	0	0	4449	299.93455	-23541.23535																	17.047815
	25611462.25	300.002945	-23480.62305	-0.046194032	2.29E-05	1	0.999253354	40.02988815	2.002679682	16.61999762	-3.727478829	-0.657901213	25	-0.000327161	-0.341825446	-0.000553291	300.0027466	300.0031433	-23489.875	-23471.37109	50.46271883	18.74821929	8.1045	0	0	0	4449	299.9355	-23480.62305																	15.941451
	25611464.25	300.0026398	-23440.62891	-0.046177385	2.76E-05	1	0.999253354	40.02988815	2.002661294	16.61999762	-3.72615871	-0.657340527	25	-0.000297894	-0.341702281	-0.000523949	300.0022583	300.0030212	-23451.33789	-23429.91992	50.52134097	18.74667987	8.12165	0	0	0	4449	299.93165	-23440.62891																	15.941451
	25611467.23	300.002884	-23381.11133	-0.046156736	2.82E-05	1	0.999253354	40.02988815	2.002623082	16.61999762	-3.724399524	-0.657178424	25	-0.000310946	-0.341549478	-0.000536898	300.0028687	300.0028992	-23390.87305	-23371.34961	50.42754555	18.74813863	8.1143	0	0	0	4449	299.93515	-23381.11133																	17.047815
	25611469.11	300.0025635	-23343.73047	-0.046142969	2.56E-05	1	0.999253354	40.02988815	2.002615052	16.61999762	-3.723271626	-0.656995814	25	-0.000312311	-0.341447604	-0.000538198	300.0020142	300.0031128	-23354.79297	-23332.66797	50.3220257	18.74803472	8.129	0	0	0	4449	299.9351	-23343.73047																	17.047815
	25611472.18	300.0014038	-23282.21973	-0.046121309	2.13E-05	1	0.999253354	40.02988815	2.002678607	16.61999762	-3.721594628	-0.656946658	25	-0.000334107	-0.341287321	-0.000559891	300.0009155	300.0018921	-23293.20898	-23271.23047	50.40175181	18.74821353	8.1192	0	0	0	4449	299.93435	-23282.21973																	17.047815
	25611474.42	300.0011902	-23237.56934	-0.046111218	2.08E-05	1	0.999253354	40.02988815	2.002597195	16.61999762	-3.720653158	-0.656680764	25	-0.000325164	-0.341212662	-0.000550901	300.0004272	300.0019531	-23249.54297	-23225.5957	50.28997893	18.74918241	8.1143	0	0	0	4449	299.93405	-23237.56934																	17.047815
	25611476.51	300.0006104	-23196.08008	-0.046095076	2.11E-05	1	0.999253354	40.02988815	2.002625247	16.61999762	-3.719412838	-0.656388751	25	-0.000318548	-0.341093222	-0.000544207	300.0005493	300.0006714	-23206.58398	-23185.57617	50.42676392	18.74841655	8.12165	0	0	0	4449	299.9349	-23196.08008																	17.047815
	25611479.48	300.0009461	-23136.75781	-0.046073559	8.68E-06	1	0.999253354	40.02988815	2.002604561	16.61999762	-3.717634273	-0.656108248	25	-0.000321366	-0.340933994	-0.000546921	300.0004578	300.0014343	-23146.79883	-23126.7168	50.4892942	18.748965	8.129	0	0	0	4449	299.93675	-23136.75781																	15.941451
	25611482.28	300.0010834	-23080.61914	-0.046050799	1.19E-05	1	0.999253354	40.02988815	2.002701708	16.61999762	-3.715985568	-0.65572417	25	-0.000312925	-0.340765582	-0.00053837	300.000946	300.0012207	-23090.44141	-23070.79688	50.50649003	18.74758222	8.129	0	0	0	4449	299.93715	-23080.61914																	15.941451
	25611484.12	299.9996643	-23044.33203	-0.046037457	2.84E-05	1	0.999253354	40.02988815	2.002554768	16.60999708	-3.714600824	-0.655763555	25	-0.000338068	-0.340666849	-0.00056345	299.9994202	299.9999084	-23054.53125	-23034.13281	50.4947656	18.75095417	8.11675	0	0	0	4449	299.9369	-23044.33203																	17.047815
	25611487.17	300.0009003	-22983.18652	-0.046016522	1.53E-05	1	0.999253354	40.02988815	2.002628998	16.61999762	-3.713065816	-0.655357267	25	-0.000325878	-0.34051193	-0.000551161	300.0003662	300.0014343	-22993.67773	-22972.69531	50.30795638	18.74861604	8.1241	0	0	0	4449	299.9368	-22983.18652																	17.047815
	25611489.3	300.0013886	-22940.27441	-0.046002996	1.66E-05	1	0.999253354	40.02988815	2.002611474	16.61999762	-3.711952176	-0.655109238	25	-0.000321203	-0.340411843	-0.000546421	300.0013123	300.0014648	-22950.64453	-22929.9043	50.30326661	18.74982353	8.12165	0	0	0	4449	299.93765	-22940.27441																	17.785473
	25611492.21	300.0000916	-22882.38574	-0.045983806	3.04E-05	1	0.999253354	40.02988815	2.002691483	16.61999762	-3.710573196	-0.654701829	25	-0.000306477	-0.340269864	-0.000531604	300.0000916	300.0000916	-22883.19922	-22881.57227	50.4345802	18.74822715	8.1241	0	0	0	4449	299.9373	-22882.38574																	17.416636
	25611493.99	300.001297	-22847.07129	-0.045964222	1.39E-05	1	0.999253354	40.02988815	2.002690064	16.61999762	-3.708968089	-0.654548455	25	-0.000317892	-0.34012492	-0.000542925	300.0012512	300.0013428	-22857.64648	-22836.49609	50.41738438	18.74740716	8.1241	0	0	0	4449	299.937	-22847.07129																	17.047815
	25611497.04	300.0005036	-22786.13184	-0.04594418	1.16E-05	1	0.999253354	40.02988815	2.002707503	16.61999762	-3.707356774	-0.654410851	25	-0.000330802	-0.339976616	-0.00055574	300.0003967	300.0006104	-22796.35547	-22775.9082	50.57292845	18.747625	8.1339	0	0	0	4449	299.9369	-22786.13184																	15.941451
	25611499	300.000763	-22747.02539	-0.0459293	1.89E-05	1	0.999253354	40.02988815	2.002666158	16.61999762	-3.706101359	-0.654081871	25	-0.000321142	-0.339866512	-0.00054601	300.0000305	300.0014954	-22757.21289	-22736.83789	50.38455598	18.74826778	8.129	0	0	0	4449	299.9351	-22747.02539																	15.941451
	25611502.02	300.0004273	-22686.92383	-0.04590985	2.71E-05	1	0.999253354	40.02988815	2.002699228	16.61999762	-3.70456373	-0.653966617	25	-0.000334888	-0.339722582	-0.000559663	299.9996033	300.0012512	-22696.47852	-22677.36914	50.48851257	18.74802048	8.129	0	0	0	4449	299.93485	-22686.92383																	17.047815
	25611504.1	300.0001068	-22645.2041	-0.045892394	2.75E-05	1	0.999253354	40.02988815	2.002692249	16.61999762	-3.703161257	-0.653610892	25	-0.000325142	-0.339593417	-0.000549832	300	300.0002136	-22655.43945	-22634.96875	50.46428209	18.74571302	8.1241	0	0	0	4449	299.93725	-22645.2041																	15.941451
	25611507.05	300.0005951	-22586.46387	-0.045874212	1.63E-05	1	0.999253354	40.02988815	2.002608339	16.61999762	-3.701551627	-0.653294572	25	-0.000322144	-0.339458872	-0.000546749	300.0001831	300.0010071	-22595.77539	-22577.15234	50.41503949	18.74979274	8.1241	0	0	0	4449	299.9356	-22586.46387																	17.047815
	25611509.03	299.9995881	-22547.16211	-0.045859916	2.65E-05	1	0.999253354	40.02988815	2.002636271	16.61999762	-3.700488519	-0.652865795	25	-0.000300595	-0.339353112	-0.000525132	299.9990845	300.0000916	-22556.99609	-22537.32813	50.52915725	18.74929276	8.11675	0	0	0	4449	299.93665	-22547.16211																	17.785473
	25611512	300.0010223	-22487.38965	-0.045837947	2.70E-05	1	0.999253354	40.02988815	2.002670902	16.61999762	-3.698773676	-0.652580819	25	-0.000302011	-0.339190532	-0.000526443	300.0003967	300.0016479	-22497.40625	-22477.37305	50.19931002	18.74921938	8.1192	0	0	0	4449	299.93625	-22487.38965																	15.941451
	25611514	300	-22447.66211	-0.045821856	3.01E-05	1	0.999253354	40.02988815	2.002717678	16.61999762	-3.697517205	-0.652596905	25	-0.000323049	-0.339071454	-0.000547404	299.9998474	300.0001526	-22457.5332	-22437.79102	50.42754555	18.74681669	8.1143	0	0	0	4449	299.9364	-22447.66211																	17.047815
	25611517.02	300.0009003	-22387.45313	-0.045795534	2.93E-05	1	0.999253354	40.02988815	2.002777201	16.61999762	-3.695503805	-0.652206485	25	-0.000319745	-0.338876669	-0.000543971	300.0008545	300.000946	-22398.13867	-22376.76758	50.43379857	18.74441646	8.1192	0	0	0	4449	299.9388	-22387.45313																	15.941451
	25611519	299.9996643	-22348.10352	-0.045784039	1.66E-05	1	0.999253354	40.02988815	2.002759068	16.61999762	-3.69453421	-0.652095681	25	-0.000325027	-0.338791621	-0.000549198	299.9992065	300.0001221	-22358.46094	-22337.74609	50.44239649	18.74491483	8.13145	0	0	0	4449	299.93835	-22348.10352																	17.047815
	25611522.01	299.9998322	-22287.63672	-0.045764275	1.27E-05	1	0.999253354	40.02988815	2.002708876	16.61999762	-3.692844767	-0.651834266	25	-0.000328155	-0.338645364	-0.000552232	299.9997559	299.9999084	-22297.58008	-22277.69336	50.38768249	18.74562901	8.12165	0	0	0	4449	299.9392	-22287.63672																	17.416636
	25611524.11	299.9996491	-22245.77051	-0.045750626	8.58E-06	1	0.999253354	40.02988815	2.00267266	16.61999762	-3.69169232	-0.651557291	25	-0.000321511	-0.338544376	-0.000545526	299.9996338	299.9996643	-22254.1582	-22237.38281	50.500237	18.74835952	8.12165	0	0	0	4449	299.9361	-22245.77051																	17.047815
	25611527.04	300.0001221	-22187.37109	-0.045732543	1.46E-05	1	0.999253354	40.02988815	2.00269161	16.61999762	-3.690259857	-0.651342983	25	-0.000324809	-0.338410558	-0.000548735	300	300.0002441	-22197.60742	-22177.13477	50.47678814	18.74809987	8.13145	0	0	0	4449	299.9398	-22187.37109																	17.785473
	25611529	299.999939	-22148.32617	-0.045713079	2.42E-05	1	0.999253354	40.02988815	2.002703428	16.60999708	-3.688694291	-0.65115881	25	-0.000332865	-0.338266519	-0.000556697	299.9997864	300.0000916	-22158.07617	-22138.57617	50.45255766	18.74592321	8.12165	0	0	0	4449	299.94005	-22148.32617																	15.941451
	25611532.04	299.9999237	-22087.53125	-0.045689869	1.64E-05	1	0.999253354	40.02988815	2.002677801	16.61999762	-3.686808251	-0.650639084	25	-0.000316078	-0.338094783	-0.000539803	299.9996948	300.0001526	-22096.51563	-22078.54688	50.33531338	18.74774234	8.1265	0	0	0	4449	299.9354	-22087.53125																	17.047815
	25611534	300.0008393	-22048.60645	-0.045675637	2.39E-05	1	0.999253354	40.02988815	2.002684256	16.61999762	-3.685691868	-0.650319929	25	-0.000305115	-0.337989468	-0.000528773	300.0006104	300.0010681	-22058.125	-22039.08789	50.52055934	18.74739513	8.12165	0	0	0	4449	299.93535	-22048.60645																	17.047815
	25611536.99	300.0017548	-21988.61523	-0.045656972	2.64E-05	1	0.999253354	40.02988815	2.002627947	16.61999762	-3.68404829	-0.650256179	25	-0.000325111	-0.337851325	-0.000548679	300.0014954	300.0020142	-21998.72852	-21978.50195	50.47209837	18.74873969	8.1143	0	0	0	4449	299.93665	-21988.61523																	15.941451
	25611538.99	300.001358	-21949.30176	-0.045640688	9.00E-06	1	0.999253354	40.02988815	2.002754587	16.61999762	-3.68298224	-0.649917024	25	-0.000311567	-0.337730845	-0.000535055	300.0007629	300.0019531	-21959.80469	-21938.79883	50.31186453	18.74811321	8.1339	0	0	0	4449	299.93865	-21949.30176																	17.785473
	25611542.07	300.0002442	-21887.31641	-0.045622057	1.58E-05	1	0.999253354	40.02988815	2.002605241	16.61999762	-3.681201504	-0.649694313	25	-0.000319577	-0.337592983	-0.000542977	300.0000916	300.0003967	-21898.07422	-21876.55859	50.23292005	18.75093219	8.1241	0	0	0	4449	299.93795	-21887.31641																	17.047815
	25611544.02	300.0009766	-21848.56152	-0.045605212	2.77E-05	1	0.999253354	40.02988815	2.002600871	16.61999762	-3.679884625	-0.64916758	25	-0.00029328	-0.337468341	-0.000516601	300.0003357	300.0016174	-21858.39648	-21838.72656	50.35016432	18.74888738	8.11675	0	0	0	4449	299.938	-21848.56152																	17.047815
	25611547.19	300.0010834	-21785.39844	-0.045583852	2.33E-05	1	0.999253354	40.02988815	2.002676877	16.61999762	-3.678282782	-0.648952261	25	-0.000299121	-0.337310278	-0.000522341	300.0007629	300.0014038	-21795.91406	-21774.88281	50.47678814	18.74794039	8.1143	0	0	0	4449	299.936	-21785.39844																	17.785473
	25611549.28	300.0012207	-21743.58008	-0.045567128	2.87E-05	1	0.999253354	40.02988815	2.002659478	16.61999762	-3.676863811	-0.648930828	25	-0.000319366	-0.337186508	-0.000542507	300.0009766	300.0014648	-21755.72461	-21731.43555	50.40800483	18.7462509	8.1241	0	0	0	4449	299.934	-21743.58008																	15.941451
	25611552.37	300.0007172	-21681.83789	-0.045546368	7.04E-06	1	0.999253354	40.02988815	2.002636663	16.61999762	-3.675140035	-0.648678194	25	-0.000323811	-0.337032894	-0.000546849	299.999939	300.0014954	-21690.61523	-21673.06055	50.20634468	18.7476916	8.1339	0	0	0	4449	299.9388	-21681.83789																	15.941451
	25611554.24	300.0018158	-21644.78516	-0.04553103	1.76E-05	1	0.999253354	40.02988815	2.00263512	16.61999762	-3.673941339	-0.648221413	25	-0.000301888	-0.3369194	-0.000524857	300.001709	300.0019226	-21655.58008	-21633.99023	50.41034972	18.74780563	8.12655	0	0	0	4449	299.93345	-21644.78516																	17.047815
	25611556.97	300.000351	-21589.94824	-0.045507331	1.60E-05	1	0.999253354	40.02988815	2.002674696	16.61999762	-3.67208057	-0.647997612	25	-0.000311025	-0.336744036	-0.000533879	300.0001526	300.0005493	-21600.48828	-21579.4082	50.24386284	18.74737451	8.1314	0	0	0	4449	299.93585	-21589.94824																	15.941451
	25611558.99	299.9999543	-21549.60156	-0.045499487	2.33E-05	1	0.999253354	40.02988815	2.002646254	16.61999762	-3.671344593	-0.648181272	25	-0.000338854	-0.336685981	-0.000561671	299.9994202	300.0004883	-21558.59766	-21540.60547	50.28450753	18.75033576	8.11675	0	0	0	4449	299.9354	-21549.60156																	17.047815
	25611561.99	299.9995117	-21489.86523	-0.045472785	1.34E-05	1	0.999253354	40.02988815	2.00275148	16.61999762	-3.669382825	-0.647782902	25	-0.000334025	-0.336488403	-0.000556716	299.9993286	299.9996948	-21499.08008	-21480.65039	50.36423364	18.74773461	8.12655	0	0	0	4449	299.9339	-21489.86523																	17.047815
	25611564.08	299.9994659	-21448.44824	-0.04546104	1.51E-05	1	0.999253354	40.02988815	2.002655405	16.61999762	-3.668307016	-0.647358987	25	-0.000313128	-0.336401501	-0.000535762	299.9992065	299.9997253	-21459.5957	-21437.30078	50.41425786	18.75057645	8.1314	0	0	0	4449	299.9361	-21448.44824																	17.047815
	25611567.06	299.9998932	-21389.00391	-0.045438031	1.23E-05	1	0.999253354	40.02988815	2.002728913	16.61999762	-3.666526643	-0.647350609	25	-0.000340167	-0.336231219	-0.000562687	299.9994812	300.0003052	-21400.56445	-21377.44336	50.40331506	18.74840033	8.1363	0	0	0	4449	299.939	-21389.00391																	15.572695
	25611569.03	299.9989777	-21349.375	-0.045422215	2.46E-05	1	0.999253354	40.02988815	2.002716246	16.61999762	-3.665281815	-0.64681724	25	-0.000312157	-0.336114215	-0.000534603	299.9982605	299.9996948	-21360.66797	-21338.08203	50.35485409	18.74820279	8.1363	0	0	0	4449	299.9377	-21349.375																	17.047815
	25611572.06	300.0000611	-21289.09082	-0.045403716	2.66E-05	1	0.999253354	40.02988815	2.002697494	16.61999762	-3.663740578	-0.646637178	25	-0.000320201	-0.33597731	-0.000542561	299.9998474	300.0002747	-21300.34766	-21277.83398	50.31030127	18.7499858	8.1314	0	0	0	4449	299.9359	-21289.09082																	17.047815
	25611574.02	299.9995423	-21249.94824	-0.045384606	2.73E-05	1	0.999253354	40.02988815	2.002695865	16.61999762	-3.662211089	-0.646277236	25	-0.000312064	-0.335835911	-0.000534329	299.9992676	299.9998169	-21258.11719	-21241.7793	50.34469292	18.74876626	8.1339	0	0	0	4449	299.93885	-21249.94824																	17.047815
	25611577.03	300.0002137	-21189.66406	-0.045365687	2.55E-05	1	0.999253354	40.02988815	2.002675754	16.61999762	-3.66062971	-0.646113392	25	-0.000322178	-0.335695901	-0.000544354	299.9998169	300.0006104	-21200.39844	-21178.92969	50.46271883	18.74955404	8.12655	0	0	0	4449	299.93795	-21189.66406																	17.047815
	25611579.1	300.0002442	-21148.38184	-0.04534853	2.81E-05	1	0.999253354	40.02988815	2.002670094	16.61999762	-3.659248735	-0.645791308	25	-0.000315087	-0.335568946	-0.000537181	300.0000305	300.0004578	-21158.62891	-21138.13477	50.32827872	18.74824937	8.1363	0	0	0	4449	299.9384	-21148.38184																	17.047815
	25611582.01	299.9997406	-21090.22559	-0.045323609	2.19E-05	1	0.999253354	40.02988815	2.002715568	16.61999762	-3.657296559	-0.645567245	25	-0.000325628	-0.335384533	-0.000547599	299.9995422	299.999939	-21102.15039	-21078.30078	50.37439481	18.74672373	8.12895	0	0	0	4449	299.94175	-21090.22559																	17.047815
	25611584.98	300.0010071	-21031.02539	-0.045304357	2.18E-05	1	0.999253354	40.02988815	2.002719313	16.61999762	-3.655741155	-0.645341098	25	-0.000329789	-0.335242053	-0.000551671	300.0009766	300.0010376	-21041.22461	-21020.82617	50.37986621	18.74718798	8.12895	0	0	0	4449	299.93885	-21031.02539																	17.047815
	25611586.95	300.0011139	-20991.94238	-0.045289763	2.57E-05	1	0.999253354	40.02988815	2.002683343	16.61999762	-3.654525147	-0.644984287	25	-0.000317038	-0.335134072	-0.000538851	300.0006714	300.0015564	-21001.69141	-20982.19336	50.42520066	18.74725452	8.13385	0	0	0	4449	299.93825	-20991.94238																	17.785473
	25611589.94	300.0004731	-20931.8291	-0.045267743	1.77E-05	1	0.999253354	40.02988815	2.00255268	16.61999762	-3.652530016	-0.644579735	25	-0.000312219	-0.334971139	-0.000533926	300.0001221	300.000824	-20941.44531	-20922.21289	50.32515221	18.75029009	8.1436	0	0	0	4449	299.9396	-20931.8291																	17.047815
	25611591.98	300.0006409	-20891.38477	-0.045252452	2.72E-05	1	0.999253354	40.02988815	2.002672208	16.61999762	-3.651546966	-0.644154174	25	-0.000289692	-0.334858001	-0.000511327	299.9996948	300.0015869	-20901.96094	-20880.80859	50.33218687	18.74914907	8.1314	0	0	0	4449	299.9383	-20891.38477																	15.941451
	25611595.1	300.001175	-20828.73047	-0.045230304	2.80E-05	1	0.999253354	40.02988815	2.002686822	16.61999762	-3.649743797	-0.644078824	25	-0.000311136	-0.334694091	-0.000532665	300.0007935	300.0015564	-20837.72656	-20819.73438	50.34234804	18.74839667	8.1436	0	0	0	4449	299.93855	-20828.73047																	17.047815
	25611597.13	300.0014954	-20788.51758	-0.045215503	1.63E-05	1	0.999253354	40.02988815	2.002612527	16.61999762	-3.648427271	-0.643805508	25	-0.000307385	-0.334584561	-0.000528845	300.0010986	300.0018921	-20798.58203	-20778.45313	50.32124407	18.74883001	8.1314	0	0	0	4449	299.93595	-20788.51758																	15.941451
	25611600.03	300.0016174	-20730.21582	-0.045191147	2.40E-05	1	0.999253354	40.02988815	2.002536002	16.61999762	-3.646330353	-0.64342822	25	-0.000306571	-0.334404335	-0.000527914	300.0014648	300.00177	-20741.35156	-20719.08008	50.4509944	18.75069881	8.1387	0	0	0	4449	299.9368	-20730.21582																	15.941451
	25611601.97	300.0013428	-20692.09473	-0.04517755	2.20E-05	1	0.999253354	40.02988815	2.002645532	16.61999762	-3.645424414	-0.643262479	25	-0.000305953	-0.334303721	-0.000527233	300.0012512	300.0014343	-20701.99023	-20682.19922	50.44943115	18.74843926	8.1314	0	0	0	4449	299.9348	-20692.09473																	17.047815
	25611604.95	300.0011139	-20632.50293	-0.045155422	6.50E-06	1	0.999253354	40.02988815	2.002638075	16.61999762	-3.643601738	-0.643083516	25	-0.000318491	-0.334139978	-0.000539662	300.0010681	300.0011597	-20642.93359	-20622.07227	50.48225954	18.74699357	8.1363	0	0	0	4449	299.93755	-20632.50293																	17.416636
	25611606.97	300.0014649	-20592.05957	-0.04513815	2.85E-05	1	0.999253354	40.02988815	2.002669496	16.61999762	-3.642317341	-0.642534769	25	-0.000289722	-0.334012184	-0.000510814	300.0010071	300.0019226	-20600.6543	-20583.46484	50.41972926	18.74689376	8.1387	0	0	0	4449	299.934	-20592.05957																	17.785473
	25611609.12	300.0011902	-20549.47656	-0.045124467	1.47E-05	1	0.999253354	40.02988815	2.002664356	16.61999762	-3.641137091	-0.642721116	25	-0.000324724	-0.333910905	-0.000545749	300.0010986	300.0012817	-20559.51758	-20539.43555	50.40253343	18.74741549	8.13385	0	0	0	4449	299.93515	-20549.47656																	15.941451
	25611612.07	300.0007935	-20490.17773	-0.045105226	2.20E-05	1	0.999253354	40.02988815	2.002638775	16.61999762	-3.639551147	-0.642377241	25	-0.000318898	-0.333768537	-0.000539831	300.0005188	300.0010681	-20502.21289	-20478.14258	50.32515221	18.74917481	8.13385	0	0	0	4449	299.9367	-20490.17773																	17.047815
	25611630.92	299.9682007	-20114.18164	0		2				16.62999719							299.9682007	299.9682007	-20114.18164	-20114.18164							4449	299.9384	-20114.18164																	17.785473
	25611644.07	299.9571381	-19851.08301	-0.044865565	1.97E-05	1	0.999253354	40.02988815	2.002524856	16.61999762	-3.620047547	-0.638780371	25	-0.000303458	-0.33199555	-0.000523222	299.9571228	299.9571533	-19853.52734	-19848.63867	50.13756137	18.74949415	8.1412	0	0	0	4449	299.9648	-19851.08301																	17.785473
	25611644.81	299.9573975	-19836.65234	-0.044856793	1.91E-05	1	0.999253354	40.02988815	2.002384831	16.61999762	-3.619073313	-0.638755228	25	-0.000316458	-0.331930622	-0.000536174	299.9571228	299.9576721	-19848.63867	-19824.66602	50.04454757	18.74990501	8.15095	0	0	0	4449	299.9701	-19836.65234																	17.416636
	25611647.02	299.9589234	-19792.96289	-0.044843336	1.50E-05	1	0.999253354	40.02988815	2.002447885	16.61999762	-3.618152968	-0.638258769	25	-0.000286654	-0.331831049	-0.000506304	299.9581299	299.9597168	-19801.93555	-19783.99023	50.2290119	18.75119809	8.13145	0	0	0	4449	299.973	-19792.96289																	17.785473
	25611649.97	299.9634247	-19734.0166	-0.044820344	3.14E-05	1	0.999253354	40.02988815	2.002451456	16.61999762	-3.616270998	-0.638118167	25	-0.000303538	-0.331660861	-0.000523067	299.9631653	299.9636841	-19744.24023	-19723.79297	50.17351628	18.75124445	8.14605	0	0	0	4449	299.9857	-19734.0166																	15.941451
	25611651.95	299.9654694	-19694.3623	-0.044805472	2.86E-05	1	0.999253354	40.02988815	2.002488666	16.61999762	-3.615146095	-0.637853716	25	-0.000297573	-0.33155079	-0.000517027	299.9649658	299.9659729	-19705.41211	-19683.3125	50.43848835	18.7515476	8.1534	0	0	0	4449	299.98945	-19694.3623																	17.785473
	25611654.99	299.9680786	-19633.93359	-0.044784062	2.56E-05	1	0.999253354	40.02988815	2.002524698	16.61999762	-3.613471292	-0.637611501	25	-0.000302171	-0.331392333	-0.000521519	299.9680786	299.9680786	-19645.06836	-19622.79883	50.30873801	18.75180454	8.1485	0	0	0	4449	299.99325	-19633.93359																	15.941451
	25611656.97	299.9699097	-19594.64453	-0.044768308	2.54E-05	1	0.999253354	40.02988815	2.002624313	16.61999762	-3.61234903	-0.637544766	25	-0.000313744	-0.331275735	-0.000533013	299.9693604	299.970459	-19603.61523	-19585.67383	50.29232381	18.74816809	8.1485	0	0	0	4449	299.9977	-19594.64453																	17.047815
	25611659.95	299.9719543	-19534.79883	-0.044744064	2.18E-05	1	0.999253354	40.02988815	2.002569692	16.61999762	-3.610315027	-0.637089557	25	-0.000305016	-0.33109632	-0.000524166	299.9709167	299.9729919	-19544.14648	-19525.45117	50.42441903	18.74955937	8.1485	0	0	0	4449	300.00175	-19534.79883																	17.047815
	25611662.08	299.9737854	-19492.33691	-0.044727506	1.71E-05	1	0.999253354	40.02988815	2.002518299	16.61999762	-3.608920179	-0.636668828	25	-0.000289371	-0.330973787	-0.000508444	299.9736023	299.9739685	-19501.57617	-19483.09766	50.20321816	18.7507771	8.1485	0	0	0	4449	300.00005	-19492.33691																	15.941451
	25611664.93	299.9762269	-19435.01855	-0.044705332	1.84E-05	1	0.999253354	40.02988815	2.002544383	16.61999762	-3.607140183	-0.636562509	25	-0.000307701	-0.330809664	-0.000526664	299.9761353	299.9763184	-19444.87695	-19425.16016	50.3274971	18.74978176	8.1412	0	0	0	4449	300.00205	-19435.01855																	17.047815
	25611666.9	299.9770813	-19396.07031	-0.044687903	1.37E-05	1	0.999253354	40.02988815	2.002604577	16.61999762	-3.605848003	-0.636270584	25	-0.000301896	-0.330680685	-0.000520777	299.9763184	299.9778442	-19406.48828	-19385.65234	50.08753714	18.74855245	8.1412	0	0	0	4449	300.0012	-19396.07031																	15.941451
	25611669.97	299.9807129	-19334.39063	-0.04466366	2.69E-05	1	0.999253354	40.02988815	2.002597899	16.61999762	-3.603884148	-0.635899954	25	-0.000299582	-0.330501263	-0.000518351	299.9799194	299.9815063	-19345.73242	-19323.04883	50.16726325	18.74763941	8.1339	0	0	0	4449	299.99595	-19334.39063																	17.047815
	25611671.93	299.9817963	-19295.36816	-0.044650958	2.84E-05	1	0.999253354	40.02988815	2.002527268	16.61999762	-3.602759238	-0.635575852	25	-0.000288321	-0.330407261	-0.000507032	299.9813232	299.9822693	-19304.95898	-19285.77734	50.18211419	18.75056752	8.1461	0	0	0	4449	299.9942	-19295.36816																	15.941451
	25611675.02	299.9842835	-19234.03906	-0.044623797	1.53E-05	1	0.999253354	40.02988815	2.002508969	16.61999762	-3.600513137	-0.635314039	25	-0.000300086	-0.330206241	-0.00051868	299.9841309	299.984436	-19244.80859	-19223.26953	50.38846412	18.74793212	8.1412	0	0	0	4449	299.97805	-19234.03906																	17.047815
	25611676.98	299.9854279	-19194.61621	-0.044609918	2.44E-05	1	0.999253354	40.02988815	2.002443047	16.61999762	-3.599280715	-0.635093392	25	-0.000299706	-0.330103529	-0.000518235	299.9851074	299.9857483	-19204.83984	-19184.39258	50.25480564	18.75005819	8.15585	0	0	0	4449	299.9767	-19194.61621																	15.941451
	25611679.95	299.9881592	-19135.42676	-0.044586429	2.65E-05	1	0.999253354	40.02988815	2.002510902	16.61999762	-3.597497491	-0.63480222	25	-0.000301632	-0.329929685	-0.00052005	299.9881287	299.9881897	-19146.19727	-19124.65625	50.36032549	18.7481799	8.1339	0	0	0	4449	299.9741	-19135.42676																	17.047815
	25611681.85	299.9883576	-19097.7666	-0.044573019	2.46E-05	1	0.999253354	40.02988815	2.002620434	16.61999762	-3.59662242	-0.634534217	25	-0.00029144	-0.329830459	-0.000509791	299.9883118	299.9884033	-19107.85547	-19087.67773	50.22197725	18.74700279	8.14365	0	0	0	4449	299.97725	-19097.7666																	17.785473
	25611684.91	299.9903717	-19036.66895	-0.044548596	1.41E-05	1	0.999253354	40.02988815	2.00252507	16.61999762	-3.594484919	-0.634176849	25	-0.00029303	-0.329649717	-0.000511268	299.9898071	299.9909363	-19046.41797	-19026.91992	50.20399979	18.7476551	8.1436	0	0	0	4449	299.9742	-19036.66895																	17.047815
	25611687.14	299.9920807	-18992.11523	-0.044533721	2.70E-05	1	0.999253354	40.02988815	2.002573063	16.61999762	-3.593345316	-0.63410125	25	-0.000304089	-0.329539623	-0.000522255	299.9916687	299.9924927	-19002.43555	-18981.79492	50.24151796	18.74718004	8.14365	0	0	0	4449	299.97335	-18992.11523																	15.941451
	25611689.95	299.9932709	-18936.28223	-0.044508797	1.86E-05	1	0.999253354	40.02988815	2.002569226	16.61999762	-3.591346758	-0.633635334	25	-0.000293842	-0.329355179	-0.000511892	299.9922791	299.9942627	-18946.39648	-18926.16797	50.32593384	18.74702641	8.1387	0	0	0	4449	299.97095	-18936.28223																	17.047815
	25611691.95	299.9946289	-18896.1416	-0.044494795	2.64E-05	1	0.999253354	40.02988815	2.002496255	16.61999762	-3.590076979	-0.633499834	25	-0.000301624	-0.329251549	-0.000519605	299.9943848	299.994873	-18907.08203	-18885.20117	50.22275887	18.74827172	8.1387	0	0	0	4449	299.9723	-18896.1416																	15.941451
	25611694.86	299.9958649	-18838.0459	-0.044471623	1.94E-05	1	0.999253354	40.02988815	2.002542415	16.61999762	-3.588266386	-0.633296309	25	-0.000311777	-0.329080066	-0.000529649	299.9955444	299.9961853	-18848.90234	-18827.18945	50.28450753	18.74866088	8.1534	0	0	0	4449	299.97005	-18838.0459																	15.941451
	25611696.85	299.9961091	-18798.47754	-0.044455578	2.48E-05	1	0.999253354	40.02988815	2.002618908	16.60999708	-3.587118129	-0.633001378	25	-0.000303455	-0.32896134	-0.000521251	299.9959412	299.9962769	-18808.71289	-18788.24219	50.41738438	18.74789283	8.14605	0	0	0	4449	299.96855	-18798.47754																	17.416636
	25611699.91	299.9985199	-18736.85645	-0.044432246	2.21E-05	1	0.999253354	40.02988815	2.002630361	16.61999762	-3.585259582	-0.632644867	25	-0.000300752	-0.328788662	-0.000518439	299.9981689	299.9988708	-18746.32617	-18727.38672	50.22666702	18.74587632	8.15095	0	0	0	4449	299.9659	-18736.85645																	15.941451
	25611701.91	300.0000916	-18697.58008	-0.044418357	1.60E-05	1	0.999253354	40.02988815	2.002591636	16.61999762	-3.584043611	-0.632600606	25	-0.000315802	-0.328685861	-0.000533424	299.9997559	300.0004272	-18707.98633	-18687.17383	50.31811755	18.74850163	8.14605	0	0	0	4449	299.96435	-18697.58008																	17.047815
	25611704.94	299.9999085	-18637.05273	-0.04439407	2.60E-05	1	0.999253354	40.02988815	2.002489956	16.61999762	-3.581927276	-0.632128502	25	-0.000306861	-0.328506151	-0.000524366	299.9998474	299.9999695	-18648.71094	-18625.39453	50.28997893	18.74874891	8.14605	0	0	0	4449	299.96505	-18637.05273																	15.941451
	25611707.07	300.000885	-18594.49512	-0.04437796	2.47E-05	1	0.999253354	40.02988815	2.002522311	16.61999762	-3.580679885	-0.631923713	25	-0.000308111	-0.328386929	-0.00052554	300.0003052	300.0014648	-18606.62695	-18582.36328	50.23292005	18.74840948	8.1387	0	0	0	4449	299.96285	-18594.49512																	17.047815
	25611710.18	300.002594	-18532.52148	-0.044354329	2.27E-05	1	0.999253354	40.02988815	2.002572939	16.61999762	-3.578886413	-0.63144784	25	-0.000293766	-0.328212055	-0.000511088	300.0024414	300.0027466	-18541.12891	-18523.91406	50.29076056	18.74850671	8.14605	0	0	0	4449	299.9568	-18532.52148																	17.047815
	25611712.13	300.0023804	-18493.3418	-0.044339919	1.78E-05	1	0.999253354	40.02988815	2.002443131	16.61999762	-3.577495935	-0.631241344	25	-0.000297122	-0.328105426	-0.000514376	300.0018616	300.0028992	-18503.05469	-18483.62891	50.42520066	18.74951346	8.14605	0	0	0	4449	299.95635	-18493.3418																	15.941451
	25611715.22	300.0032806	-18430.95508	-0.04431537	3.09E-05	1	0.999253354	40.02988815	2.002545884	16.61999762	-3.575661083	-0.631088039	25	-0.000312118	-0.327923747	-0.000529251	300.0032043	300.0033569	-18443.80469	-18418.10547	50.20947119	18.74836965	8.1583	0	0	0	4449	299.9588	-18430.95508																	15.941451
	25611717.25	300.0035706	-18391.14258	-0.044300575	2.27E-05	1	0.999253354	40.02988815	2.002597597	16.61999762	-3.574576313	-0.630773298	25	-0.000301043	-0.327814272	-0.00051811	300.0032959	300.0038452	-18402.49609	-18379.78906	50.31499104	18.74822944	8.15095	0	0	0	4449	299.95435	-18391.14258																	17.047815
	25611720.16	300.0057068	-18333.16895	-0.044274386	2.71E-05	1	0.999253354	40.02988815	2.002634794	16.61999762	-3.572547423	-0.630290923	25	-0.000289802	-0.32762047	-0.000506744	300.0050659	300.0063477	-18343.83008	-18322.50781	50.27747287	18.7460908	8.1534	0	0	0	4449	299.95395	-18333.16895																	17.416636
	25611722.22	300.0052338	-18292.04492	-0.044257369	2.80E-05	1	0.999253354	40.02988815	2.002570854	16.61999762	-3.57103692	-0.630192733	25	-0.000304659	-0.32749454	-0.000521517	300.0047913	300.0056763	-18301.59961	-18282.49023	50.2727831	18.74557169	8.1485	0	0	0	4449	299.9542	-18292.04492																	17.047815
	25611724.46	300.0059509	-18247.39355	-0.044245116	2.38E-05	1	0.999253354	40.02988815	2.002412379	16.61999762	-3.56981258	-0.629777974	25	-0.000286896	-0.327403878	-0.0005037	300.0057678	300.006134	-18257.56836	-18237.21875	50.38221109	18.75044432	8.15095	0	0	0	4449	299.95085	-18247.39355																	17.047815
	25611727.28	300.0074768	-18191.03809	-0.044221354	1.85E-05	1	0.999253354	40.02988815	2.002438831	16.61999762	-3.56792209	-0.62955033	25	-0.000296157	-0.327228016	-0.000512846	300.0069885	300.0079651	-18200.70117	-18181.375	50.10785948	18.75087	8.1485	0	0	0	4449	299.95135	-18191.03809																	15.941451
	25611730.13	300.0070954	-18134.46191	-0.044198108	2.90E-05	1	0.999253354	40.02988815	2.002537166	16.61999762	-3.566195376	-0.629352656	25	-0.000305514	-0.327055999	-0.000522093	300.0068665	300.0073242	-18143.64063	-18125.2832	50.35563572	18.74713603	8.15585	0	0	0	4449	299.94915	-18134.46191																	17.047815
	25611732	300.0081635	-18096.88672	-0.044181455	2.81E-05	1	0.999253354	40.02988815	2.002465085	16.61999762	-3.5647631	-0.628900837	25	-0.000287694	-0.326932772	-0.000504192	300.0079346	300.0083923	-18107.99805	-18085.77539	50.33609501	18.75066361	8.1583	0	0	0	4449	299.9514	-18096.88672																	17.416636
	25611734.98	300.0081329	-18037.41895	-0.044155966	2.69E-05	1	0.999253354	40.02988815	2.002615149	16.61999762	-3.562946117	-0.628668819	25	-0.00029541	-0.326744156	-0.000511775	300.0076904	300.0085754	-18048.67578	-18026.16211	50.31968081	18.74656787	8.1583	0	0	0	4449	299.9634	-18037.41895																	17.047815
	25611737.26	300.0089874	-17992.00195	-0.044140926	2.55E-05	1	0.999253354	40.02988815	2.002601116	16.61999762	-3.561720438	-0.62838323	25	-0.000289141	-0.326632859	-0.000505436	300.0086975	300.0092773	-18002.72461	-17981.2793	50.2782545	18.74849421	8.1534	0	0	0	4449	299.9619	-17992.00195																	15.941451
	25611739.43	300.0093079	-17948.36133	-0.044126067	2.84E-05	1	0.999253354	40.02988815	2.002670978	16.61999762	-3.560593005	-0.62845992	25	-0.000313549	-0.326522888	-0.000529776	300.0088806	300.0097351	-17959.47266	-17937.25	50.2891973	18.74754927	8.1632	0	0	0	4449	299.95685	-17948.36133																	17.047815
	25611742.52	300.0093689	-17886.92285	-0.044099971	2.37E-05	1	0.999253354	40.02988815	2.002723545	16.61999762	-3.558566688	-0.628158829	25	-0.000318389	-0.326329776	-0.000534493	300.0093079	300.0094299	-17897.64453	-17876.20117	50.2891973	18.74505082	8.15095	0	0	0	4449	299.954	-17886.92285																	17.047815
	25611744.54	300.0099793	-17846.64844	-0.044087048	1.72E-05	1	0.999253354	40.02988815	2.002693676	16.60999708	-3.557507772	-0.627768997	25	-0.000300246	-0.326234156	-0.000516291	300.0091553	300.0108032	-17857.38281	-17835.91406	50.45255766	18.74598189	8.16075	0	0	0	4449	299.95185	-17846.64844																	17.047815
	25611747.5	300.0097199	-17787.49609	-0.044062178	2.11E-05	1	0.999253354	40.02988815	2.002761322	16.61999762	-3.555615517	-0.627435299	25	-0.00030009	-0.32605013	-0.000516019	300.0095215	300.0099182	-17798.03516	-17776.95703	50.26653007	18.7460706	8.15095	0	0	0	4449	299.9482	-17787.49609																	17.047815
	25611749.42	300.0103149	-17749.14258	-0.044046194	1.83E-05	1	0.999253354	40.02988815	2.002618748	16.61999762	-3.554121211	-0.62695465	25	-0.000280681	-0.325931857	-0.000496536	300.0103149	300.0103149	-17758.625	-17739.66016	50.40722321	18.7481447	8.15095	0	0	0	4449	299.9455	-17749.14258																	15.941451
	25611752.49	300.010727	-17687.74121	-0.044021671	9.22E-06	1	0.999253354	40.02988815	2.002648106	16.61999762	-3.552154348	-0.626829044	25	-0.000300207	-0.325750373	-0.000515946	300.0102539	300.0112	-17698.45117	-17677.03125	50.35016432	18.74710687	8.1632	0	0	0	4449	299.94355	-17687.74121																	17.047815
	25611754.71	300.0112152	-17643.29785	-0.044001322	2.10E-05	1	0.999253354	40.02988815	2.002704083	16.61999762	-3.550604361	-0.62657096	25	-0.000301438	-0.325599792	-0.00051708	300.0108337	300.0115967	-17655.4668	-17631.12891	50.38846412	18.74827048	8.1583	0	0	0	4449	299.9421	-17643.29785																	15.941451
	25611757.93	300.0115204	-17579.16211	-0.043975417	3.19E-05	1	0.999253354	40.02988815	2.002724344	16.61999762	-3.548523274	-0.626350181	25	-0.000314282	-0.325408089	-0.000529801	300.0112	300.0118408	-17590.60156	-17567.72266	50.41738438	18.74569132	8.15585	0	0	0	4449	299.9393	-17579.16211																	17.047815
	25611759.94	300.0123596	-17539.27637	-0.043959677	2.23E-05	1	0.999253354	40.02988815	2.002666088	16.61999762	-3.54718319	-0.625945948	25	-0.000299255	-0.325291616	-0.000514698	300.0119629	300.0127563	-17546.88672	-17531.66602	50.38142946	18.74671256	8.15585	0	0	0	4449	299.94065	-17539.27637																	17.047815
	25611761.95	300.0127869	-17499.18359	-0.043944329	1.43E-05	1	0.999253354	40.02988815	2.002705568	16.61999762	-3.546010441	-0.625744124	25	-0.000299603	-0.325178036	-0.000514974	300.0127258	300.0128479	-17510.58594	-17487.78125	50.21025282	18.74775903	8.1607	0	0	0	4449	299.94005	-17499.18359																	17.047815
	25611765.06	300.012497	-17436.84668	-0.043918501	1.71E-05	1	0.999253354	40.02988815	2.002585483	16.61999762	-3.5437208	-0.6253572	25	-0.000300947	-0.324986922	-0.000516193	300.0120544	300.0129395	-17448.39648	-17425.29688	50.32671547	18.74617881	8.16805	0	0	0	4449	299.9397	-17436.84668																	15.941451
	25611766.94	300.0123902	-17399.29492	-0.043902552	1.82E-05	1	0.999253354	40.02988815	2.002649903	16.61999762	-3.542547463	-0.625121141	25	-0.000298253	-0.324868899	-0.000513426	300.0121765	300.0126038	-17410.24805	-17388.3418	50.3056115	18.74595309	8.1485	0	0	0	4449	299.93575	-17399.29492																	17.047815
	25611769.9	300.0120392	-17340.36133	-0.04387767	1.91E-05	1	0.999253354	40.02988815	2.002741937	16.61999762	-3.540661203	-0.624986443	25	-0.000315705	-0.324684771	-0.000530758	300.0117798	300.0122986	-17351.38672	-17329.33594	50.35407247	18.74482904	8.1485	0	0	0	4449	299.9363	-17340.36133																	17.785473
	25611772.4	300.0118561	-17290.60645	-0.043861649	2.02E-05	1	0.999253354	40.02988815	2.00277198	16.61999762	-3.539472662	-0.624461798	25	-0.000287586	-0.32456624	-0.000502564	300.0118408	300.0118713	-17300.62305	-17280.58984	50.27043821	18.74422045	8.15585	0	0	0	4449	299.93485	-17290.60645																	15.941451
	25611775.32	300.0115052	-17232.0127	-0.043842807	1.13E-05	1	0.999253354	40.02988815	2.002709151	16.61999762	-3.537795681	-0.624463507	25	-0.000313927	-0.324426797	-0.000528813	300.0108948	300.0121155	-17242.7832	-17221.24219	50.37595806	18.74776387	8.1681	0	0	0	4449	299.93695	-17232.0127																	15.941451
	25611777.39	300.0111084	-17191.10645	-0.043821403	2.73E-05	1	0.999253354	40.02988815	2.002566246	16.61999762	-3.535859634	-0.623935504	25	-0.000297203	-0.324268426	-0.000511989	300.0110168	300.0112	-17202.10742	-17180.10547	50.39159063	18.74750738	8.15585	0	0	0	4449	299.9343	-17191.10645																	17.785473
	25611780.38	300.0111237	-17130.9209	-0.043797274	2.27E-05	1	0.999253354	40.02988815	2.002666663	16.61999762	-3.534088563	-0.623582977	25	-0.000293479	-0.324089882	-0.000508149	300.0110779	300.0111694	-17142.98047	-17118.86133	50.25011587	18.74696269	8.15585	0	0	0	4449	299.93465	-17130.9209																	17.047815
	25611782.53	300.0107727	-17088.28809	-0.043782163	2.02E-05	1	0.999253354	40.02988815	2.002721233	16.61999762	-3.532915856	-0.623641602	25	-0.000316993	-0.323978051	-0.000531589	300.0105286	300.0110168	-17096.73633	-17079.83984	50.50961654	18.74488779	8.1632	0	0	0	4449	299.93445	-17088.28809																	17.047815
	25611785.11	300.0104981	-17037.03711	-0.043757739	2.06E-05	1	0.999253354	40.02988815	2.002755498	16.61999762	-3.531016457	-0.623225374	25	-0.000309616	-0.323797329	-0.000524095	300.010376	300.0106201	-17044.26953	-17029.80469	50.25324239	18.74417878	8.15585	0	0	0	4449	299.9348	-17037.03711																	15.941451
	25611787.79	300.0095368	-16983.5127	-0.043732756	3.25E-05	1	0.999253354	40.02988815	2.002757627	16.61999762	-3.529001979	-0.622882543	25	-0.000310568	-0.323612469	-0.000524927	300.0094299	300.0096436	-16993.67578	-16973.34961	50.43145369	18.74586519	8.16315	0	0	0	4449	299.93375	-16983.5127																	17.047815
	25611789.82	300.0090943	-16942.33887	-0.043716882	2.18E-05	1	0.999253354	40.02988815	2.00272908	16.61999762	-3.527687481	-0.622566018	25	-0.000302938	-0.323495012	-0.000517221	300.0090332	300.0091553	-16952.46484	-16932.21289	50.3056115	18.74501869	8.1583	0	0	0	4449	299.9349	-16942.33887																	15.941451
	25611792.78	300.0095825	-16883.96387	-0.04369147	2.17E-05	1	0.999253354	40.02988815	2.002717492	16.61999762	-3.525606337	-0.622263455	25	-0.000308516	-0.323306958	-0.000522676	300.0090332	300.0101318	-16893.91992	-16874.00781	50.44864952	18.74454055	8.1681	0	0	0	4449	299.9361	-16883.96387																	15.941451
	25611794.82	300.0088807	-16843.44727	-0.043677185	1.12E-05	1	0.999253354	40.02988815	2.002756224	16.61999762	-3.524511486	-0.622112782	25	-0.000312199	-0.323201258	-0.00052629	300.0082703	300.009491	-16852.49219	-16834.40234	50.30170336	18.7466171	8.1656	0	0	0	4449	299.9355	-16843.44727																	15.941451
	25611797.82	300.0092774	-16782.61816	-0.04365082	2.70E-05	1	0.999253354	40.02988815	2.002774856	16.61999762	-3.522420817	-0.621710814	25	-0.000309079	-0.323006163	-0.000523043	300.0090637	300.009491	-16793.12109	-16772.11523	50.33375012	18.74537558	8.1583	0	0	0	4449	299.9365	-16782.61816																	17.047815
	25611799.76	300.0091095	-16744.82227	-0.043637829	2.08E-05	1	0.999253354	40.02988815	2.002806979	16.61999762	-3.521409913	-0.621628874	25	-0.000317564	-0.322910024	-0.000531468	300.0090027	300.0092163	-16754.70508	-16734.93945	50.33453175	18.74599287	8.1681	0	0	0	4449	299.9337	-16744.82227																	15.941451
	25611802.79	300.0092468	-16684.19922	-0.043614637	3.29E-05	1	0.999253354	40.02988815	2.002681057	16.61999762	-3.519339685	-0.621190962	25	-0.000310952	-0.322738412	-0.000524741	300.0085144	300.0099792	-16694.77539	-16673.62305	50.46584534	18.74771972	8.1656	0	0	0	4449	299.9382	-16684.19922																	17.785473
	25611804.88	300.0085297	-16642.4668	-0.043594557	8.44E-06	1	0.999253354	40.02988815	2.002659804	16.61999762	-3.517699764	-0.620808495	25	-0.000302534	-0.322589843	-0.000516228	300.0083923	300.008667	-16650.47852	-16634.45508	50.41894763	18.74488813	8.16075	0	0	0	4449	299.93675	-16642.4668																	17.047815
	25611807.82	300.0092011	-16583.45996	-0.043570193	2.65E-05	1	0.999253354	40.02988815	2.002705795	16.61999762	-3.515795376	-0.620562534	25	-0.000310378	-0.322409542	-0.000523955	300.0089722	300.0094299	-16593.51367	-16573.40625	50.3439113	18.74647288	8.1705	0	0	0	4449	299.93595	-16583.45996																	17.785473
	25611809.83	300.0089722	-16543.67285	-0.043555333	2.22E-05	1	0.999253354	40.02988815	2.002636331	16.61999762	-3.514505041	-0.620187696	25	-0.000297191	-0.322299588	-0.000510695	300.0085754	300.0093689	-16554.61328	-16532.73242	50.58934265	18.74970098	8.17295	0	0	0	4449	299.9388	-16543.67285																	17.047815
	25611812.79	300.008194	-16484.67676	-0.043532791	3.74E-05	1	0.999253354	40.02988815	2.002750984	16.61999762	-3.512866427	-0.619966732	25	-0.000303097	-0.322132789	-0.000516495	300.0081787	300.0082092	-16495.28906	-16474.06445	50.38768249	18.74760796	8.16315	0	0	0	4449	299.93515	-16484.67676																	17.416636
	25611814.78	300.0071106	-16444.81641	-0.043512097	2.11E-05	1	0.999253354	40.02988815	2.002739695	16.61999762	-3.511196501	-0.619561799	25	-0.000293152	-0.321979673	-0.000506448	300.0065308	300.0076904	-16454.25	-16435.38281	50.45021277	18.74582861	8.16315	0	0	0	4449	299.93855	-16444.81641																	17.785473
	25611817.76	300.0067444	-16385.00781	-0.043488751	2.35E-05	1	0.999253354	40.02988815	2.002647538	16.61999762	-3.5091665	-0.619157318	25	-0.000288877	-0.321806923	-0.00050206	300.0066223	300.0068665	-16395	-16375.01563	50.2290119	18.74749415	8.1681	0	0	0	4449	299.93945	-16385.00781																	15.941451
	25611819.77	300.0074158	-16344.95215	-0.043473077	2.38E-05	1	0.999253354	40.02988815	2.002727677	16.61999762	-3.507990612	-0.619213923	25	-0.000312256	-0.321690919	-0.000525365	300.0068359	300.0079956	-16354.25195	-16335.65234	50.36579689	18.74547349	8.1534	0	0	0	4449	299.9382	-16344.95215																	17.047815
	25611822.78	300.0074616	-16285.28906	-0.043447739	1.92E-05	1	0.999253354	40.02988815	2.00276956	16.61999762	-3.506024524	-0.618816368	25	-0.000307578	-0.321503426	-0.000520567	300.0073242	300.0075989	-16295.3418	-16275.23633	50.2673117	18.74587358	8.1632	0	0	0	4449	299.9363	-16285.28906																	17.047815
	25611824.79	300.0059815	-16244.88184	-0.043430779	2.02E-05	1	0.999253354	40.02988815	2.002839815	16.61999762	-3.504780383	-0.618555269	25	-0.000303767	-0.32137794	-0.000516672	300.0056152	300.0063477	-16254.52148	-16235.24219	50.33765827	18.74470713	8.1778	0	0	0	4449	299.939	-16244.88184																	17.047815
	25611827.83	300.0061035	-16183.28564	-0.043404804	2.44E-05	1	0.999253354	40.02988815	2.002793242	16.61999762	-3.502644018	-0.617958122	25	-0.000284008	-0.321185742	-0.00049679	300.0057068	300.0065002	-16192.6709	-16173.90039	50.34547455	18.74541857	8.15585	0	0	0	4449	299.93775	-16183.28564																	17.785473
	25611829.76	300.0063019	-16145.86865	-0.043388567	2.19E-05	1	0.999253354	40.02988815	2.002849816	16.61999762	-3.501378653	-0.618025061	25	-0.000309709	-0.321065574	-0.000522409	300.006134	300.0064697	-16156.27441	-16135.46289	50.33375012	18.7447649	8.1729	0	0	0	4449	299.94065	-16145.86865																	17.416636
	25611832.77	300.005661	-16085.81641	-0.043365011	2.47E-05	1	0.999253354	40.02988815	2.002905835	16.61999762	-3.499566787	-0.617730992	25	-0.000311823	-0.320891272	-0.000524415	300.0054626	300.0058594	-16096.48926	-16075.14355	50.44630463	18.74266361	8.1632	0	0	0	4449	299.93605	-16085.81641																	17.416636
	25611834.77	300.006363	-16045.72461	-0.043346773	5.81E-06	1	0.999253354	40.02988815	2.002890068	16.61999762	-3.498063609	-0.617495194	25	-0.000314318	-0.320756306	-0.000526821	300.0063477	300.0063782	-16054.89063	-16036.55859	50.35954387	18.74401943	8.1583	0	0	0	4449	299.9374	-16045.72461																	15.941451
	25611837.76	300.0055695	-15986.07373	-0.043323129	2.33E-05	1	0.999253354	40.02988815	2.00285843	16.61999762	-3.496134015	-0.616971945	25	-0.000297905	-0.320581361	-0.000510293	300.005127	300.006012	-15996.2002	-15975.94727	50.34547455	18.74595792	8.1705	0	0	0	4449	299.9395	-15986.07373																	17.047815
	25611839.79	300.0070191	-15944.92432	-0.043308429	2.17E-05	1	0.999253354	40.02988815	2.002818308	16.61999762	-3.494829251	-0.617044614	25	-0.00032474	-0.320472553	-0.000537058	300.0065308	300.0075073	-15956.66797	-15933.18066	50.39237226	18.74609896	8.1583	0	0	0	4449	299.9373	-15944.92432																	15.941451
	25611842.74	300.0066376	-15886.74414	-0.043284118	2.55E-05	1	0.999253354	40.02988815	2.002751686	16.61999762	-3.492765546	-0.616627963	25	-0.000319908	-0.320292661	-0.000532107	300.0058289	300.0074463	-15897.00391	-15876.48438	50.37048666	18.74802792	8.1827	0	0	0	4449	299.93995	-15886.74414																	17.047815
	25611844.75	300.0072174	-15846.77441	-0.043264299	1.83E-05	1	0.999253354	40.02988815	2.002877281	16.61999762	-3.491419748	-0.616127655	25	-0.000296397	-0.320146016	-0.000508502	300.0065918	300.007843	-15856.15918	-15837.38965	50.18445908	18.74557323	8.1656	0	0	0	4449	299.94005	-15846.77441																	17.047815
	25611847.73	300.0059204	-15786.98926	-0.043239556	1.94E-05	1	0.999253354	40.02988815	2.002892784	16.61999762	-3.489418761	-0.615951611	25	-0.000311968	-0.319962927	-0.000523957	300.0050049	300.0068359	-15796.71484	-15777.26367	50.29857684	18.745023	8.1778	0	0	0	4449	299.9356	-15786.98926																	17.047815
	25611849.78	300.005127	-15746.41162	-0.043223384	1.72E-05	1	0.999253354	40.02988815	2.002896039	16.61999762	-3.488130471	-0.615657983	25	-0.000305962	-0.319843271	-0.000517872	300.0050659	300.005188	-15756.35547	-15736.46777	50.29935847	18.74459707	8.1729	0	0	0	4449	299.9365	-15746.41162																	15.941451
	25611852.75	300.0058136	-15686.99121	-0.043196218	8.47E-06	1	0.999253354	40.02988815	2.002800045	16.61999762	-3.48577162	-0.615283301	25	-0.000309474	-0.319642235	-0.000521251	300.0055847	300.0060425	-15696.9834	-15676.99902	50.16882651	18.74411366	8.16805	0	0	0	4449	299.9394	-15686.99121																	17.416636
	25611854.76	300.0065766	-15646.92383	-0.043178942	1.19E-05	1	0.999253354	40.02988815	2.002837631	16.60999708	-3.484462612	-0.61491851	25	-0.000297453	-0.319514402	-0.00050915	300.0061646	300.0069885	-15656.52832	-15637.31934	50.4619372	18.74432139	8.1778	0	0	0	4449	299.9361	-15646.92383																	17.416636
	25611857.7	300.0054627	-15587.58887	-0.043155539	2.37E-05	1	0.999253354	40.02988815	2.002933684	16.61999762	-3.482704664	-0.614776911	25	-0.000312285	-0.31934122	-0.00052387	300.0054016	300.0055237	-15597.78809	-15577.38965	50.39002738	18.74301627	8.18025	0	0	0	4449	299.9361	-15587.58887																	15.941451
	25611859.73	300.0050354	-15547.59473	-0.043137469	2.50E-05	1	0.999253354	40.02988815	2.002970045	16.61999762	-3.481329635	-0.614399934	25	-0.000300215	-0.319207524	-0.000511713	300.0049744	300.0050964	-15557.64844	-15537.54102	50.26574844	18.74262193	8.1729	0	0	0	4449	299.93675	-15547.59473																	17.047815
	25611862.72	300.0059509	-15487.91846	-0.043113713	1.63E-05	1	0.999253354	40.02988815	2.002900593	16.60999708	-3.479327123	-0.613870917	25	-0.000284431	-0.319031731	-0.000495815	300.0054016	300.0065002	-15498.12988	-15477.70703	50.41894763	18.74455646	8.18025	0	0	0	4449	299.93605	-15487.91846																	17.785473
	25611864.73	300.0047302	-15447.83936	-0.043095901	2.34E-05	1	0.999253354	40.02988815	2.002935154	16.61999762	-3.477905993	-0.613861283	25	-0.000305753	-0.318899924	-0.00051705	300.004425	300.0050354	-15457.35742	-15438.32129	50.30326661	18.74491238	8.16805	0	0	0	4449	299.93695	-15447.83936																	17.047815
	25611867.77	300.0047608	-15387.66602	-0.043067995	1.88E-05	1	0.999253354	40.02988815	2.002918071	16.61999762	-3.475631967	-0.613422873	25	-0.000302259	-0.318693428	-0.000513422	300.004364	300.0051575	-15397.62207	-15377.70996	50.36814178	18.74258085	8.1778	0	0	0	4449	299.9376	-15387.66602																	17.047815
	25611869.74	300.0053254	-15348.07227	-0.043054944	1.14E-05	1	0.999253354	40.02988815	2.00282944	16.61999762	-3.474407317	-0.613352247	25	-0.000315106	-0.318596844	-0.000526207	300.005127	300.0055237	-15358.50293	-15337.6416	50.25558727	18.74675076	8.1778	0	0	0	4449	299.93585	-15348.07227																	15.941451
	25611872.76	300.0044556	-15287.55859	-0.043027211	2.30E-05	1	0.999253354	40.02988815	2.002860513	16.61999762	-3.472243695	-0.612835776	25	-0.000302938	-0.31839164	-0.000513906	300.0041504	300.0047607	-15297.0166	-15278.10059	50.2891973	18.7448177	8.1632	0	0	0	4449	299.9364	-15287.55859																	15.941451
	25611874.72	300.0043946	-15248.49951	-0.043011604	3.13E-05	1	0.999253354	40.02988815	2.00291794	16.61999762	-3.471064691	-0.612712758	25	-0.000310391	-0.31827615	-0.000521284	300.004303	300.0044861	-15258.26074	-15238.73828	50.21650585	18.74528655	8.1754	0	0	0	4449	299.9357	-15248.49951																	15.941451
	25611877.71	300.0056	-15188.60596	-0.04298442	1.27E-05	1	0.999253354	40.02988815	2.002826018	16.61999762	-3.468721184	-0.612285945	25	-0.000309025	-0.318074982	-0.000519786	300.0051575	300.0060425	-15198.20898	-15179.00293	50.36267038	18.74430809	8.1754	0	0	0	4449	299.9363	-15188.60596																	17.047815
	25611879.72	300.0053864	-15148.33154	-0.042969257	1.77E-05	1	0.999253354	40.02988815	2.002845377	16.61999762	-3.467537662	-0.612029426	25	-0.000304683	-0.317962784	-0.000515369	300.0053406	300.0054321	-15158.50586	-15138.15723	50.26027704	18.74411475	8.17295	0	0	0	4449	299.9392	-15148.33154																	17.416636
	25611882.77	300.0044251	-15087.62305	-0.04294349	2.09E-05	1	0.999253354	40.02988815	2.002914078	16.61999762	-3.465555968	-0.611772351	25	-0.00031274	-0.317772114	-0.000523303	300.0042114	300.0046387	-15096.63086	-15078.61523	50.4126946	18.74509897	8.1705	0	0	0	4449	299.9375	-15087.62305																	17.047815
	25611884.74	300.0043793	-15048.58887	-0.042925057	2.61E-05	1	0.999253354	40.02988815	2.002914267	16.61999762	-3.464076261	-0.611467007	25	-0.00030868	-0.317635718	-0.000519154	300.0041199	300.0046387	-15059.2627	-15037.91504	50.22979353	18.74420225	8.17295	0	0	0	4449	299.9375	-15048.58887																	17.785473
	25611887.75	300.0043335	-14988.24512	-0.042901572	1.94E-05	1	0.999253354	40.02988815	2.002868415	16.61999762	-3.462114547	-0.611066937	25	-0.000303725	-0.317461935	-0.000514087	300.003479	300.005188	-14998.72363	-14977.7666	50.25167913	18.74613107	8.1632	0	0	0	4449	299.93845	-14988.24512																	17.047815
	25611889.73	300.004364	-14949.16309	-0.042884049	1.28E-05	1	0.999253354	40.02988815	2.002833358	16.61999762	-3.46066047	-0.610705843	25	-0.00029431	-0.317332275	-0.000504588	300.0041809	300.0045471	-14958.99805	-14939.32813	50.33922152	18.74594564	8.1778	0	0	0	4449	299.93655	-14949.16309																	15.941451
	25611892.7	300.0042115	-14889.65723	-0.042858899	1.95E-05	1	0.999253354	40.02988815	2.002847512	16.61999762	-3.458640727	-0.610428774	25	-0.000301191	-0.317146167	-0.000511349	300.0033875	300.0050354	-14899.91699	-14879.39746	50.4509944	18.74623677	8.18025	0	0	0	4449	299.9354	-14889.65723																	15.941451
	25611894.7	300.0044709	-14849.85742	-0.042841633	2.52E-05	1	0.999253354	40.02988815	2.002870641	16.61999762	-3.457262789	-0.610318705	25	-0.000312907	-0.317018394	-0.000522982	300.0041199	300.0048218	-14859.80176	-14839.91309	50.37673969	18.74524696	8.18025	0	0	0	4449	299.9353	-14849.85742																	15.941451
	25611897.75	300.004181	-14788.94189	-0.042815133	3.23E-05	1	0.999253354	40.02988815	2.00281902	16.61999762	-3.455072625	-0.609736661	25	-0.000295333	-0.316822313	-0.000505281	300.0040894	300.0042725	-14798.53418	-14779.34961	50.2290119	18.74607404	8.18515	0	0	0	4449	299.9356	-14788.94189																	17.785473
	25611899.73	300.0042878	-14748.97119	-0.042797309	1.99E-05	1	0.999253354	40.02988815	2.002896891	16.61999762	-3.453770799	-0.609457371	25	-0.000290805	-0.316690424	-0.000500665	300.0039368	300.0046387	-14759.75391	-14738.18848	50.23917307	18.74570877	8.17785	0	0	0	4449	299.9381	-14748.97119																	17.047815
	25611902.77	300.0045777	-14688.39697	-0.042775003	1.55E-05	1	0.999253354	40.02988815	2.002824179	16.61999762	-3.451792976	-0.609449942	25	-0.000321025	-0.316525341	-0.00053078	300.0043335	300.0048218	-14696.6875	-14680.10645	50.30170336	18.74654074	8.16565	0	0	0	4449	299.93505	-14688.39697																	17.047815
	25611905.7	300.0046997	-14630.21631	-0.04274759	2.88E-05	1	0.999253354	40.02988815	2.002860742	16.61999762	-3.449663986	-0.608938257	25	-0.000308742	-0.316322496	-0.000518365	300.0038757	300.0055237	-14640.40332	-14620.0293	50.16882651	18.74632261	8.1876	0	0	0	4449	299.936	-14630.21631																	17.047815
	25611907.7	300.0048828	-14590.22266	-0.042732126	2.60E-05	1	0.999253354	40.02988815	2.002862729	16.61999762	-3.448425126	-0.60868563	25	-0.000305611	-0.316208069	-0.000515159	300.004364	300.0054016	-14599.99609	-14580.44922	50.32906035	18.74695695	8.1681	0	0	0	4449	299.93605	-14590.22266																	17.047815
	25611910.68	300.0042114	-14530.81445	-0.042708083	1.71E-05	1	0.999253354	40.02988815	2.002817796	16.61999762	-3.44639949	-0.608396674	25	-0.000311538	-0.316030154	-0.000520969	300.0040588	300.004364	-14540.67285	-14520.95605	50.37283155	18.74746704	8.1827	0	0	0	4449	299.9376	-14530.81445																	15.941451
	25611912.7	300.0039978	-14490.24854	-0.04268742	1.47E-05	1	0.999253354	40.02988815	2.002835287	16.61999762	-3.444753358	-0.608149958	25	-0.000315285	-0.315877258	-0.000524619	300.003418	300.0045776	-14499.90039	-14480.59668	50.34938269	18.74548215	8.1803	0	0	0	4449	299.9342	-14490.24854																	17.416636
	25611914.74	300.0032654	-14449.71973	-0.04266939	1.51E-05	1	0.999253354	40.02988815	2.002903582	16.61999762	-3.443417611	-0.607871852	25	-0.00031139	-0.315743846	-0.000520637	300.0032349	300.0032959	-14459.10449	-14440.33496	50.36188875	18.74660172	8.1876	0	0	0	4449	299.9349	-14449.71973																	15.941451
	25611917.71	300.0033875	-14390.5791	-0.042647267	2.59E-05	1	0.999253354	40.02988815	2.00283823	16.61999762	-3.441518856	-0.607573665	25	-0.000314519	-0.315580136	-0.000523657	300.0032654	300.0035095	-14400.99707	-14380.16113	50.39471715	18.75003807	8.1681	0	0	0	4449	299.93785	-14390.5791																	15.941451
	25611920.71	300.0035858	-14330.45361	-0.042617483	1.76E-05	1	0.999253354	40.02988815	2.002860129	16.61999762	-3.439162984	-0.607088456	25	-0.000308133	-0.315359741	-0.000517129	300.0035095	300.0036621	-14341.57617	-14319.33105	50.33765827	18.74497629	8.17785	0	0	0	4449	299.93635	-14330.45361																	15.941451
	25611922.78	300.0032349	-14289.146	-0.042600662	2.00E-05	1	0.999253354	40.02988815	2.002835592	16.61999762	-3.437763514	-0.606852964	25	-0.000309038	-0.315235277	-0.000517952	300.0031433	300.0033264	-14297.47266	-14280.81934	50.34860107	18.74649475	8.1754	0	0	0	4449	299.937	-14289.146																	15.941451
	25611925.73	300.0041046	-14230.47998	-0.042572026	3.17E-05	1	0.999253354	40.02988815	2.002862324	16.61999762	-3.435515468	-0.60634341	25	-0.000298803	-0.315023374	-0.00050758	300.00354	300.0046692	-14241.28711	-14219.67285	50.2235405	18.74750647	8.1754	0	0	0	4449	299.93605	-14230.47998																	17.047815
	25611927.68	300.0039673	-14191.68896	-0.042556274	2.74E-05	1	0.999253354	40.02988815	2.002891295	16.61999762	-3.434292202	-0.606124668	25	-0.000298439	-0.314906816	-0.000507139	300.0033569	300.0045776	-14201.43848	-14181.93945	50.2837259	18.74721078	8.18515	0	0	0	4449	299.9373	-14191.68896																	15.941451
	25611930.78	300.0040283	-14129.31445	-0.042531163	2.72E-05	1	0.999253354	40.02988815	2.002881615	16.61999762	-3.432230141	-0.605876623	25	-0.000308566	-0.314720989	-0.000517146	300.0038452	300.0042114	-14139.95117	-14118.67773	50.29935847	18.74675558	8.1754	0	0	0	4449	299.9367	-14129.31445																	17.047815
	25611932.71	300.0035706	-14091.21729	-0.042511975	2.91E-05	1	0.999253354	40.02988815	2.002896497	16.61999762	-3.430709845	-0.605585975	25	-0.000306445	-0.314579008	-0.000514932	300.0030823	300.0040588	-14101.65918	-14080.77539	50.31264615	18.74591966	8.1778	0	0	0	4449	299.93755	-14091.21729																	17.785473
	25611935.75	300.002182	-14030.36279	-0.042485142	2.50E-05	1	0.999253354	40.02988815	2.002854872	16.61999762	-3.428468974	-0.605235059	25	-0.000310218	-0.314380457	-0.000518576	300.0021057	300.0022583	-14039.46777	-14021.25781	50.5057084	18.74608249	8.1729	0	0	0	4449	299.93645	-14030.36279																	15.941451
	25611937.7	300.0022278	-13991.4502	-0.042468955	1.56E-05	1	0.999253354	40.02988815	2.002792459	16.61999762	-3.427091641	-0.604811343	25	-0.000294038	-0.314260691	-0.000502321	300.0020752	300.0023804	-14002.2207	-13980.67969	50.38299272	18.74754918	8.18515	0	0	0	4449	299.93445	-13991.4502																	15.941451
	25611940.65	300.0027161	-13932.52783	-0.042442956	3.30E-05	1	0.999253354	40.02988815	2.0028258	16.61999762	-3.425007697	-0.604679721	25	-0.00031486	-0.314068282	-0.000523014	300.0025635	300.0028687	-13942.24023	-13922.81543	50.54244494	18.74614686	8.1925	0	0	0	4449	299.9375	-13932.52783																	17.047815
	25611942.68	300.002945	-13891.9624	-0.042424711	2.43E-05	1	0.999253354	40.02988815	2.002886334	16.61999762	-3.423665263	-0.60425968	25	-0.000298446	-0.313933287	-0.000506512	300.002655	300.0032349	-13901.59082	-13882.33398	50.45333929	18.74569962	8.1876	0	0	0	4449	299.93765	-13891.9624																	17.785473
	25611945.71	300.002472	-13831.76465	-0.042397731	2.43E-05	1	0.999253354	40.02988815	2.002803576	16.61999762	-3.421383106	-0.603680935	25	-0.000282605	-0.313733651	-0.000490543	300.0023804	300.0025635	-13842.14648	-13821.38281	50.5385368	18.74703249	8.18515	0	0	0	4449	299.9369	-13831.76465																	17.785473
	25611947.64	300.0023804	-13793.03418	-0.042382938	1.53E-05	1	0.999253354	40.02988815	2.002843091	16.61999762	-3.420198607	-0.60379578	25	-0.000311303	-0.31362417	-0.00051917	300.0008545	300.0039063	-13803.02734	-13783.04102	50.37517644	18.74835765	8.1876	0	0	0	4449	299.93435	-13793.03418																	17.047815
	25611950.65	300.0027314	-13732.99414	-0.042356022	1.63E-05	1	0.999253354	40.02988815	2.002813137	16.61999762	-3.417979706	-0.603392503	25	-0.000310077	-0.313424993	-0.000517813	300.0027161	300.0027466	-13742.80469	-13723.18359	50.38455598	18.74794444	8.19495	0	0	0	4449	299.9367	-13732.99414																	17.047815
	25611952.67	300.0024872	-13692.90332	-0.042335599	1.16E-05	1	0.999253354	40.02988815	2.002849116	16.61999762	-3.416397188	-0.603072198	25	-0.000306286	-0.313273874	-0.000513923	300.0018921	300.0030823	-13703.29688	-13682.50977	50.4236374	18.74574584	8.19005	0	0	0	4449	299.93725	-13692.90332																	17.047815
	25611955.86	300.0032654	-13628.72998	-0.042311925	2.43E-05	1	0.999253354	40.02988815	2.002722441	16.61999762	-3.414302209	-0.60257603	25	-0.000294875	-0.313098692	-0.000502398	300.0030212	300.0035095	-13638.69824	-13618.76172	50.39315389	18.74797156	8.1925	0	0	0	4449	299.93765	-13628.72998																	17.047815
	25611957.68	300.0021058	-13593.07471	-0.042293786	1.10E-05	1	0.999253354	40.02988815	2.002773458	16.61999762	-3.412899911	-0.602455814	25	-0.000306065	-0.312964474	-0.000513501	300.0020142	300.0021973	-13602.59277	-13583.55664	50.46271883	18.74694497	8.18025	0	0	0	4449	299.93665	-13593.07471																	17.047815
	25611960.67	300.0035248	-13533.26514	-0.04226735	1.90E-05	1	0.999253354	40.02988815	2.002780134	16.61999762	-3.410813144	-0.601876859	25	-0.000287142	-0.312768847	-0.000494452	300.0032654	300.0037842	-13542.49219	-13524.03809	50.36032549	18.74825049	8.1827	0	0	0	4449	299.93535	-13533.26514																	17.047815
	25611962.71	300.0031891	-13492.20166	-0.04224999	2.80E-05	1	0.999253354	40.02988815	2.002734545	16.61999762	-3.409305539	-0.601803385	25	-0.000304147	-0.312640383	-0.000511374	300.002655	300.0037231	-13503.20215	-13481.20117	50.38846412	18.74857793	8.1925	0	0	0	4449	299.935	-13492.20166																	17.047815
	25611965.67	300.0033264	-13433.25586	-0.042220346	3.01E-05	1	0.999253354	40.02988815	2.002843976	16.61999762	-3.40709746	-0.601375616	25	-0.000300554	-0.312421026	-0.000507636	300.0032959	300.0033569	-13442.51855	-13423.99316	50.42989043	18.74696796	8.17535	0	0	0	4449	299.9369	-13433.25586																	17.047815
	25611967.65	300.0021362	-13393.61377	-0.042201885	1.97E-05	1	0.999253354	40.02988815	2.002860686	16.61999762	-3.405628954	-0.601151311	25	-0.000303524	-0.312284426	-0.000510517	300.0019531	300.0023193	-13403.08301	-13384.14453	50.50180026	18.74582978	8.17535	0	0	0	4449	299.9365	-13393.61377																	17.047815
	25611970.67	300.0016938	-13333.57373	-0.042177662	2.21E-05	1	0.999253354	40.02988815	2.00285491	16.61999762	-3.403665107	-0.600803387	25	-0.000303234	-0.312105186	-0.000510111	300.0014954	300.0018921	-13343.29883	-13323.84863	50.27590961	18.7479638	8.19735	0	0	0	4449	299.93675	-13333.57373																	15.941451
	25611972.68	300.0025788	-13293.2749	-0.042157731	2.93E-05	1	0.999253354	40.02988815	2.002913198	16.61999762	-3.402157747	-0.600497924	25	-0.000299587	-0.311957695	-0.000506367	300.0018311	300.0033264	-13303.23145	-13283.31836	50.36188875	18.7463193	8.18515	0	0	0	4449	299.9377	-13293.2749																	15.941451
	25611975.71	300.0020752	-13233.04004	-0.042131377	1.68E-05	1	0.999253354	40.02988815	2.002815264	16.61999762	-3.399849297	-0.600226489	25	-0.000311492	-0.311762678	-0.000518146	300.0020142	300.0021362	-13242.59473	-13223.48535	50.38377435	18.74704145	8.19735	0	0	0	4449	299.93525	-13233.04004																	17.047815
	25611977.65	300.0030975	-13194.12793	-0.042113043	2.57E-05	1	0.999253354	40.02988815	2.002696693	16.60999708	-3.398211463	-0.599739365	25	-0.000293747	-0.311627006	-0.000500315	300.0029907	300.0032043	-13203.5	-13184.75586	50.40409669	18.74787043	8.1778	0	0	0	4449	299.934	-13194.12793																	15.941451
	25611980.72	300.0023041	-13132.88477	-0.042085195	1.97E-05	1	0.999253354	40.02988815	2.002747882	16.61999762	-3.396051474	-0.599333369	25	-0.000291349	-0.311420951	-0.00049778	300.0014648	300.0031433	-13143.20508	-13122.56445	50.46271883	18.74883199	8.1925	0	0	0	4449	299.93715	-13132.88477																	17.047815
	25611982.74	300.0024262	-13092.5127	-0.042066632	1.71E-05	1	0.999253354	40.02988815	2.002686068	16.61999762	-3.394453106	-0.599053936	25	-0.000291453	-0.311283584	-0.000497795	300.0022583	300.002594	-13103.35645	-13081.66895	50.44708626	18.74750539	8.18515	0	0	0	4449	299.9354	-13092.5127																	17.047815
	25611985.65	300.0024872	-13034.69775	-0.042040121	1.24E-05	1	0.999253354	40.02988815	2.002746387	16.61999762	-3.39241353	-0.598681165	25	-0.000290127	-0.311087412	-0.000496341	300.0021973	300.0027771	-13045.12793	-13024.26758	50.4236374	18.74781467	8.1925	0	0	0	4449	299.9363	-13034.69775																	17.785473
	25611987.65	300.0028229	-12994.24072	-0.042022368	8.11E-06	1	0.999253354	40.02988815	2.002727944	16.61999762	-3.390963322	-0.598353488	25	-0.000283623	-0.310956041	-0.000489751	300.0027771	300.0028687	-13004.42773	-12984.05371	50.54869797	18.74767142	8.1876	0	0	0	4449	299.93695	-12994.24072																	15.941451
	25611990.66	300.0025788	-12934.6875	-0.041994382	1.71E-05	1	0.999253354	40.02988815	2.002815193	16.61999762	-3.388857959	-0.597910876	25	-0.000277107	-0.310748959	-0.000483101	300.0021973	300.0029602	-12945.22754	-12924.14746	50.29388707	18.74627145	8.1925	0	0	0	4449	299.93605	-12934.6875																	15.941451
	25611992.83	300.0023041	-12891.05908	-0.04197757	1.78E-05	1	0.999253354	40.02988815	2.00282515	16.61999762	-3.387455752	-0.598025546	25	-0.000309195	-0.310624539	-0.000515106	300.0020447	300.0025635	-12901.80566	-12880.3125	50.57839985	18.7464953	8.18515	0	0	0	4449	299.938	-12891.05908																	17.047815
	25611995.64	300.0018006	-12835.37012	-0.041949293	9.64E-06	1	0.999253354	40.02988815	2.002780596	16.61999762	-3.385126296	-0.597472246	25	-0.000296349	-0.310415308	-0.000502126	300.0017395	300.0018616	-12845.2041	-12825.53613	50.40956809	18.74839547	8.19495	0	0	0	4449	299.9355	-12835.37012																	15.941451
	25611997.63	300.0015412	-12795.66797	-0.041932412	1.14E-05	1	0.999253354	40.02988815	2.002851517	16.61999762	-3.383881275	-0.597235446	25	-0.000294713	-0.310290395	-0.000500407	300.0013123	300.00177	-12805.64844	-12785.6875	50.35954387	18.7467759	8.18515	0	0	0	4449	299.9362	-12795.66797																	17.047815
	25612000.64	300.0015107	-12735.40869	-0.04190324	2.67E-05	1	0.999253354	40.02988815	2.00282743	16.61999762	-3.381509983	-0.59668971	25	-0.000283191	-0.310074534	-0.000488746	300.0006409	300.0023804	-12745.35254	-12725.46484	50.15319394	18.74817299	8.19735	0	0	0	4449	299.93545	-12735.40869																	17.047815
	25612002.64	300.0021363	-12695.28027	-0.041886551	2.21E-05	1	0.999253354	40.02988815	2.002831145	16.61999762	-3.380157904	-0.596516945	25	-0.000288931	-0.309951028	-0.000494404	300.0020752	300.0021973	-12705.91699	-12684.64355	50.50727166	18.74739324	8.1949	0	0	0	4449	299.93695	-12695.28027																	15.941451
	25612005.61	300.001358	-12635.90967	-0.041859235	1.80E-05	1	0.999253354	40.02988815	2.002766374	16.61999762	-3.377870596	-0.595989134	25	-0.000277699	-0.309748911	-0.000483041	300.0012512	300.0014648	-12645.96289	-12625.85645	50.34312967	18.74795013	8.19495	0	0	0	4449	299.93655	-12635.90967																	17.785473
	25612007.62	300.0020142	-12596.21973	-0.041841113	2.05E-05	1	0.999253354	40.02988815	2.002820056	16.61999762	-3.376452284	-0.595986788	25	-0.000299622	-0.309614793	-0.000504877	300.0012817	300.0027466	-12606.47949	-12585.95996	50.37283155	18.74864435	8.20465	0	0	0	4449	299.93515	-12596.21973																	17.047815
	25612010.59	300.0030213	-12536.7627	-0.041812873	2.12E-05	1	0.999253354	40.02988815	2.002789458	16.61999762	-3.374111675	-0.59564692	25	-0.000305937	-0.309405811	-0.000511053	300.0029297	300.0031128	-12546.98633	-12526.53906	50.29701358	18.74792226	8.20225	0	0	0	4449	299.93795	-12536.7627																	17.416636
	25612012.64	300.002533	-12495.9292	-0.041795046	2.40E-05	1	0.999253354	40.02988815	2.002830035	16.60999708	-3.372743212	-0.595376747	25	-0.000303261	-0.309273902	-0.000508292	300.0021057	300.0029602	-12506.33496	-12485.52344	50.45021277	18.74720415	8.18025	0	0	0	4449	299.93615	-12495.9292																	17.047815
	25612015.63	300.0031891	-12436.18115	-0.041765662	7.02E-06	1	0.999253354	40.02988815	2.002879267	16.61999762	-3.37044635	-0.594998106	25	-0.000305429	-0.309056456	-0.00051032	300.002655	300.0037231	-12446.35645	-12426.00586	50.36423364	18.74600591	8.1974	0	0	0	4449	299.9349	-12436.18115																	17.047815
	25612017.61	300.0022583	-12396.66113	-0.041749127	2.65E-05	1	0.999253354	40.02988815	2.002869297	16.61999762	-3.369102017	-0.594725986	25	-0.000302212	-0.308934112	-0.000507023	300.0017395	300.0027771	-12406.82422	-12386.49805	50.42051089	18.74690578	8.19005	0	0	0	4449	299.93485	-12396.66113																	15.941451
	25612020.59	300.0020752	-12336.98584	-0.04171989	1.94E-05	1	0.999253354	40.02988815	2.00285531	16.61999762	-3.366727285	-0.594265296	25	-0.000298308	-0.308717768	-0.000502978	300.0019836	300.0021667	-12347.01465	-12326.95703	50.39315389	18.74531297	8.1998	0	0	0	4449	299.93455	-12336.98584																	15.941451
	25612022.61	300.0021057	-12296.95459	-0.041703858	2.29E-05	1	0.999253354	40.02988815	2.002902647	16.61999762	-3.365548367	-0.593828131	25	-0.000277817	-0.308599147	-0.000482415	300.0019226	300.0022888	-12306.77637	-12287.13281	50.31889918	18.74743547	8.19005	0	0	0	4449	299.92985	-12296.95459																	15.941451
	25612025.63	300.0025482	-12236.59863	-0.041672221	2.00E-05	1	0.999253354	40.02988815	2.002927691	16.61999762	-3.363038955	-0.593363877	25	-0.000275699	-0.308365039	-0.000480138	300.0023193	300.0027771	-12245.99512	-12227.20215	50.45724743	18.7452171	8.20465	0	0	0	4449	299.93705	-12236.59863																	17.785473
	25612027.64	300.0013733	-12196.30029	-0.041657456	1.09E-05	1	0.999253354	40.02988815	2.002886566	16.61999762	-3.36172819	-0.593446873	25	-0.000303545	-0.308255775	-0.000507914	300.0009766	300.00177	-12206.46289	-12186.1377	50.33687664	18.74563434	8.19245	0	0	0	4449	299.93455	-12196.30029																	17.785473
	25612030.62	300.000412	-12137.25684	-0.041627942	2.05E-05	1	0.999253354	40.02988815	2.002835833	16.61999762	-3.359293983	-0.592848891	25	-0.000288365	-0.308037393	-0.000492591	300.0000305	300.0007935	-12147.43164	-12127.08203	50.29935847	18.74647261	8.19005	0	0	0	4449	299.9367	-12137.25684																	15.941451
	25612032.62	299.9997711	-12097.20166	-0.041610325	1.95E-05	1	0.999253354	40.02988815	2.002898783	16.61999762	-3.357971939	-0.59262224	25	-0.000288833	-0.30790704	-0.000492975	299.9997253	299.9998169	-12107.63184	-12086.77148	50.37752132	18.74664291	8.1998	0	0	0	4449	299.93485	-12097.20166																	17.416636
	25612035.64	299.9999543	-12036.94287	-0.041579655	2.06E-05	1	0.999253354	40.02988815	2.002925933	16.61999762	-3.35554818	-0.592147778	25	-0.000284464	-0.307680091	-0.000488458	299.999939	299.9999695	-12046.65527	-12027.23047	50.46584534	18.74509012	8.19005	0	0	0	4449	299.9352	-12036.94287																	17.047815
	25612037.59	299.9995422	-11997.85938	-0.041560731	1.96E-05	1	0.999253354	40.02988815	2.002860088	16.61999762	-3.353887894	-0.592018862	25	-0.000298932	-0.307540048	-0.000502826	299.9988708	300.0002136	-12007.68164	-11988.03711	50.61748128	18.74496228	8.1998	0	0	0	4449	299.94525	-11997.85938																	17.785473
	25612040.6	300.0005799	-11937.95947	-0.041533398	7.49E-06	1	0.999253354	40.02988815	2.002863033	16.61999762	-3.351704542	-0.591528969	25	-0.000289439	-0.307337786	-0.000493203	300.0005493	300.0006104	-11947.70898	-11928.20996	50.35016432	18.7472691	8.20225	0	0	0	4449	299.9434	-11937.95947																	15.941451
	25612042.6	300.0004426	-11897.39453	-0.041512536	1.42E-05	1	0.999253354	40.02988815	2.002912373	16.61999762	-3.350104182	-0.591220609	25	-0.000286986	-0.307183419	-0.00049065	300.0002747	300.0006104	-11906.64551	-11888.14355	50.41191298	18.74673785	8.1925	0	0	0	4449	299.9406	-11897.39453																	17.047815
	25612045.64	300.0006256	-11837.1958	-0.041486993	1.93E-05	1	0.999253354	40.02988815	2.002907016	16.61999762	-3.34801313	-0.590975357	25	-0.000297814	-0.306994391	-0.000501355	300.0005798	300.0006714	-11846.17969	-11828.21191	50.40722321	18.74672143	8.2022	0	0	0	4449	299.94095	-11837.1958																	17.047815
	25612047.59	300.0000763	-11798.28369	-0.041467513	1.31E-05	1	0.999253354	40.02988815	2.002824502	16.61999762	-3.346311154	-0.590666473	25	-0.000296917	-0.306850254	-0.000500367	300.000061	300.0000916	-11808.64063	-11787.92676	50.41425786	18.74784129	8.1998	0	0	0	4449	299.93715	-11798.28369																	17.047815
	25612050.61	300.000351	-11737.5625	-0.041441061	1.63E-05	1	0.999253354	40.02988815	2.002807764	16.61999762	-3.344138267	-0.590351182	25	-0.000302794	-0.30665451	-0.000506117	300.0001831	300.0005188	-11747.98047	-11727.14453	50.55885914	18.74882853	8.2022	0	0	0	4449	299.9361	-11737.5625																	17.047815
	25612052.59	300.0005036	-11697.96973	-0.041418664	1.48E-05	1	0.999253354	40.02988815	2.00290211	16.61999762	-3.342512176	-0.589881096	25	-0.000286354	-0.306488783	-0.000489568	300.0004578	300.0005493	-11707.9375	-11688.00195	50.3439113	18.7465944	8.2071	0	0	0	4449	299.9365	-11697.96973																	17.047815
	25612055.59	300.0006257	-11638.37891	-0.041393408	2.49E-05	1	0.999253354	40.02988815	2.002904534	16.61999762	-3.340438626	-0.589745528	25	-0.00030666	-0.306301879	-0.000509755	300.0004578	300.0007935	-11647.8125	-11628.94531	50.35641735	18.74526005	8.20465	0	0	0	4449	299.93325	-11638.37891																	17.416636
	25612057.64	300.0006714	-11597.37549	-0.041370568	1.92E-05	1	0.999253354	40.02988815	2.00292701	16.61999762	-3.338675559	-0.58917347	25	-0.000283301	-0.306132883	-0.000486284	300.0006714	300.0006714	-11607.45313	-11587.29785	50.42598229	18.74520211	8.1876	0	0	0	4449	299.9363	-11597.37549																	15.941451
	25612060.63	300.0001221	-11537.05566	-0.041344642	1.55E-05	1	0.999253354	40.02988815	2.002858251	16.61999762	-3.336453972	-0.588899571	25	-0.000293624	-0.305941033	-0.000496485	300.0000916	300.0001526	-11545.62598	-11528.48535	50.45255766	18.74680235	8.19735	0	0	0	4449	299.93175	-11537.05566																	15.941451
	25612062.57	299.9996796	-11498.38721	-0.041324007	2.34E-05	1	0.999253354	40.02988815	2.002907024	16.61999762	-3.334877588	-0.588554668	25	-0.00028755	-0.305788345	-0.000490309	299.999054	300.0003052	-11508.06348	-11488.71094	50.49085746	18.7465629	8.19005	0	0	0	4449	299.93415	-11498.38721																	17.047815
	25612065.6	299.9991455	-11437.87256	-0.041295067	2.55E-05	1	0.999253354	40.02988815	2.0028339	16.61999762	-3.332419476	-0.588160217	25	-0.000290848	-0.305574203	-0.000493467	299.9990234	299.9992676	-11448.49707	-11427.24805	50.39002738	18.74641575	8.1876	0	0	0	4449	299.9345	-11437.87256																	15.941451
	25612067.62	299.9994049	-11397.64697	-0.041274466	2.57E-05	1	0.999253354	40.02988815	2.002926727	16.61999762	-3.330937848	-0.587700873	25	-0.000273109	-0.305421765	-0.000475628	299.9992065	299.9996033	-11407.23828	-11388.05566	50.4509944	18.74589987	8.20465	0	0	0	4449	299.936	-11397.64697																	17.047815
	25612070.55	299.998581	-11339.10254	-0.041245892	2.71E-05	1	0.999253354	40.02988815	2.002842698	16.61999762	-3.328485397	-0.587347049	25	-0.000279933	-0.305210332	-0.000482313	299.9980469	299.999115	-11348.93652	-11329.26855	50.49163909	18.74609624	8.212	0	0	0	4449	299.9365	-11339.10254																	17.047815
	25612072.6	299.9976959	-11297.9043	-0.041229819	1.83E-05	1	0.999253354	40.02988815	2.002812429	16.61999762	-3.327124129	-0.587202637	25	-0.000288342	-0.305091396	-0.000490644	299.997406	299.9979858	-11307.72656	-11288.08203	50.29623196	18.74868059	8.2071	0	0	0	4449	299.93735	-11297.9043																	15.941451
	25612075.62	299.9987335	-11237.41504	-0.041198874	1.23E-05	1	0.999253354	40.02988815	2.002873478	16.61999762	-3.324711827	-0.586845568	25	-0.000294231	-0.304862397	-0.000496383	299.9985046	299.9989624	-11246.38672	-11228.44336	50.45881069	18.747481	8.2071	0	0	0	4449	299.9377	-11237.41504																	17.047815
	25612077.6	299.997757	-11198.1499	-0.041178863	1.77E-05	1	0.999253354	40.02988815	2.002846472	16.61999762	-3.323088864	-0.586355999	25	-0.000276026	-0.304714338	-0.000478081	299.9975891	299.9979248	-11207.31543	-11188.98438	50.35016432	18.74721021	8.212	0	0	0	4449	299.93805	-11198.1499																	17.047815
	25612080.56	299.9972992	-11139.10645	-0.041153836	2.02E-05	1	0.999253354	40.02988815	2.002879526	16.61999762	-3.321089442	-0.58619151	25	-0.000292602	-0.304529134	-0.000494536	299.9969482	299.9976501	-11148.91602	-11129.29688	50.36892341	18.74924272	8.2071	0	0	0	4449	299.93825	-11139.10645																	15.941451
	25612082.57	299.9981995	-11098.57715	-0.041129718	2.86E-05	1	0.999253354	40.02988815	2.002855695	16.61999762	-3.319109525	-0.585818055	25	-0.000290297	-0.304350666	-0.000492113	299.9976501	299.9987488	-11108.99512	-11088.15918	50.34078478	18.74684157	8.1998	0	0	0	4449	299.93955	-11098.57715																	15.941451
	25612085.63	299.9987488	-11037.56445	-0.041102869	1.77E-05	1	0.999253354	40.02988815	2.002853248	16.61999762	-3.316978157	-0.585211064	25	-0.000269578	-0.304151992	-0.000471267	299.9983521	299.9991455	-11048.91895	-11026.20996	50.40487832	18.74804656	8.1925	0	0	0	4449	299.93745	-11037.56445																	17.785473
	25612087.57	299.9978638	-10998.56738	-0.04108501	1.96E-05	1	0.999253354	40.02988815	2.002856596	16.61999762	-3.315496105	-0.585221329	25	-0.000293626	-0.304019835	-0.000495227	299.9977112	299.9980164	-11008.9248	-10988.20996	50.39862529	18.74810588	8.1998	0	0	0	4449	299.93835	-10998.56738																	17.047815
	25612090.64	299.9976807	-10937.38428	-0.041055969	7.63E-06	1	0.999253354	40.02988815	2.002833724	16.61999762	-3.313119358	-0.584784781	25	-0.000291903	-0.30380494	-0.000493363	299.9976501	299.9977112	-10947.82617	-10926.94238	50.41972926	18.74954162	8.212	0	0	0	4449	299.9394	-10937.38428																	17.785473
	25612092.56	299.9975281	-10898.78809	-0.041035109	1.87E-05	1	0.999253354	40.02988815	2.00286275	16.61999762	-3.311489766	-0.584450539	25	-0.000287609	-0.303650588	-0.000488968	299.997406	299.9976501	-10908.58594	-10888.99023	50.39393552	18.74884741	8.20955	0	0	0	4449	299.93935	-10898.78809																	15.941451
	25612095.57	299.9971619	-10838.62646	-0.041006561	2.27E-05	1	0.999253354	40.02988815	2.002782817	16.61999762	-3.309075233	-0.583934899	25	-0.000279448	-0.303439343	-0.000480669	299.9969482	299.9973755	-10848.2666	-10828.98633	50.35250921	18.75024846	8.212	0	0	0	4449	299.93955	-10838.62646																	17.047815
	25612097.58	299.9971008	-10798.64404	-0.040987118	2.58E-05	1	0.999253354	40.02988815	2.002763703	16.61999762	-3.307473849	-0.583666069	25	-0.000280525	-0.303295472	-0.000481664	299.9966125	299.9975891	-10809.07422	-10788.21387	50.53384703	18.74935904	8.20225	0	0	0	4449	299.92435	-10798.64404																	15.941451
	25612100.54	299.9972687	-10739.09033	-0.040957589	2.56E-05	1	0.999253354	40.02988815	2.002808906	16.61999762	-3.305140897	-0.583378847	25	-0.000291394	-0.303076952	-0.000492386	299.996582	299.9979553	-10749.19238	-10728.98828	50.39784366	18.74888228	8.1998	0	0	0	4449	299.92925	-10739.09033																	17.047815
	25612102.56	299.9969483	-10698.69434	-0.040934565	2.64E-05	1	0.999253354	40.02988815	2.002828104	16.61999762	-3.303325305	-0.582987284	25	-0.000284907	-0.30290659	-0.000485787	299.9963989	299.9974976	-10708.27344	-10689.11523	50.55573262	18.74715808	8.20225	0	0	0	4449	299.92965	-10698.69434																	17.047815
	25612105.62	299.9975739	-10637.70605	-0.040905225	1.88E-05	1	0.999253354	40.02988815	2.002941837	16.61999762	-3.301139661	-0.58258196	25	-0.000282964	-0.302689474	-0.000483697	299.9968262	299.9983215	-10647.54004	-10627.87207	50.3274971	18.74576218	8.20225	0	0	0	4449	299.93745	-10637.70605																	17.047815
	25612107.7	299.9970551	-10596.45996	-0.040886451	1.42E-05	1	0.999253354	40.02988815	2.00292889	16.61999762	-3.299584947	-0.582421136	25	-0.000292932	-0.30255055	-0.000493572	299.9969482	299.9971619	-10606.16113	-10586.75879	50.46271883	18.74627319	8.1925	0	0	0	4449	299.9392	-10596.45996																	17.416636
	25612110.56	299.9973297	-10538.92432	-0.040854281	1.21E-05	1	0.999253354	40.02988815	2.002845802	16.61999762	-3.296854251	-0.581962929	25	-0.000294818	-0.302312493	-0.0004953	299.9971313	299.9975281	-10548.7832	-10529.06543	50.4564658	18.74496773	8.20225	0	0	0	4449	299.9421	-10538.92432																	15.941451
	25612112.55	299.9982758	-10499.14844	-0.040836842	1.55E-05	1	0.999253354	40.02988815	2.002886722	16.61999762	-3.295554157	-0.581480249	25	-0.000272176	-0.302183452	-0.000472574	299.9981689	299.9983826	-10508.44824	-10489.84863	50.2946687	18.74695267	8.20715	0	0	0	4449	299.94325	-10499.14844																	17.785473
	25612115.66	299.9972229	-10437.00586	-0.040805749	2.96E-05	1	0.999253354	40.02988815	2.002931607	16.61999762	-3.293124041	-0.581001193	25	-0.000267499	-0.301953389	-0.000467743	299.9970398	299.997406	-10447.18066	-10426.83105	50.41582112	18.74787093	8.1974	0	0	0	4449	299.9472	-10437.00586																	17.047815
	25612117.61	299.9980927	-10397.88623	-0.04078961	6.86E-06	1	0.999253354	40.02988815	2.002876236	16.61999762	-3.291681999	-0.5810562	25	-0.000294909	-0.301833935	-0.000495074	299.9980164	299.9981689	-10408.13379	-10387.63867	50.39080901	18.74840315	8.2047	0	0	0	4449	299.9476	-10397.88623																	17.047815
	25612120.77	299.997345	-10334.70947	-0.040757601	1.18E-05	1	0.999253354	40.02988815	2.002851457	16.61999762	-3.289046187	-0.580672839	25	-0.000301961	-0.301597074	-0.000501971	299.9969482	299.9977417	-10343.70508	-10325.71387	50.49085746	18.74744993	8.20715	0	0	0	4449	299.9482	-10334.70947																	17.047815
	25612122.76	299.9975434	-10295.04346	-0.040737858	1.57E-05	1	0.999253354	40.02988815	2.002929545	16.61999762	-3.287593944	-0.5803063	25	-0.000292016	-0.301450985	-0.000491933	299.9973755	299.9977112	-10305.2666	-10284.82031	50.5221226	18.74703928	8.2169	0	0	0	4449	299.9455	-10295.04346																	17.047815
	25612125.54	299.9974976	-10239.68359	-0.040708113	2.07E-05	1	0.999253354	40.02988815	2.002963857	16.61999762	-3.285257314	-0.579834428	25	-0.000286517	-0.301230886	-0.000486289	299.9971619	299.9978333	-10250.02832	-10229.33887	50.42520066	18.74767125	8.2047	0	0	0	4449	299.9455	-10239.68359																	15.941451
	25612127.65	299.9987336	-10197.1123	-0.040687373	2.50E-05	1	0.999253354	40.02988815	2.002937719	16.61999762	-3.283538794	-0.579553211	25	-0.000288335	-0.301077403	-0.000488006	299.9983521	299.999115	-10207.2627	-10186.96191	50.17507953	18.74730383	8.20715	0	0	0	4449	299.94605	-10197.1123																	17.047815
	25612130.71	299.9984589	-10136.13574	-0.040658359	2.34E-05	1	0.999253354	40.02988815	2.002880044	16.61999762	-3.281118607	-0.579058916	25	-0.000282156	-0.300862707	-0.000481689	299.9984131	299.9985046	-10146.0918	-10126.17969	50.32358895	18.74820413	8.20715	0	0	0	4449	299.9438	-10136.13574																	17.047815
	25612132.89	299.9983063	-10092.38525	-0.040636495	3.00E-05	1	0.999253354	40.02988815	2.002939698	16.61999762	-3.279402814	-0.579018129	25	-0.000305305	-0.30070091	-0.00050473	299.998291	299.9983215	-10101.40527	-10083.36523	50.33375012	18.74720539	8.1974	0	0	0	4449	299.9462	-10092.38525																	15.941451
	25612135.64	299.9989624	-10037.29248	-0.040608626	2.64E-05	1	0.999253354	40.02988815	2.003011761	16.61999762	-3.277293334	-0.578485726	25	-0.000290867	-0.300494686	-0.000490161	299.9987183	299.9992065	-10046.09375	-10028.49121	50.35719898	18.7484089	8.2047	0	0	0	4449	299.94215	-10037.29248																	17.785473
	25612137.55	299.9991455	-9999.38916	-0.040587018	9.63E-06	1	0.999253354	40.02988815	2.00298511	16.61999762	-3.275501107	-0.57820944	25	-0.000294272	-0.300334791	-0.000493463	299.999115	299.999176	-10010.15918	-9988.619141	50.24698936	18.74673569	8.21445	0	0	0	4449	299.9397	-9999.38916																	17.047815
	25612140.69	299.9990082	-9936.760254	-0.0405562	2.12E-05	1	0.999253354	40.02988815	2.003029745	16.61999762	-3.273105001	-0.577660172	25	-0.000282815	-0.300106747	-0.000481859	299.9987488	299.9992676	-9946.97168	-9926.548828	50.34938269	18.74624296	8.20715	0	0	0	4449	299.9381	-9936.760254																	17.047815
	25612142.63	299.9991303	-9897.969238	-0.040535199	2.94E-05	1	0.999253354	40.02988815	2.002916182	16.61999762	-3.271266852	-0.577138509	25	-0.000265126	-0.299951361	-0.000464068	299.9987183	299.9995422	-9908.946289	-9886.992188	50.52055934	18.747738	8.2096	0	0	0	4449	299.93805	-9897.969238																	15.941451
	25612145.58	299.9999695	-9838.597168	-0.040504487	1.31E-05	1	0.999253354	40.02988815	2.003026309	16.61999762	-3.268909415	-0.5770174	25	-0.000291139	-0.299724069	-0.000489931	299.9996643	300.0002747	-9849.355469	-9827.838867	50.37673969	18.74551831	8.21935	0	0	0	4449	299.9389	-9838.597168																	17.047815
	25612147.85	300.0006867	-9793.400391	-0.040481764	9.77E-06	1	0.999253354	40.02988815	2.003028904	16.61999762	-3.267103208	-0.576559384	25	-0.000278596	-0.299555924	-0.000477279	300.0005798	300.0007935	-9807.003906	-9779.796875	50.4291088	18.74459108	8.21445	0	0	0	4449	299.93755	-9793.400391																	15.941451
	25612150.84	300.0003357	-9733.712891	-0.040451009	1.23E-05	1	0.999253354	40.02988815	2.003043125	16.60999708	-3.264642022	-0.576132598	25	-0.000279054	-0.299328352	-0.000477588	300.0002747	300.0003967	-9743.084961	-9724.34082	50.4345802	18.74403894	8.2169	0	0	0	4449	299.93835	-9733.712891																	15.941451
	25612152.84	300.0004273	-9693.669922	-0.040426984	1.70E-05	1	0.999253354	40.02988815	2.003043267	16.61999762	-3.262702715	-0.575793564	25	-0.000279174	-0.299150571	-0.00047759	300.0002441	300.0006104	-9702.750977	-9684.588867	50.41582112	18.74389173	8.2169	0	0	0	4449	299.94025	-9693.669922																	17.047815
	25612155.75	300.0005494	-9635.489746	-0.040400648	1.08E-05	1	0.999253354	40.02988815	2.003055286	16.61999762	-3.260572497	-0.575555054	25	-0.000291206	-0.298955682	-0.000489498	299.999939	300.0011597	-9645.032227	-9625.947266	50.53228377	18.74614625	8.20715	0	0	0	4449	299.93515	-9635.489746																	15.941451
	25612157.56	300.0012665	-9599.312012	-0.040379875	2.58E-05	1	0.999253354	40.02988815	2.002989729	16.61999762	-3.258796006	-0.575230854	25	-0.00029011	-0.29880196	-0.000488303	300.0006104	300.0019226	-9609.146484	-9589.477539	50.61591802	18.74515141	8.20955	0	0	0	4449	299.9341	-9599.312012																	17.416636
	25612160.56	300.0014191	-9539.648926	-0.040347072	1.46E-05	1	0.999253354	40.02988815	2.003029234	16.61999762	-3.256199505	-0.574833569	25	-0.000295299	-0.298559218	-0.000493334	300.0012817	300.0015564	-9548.802734	-9530.495117	50.39628041	18.74443845	8.2218	0	0	0	4449	299.93235	-9539.648926																	17.416636
	25612162.79	300.0011292	-9494.84082	-0.040327621	2.47E-05	1	0.999253354	40.02988815	2.003038421	16.61999762	-3.254642118	-0.574569699	25	-0.00029614	-0.298415289	-0.00049408	300.0007629	300.0014954	-9507.617188	-9482.064453	50.35094595	18.7444807	8.20955	0	0	0	4449	299.93365	-9494.84082																	17.047815
	25612165.91	300.0010376	-9432.612305	-0.040295978	2.08E-05	1	0.999253354	40.02988815	2.003066219	16.61999762	-3.252128582	-0.574142348	25	-0.000297367	-0.298181133	-0.000495149	300.000946	300.0011292	-9443.625977	-9421.598633	50.43692509	18.74395882	8.20955	0	0	0	4449	299.9389	-9432.612305																	15.941451
	25612167.67	300.0013123	-9397.066895	-0.040276665	1.91E-05	1	0.999253354	40.02988815	2.003064131	16.61999762	-3.250542415	-0.574004939	25	-0.000309903	-0.298038214	-0.000507593	300.0011902	300.0014343	-9407.666992	-9386.466797	50.42754555	18.74428156	8.20955	0	0	0	4449	299.93715	-9397.066895																	17.047815
	25612170.71	300.000885	-9336.674805	-0.040244903	2.73E-05	1	0.999253354	40.02988815	2.002965268	16.61999762	-3.247858624	-0.573340539	25	-0.000292719	-0.297803197	-0.000490255	300.0001526	300.0016174	-9346.958984	-9326.390625	50.43067206	18.74557253	8.212	0	0	0	4449	299.938	-9336.674805																	17.047815
	25612173.56	300.0003815	-9279.248047	-0.040212377	1.79E-05	1	0.999253354	40.02988815	2.003069216	16.61999762	-3.245395215	-0.572900399	25	-0.000292013	-0.297562512	-0.00048939	299.9999695	300.0007935	-9290.529297	-9267.966797	50.32437058	18.74515582	8.2169	0	0	0	4449	299.93995	-9279.248047																	15.941451
	25612175.69	300.0017548	-9236.482422	-0.040193007	1.25E-05	1	0.999253354	40.02988815	2.003036705	16.61999762	-3.243769022	-0.572687423	25	-0.000298458	-0.297419166	-0.000495742	300.0013733	300.0021362	-9247.641602	-9225.323242	50.29310544	18.74646886	8.21445	0	0	0	4449	299.93835	-9236.482422																	15.941451
	25612177.79	300.0013275	-9194.664551	-0.040167727	1.79E-05	1	0.999253354	40.02988815	2.003028312	16.61999762	-3.241734718	-0.572217699	25	-0.000288439	-0.297232111	-0.000485599	300.000885	300.00177	-9203.271484	-9186.057617	50.36736015	18.74394687	8.21935	0	0	0	4449	299.9405	-9194.664551																	17.785473
	25612180.73	300.0013733	-9135.852051	-0.040139297	1.41E-05	1	0.999253354	40.02988815	2.003039609	16.61999762	-3.239446499	-0.571879588	25	-0.000294081	-0.297021731	-0.000491105	300.0010986	300.0016479	-9145.625977	-9126.078125	50.4619372	18.7449841	8.21445	0	0	0	4449	299.9369	-9135.852051																	17.047815
	25612182.91	300.0013886	-9092.344727	-0.040114158	2.15E-05	1	0.999253354	40.02988815	2.003075321	16.61999762	-3.237491017	-0.571426744	25	-0.000284327	-0.296835714	-0.000481228	300.0009766	300.0018005	-9102.519531	-9082.169922	50.31499104	18.7435482	8.22425	0	0	0	4449	299.93955	-9092.344727																	15.941451
	25612185.61	300.0012665	-9038.492188	-0.040083924	2.00E-05	1	0.999253354	40.02988815	2.003033529	16.61999762	-3.234983152	-0.571003886	25	-0.00028587	-0.296611985	-0.000482625	300.0012512	300.0012817	-9046.819336	-9030.165039	50.35954387	18.74522497	8.21445	0	0	0	4449	299.9395	-9038.492188																	15.941451
[truncated: 647 more rows]
[truncated: 7 more columns]
