# Supplementary material for: Regrafting submillimeter-scale ferromagnetic soft continuums
Source: Nat Commun. 2025 Jul 31;16:7023. doi: 10.1038/s41467-025-60928-6 (PMC12313971; doi:10.1038/s41467-025-60928-6)
Supplement: Supplementary file 25 — Source Data [file 41467_2025_60928_MOESM25_ESM.zip › Source File/Fig S24/FE3O4-PCL_80_11D6MG.DAT]

[Header]
; VSM Data File (default extension .dat)
; Copyright (c) 2003, Quantum Design, Inc. All rights reserved.
TITLE,
FILEOPENTIME,25625219.97,10/24/2023,2:16 pm
BYAPP,VSM,1.0,1.0
INFO,PPMS VSM Option Release 1.3.7 Build 2,APPNAME
INFO,278,COIL_SERIAL_NUMBER
INFO,0,MOMENT_UNITS
INFO,,SAMPLE_MATERIAL
INFO,,SAMPLE_COMMENT
INFO,,SAMPLE_MASS
INFO,,SAMPLE_VOLUME
INFO,,SAMPLE_MOLECULAR_WEIGHT
INFO,,SAMPLE_SIZE
INFO,,SAMPLE_SHAPE
INFO,34.83,SAMPLE_OFFSET
DATATYPE,COMMENT,1
DATATYPE,TIME,2
STARTUPAXIS,X,2
STARTUPAXIS,Y1,5
[Data]
Comment,Time Stamp (sec),Temperature (K),Magnetic Field (Oe),Moment (emu),M. Std. Err. (emu),Transport Action,Averaging Time (sec),Frequency (Hz),Peak Amplitude (mm),Center Position (mm),Coil Signal' (mV),Coil Signal" (mV),Range (mV),M. Quad. Signal (emu),M. Raw' (emu),M. Raw" (emu),Min. Temperature (K),Max. Temperature (K),Min. Field (Oe),Max. Field (Oe),Mass (grams),Motor Lag (deg),Pressure (Torr),VSM Status (code),Motor Status (code),Measure Status (code),PPMS Status (code),System Temp. (K),System Field (Oe),Sample Position (deg),Bridge 1 Resistance (ohms),Bridge 1 Excitation (�A),Bridge 2 Resistance (ohms),Bridge 2 Excitation (�A),Bridge 3 Resistance (ohms),Bridge 3 Excitation (�A),Bridge 4 Resistance (ohms),Bridge 4 Excitation (�A),Signal 1 Vin (V),Signal 2 Vin (V),Digital Inputs (code),Drive 1 Iout (mA),Drive 1 Ipower (W),Drive 2 Iout (mA),Drive 2 Ipower (W),Pressure (),Map 20 (),Map 21 (),Map 22 (),Map 23 (),Map 24 (),Map 25 (),Map 26 (),Map 27 (),Map 28 (),Map 29 ()
,25625398.15,300.07350155,25000.6669921875,0.396823129483286,4.02950568944346E-5,1,0.999253354069792,40.0298881530762,2.00557181369456,14.6499970555305,4.332784552406,0.766158256827627,25,0.0005060874337033,0.396810150925381,0.000768437812027649,300.072998,300.0740051,25000.49609375,25000.837890625,50.1672632497938,18.8996658995444,7.75525,0,0,0,4417,299.9999,25000.6669921875,,,,,,,,,,,,,,,,,17.047815,,,,,,300.07350155,,,,
,25625410.25,300.06921385,24993.2880859375,0.396843095841043,3.1791731564619E-5,1,0.999253354069792,40.0298881530762,2.00563347560919,14.6499970555305,4.33315131897157,0.766098706154594,25,0.000495054552662576,0.396830174472844,0.00075742888713749,300.0690002,300.0694275,24992.5234375,24994.052734375,49.9929600900053,18.8995541478494,7.76745,0,0,0,4449,299.9903,24993.2880859375,,,,,,,,,,,,,,,,,17.416636,,,,,,300.06921385,,,,
,25625416.9,300.06723025,24937.267578125,0.3968211271,3.08084666948178E-5,1,0.999253354069792,40.0298881530762,2.0055179074568,14.6499970555305,4.33266817617072,0.766045304346279,25,0.000497868985932619,0.396808228222603,0.000760230459168748,300.0668335,300.067627,24927.044921875,24947.490234375,50.1367797375438,18.9012659065481,7.75525,0,0,0,4449,299.9916,24937.267578125,,,,,,,,,,,,,,,,,17.416636,,,,,,300.06723025,,,,
,25625419.03,300.0669098,24895.451171875,0.396809464904938,2.00795849561621E-5,1,0.999253354069792,40.0298881530762,2.00546824453387,14.6499970555305,4.33246550260952,0.765851292750282,25,0.000483800951841728,0.396796579088936,0.000746160175816694,300.0668335,300.0669861,24884.498046875,24906.404296875,49.8710260410053,18.9008859509914,7.76745,0,0,0,4449,299.98895,24895.451171875,,,,,,,,,,,,,,,,,17.047815,,,,,,300.0669098,,,,
,25625421.915,300.06614685,24837.697265625,0.396816404219228,4.02588060319078E-5,1,0.999253354069792,40.0298881530762,2.00548695668613,14.6499970555305,4.33255774929948,0.76599778653401,25,0.000495367828806338,0.396803519327234,0.000757735310396986,300.0657043,300.0665894,24829.017578125,24846.376953125,50.0875371408322,18.9020582573629,7.75035,0,0,0,4449,299.9881,24837.697265625,,,,,,,,,,,,,,,,,17.047815,,,,,,300.06614685,,,,
,25625423.83,300.06596375,24799.416015625,0.396838481657127,2.11004583316702E-5,1,0.999253354069792,40.0298881530762,2.00558954979373,14.6499970555305,4.33307674262945,0.765698491408264,25,0.000460664435652371,0.396825621040356,0.000723049492590014,300.0650635,300.066864,24789.046875,24809.78515625,50.0508006004284,18.9009880826185,7.76255,0,0,0,4449,299.9883,24799.416015625,,,,,,,,,,,,,,,,,17.047815,,,,,,300.06596375,,,,
,25625426.92,300.0635681,24737.3701171875,0.396814546660767,3.4972633339375E-5,1,0.999253354069792,40.0298881530762,2.00540913029419,14.6499970555305,4.33242653433239,0.765686382317033,25,0.000469758074210002,0.396801708805001,0.000732135188169726,300.0635681,300.0635681,24727.123046875,24747.6171875,49.9390277221784,18.9029240400845,7.7675,0,0,0,4449,299.9837,24737.3701171875,,,,,,,,,,,,,,,,,15.941451,,,,,,300.0635681,,,,
,25625428.89,300.06358335,24698.3974609375,0.396799150098313,3.69005723607375E-5,1,0.999253354069792,40.0298881530762,2.00536287920265,14.6499970555305,4.33208891320414,0.766062840189803,25,0.000508475963362429,0.396786286896307,0.000770842191819846,300.0632629,300.0639038,24687.298828125,24709.49609375,49.9710744914668,18.9030075375181,7.7577,0,0,0,4449,299.98525,24698.3974609375,,,,,,,,,,,,,,,,,17.047815,,,,,,300.06358335,,,,
,25625431.875,300.06274415,24638.94140625,0.396792983262008,2.72370927281773E-5,1,0.999253354069792,40.0298881530762,2.00533484243524,14.6499970555305,4.33195888977213,0.766069501267899,25,0.00051109638251247,0.396780128093393,0.000773463968638564,300.0619812,300.0635071,24627.9765625,24649.90625,50.1813325631399,18.9015933728169,7.7675,0,0,0,4449,299.98305,24638.94140625,,,,,,,,,,,,,,,,,17.047815,,,,,,300.06274415,,,,
,25625433.885,300.06201175,24598.82421875,0.396780823870793,4.18894636802211E-5,1,0.999253354069792,40.0298881530762,2.00549342468236,14.6499970555305,4.33219025247827,0.765890911351101,25,0.000491583809600737,0.396767990580758,0.000753946165131489,300.0615845,300.062439,24589.001953125,24608.646484375,49.9304298084668,18.9019355854864,7.7528,0,0,0,4449,299.98305,24598.82421875,,,,,,,,,,,,,,,,,15.941451,,,,,,300.06201175,,,,
,25625436.89,300.061203,24538.8583984375,0.396785092412558,3.91725339490625E-5,1,0.999253354069792,40.0298881530762,2.00550910608022,14.6499970555305,4.33227871324988,0.765851025301261,25,0.000486653639223354,0.396772271578805,0.000749023122081147,300.0606995,300.0617065,24529.314453125,24548.40234375,50.0367312870822,18.9021295665653,7.7675,0,0,0,4449,299.9822,24538.8583984375,,,,,,,,,,,,,,,,,15.941451,,,,,,300.061203,,,,
,25625439.795,300.0596771,24480.7744140625,0.396788184842622,4.00761494214555E-5,1,0.999253354069792,40.0298881530762,2.00548777341823,14.6499970555305,4.3322506814202,0.765952078385758,25,0.000496064537705598,0.396775375283391,0.000758443700966719,300.0590515,300.0603027,24470.599609375,24490.94921875,50.3181175540053,18.9031356341036,7.7675,0,0,0,4449,299.9776,24480.7744140625,,,,,,,,,,,,,,,,,17.047815,,,,,,300.0596771,,,,
,25625441.81,300.0590973,24440.623046875,0.396812199102824,3.40897546024281E-5,1,0.999253354069792,40.0298881530762,2.00531494567971,14.6499970555305,4.33213472833504,0.766061961277613,25,0.000507672932850972,0.396799387853844,0.000770070008549071,300.0589905,300.0592041,24430.630859375,24450.615234375,49.8413241572745,18.9024144608359,7.76015,0,0,0,4449,299.9774,24440.623046875,,,,,,,,,,,,,,,,,15.941451,,,,,,300.0590973,,,,
,25625443.93,300.0591736,24398.234375,0.396755682246637,3.67891832434466E-5,1,0.999253354069792,40.0298881530762,2.00575183367047,14.6499970555305,4.33246449642069,0.765844510963811,25,0.00048311233680391,0.396742888102985,0.00074547278402552,300.0583496,300.0599976,24388.91015625,24407.55859375,50.1571020790438,18.898769141802,7.75525,0,0,0,4449,299.97965,24398.234375,,,,,,,,,,,,,,,,,15.941451,,,,,,300.0591736,,,,
,25625446.89,300.0576935,24339.275390625,0.396741638929904,3.8975624038082E-5,1,0.999253354069792,40.0298881530762,2.00530877551919,14.6499970555305,4.33139191253086,0.765695367497464,25,0.000486681777783609,0.396728860010272,0.000749039664824099,300.0570374,300.0583496,24330.53515625,24348.015625,50.035949658563,18.9052218092863,7.765,0,0,0,4449,299.97615,24339.275390625,,,,,,,,,,,,,,,,,17.047815,,,,,,300.0576935,,,,
,25625448.895,300.0574951,24299.0615234375,0.396756937952906,2.02795188146321E-5,1,0.999253354069792,40.0298881530762,2.00552580984317,14.6499970555305,4.33200110288382,0.765831783177644,25,0.000489248953154705,0.39674415899559,0.000751619523863621,300.057312,300.0576782,24289.08203125,24309.041015625,50.1758611635053,18.9002220640773,7.76015,0,0,0,4449,299.9757,24299.0615234375,,,,,,,,,,,,,,,,,15.941451,,,,,,300.0574951,,,,
,25625451.965,300.05584715,24237.78125,0.396759064827457,3.27424756954163E-5,1,0.999253354069792,40.0298881530762,2.00563987972192,14.6499970555305,4.33229227194952,0.765690650944096,25,0.000472139607053306,0.39674631624663,0.000734519293713535,300.0555725,300.0561218,24228.2265625,24247.3359375,50.1852407057361,18.9015918624477,7.7528,0,0,0,4449,299.972,24237.78125,,,,,,,,,,,,,,,,,17.047815,,,,,,300.05584715,,,,
,25625453.925,300.0561218,24199.076171875,0.396764453852154,2.45749038429275E-5,1,0.999253354069792,40.0298881530762,2.00544509582393,14.6499970555305,4.33192139421322,0.765792400662056,25,0.000487005989766951,0.396751692079618,0.000749387612132115,300.0550842,300.0571594,24187.236328125,24210.916015625,50.0695596848899,18.900415811336,7.76015,0,0,0,4449,299.97515,24199.076171875,,,,,,,,,,,,,,,,,17.047815,,,,,,300.0561218,,,,
,25625456.935,300.054718,24138.9873046875,0.396726070621988,3.89611157477163E-5,1,0.999253354069792,40.0298881530762,2.00541666534995,14.6499970555305,4.33142064757155,0.765840739740406,25,0.000499108694493451,0.396713318378241,0.000761470260433601,300.0546875,300.0547485,24128.25390625,24149.720703125,50.0758127130438,18.9032373237146,7.7675,0,0,0,4449,299.9728,24138.9873046875,,,,,,,,,,,,,,,,,17.047815,,,,,,300.054718,,,,
,25625458.93,300.0545044,24098.9931640625,0.396733890732001,3.22353174927103E-5,1,0.999253354069792,40.0298881530762,2.00567755232066,14.6499970555305,4.33206628408351,0.765820265317885,25,0.000487158695550991,0.396721148343762,0.000749529832402956,300.0539856,300.0550232,24090.544921875,24107.44140625,50.1016064541784,18.9003090934968,7.76015,0,0,0,4449,299.971,24098.9931640625,,,,,,,,,,,,,,,,,15.941451,,,,,,300.0545044,,,,
,25625461.96,300.0535736,24038.564453125,0.396731626844006,2.2142263725103E-5,1,0.999253354069792,40.0298881530762,2.00546314223959,14.6499970555305,4.33159342824952,0.765775808130886,25,0.000490627290691571,0.396718893011421,0.000753001141031657,300.0527649,300.0543823,24029.08203125,24048.046875,50.0117191744668,18.9028888182298,7.76015,0,0,0,4449,299.97,24038.564453125,,,,,,,,,,,,,,,,,17.047815,,,,,,300.0535736,,,,
,25625463.97,300.0523529,23998.314453125,0.396735414096509,2.76664343338878E-5,1,0.999253354069792,40.0298881530762,2.00558560459624,14.6499970555305,4.33190032584177,0.765752746788604,25,0.000483769078892742,0.396722699659293,0.000746142071604082,300.052063,300.0526428,23988.966796875,24007.662109375,49.9835805477745,18.9004381263495,7.76015,0,0,0,4449,299.9756,23998.314453125,,,,,,,,,,,,,,,,,17.047815,,,,,,300.0523529,,,,
,25625466.895,300.0508728,23939.611328125,0.396738456684819,2.7010429242796E-5,1,0.999253354069792,40.0298881530762,2.0054748898553,14.6499970555305,4.33167166879,0.765912297499729,25,0.000501531104028494,0.396725747992056,0.000763907520204646,300.0506592,300.0510864,23928.427734375,23950.794921875,50.1125492534476,18.9028386875243,7.7675,0,0,0,4449,299.9768,23939.611328125,,,,,,,,,,,,,,,,,15.941451,,,,,,300.0508728,,,,
,25625469.77,300.05065915,23882.71875,0.396733488562333,4.2701403611516E-5,1,0.999253354069792,40.0298881530762,2.00539969870865,14.6499970555305,4.3314361904702,0.766025725850846,25,0.000515293238257805,0.396720773126672,0.000777669892576005,300.0500793,300.051239,23871.875,23893.5625,50.1305267093899,18.9037561280282,7.77235,0,0,0,4449,299.97595,23882.71875,,,,,,,,,,,,,,,,,17.047815,,,,,,300.05065915,,,,
,25625471.845,300.0492706,23841.326171875,0.396695673491341,3.97271417842616E-5,1,0.999253354069792,40.0298881530762,2.00527554249055,14.6499970555305,4.33082641113729,0.765573716700844,25,0.000484667877702453,0.396682995540197,0.000747027230708551,300.0491638,300.0493774,23829.984375,23852.66796875,50.3798662070246,18.9060024532417,7.76015,0,0,0,4449,299.9716,23841.326171875,,,,,,,,,,,,,,,,,15.941451,,,,,,300.0492706,,,,
,25625474.83,300.04885865,23781.5771484375,0.396686343774441,3.2964930526712E-5,1,0.999253354069792,40.0298881530762,2.00531471228225,14.6499970555305,4.33080895712843,0.765548973666348,25,0.000482727228405734,0.396673671830892,0.000745086076490207,300.0487976,300.0489197,23770.271484375,23792.8828125,50.1539755649668,18.9032465915615,7.765,0,0,0,4449,299.9693,23781.5771484375,,,,,,,,,,,,,,,,,15.941451,,,,,,300.04885865,,,,
,25625476.875,300.04826355,23740.8046875,0.396704076486319,3.64079436583295E-5,1,0.999253354069792,40.0298881530762,2.00554987505238,14.6499970555305,4.33146260279982,0.765807452256482,25,0.000495440151422162,0.396691402461854,0.000757813215007102,300.0480957,300.0484314,23731.6875,23749.921875,49.8929116395437,18.8999380778617,7.76015,0,0,0,4449,299.96865,23740.8046875,,,,,,,,,,,,,,,,,15.941451,,,,,,300.04826355,,,,
,25625479.815,300.04751585,23682.0537109375,0.396721345014086,1.40735914972357E-5,1,0.999253354069792,40.0298881530762,2.00539188728065,14.6499970555305,4.33133648147847,0.765722783914658,25,0.000489916384916316,0.396708682550223,0.000752306857613064,300.0471191,300.0479126,23672.341796875,23691.765625,50.0508006004284,18.9024105270526,7.76015,0,0,0,4449,299.9661,23682.0537109375,,,,,,,,,,,,,,,,,17.047815,,,,,,300.04751585,,,,
,25625481.815,300.04608155,23641.1708984375,0.396683612186365,4.21768920579905E-5,1,0.999253354069792,40.0298881530762,2.00549419271983,14.6499970555305,4.33114786466787,0.765616144109095,25,0.000483357618735956,0.396670972206809,0.000745725985134421,300.04599,300.0461731,23629.646484375,23652.6953125,50.1789876775822,18.9042913990315,7.76255,0,0,0,4449,299.9657,23641.1708984375,,,,,,,,,,,,,,,,,17.047815,,,,,,300.04608155,,,,
,25625483.94,300.0459595,23599.7548828125,0.396683585177145,3.72749737812699E-5,1,0.999253354069792,40.0298881530762,2.00558233698523,14.6499970555305,4.33130937063011,0.765760578683924,25,0.000493643738001712,0.39667093935034,0.000756017354598889,300.0454102,300.0465088,23591.37890625,23608.130859375,50.1305267093899,18.900480886885,7.76745,0,0,0,4449,299.96245,23599.7548828125,,,,,,,,,,,,,,,,,17.047815,,,,,,300.0459595,,,,
,25625486.785,300.044632,23543.203125,0.396669761387474,3.34765599196855E-5,1,0.999253354069792,40.0298881530762,2.00535939710772,14.6499970555305,4.33069997355197,0.765650120054201,25,0.000493380724503362,0.396657131702394,0.000755749518567803,300.0445557,300.0447083,23533.00390625,23553.40234375,50.1508490508899,18.902233378683,7.77235,0,0,0,4449,299.96125,23543.203125,,,,,,,,,,,,,,,,,17.047815,,,,,,300.044632,,,,
,25625489.835,300.0435791,23482.3486328125,0.396669523388212,3.98855669484564E-5,1,0.999253354069792,40.0298881530762,2.0057045705504,14.6499970555305,4.33149707041428,0.765269609973356,25,0.000447071296687789,0.396656936645593,0.000709445027905475,300.043396,300.0437622,23474.337890625,23490.359375,50.1242736812361,18.9040978624635,7.77235,0,0,0,4449,299.9609,23482.3486328125,,,,,,,,,,,,,,,,,15.941451,,,,,,300.0435791,,,,
,25625491.77,300.0423279,23443.521484375,0.396686264283608,3.0876490693422E-5,1,0.999253354069792,40.0298881530762,2.00583582385305,14.6499970555305,4.33190623333697,0.765600942889334,25,0.00047009170707228,0.396673676656068,0.000732477501925295,300.0421448,300.042511,23432.982421875,23454.060546875,50.2602770435822,18.8974295129433,7.76015,0,0,0,4449,299.9613,23443.521484375,,,,,,,,,,,,,,,,,17.047815,,,,,,300.0423279,,,,
,25625494.945,300.0420532,23380.345703125,0.396655642910312,3.76103662994913E-5,1,0.999253354069792,40.0298881530762,2.00568970981085,14.6499970555305,4.33121651480378,0.765799131732474,25,0.00049847924597994,0.396643040594323,0.000760845606425672,300.0419006,300.0422058,23371.349609375,23389.341796875,50.1016064541784,18.8995782749918,7.7699,0,0,0,4449,299.96295,23380.345703125,,,,,,,,,,,,,,,,,15.941451,,,,,,300.0420532,,,,
,25625496.775,300.041275,23343.8642578125,0.396645617835117,4.38344502966273E-5,1,0.999253354069792,40.0298881530762,2.00545396280209,14.6499970555305,4.33061833600703,0.765713226944239,25,0.000500226110855357,0.396633023620508,0.000762590086482693,300.0410156,300.0415344,23332.765625,23354.962890625,50.1453776512553,18.9015026471375,7.765,0,0,0,4449,299.9607,23343.8642578125,,,,,,,,,,,,,,,,,15.941451,,,,,,300.041275,,,,
,25625499.865,300.04060365,23281.8671875,0.396667998563927,2.67355751161694E-5,1,0.999253354069792,40.0298881530762,2.0056339422323,14.6499970555305,4.33125596136129,0.765693404343076,25,0.000488478803646,0.396655419213143,0.000750860931589397,300.0402527,300.0409546,23272.494140625,23291.240234375,50.1305267093899,18.9006654517274,7.77475,0,0,0,4449,299.96105,23281.8671875,,,,,,,,,,,,,,,,,17.047815,,,,,,300.04060365,,,,
,25625501.82,300.0389099,23242.8447265625,0.396648982932598,3.29825157323717E-5,1,0.999253354069792,40.0298881530762,2.00576619128965,14.6499970555305,4.33131853866532,0.765718116224316,25,0.000489664182779859,0.396636423408507,0.000752037016042946,300.0388794,300.0389404,23233.740234375,23251.94921875,49.7475287349668,18.9006083607621,7.76745,0,0,0,4449,299.9599,23242.8447265625,,,,,,,,,,,,,,,,,17.047815,,,,,,300.0389099,,,,
,25625504.905,300.03759765,23181.443359375,0.396639503655499,3.41148105837698E-5,1,0.999253354069792,40.0298881530762,2.00562632772935,14.6499970555305,4.33089226897463,0.765848001862257,25,0.00050787660281016,0.396626947834358,0.000770245774805251,300.0372314,300.0379639,23171.18359375,23191.703125,50.239173073563,18.9025847363249,7.7626,0,0,0,4449,299.96005,23181.443359375,,,,,,,,,,,,,,,,,15.572695,,,,,,300.03759765,,,,
,25625506.865,300.03668215,23142.2763671875,0.396631607421079,3.25121758996476E-5,1,0.999253354069792,40.0298881530762,2.00575023229924,14.6499970555305,4.33110456820202,0.765631291390336,25,0.000485284666228069,0.396619077425686,0.000747653135843772,300.0366211,300.0367432,23133.40234375,23151.150390625,50.0484557148707,18.8985724418118,7.7699,0,0,0,4449,299.9584,23142.2763671875,,,,,,,,,,,,,,,,,17.047815,,,,,,300.03668215,,,,
,25625509.825,300.0361786,23082.9404296875,0.396656510481707,3.55004674457235E-5,1,0.999253354069792,40.0298881530762,2.00576862166457,14.6499970555305,4.33144922400581,0.765487868981623,25,0.000467171023964082,0.396643997966995,0.000729554092427038,300.0361023,300.0362549,23073.10546875,23092.775390625,50.1954018764861,18.9012000790809,7.76015,0,0,0,4449,299.96385,23082.9404296875,,,,,,,,,,,,,,,,,15.941451,,,,,,300.0361786,,,,
,25625511.88,300.03575135,23042.2412109375,0.396615331534445,3.6162973336422E-5,1,0.999253354069792,40.0298881530762,2.00557878274277,14.6499970555305,4.33053865350234,0.765738617696059,25,0.000503678149286429,0.396602800790466,0.000766038038522063,300.0357361,300.0357666,23030.4375,23054.044921875,50.1133308819668,18.9020977194785,7.7699,0,0,0,4449,299.96095,23042.2412109375,,,,,,,,,,,,,,,,,17.047815,,,,,,300.03575135,,,,
,25625514.86,300.0344086,22981.8125,0.396621781883414,2.8712652595044E-5,1,0.999253354069792,40.0298881530762,2.00574688681857,14.6499970555305,4.33097808618908,0.765682902153155,25,0.00049183367459689,0.39660927443616,0.000754203166866928,300.0336609,300.0351563,22971.1640625,22992.4609375,50.2485526157938,18.8994708019247,7.765,0,0,0,4449,299.9593,22981.8125,,,,,,,,,,,,,,,,,17.047815,,,,,,300.0344086,,,,
,25625516.905,300.0342255,22941.7080078125,0.396619694872172,2.83666928034888E-5,1,0.999253354069792,40.0298881530762,2.00553043182209,14.6499970555305,4.33051830552152,0.765550762733028,25,0.000487316660205232,0.396607192854555,0.000749682933483144,300.0341492,300.0343018,22933.501953125,22949.9140625,49.9679479773899,18.9023529238694,7.765,0,0,0,4449,299.9633,22941.7080078125,,,,,,,,,,,,,,,,,17.047815,,,,,,300.0342255,,,,
,25625519.795,300.03341675,22883.783203125,0.396626061972066,3.31342918769606E-5,1,0.999253354069792,40.0298881530762,2.00583388369253,14.6499970555305,4.33121404936009,0.765666027278102,25,0.000486633786219823,0.396613569518429,0.000749008650679349,300.0328369,300.0339966,22874.009765625,22893.556640625,50.1359981090245,18.9026079561215,7.765,0,0,0,4449,299.9621,22883.783203125,,,,,,,,,,,,,,,,,17.047815,,,,,,300.03341675,,,,
,25625521.82,300.03175355,22843.6923828125,0.396591515911281,3.48794231907953E-5,1,0.999253354069792,40.0298881530762,2.00559596922254,14.6499970555305,4.33031108368128,0.765718517356205,25,0.000505423738164108,0.39657903154808,0.000767780607387933,300.0314026,300.0321045,22835.7421875,22851.642578125,49.9913968329668,18.9002305579288,7.76745,0,0,0,4449,299.95895,22843.6923828125,,,,,,,,,,,,,,,,,17.047815,,,,,,300.03175355,,,,
,25625525.015,300.03051755,22780.08984375,0.396556398732377,3.53987758428281E-5,1,0.999253354069792,40.0298881530762,2.00565811922049,14.6499970555305,4.33007678653289,0.765553504808403,25,0.00049440190600204,0.396543937356866,0.000756738174963953,300.0304565,300.0305786,22771.5078125,22788.671875,50.3704866647938,18.9011056894766,7.7772,0,0,0,4449,299.96005,22780.08984375,,,,,,,,,,,,,,,,,15.572695,,,,,,300.03051755,,,,
,25625526.825,300.0299072,22743.9248046875,0.396580100947924,2.67214869151584E-5,1,0.999253354069792,40.0298881530762,2.00573820770582,14.6499970555305,4.33052015090912,0.765516785626589,25,0.000484208299534408,0.396567652779138,0.0007465620439261,300.0298767,300.0299377,22733.62890625,22754.220703125,49.8217834442937,18.9025521896741,7.765,0,0,0,4449,299.9605,22743.9248046875,,,,,,,,,,,,,,,,,17.047815,,,,,,300.0299072,,,,
,25625529.86,300.02940365,22683.2646484375,0.396586221629652,3.39224901906702E-5,1,0.999253354069792,40.0298881530762,2.0057916678904,14.6499970555305,4.3307068235478,0.765492725165731,25,0.000479143728191009,0.39657378219582,0.000741506839665006,300.028717,300.0300903,22670.123046875,22696.40625,50.0085926603899,18.8994539696449,7.7723,0,0,0,4449,299.95865,22683.2646484375,,,,,,,,,,,,,,,,,17.047815,,,,,,300.02940365,,,,
,25625532.085,300.02911375,22638.943359375,0.396582814057793,3.31431687725E-5,1,0.999253354069792,40.0298881530762,2.00580138664534,14.6499970555305,4.33067635745064,0.765565484181743,25,0.000486079439232074,0.396570373669675,0.000748439516269215,300.0288391,300.0293884,22630.203125,22647.68359375,50.300140098063,18.899560481737,7.7723,0,0,0,4449,299.9615,22638.943359375,,,,,,,,,,,,,,,,,15.941451,,,,,,300.02911375,,,,
,25625534.225,300.02726745,22596.1044921875,0.396584826108593,2.46163632100391E-5,1,0.999253354069792,40.0298881530762,2.00575465779499,14.6499970555305,4.33068170712389,0.765100345890164,25,0.00044469027119745,0.396572434982714,0.000707055271175843,300.0272522,300.0272827,22584.1796875,22608.029296875,49.9765458911014,18.9021375228946,7.765,0,0,0,4449,299.9615,22596.1044921875,,,,,,,,,,,,,,,,,15.941451,,,,,,300.02726745,,,,
,25625537.435,300.0268402,22531.45703125,0.396581311573786,3.24737999974029E-5,1,0.999253354069792,40.0298881530762,2.00540787123358,14.6499970555305,4.32981958036408,0.765593204577016,25,0.000501988024642872,0.396568887641657,0.000764350398893372,300.0265503,300.0271301,22520.26171875,22542.65234375,50.157883707563,18.9051737979295,7.77475,0,0,0,4449,299.96345,22531.45703125,,,,,,,,,,,,,,,,,17.416636,,,,,,300.0268402,,,,
,25625539.46,300.0262146,22492.0341796875,0.396554819404075,3.67253493288238E-5,1,0.999253354069792,40.0298881530762,2.00566887627438,14.6499970555305,4.33009438092525,0.765485257671027,25,0.000488046440306086,0.396542412392889,0.000750398475119139,300.0256348,300.0267944,22481.43359375,22502.634765625,49.778793875736,18.8994274848637,7.7577,0,0,0,4449,299.95895,22492.0341796875,,,,,,,,,,,,,,,,,15.941451,,,,,,300.0262146,,,,
,25625542.38,300.02597045,22433.439453125,0.396522582858282,3.2011266385308E-5,1,0.999253354069792,40.0298881530762,2.00574160697425,14.6499970555305,4.32985867348805,0.765640109414449,25,0.000505460032242001,0.396510168389638,0.000767788538174127,300.0250244,300.0269165,22424.37109375,22442.5078125,50.1219287956784,18.8987989674744,7.765,0,0,0,4449,299.9636,22433.439453125,,,,,,,,,,,,,,,,,17.047815,,,,,,300.02597045,,,,
,25625544.265,300.02513125,22395.48828125,0.396547014770984,3.02686077792925E-5,1,0.999253354069792,40.0298881530762,2.00537777027591,14.6499970555305,4.32940477424076,0.765394205114829,25,0.000490778519985003,0.396534619271325,0.000753124389139132,300.0245667,300.0256958,22385.884765625,22405.091796875,50.2305751598515,18.9020842290859,7.7699,0,0,0,4449,299.96485,22395.48828125,,,,,,,,,,,,,,,,,15.941451,,,,,,300.02513125,,,,
,25625547.225,300.0235596,22336.091796875,0.396526362600452,3.66985812603692E-5,1,0.999253354069792,40.0298881530762,2.00554247125668,14.6499970555305,4.32950950564697,0.765465782713118,25,0.000495459309897393,0.396513982922916,0.000757797566827076,300.0228577,300.0242615,22324.98046875,22347.203125,50.2766912424861,18.9014755947695,7.765,0,0,0,4449,299.96195,22336.091796875,,,,,,,,,,,,,,,,,15.941451,,,,,,300.0235596,,,,
,25625549.195,300.02360535,22297.1552734375,0.396538584191585,4.00308448435795E-5,1,0.999253354069792,40.0298881530762,2.00564712730962,14.6499970555305,4.32989879151259,0.765297230359455,25,0.000474393788216659,0.396526217530561,0.000736740779402867,300.023468,300.0237427,22285.861328125,22308.44921875,49.9585684351591,18.9003673077859,7.7723,0,0,0,4449,299.96395,22297.1552734375,,,,,,,,,,,,,,,,,17.047815,,,,,,300.02360535,,,,
,25625552.245,300.02275085,22236.119140625,0.396518945829734,4.31279723463202E-5,1,0.999253354069792,40.0298881530762,2.00570645342879,14.6499970555305,4.32982105860156,0.765198467790683,25,0.000466816909997484,0.396506594765092,0.000729154044601301,300.0222168,300.0232849,22224.546875,22247.69140625,50.1571020790438,18.8993983213085,7.7723,0,0,0,4449,299.9643,22236.119140625,,,,,,,,,,,,,,,,,17.047815,,,,,,300.02275085,,,,
,25625554.405,300.02305605,22193.5234375,0.396493752652598,3.24460752236002E-5,1,0.999253354069792,40.0298881530762,2.00563376901609,14.6499970555305,4.32934326755206,0.765425580953007,25,0.000494448650399211,0.396481379775612,0.00075677523320679,300.0230408,300.0230713,22185.5,22201.546875,50.0695596848899,18.9024381514859,7.76745,0,0,0,4449,299.95975,22193.5234375,,,,,,,,,,,,,,,,,17.047815,,,,,,300.02305605,,,,
,25625557.24,300.02171325,22136.6806640625,0.39649225260414,1.60050831801678E-5,1,0.999253354069792,40.0298881530762,2.00583193640392,14.6499970555305,4.32978164707128,0.765228774706951,25,0.000470089064818959,0.396479912068238,0.000732414628277698,300.0214233,300.0220032,22127.00390625,22146.357421875,50.0851922552745,18.901993532436,7.765,0,0,0,4449,299.96345,22136.6806640625,,,,,,,,,,,,,,,,,17.047815,,,,,,300.02171325,,,,
,25625559.24,300.02149965,22096.892578125,0.396488612124292,3.33631453682097E-5,1,0.999253354069792,40.0298881530762,2.00581905801671,14.6499970555305,4.32969054667315,0.765358742917777,25,0.00048305518813931,0.396476265634718,0.000745378469209124,300.0213318,300.0216675,22086.376953125,22107.408203125,50.2118160753899,18.9004566351448,7.7699,0,0,0,4449,299.965,22096.892578125,,,,,,,,,,,,,,,,,15.941451,,,,,,300.02149965,,,,
,25625561.945,300.02201845,22042.0546875,0.39646490714649,3.91655232577853E-5,1,0.999253354069792,40.0298881530762,2.00562004008488,14.6499970555305,4.32899489637184,0.765394995801885,25,0.000497160012473802,0.396452545221762,0.000759473747449646,300.021698,300.0223389,22031.916015625,22052.193359375,49.8944748965822,18.9004306724347,7.77475,0,0,0,4449,299.96145,22042.0546875,,,,,,,,,,,,,,,,,15.941451,,,,,,300.02201845,,,,
,25625564.895,300.0211639,21983.826171875,0.396476266022169,3.83955310238868E-5,1,0.999253354069792,40.0298881530762,2.00566803050195,14.6499970555305,4.32925043386761,0.765248532376082,25,0.000480154787224852,0.39646392521625,0.000742476981648491,300.0209045,300.0214233,21975.29296875,21992.359375,49.9398093506976,18.8985052892398,7.76745,0,0,0,4449,299.96405,21983.826171875,,,,,,,,,,,,,,,,,17.416636,,,,,,300.0211639,,,,
,25625566.92,300.0207367,21943.3212890625,0.396482674189105,2.9624654613706E-5,1,0.999253354069792,40.0298881530762,2.00611405520035,14.6499970555305,4.3302507451152,0.765353302321378,25,0.000473765095337845,0.396470342490262,0.000736092283176539,300.0207214,300.020752,21932.6484375,21953.994140625,50.2196323605822,18.8976205451955,7.7699,0,0,0,4449,299.9656,21943.3212890625,,,,,,,,,,,,,,,,,15.941451,,,,,,300.0207367,,,,
,25625569.875,300.0200348,21884.6904296875,0.396467066543724,4.38091942178339E-5,1,0.999253354069792,40.0298881530762,2.00561579555408,14.6499970555305,4.3290250568169,0.765311852547925,25,0.000489302242363225,0.396454733256557,0.000751620829846207,300.0197754,300.0202942,21872.01171875,21897.369140625,50.1649183642361,18.900087030573,7.7699,0,0,0,4449,299.9665,21884.6904296875,,,,,,,,,,,,,,,,,17.047815,,,,,,300.0200348,,,,
,25625572.065,300.02055355,21840.84375,0.396460098255346,3.24233884314525E-5,1,0.999253354069792,40.0298881530762,2.00584451530175,14.6499970555305,4.32942601408818,0.765345232233112,25,0.000485956682944154,0.396447760564496,0.000748277410488345,300.0205383,300.0205688,21831.96875,21849.71875,49.768632704986,18.8991009124717,7.77965,0,0,0,4449,299.9623,21840.84375,,,,,,,,,,,,,,,,,17.047815,,,,,,300.02055355,,,,
,25625574.25,300.0198822,21797.4814453125,0.396468398775375,2.77054381730179E-5,1,0.999253354069792,40.0298881530762,2.0056514687516,14.6499970555305,4.32910534168552,0.765371261886251,25,0.00049331262824673,0.396456064009921,0.000755638719867168,300.0196838,300.0200806,21786.552734375,21808.41015625,50.1359981090245,18.9009187706688,7.7821,0,0,0,4449,299.96445,21797.4814453125,,,,,,,,,,,,,,,,,17.047815,,,,,,300.0198822,,,,
,25625577.235,300.01870725,21737.7939453125,0.396451170889482,3.61485038582672E-5,1,0.999253354069792,40.0298881530762,2.00585663425105,14.6499970555305,4.329355062285,0.76532471695406,25,0.000485234082446811,0.396438855751465,0.000747552673098825,300.0186462,300.0187683,21727.326171875,21748.26171875,50.0242252307745,18.9025401956198,7.7626,0,0,0,4449,299.964,21737.7939453125,,,,,,,,,,,,,,,,,15.941451,,,,,,300.01870725,,,,
,25625579.25,300.0175018,21697.884765625,0.396451475390893,4.25349110220944E-5,1,0.999253354069792,40.0298881530762,2.00584555046464,14.6499970555305,4.32935716631443,0.765199161695794,25,0.000474047458471042,0.396439181660513,0.000736371465638015,300.016571,300.0184326,21689.05859375,21706.7109375,50.1266185667938,18.8980308366242,7.7772,0,0,0,4449,299.96135,21697.884765625,,,,,,,,,,,,,,,,,17.416636,,,,,,300.0175018,,,,
,25625582.29,300.01805115,21636.265625,0.396432319978282,4.66166781169654E-5,1,0.999253354069792,40.0298881530762,2.00567735698251,14.6499970555305,4.32880763272954,0.765067593405703,25,0.000470964454557673,0.396420022132257,0.000733277477646857,300.017334,300.0187683,21628.01171875,21644.51953125,49.8483588139476,18.8985580568643,7.7699,0,0,0,4449,299.96295,21636.265625,,,,,,,,,,,,,,,,,17.047815,,,,,,300.01805115,,,,
,25625585.09,300.01660155,21581.2080078125,0.396425408329253,2.3309588560146E-5,1,0.999253354069792,40.0298881530762,2.0056110040533,14.6499970555305,4.32852707026316,0.765421640172681,25,0.000506785768963424,0.396413102849097,0.000769109865432442,300.0162048,300.0169983,21573.453125,21588.962890625,50.1735162779476,18.9010014055858,7.7821,0,0,0,4449,299.9496,21581.2080078125,,,,,,,,,,,,,,,,,15.941451,,,,,,300.01660155,,,,
,25625586.945,300.01678465,21544.095703125,0.396407740540838,3.47914186963746E-5,1,0.999253354069792,40.0298881530762,2.00594498069882,14.6499970555305,4.3290628673575,0.765272789585448,25,0.000485132366343332,0.396395447633722,0.000747446454443825,300.0161743,300.017395,21534.771484375,21553.419921875,50.0640882852553,18.8986313391441,7.77235,0,0,0,4449,299.9505,21544.095703125,,,,,,,,,,,,,,,,,15.941451,,,,,,300.01678465,,,,
,25625589.75,300.0165863,21488.1748046875,0.396405897338388,3.23358558824221E-5,1,0.999253354069792,40.0298881530762,2.00580074454251,14.6499970555305,4.32878029933685,0.765021080957876,25,0.000467216018734462,0.396393618908662,0.000729527381730777,300.0160828,300.0170898,21478.33984375,21498.009765625,50.0883187693515,18.8996225499202,7.7699,0,0,0,4449,299.95535,21488.1748046875,,,,,,,,,,,,,,,,,17.047815,,,,,,300.0165863,,,,
,25625591.7,300.01716615,21448.7158203125,0.396401277746598,4.43244630080093E-5,1,0.999253354069792,40.0298881530762,2.00578773943137,14.6499970555305,4.32866891081463,0.765201711940369,25,0.000484995534128046,0.396388980420406,0.000747306769213313,300.0170288,300.0173035,21439.197265625,21458.234375,49.8757158121207,18.9001564582536,7.7748,0,0,0,4449,299.954,21448.7158203125,,,,,,,,,,,,,,,,,15.941451,,,,,,300.01716615,,,,
,25625594.675,300.0164337,21389.9638671875,0.396421602661462,3.27985505228414E-5,1,0.999253354069792,40.0298881530762,2.00625422804206,14.6499970555305,4.32992207847682,0.765005309115896,25,0.000447919234045734,0.396409338345482,0.000710241705875911,300.0163879,300.0164795,21380.21484375,21399.712890625,50.3837743496207,18.8969212548477,7.7699,0,0,0,4449,299.96025,21389.9638671875,,,,,,,,,,,,,,,,,17.047815,,,,,,300.0164337,,,,
,25625596.71,300.01524355,21348.5,0.396417148161061,3.28904699547391E-5,1,0.999253354069792,40.0298881530762,2.00591584689541,14.6499970555305,4.32915954066986,0.764974522298755,25,0.000457144800979421,0.396404892261894,0.000719462802847385,300.0147705,300.0157166,21339.2734375,21357.7265625,50.2368281880053,18.8999851482297,7.7699,0,0,0,4449,299.9636,21348.5,,,,,,,,,,,,,,,,,15.941451,,,,,,300.01524355,,,,
,25625600,300.0156403,21283.4638671875,0.396374606607645,2.07700149195786E-5,1,0.999253354069792,40.0298881530762,2.00586271201789,14.6499970555305,4.32854742031546,0.765090455444768,25,0.00047699476986738,0.39636233405363,0.000739284501673741,300.015564,300.0157166,21273.775390625,21293.15234375,49.9304298084668,18.9015125626041,7.7699,0,0,0,4449,299.96645,21283.4638671875,,,,,,,,,,,,,,,,,15.941451,,,,,,300.0156403,,,,
,25625601.95,300.0146332,21244.6357421875,0.396401141154224,3.69428208098905E-5,1,0.999253354069792,40.0298881530762,2.00566071293365,14.6499970555305,4.32840169801543,0.765181828356408,25,0.000487426364114578,0.396388872767331,0.00074973561802093,300.0141907,300.0150757,21233.318359375,21255.953125,50.0961350545438,18.9034560369243,7.7699,0,0,0,4449,299.96625,21244.6357421875,,,,,,,,,,,,,,,,,17.047815,,,,,,300.0146332,,,,
,25625604.735,300.0144043,21188.7275390625,0.396363458563201,2.88027215011104E-5,1,0.999253354069792,40.0298881530762,2.00562387630131,14.6499970555305,4.32791908246936,0.765069383475554,25,0.000484969564007179,0.39635119555943,0.000747255307320587,300.0141602,300.0146484,21179.3671875,21198.087890625,49.8241283298514,18.9042933593444,7.7821,0,0,0,4449,299.9678,21188.7275390625,,,,,,,,,,,,,,,,,15.572695,,,,,,300.0144043,,,,
,25625607.675,300.01376345,21130.2685546875,0.39635923909108,3.54542157687422E-5,1,0.999253354069792,40.0298881530762,2.00581275185408,14.6499970555305,4.32824436381378,0.765228862839814,25,0.000494017903551167,0.396346977718832,0.000756302695990884,300.0131226,300.0144043,21119.4375,21141.099609375,49.9796724051784,18.9000881994936,7.76505,0,0,0,4449,299.96875,21130.2685546875,,,,,,,,,,,,,,,,,17.047815,,,,,,300.01376345,,,,
,25625609.66,300.0142212,21090.6640625,0.39637018175071,3.62865143779787E-5,1,0.999253354069792,40.0298881530762,2.00605827307871,14.6499970555305,4.32888335540961,0.765257398539218,25,0.0004865291367793,0.396357919034418,0.000748826672273804,300.0135498,300.0148926,21080.78125,21100.546875,50.3024849836207,18.8979284325813,7.7821,0,0,0,4449,299.96565,21090.6640625,,,,,,,,,,,,,,,,,15.941451,,,,,,300.0142212,,,,
,25625612.67,300.01460265,21030.8056640625,0.396345157074412,3.623989060501E-5,1,0.999253354069792,40.0298881530762,2.00592557736081,14.6499970555305,4.32833974476997,0.765145081104391,25,0.000485058573491587,0.396332891535147,0.000747339327792297,300.0140381,300.0151672,21020.849609375,21040.76171875,49.8850953543514,18.8969387992166,7.77965,0,0,0,4449,299.96895,21030.8056640625,,,,,,,,,,,,,,,,,17.047815,,,,,,300.01460265,,,,
,25625614.75,300.01376345,20988.8671875,0.396340943743562,3.73197264847323E-5,1,0.999253354069792,40.0298881530762,2.00570622656777,14.6499970555305,4.32786774982372,0.764913462307724,25,0.00047188981804404,0.396328696704255,0.000734172625772159,300.0137024,300.0138245,20976.28515625,21001.44921875,49.9421542362553,18.9023754940067,7.7821,0,0,0,4449,299.9668,20988.8671875,,,,,,,,,,,,,,,,,17.047815,,,,,,300.01376345,,,,
,25625616.805,300.01524355,20948.1923828125,0.396337683072573,4.59464440072365E-5,1,0.999253354069792,40.0298881530762,2.00571455319044,14.6499970555305,4.3278075884313,0.765146563357002,25,0.000493527557529837,0.396325403786656,0.000755810590431951,300.0150757,300.0154114,20937.96875,20958.416015625,50.2477709872745,18.8987809937978,7.7821,0,0,0,4449,299.9659,20948.1923828125,,,,,,,,,,,,,,,,,17.047815,,,,,,300.01524355,,,,
,25625619.835,300.01474,20887.4462890625,0.396319280216701,3.39958442153104E-5,1,0.999253354069792,40.0298881530762,2.00595289602732,14.6499970555305,4.32811628692994,0.765088208439501,25,0.000483474725656268,0.39630701396927,0.000745748158198393,300.0145874,300.0148926,20877.697265625,20897.1953125,50.2008732761207,18.899091985669,7.77235,0,0,0,4449,299.9668,20887.4462890625,,,,,,,,,,,,,,,,,17.047815,,,,,,300.01474,,,,
,25625621.735,300.0148926,20849.8095703125,0.3963125854345,4.00930602900868E-5,1,0.999253354069792,40.0298881530762,2.00583170307698,14.6499970555305,4.32775974527335,0.765225339503788,25,0.000501238911496511,0.396300305669639,0.000763508835750913,300.0148621,300.0149231,20841.689453125,20857.9296875,50.2376098165245,18.8968543521017,7.7699,0,0,0,4449,299.9673,20849.8095703125,,,,,,,,,,,,,,,,,17.047815,,,,,,300.0148926,,,,
,25625624.69,300.0144348,20790.8759765625,0.396319795424217,4.01084090648872E-5,1,0.999253354069792,40.0298881530762,2.00554382731858,14.6499970555305,4.32723761242274,0.765183809649223,25,0.000505753167980061,0.396307517415622,0.000768033518052272,300.0144043,300.0144653,20781.126953125,20800.625,49.9171421236399,18.9012733421603,7.7821,0,0,0,4449,299.9647,20790.8759765625,,,,,,,,,,,,,,,,,15.941451,,,,,,300.0144348,,,,
,25625626.815,300.0137634,20748.2314453125,0.396317936029652,3.438851057418E-5,1,0.999253354069792,40.0298881530762,2.00599061800041,14.6499970555305,4.32821313142317,0.764906795074864,25,0.000465837002784512,0.396305692485721,0.000728117978353138,300.0137634,300.0137634,20736.609375,20759.853515625,50.1656999927553,18.895237617472,7.77965,0,0,0,4449,299.96625,20748.2314453125,,,,,,,,,,,,,,,,,17.047815,,,,,,300.0137634,,,,
,25625629.765,300.0136108,20689.4794921875,0.39629478364358,3.28424722015746E-5,1,0.999253354069792,40.0298881530762,2.00614961552856,14.6499970555305,4.32827326870163,0.765000379622681,25,0.000473168935740044,0.396282537201137,0.000735440654218029,300.0132751,300.0139465,20678.453125,20700.505859375,50.1930569909284,18.8911463908031,7.7772,0,0,0,4449,299.96315,20689.4794921875,,,,,,,,,,,,,,,,,15.572695,,,,,,300.0136108,,,,
,25625631.75,300.0139313,20649.716796875,0.396253317748263,3.46678118332135E-5,1,0.999253354069792,40.0298881530762,2.00583832928618,14.6499970555305,4.32718599015003,0.764773129375118,25,0.000470002585575518,0.396241070641855,0.000732248775399792,300.0137024,300.0141602,20640.96484375,20658.46875,49.748310363486,18.8984901606094,7.77235,0,0,0,4449,299.9634,20649.716796875,,,,,,,,,,,,,,,,,17.416636,,,,,,300.0139313,,,,
,25625634.925,300.0127258,20585.908203125,0.396272396073289,3.46058885223199E-5,1,0.999253354069792,40.0298881530762,2.0058895198681,14.6499970555305,4.32752239432001,0.764699789991208,25,0.000458227102407912,0.396260170058963,0.000720492639102145,300.0127258,300.0127258,20576.681640625,20595.134765625,49.9827989192553,18.9009318475535,7.76505,0,0,0,4449,299.9605,20585.908203125,,,,,,,,,,,,,,,,,17.416636,,,,,,300.0127258,,,,
,25625636.875,300.0135498,20547.2880859375,0.396274923767148,3.37124750144568E-5,1,0.999253354069792,40.0298881530762,2.00604648145772,14.6499970555305,4.32782867126508,0.765013024914503,25,0.000481234379383161,0.396262672330543,0.000743503521316773,300.013031,300.0140686,20538.025390625,20556.55078125,50.2133793324284,18.8965556344437,7.7821,0,0,0,4449,299.9599,20547.2880859375,,,,,,,,,,,,,,,,,17.047815,,,,,,300.0135498,,,,
,25625639.71,300.0131378,20490.845703125,0.396251932209707,3.86817934741855E-5,1,0.999253354069792,40.0298881530762,2.00595009287542,14.6499970555305,4.32736051293652,0.76504095592643,25,0.000491033644542369,0.396239679822702,0.000753288329092231,300.0130615,300.0132141,20481.619140625,20500.072265625,50.4103497192746,18.8971129750879,7.78455,0,0,0,4449,299.96175,20490.845703125,,,,,,,,,,,,,,,,,17.047815,,,,,,300.0131378,,,,
,25625642.68,300.01348875,20431.8515625,0.396258054361329,3.72359139054381E-5,1,0.999253354069792,40.0298881530762,2.00604188980105,14.6499970555305,4.32767966495925,0.764724240188726,25,0.00045790073140443,0.396245818648631,0.000720169947162233,300.0130615,300.013916,20422.662109375,20441.041015625,49.8796239547168,18.9013023802806,7.7797,0,0,0,4449,299.95555,20431.8515625,,,,,,,,,,,,,,,,,17.416636,,,,,,300.01348875,,,,
,25625644.68,300.0124359,20391.6865234375,0.396260626118261,1.62347679650923E-5,1,0.999253354069792,40.0298881530762,2.00530973812501,14.6499970555305,4.32618465464737,0.76456061397109,25,0.000466847656930296,0.396248398199314,0.00072910545880974,300.0123291,300.0125427,20380.30859375,20403.064453125,49.9077625814091,18.9099270034403,7.7821,0,0,0,4449,299.97005,20391.6865234375,,,,,,,,,,,,,,,,,17.047815,,,,,,300.0124359,,,,
,25625647.635,300.0127106,20332.8134765625,0.396242729696215,2.71911041922355E-5,1,0.999253354069792,40.0298881530762,2.00610702053281,14.6499970555305,4.32762211702571,0.764856597042114,25,0.000470545463138679,0.396230496111457,0.000732796394159065,300.0122681,300.0131531,20322.783203125,20342.84375,50.0031212607553,18.896739277603,7.7748,0,0,0,4449,299.9681,20332.8134765625,,,,,,,,,,,,,,,,,17.047815,,,,,,300.0127106,,,,
,25625649.64,300.01242065,20292.4541015625,0.396215584561155,1.74422327463463E-5,1,0.999253354069792,40.0298881530762,2.00605111149142,14.6499970555305,4.32718332923668,0.764939754256906,25,0.000484778412326736,0.39620334547201,0.000747015077152536,300.0122375,300.0126038,20282.546875,20302.361328125,50.0476740863514,18.8952598072147,7.7821,0,0,0,4449,299.96615,20292.4541015625,,,,,,,,,,,,,,,,,17.047815,,,,,,300.01242065,,,,
,25625652.635,300.01342775,20233.009765625,0.396201549221232,3.6670012406431E-5,1,0.999253354069792,40.0298881530762,2.00593787635368,14.6499970555305,4.32683134559814,0.764675847692638,25,0.000466846904551262,0.396189309820505,0.000729080637567965,300.0131226,300.0137329,20223.443359375,20242.576171875,49.9585684351591,18.9014234733356,7.7821,0,0,0,4449,299.9635,20233.009765625,,,,,,,,,,,,,,,,,15.941451,,,,,,300.01342775,,,,
,25625654.625,300.0123291,20193.3076171875,0.396211566328173,2.47619278958729E-5,1,0.999253354069792,40.0298881530762,2.00609003556959,14.6499970555305,4.32725976372561,0.764716783271907,25,0.000463768092711585,0.396199341586131,0.000726011265334411,300.0122986,300.0123596,20183.47265625,20203.142578125,50.1469409082938,18.8972670041544,7.7748,0,0,0,4449,299.9629,20193.3076171875,,,,,,,,,,,,,,,,,17.047815,,,,,,300.0123291,,,,
,25625657.665,300.012146,20132.78125,0.396223050492626,4.41970691267938E-5,1,0.999253354069792,40.0298881530762,2.00620460422126,14.6499970555305,4.32761483494693,0.764814887105609,25,0.000466911227114359,0.39621082467153,0.000729171213191657,300.0119019,300.0123901,20122.521484375,20143.041015625,50.1852407057361,18.8971437040495,7.78455,0,0,0,4449,299.95695,20132.78125,,,,,,,,,,,,,,,,,17.047815,,,,,,300.012146,,,,
,25625659.695,300.0122833,20091.302734375,0.396208233728127,4.04934876824383E-5,1,0.999253354069792,40.0298881530762,2.00593942836576,14.6499970555305,4.32691439378299,0.764651058313875,25,0.00046333784547402,0.396196009025803,0.00072558863987467,300.0118103,300.0127563,20080.60546875,20102,50.2571505295053,18.902898309083,7.7821,0,0,0,4449,299.95855,20091.302734375,,,,,,,,,,,,,,,,,17.047815,,,,,,300.0122833,,,,
,25625661.915,300.01182555,20047.771484375,0.396181375939668,2.48780826965754E-5,1,0.999253354069792,40.0298881530762,2.00573060362141,14.6499970555305,4.32615625502383,0.764725021047972,25,0.00048176764916885,0.396169144894222,0.000744004920611911,300.0116577,300.0119934,20037.353515625,20058.189453125,50.0906636549092,18.9033158679004,7.7748,0,0,0,4449,299.9561,20047.771484375,,,,,,,,,,,,,,,,,15.941451,,,,,,300.01182555,,,,
,25625664.83,300.01156615,19989.640625,0.396173331035472,3.6882626053776E-5,1,0.999253354069792,40.0298881530762,2.00599901119048,14.6499970555305,4.32658826272826,0.76499046828294,25,0.000498543484580266,0.396161091926604,0.000760778323010506,300.0115356,300.0115967,19980.875,19998.40625,49.9163604951207,18.8990603187295,7.7821,0,0,0,4449,299.95575,19989.640625,,,,,,,,,,,,,,,,,15.941451,,,,,,300.01156615,,,,
,25625667.615,300.01133725,19934.025390625,0.396166625712453,2.52126072656176E-5,1,0.999253354069792,40.0298881530762,2.00607837206451,14.6499970555305,4.32674386453297,0.764632633495715,25,0.00046431425222507,0.396154411608582,0.000726552248178614,300.0111389,300.0115356,19923.716796875,19944.333984375,50.1930569909284,18.8990796428608,7.7675,0,0,0,4449,299.9522,19934.025390625,,,,,,,,,,,,,,,,,17.416636,,,,,,300.01133725,,,,
,25625669.64,300.010025,19893.775390625,0.396160597136459,4.177276424585E-5,1,0.999253354069792,40.0298881530762,2.00607375010167,14.6499970555305,4.32661937914094,0.764900302854514,25,0.000490027515425749,0.396148381985969,0.000752260033611814,300.009552,300.010498,19883.041015625,19904.509765625,50.2774728710053,18.8972013093808,7.7797,0,0,0,4449,299.95495,19893.775390625,,,,,,,,,,,,,,,,,17.047815,,,,,,300.010025,,,,
,25625672.595,300.0100708,19834.7197265625,0.396149232912143,3.58183568559922E-5,1,0.999253354069792,40.0298881530762,2.0060089836381,14.6499970555305,4.32637388432587,0.764787479661494,25,0.000483844939401373,0.396137021244023,0.000746074534451584,300.0097351,300.0104065,19824.25390625,19845.185546875,50.1117676249284,18.9013848644343,7.7821,0,0,0,4449,299.95365,19834.7197265625,,,,,,,,,,,,,,,,,15.941451,,,,,,300.0100708,,,,
,25625674.705,300.00964355,19791.84375,0.396140471325013,3.59800743357246E-5,1,0.999253354069792,40.0298881530762,2.00597941338883,14.6499970555305,4.32623030281015,0.764686573803716,25,0.000477128968432977,0.396128269555301,0.000739352210120071,300.0093994,300.0098877,19780.9765625,19802.7109375,50.1219287956784,18.8992123697186,7.787,0,0,0,4449,299.95655,19791.84375,,,,,,,,,,,,,,,,,15.941451,,,,,,300.00964355,,,,
,25625676.83,300.0100403,19749.564453125,0.396138776197825,3.87686299731834E-5,1,0.999253354069792,40.0298881530762,2.00626437273773,14.6499970555305,4.32685084322372,0.764484197152315,25,0.000449413429362563,0.396126587307216,0.000711644765158232,300.009491,300.0105896,19739.0859375,19760.04296875,50.1524123079284,18.8966007803768,7.7675,0,0,0,4449,299.95055,19749.564453125,,,,,,,,,,,,,,,,,17.416636,,,,,,300.0100403,,,,
,25625679.61,300.0106659,19694.1689453125,0.396146309197437,2.6372927916212E-5,1,0.999253354069792,40.0298881530762,2.00605845861728,14.6499970555305,4.32645975689647,0.764707824275325,25,0.000475414706095673,0.396134095494489,0.000737648879089869,300.0094299,300.0119019,19683.046875,19705.291015625,50.0195354596591,18.8959149211134,7.78455,0,0,0,4449,299.95465,19694.1689453125,,,,,,,,,,,,,,,,,17.047815,,,,,,300.0106659,,,,
,25625682.61,300.0091858,19634.3955078125,0.396119783040717,3.88846121075117E-5,1,0.999253354069792,40.0298881530762,2.00607177191993,14.6499970555305,4.32619222336706,0.764692243389091,25,0.000478193788456754,0.396107585643766,0.000740414590563502,300.0090637,300.0093079,19623.236328125,19645.5546875,49.8491404424668,18.8960690620758,7.7797,0,0,0,4449,299.95355,19634.3955078125,,,,,,,,,,,,,,,,,15.941451,,,,,,300.0091858,,,,
,25625684.68,300.00756835,19593.4404296875,0.396116064612056,3.9203897852205E-5,1,0.999253354069792,40.0298881530762,2.00615163122647,14.6499970555305,4.3263210938739,0.764685318333354,25,0.000475551528416013,0.396103888413833,0.000737770457811917,300.0071106,300.0080261,19582.876953125,19604.00390625,50.1516306794092,18.8941746066877,7.78455,0,0,0,4449,299.95515,19593.4404296875,,,,,,,,,,,,,,,,,16.679012,,,,,,300.00756835,,,,
,25625686.875,300.00816345,19549.666015625,0.396099636277743,3.21331182682799E-5,1,0.999253354069792,40.0298881530762,2.00608209657161,14.6499970555305,4.3260478680417,0.76434766098335,25,0.000449837015458002,0.396087470238527,0.000712048303750583,300.0078125,300.0085144,19540.5,19558.83203125,49.9976498611207,18.8957845911975,7.7821,0,0,0,4449,299.95495,19549.666015625,,,,,,,,,,,,,,,,,17.047815,,,,,,300.00816345,,,,
,25625689.925,300.0062256,19488.49609375,0.396099934120424,3.39343371674734E-5,1,0.999253354069792,40.0298881530762,2.00604484623377,14.6499970555305,4.32593487989645,0.764562077196067,25,0.000470648533259887,0.396087777540338,0.000732859150842075,300.0061035,300.0063477,19479.9375,19497.0546875,49.8514853280245,18.8953678409821,7.787,0,0,0,4449,299.9583,19488.49609375,,,,,,,,,,,,,,,,,15.941451,,,,,,300.0062256,,,,
,25625691.985,300.0068054,19447.796875,0.396071715068247,2.95887983867381E-5,1,0.999253354069792,40.0298881530762,2.00607374056753,14.6499970555305,4.32566864894074,0.764617073103735,25,0.000479673637740193,0.396059546204132,0.000741867554854528,300.0064087,300.0072021,19437.609375,19457.984375,50.3384398955053,18.8946247377365,7.78455,0,0,0,4449,299.95815,19447.796875,,,,,,,,,,,,,,,,,17.047815,,,,,,300.0068054,,,,
,25625694.765,300.00437925,19392.107421875,0.396076531112337,3.08538376979112E-5,1,0.999253354069792,40.0298881530762,2.00587515263233,14.6499970555305,4.32534200820655,0.764390354768945,25,0.000464668773201377,0.396064400589299,0.000726872053302157,300.0038147,300.0049438,19381.373046875,19402.841796875,50.401751805563,18.8963269346899,7.7748,0,0,0,4449,299.95545,19392.107421875,,,,,,,,,,,,,,,,,17.047815,,,,,,300.00437925,,,,
,25625697.695,300.00338745,19333.87890625,0.396048344656476,3.79808142692805E-5,1,0.999253354069792,40.0298881530762,2.00593515948628,14.6499970555305,4.32518142679346,0.764222603803046,25,0.00045225942636719,0.396036235014274,0.00071444507732437,300.0033569,300.003418,19323.849609375,19343.908203125,50.0586168856207,18.8988947304273,7.7748,0,0,0,4449,299.95775,19333.87890625,,,,,,,,,,,,,,,,,17.047815,,,,,,300.00338745,,,,
,25625699.64,300.0039978,19295.111328125,0.396054389852274,4.12849750814436E-5,1,0.999253354069792,40.0298881530762,2.00602410705533,14.6499970555305,4.32542456435849,0.764298920051631,25,0.000455228185719951,0.396042270762039,0.000717417626242606,300.0036316,300.004364,19286.431640625,19303.791015625,49.995304975563,18.9002814577458,7.787,0,0,0,4449,299.9598,19295.111328125,,,,,,,,,,,,,,,,,15.941451,,,,,,300.0039978,,,,
,25625702.59,300.0028534,19236.0322265625,0.396038576507546,1.96435704770824E-5,1,0.999253354069792,40.0298881530762,2.00605803688218,14.6499970555305,4.32529461560051,0.764435452983513,25,0.00046936999202976,0.396026462085505,0.000731550228086004,300.002594,300.0031128,19226.015625,19246.048828125,50.2516791298707,18.8996221703427,7.7821,0,0,0,4449,299.96115,19236.0322265625,,,,,,,,,,,,,,,,,15.941451,,,,,,300.0028534,,,,
,25625704.575,300.00367735,19196.26953125,0.396046107149478,3.07529752112201E-5,1,0.999253354069792,40.0298881530762,2.00608627382398,14.6499970555305,4.3254112388193,0.764594459307257,25,0.000481658793633566,0.396033973762505,0.000743851674274914,300.0031433,300.0042114,19186.82421875,19205.71484375,49.9304298084668,18.89796234671,7.77965,0,0,0,4449,299.95535,19196.26953125,,,,,,,,,,,,,,,,,17.047815,,,,,,300.00367735,,,,
,25625707.57,300.00283815,19136.5341796875,0.396031616603286,2.84743500025769E-5,1,0.999253354069792,40.0298881530762,2.00596606947883,14.6499970555305,4.32501464510823,0.764473329182411,25,0.000477101816549771,0.396019495929468,0.000739293920034064,300.0020752,300.0036011,19126.529296875,19146.5390625,49.9484072644091,18.8993500545129,7.77965,0,0,0,4449,299.94995,19136.5341796875,,,,,,,,,,,,,,,,,17.047815,,,,,,300.00283815,,,,
,25625709.61,300.00209045,19095.8701171875,0.396006912648089,3.21260635441543E-5,1,0.999253354069792,40.0298881530762,2.00596207247151,14.6499970555305,4.32474817009894,0.764359080294219,25,0.000471111985244136,0.395994805837249,0.000733285690828675,300.0015869,300.002594,19085.876953125,19105.86328125,49.8960381536207,18.8968824775072,7.787,0,0,0,4449,299.95415,19095.8701171875,,,,,,,,,,,,,,,,,17.047815,,,,,,300.00209045,,,,
,25625712.555,300.0014954,19037.009765625,0.396010536916837,3.0007321643224E-5,1,0.999253354069792,40.0298881530762,2.00617120590584,14.6499970555305,4.32518294506083,0.764640393805449,25,0.000489269182691032,0.395998425002068,0.000751445887952208,300.0011597,300.0018311,19026.84765625,19047.171875,49.9820172907361,18.8989510373679,7.7723,0,0,0,4449,299.956,19037.009765625,,,,,,,,,,,,,,,,,15.941451,,,,,,300.0014954,,,,
,25625714.57,300.00161745,18996.966796875,0.395994526831569,2.74969128300758E-5,1,0.999253354069792,40.0298881530762,2.00614431986341,14.6499970555305,4.32505417309654,0.764022145105241,25,0.000436380876896064,0.39598244911694,0.000698546695806516,300.0013733,300.0018616,18987.412109375,19006.521484375,50.0961350545438,18.8991257556977,7.7821,0,0,0,4449,299.9598,18996.966796875,,,,,,,,,,,,,,,,,17.047815,,,,,,300.00161745,,,,
,25625717.635,300.00186155,18935.9169921875,0.3959749561541,3.30919118080622E-5,1,0.999253354069792,40.0298881530762,2.00590080660606,14.6499970555305,4.32426727373639,0.764309351657069,25,0.000474213320531812,0.395962851704521,0.000736357873402768,300.0010681,300.002655,18924.7578125,18947.076171875,49.8553934706207,18.896059908495,7.77965,0,0,0,4449,299.9698,18935.9169921875,,,,,,,,,,,,,,,,,15.941451,,,,,,300.00186155,,,,
,25625719.655,300.0013275,18895.5458984375,0.395970466390599,3.56887198260536E-5,1,0.999253354069792,40.0298881530762,2.00592749652722,14.6499970555305,4.32427882734969,0.764278166669012,25,0.000471252715591353,0.395958369992763,0.000733399211513316,300.0011902,300.0014648,18886.78125,18904.310546875,50.1062962252938,18.9015771765014,7.77965,0,0,0,4449,299.96715,18895.5458984375,,,,,,,,,,,,,,,,,17.047815,,,,,,300.0013275,,,,
,25625722.555,300.00050355,18837.572265625,0.395970350804653,2.50248613086582E-5,1,0.999253354069792,40.0298881530762,2.00603118588096,14.6499970555305,4.32452335131499,0.764130227556359,25,0.000454277512139849,0.395958275331136,0.000716426510549625,300.0002747,300.0007324,18827.43359375,18847.7109375,49.9390277221784,18.900914013396,7.787,0,0,0,4449,299.96805,18837.572265625,,,,,,,,,,,,,,,,,17.785473,,,,,,300.00050355,,,,
,25625724.575,300.00050355,18797.23828125,0.395961227515533,4.02452134142745E-5,1,0.999253354069792,40.0298881530762,2.00587544635379,14.6499970555305,4.32409791184893,0.764088396900881,25,0.000457230129617732,0.395949150564424,0.000719370739641578,300.0004578,300.0005493,18787.05078125,18807.42578125,50.1453776512553,18.8990323762586,7.78455,0,0,0,4449,299.97225,18797.23828125,,,,,,,,,,,,,,,,,17.785473,,,,,,300.00050355,,,,
,25625727.57,300.00094605,18737.4033203125,0.39595615923828,3.12603173070218E-5,1,0.999253354069792,40.0298881530762,2.00602805749403,14.6499970555305,4.324353793894,0.764147706676569,25,0.000458470894779121,0.395944075875846,0.000720612935357518,300.0007019,300.0011902,18727.458984375,18747.34765625,50.2305751598515,18.8973943456544,7.78945,0,0,0,4449,299.97055,18737.4033203125,,,,,,,,,,,,,,,,,17.416636,,,,,,300.00094605,,,,
,25625729.56,300.00071715,18697.8359375,0.395938249546321,3.80802643224653E-5,1,0.999253354069792,40.0298881530762,2.00600586134959,14.6499970555305,4.3240861874724,0.764255584827648,25,0.000472224884859992,0.395926160086578,0.00073435757518283,300.0005188,300.0009155,18687.63671875,18708.03515625,49.9632582062745,18.898622650197,7.787,0,0,0,4449,299.9697,18697.8359375,,,,,,,,,,,,,,,,,17.047815,,,,,,300.00071715,,,,
,25625732.555,300.00100705,18637.8798828125,0.395925417255499,3.01719785948453E-5,1,0.999253354069792,40.0298881530762,2.00586752192344,14.6499970555305,4.32365918556981,0.764194728132346,25,0.000473506863645618,0.39591332382514,0.000735631358014879,300.0007629,300.0012512,18628.19140625,18647.568359375,50.2516791298707,18.9008626571314,7.787,0,0,0,4449,299.97235,18637.8798828125,,,,,,,,,,,,,,,,,17.416636,,,,,,300.00100705,,,,
,25625734.555,300.00099185,18598.263671875,0.395922266490963,4.40730385655846E-5,1,0.999253354069792,40.0298881530762,2.00596796924566,14.6499970555305,4.32387639785355,0.76396778138581,25,0.000449940211857654,0.395910188711981,0.000712065820543347,300.0006714,300.0013123,18588.7578125,18607.76953125,49.9319930655053,18.8988042306332,7.77965,0,0,0,4449,299.9719,18598.263671875,,,,,,,,,,,,,,,,,15.941451,,,,,,300.00099185,,,,
,25625737.63,300.0007782,18536.6787109375,0.39590484354852,3.25377129744509E-5,1,0.999253354069792,40.0298881530762,2.00610606857443,14.6499970555305,4.3239215997219,0.764259892207045,25,0.000475140438004993,0.395892751520488,0.000737260797968798,300.0005798,300.0009766,18525.859375,18547.498046875,50.0617433996976,18.8966388257016,7.7821,0,0,0,4449,299.96815,18536.6787109375,,,,,,,,,,,,,,,,,17.416636,,,,,,300.0007782,,,,
,25625739.68,300.00102235,18495.8095703125,0.395904685078427,3.59310220673656E-5,1,0.999253354069792,40.0298881530762,2.00586581423932,14.6499970555305,4.32341893694997,0.764212920392267,25,0.000478860145527055,0.395892587806563,0.000740978767590794,300.0003662,300.0016785,18486.083984375,18505.53515625,50.0797208556399,18.8993641132608,7.77965,0,0,0,4449,299.97165,18495.8095703125,,,,,,,,,,,,,,,,,15.941451,,,,,,300.00102235,,,,
,25625742.535,300.0011902,18439.171875,0.395880007678305,3.18218585520237E-5,1,0.999253354069792,40.0298881530762,2.00593525801578,14.6499970555305,4.32335568667759,0.763828417945828,25,0.000445673484808954,0.395867930402035,0.000707784455539289,300.000824,300.0015564,18429.41015625,18448.93359375,50.0883187693515,18.902750146804,7.787,0,0,0,4449,299.967,18439.171875,,,,,,,,,,,,,,,,,17.047815,,,,,,300.0011902,,,,
,25625744.555,300.00105285,18398.4248046875,0.395853770528509,3.24627015812278E-5,1,0.999253354069792,40.0298881530762,2.00596416732218,14.6499970555305,4.32308367545552,0.764044117249374,25,0.000469060335329437,0.39584167983765,0.000731157134992098,300.0006714,300.0014343,18388.638671875,18408.2109375,50.1711713923899,18.8992228973888,7.77965,0,0,0,4449,299.96525,18398.4248046875,,,,,,,,,,,,,,,,,17.047815,,,,,,300.00105285,,,,
,25625747.57,300.00157165,18338.53125,0.395850978903945,2.96002166817961E-5,1,0.999253354069792,40.0298881530762,2.00576149452751,14.6499970555305,4.32259793811578,0.764185590463282,25,0.00048924313722017,0.395838868670826,0.00075133801406866,300.0012512,300.0018921,18329.048828125,18348.013671875,50.0070294033514,18.8974724970193,7.7821,0,0,0,4449,299.9677,18338.53125,,,,,,,,,,,,,,,,,17.047815,,,,,,300.00157165,,,,
,25625749.625,300.0029602,18297.478515625,0.39584930184698,3.41113206578154E-5,1,0.999253354069792,40.0298881530762,2.00587005723582,14.6499970555305,4.32285346777195,0.763931543506483,25,0.000462668236346404,0.395837192380237,0.000724765535785756,300.0027771,300.0031433,18288.203125,18306.75390625,49.9921784614861,18.9020201913868,7.7919,0,0,0,4449,299.96705,18297.478515625,,,,,,,,,,,,,,,,,17.047815,,,,,,300.0029602,,,,
,25625752.53,300.00239565,18239.4443359375,0.395843584353846,3.45499705168407E-5,1,0.999253354069792,40.0298881530762,2.00596619882788,14.6499970555305,4.32296504753541,0.764089964369931,25,0.000474969975710394,0.39583147298251,0.000737070697915414,300.0023499,300.0024414,18229.390625,18249.498046875,50.0672147993322,18.8997392773269,7.77965,0,0,0,4449,299.9626,18239.4443359375,,,,,,,,,,,,,,,,,17.047815,,,,,,300.00239565,,,,
,25625754.55,300.00239565,18199.0859375,0.395810882112475,4.13730147140636E-5,1,0.999253354069792,40.0298881530762,2.00614071900024,14.6499970555305,4.32302159478159,0.763776297455715,25,0.000446192388680397,0.395798790625641,0.000708273913012585,300.0021973,300.002594,18188.765625,18209.40625,50.3235889536399,18.8992563285028,7.78945,0,0,0,4449,299.96305,18199.0859375,,,,,,,,,,,,,,,,,15.941451,,,,,,300.00239565,,,,
,25625757.555,300.003479,18138.9482421875,0.395826265534737,2.1666341326997E-5,1,0.999253354069792,40.0298881530762,2.00612006831224,14.6499970555305,4.32312066108394,0.763948728503077,25,0.000459964145967907,0.395814151368786,0.000722056844017487,300.0033264,300.0036316,18128.78515625,18149.111328125,50.2219772461399,18.8989526368711,7.77965,0,0,0,4449,299.96465,18138.9482421875,,,,,,,,,,,,,,,,,17.047815,,,,,,300.003479,,,,
,25625759.57,300.0037384,18098.9169921875,0.395812036253373,2.47917170642521E-5,1,0.999253354069792,40.0298881530762,2.0059304633078,14.6499970555305,4.32261481230398,0.763629165291345,25,0.000439507840947616,0.395799932831309,0.000701593043370518,300.0036011,300.0038757,18089.251953125,18108.58203125,50.0508006004284,18.9037796002824,7.78455,0,0,0,4449,299.96535,18098.9169921875,,,,,,,,,,,,,,,,,15.941451,,,,,,300.0037384,,,,
,25625779.16,299.9872742,17707.349609375,,,2,,,,14.7399975070357,,,,,,,299.9872742,299.9872742,17707.349609375,17707.349609375,,,,,,,4449,299.9637,17707.349609375,,,,,,,,,,,,,,,,,15.941451,,,,,,299.9872742,,,,
,25625792.015,299.9703674,17450.86328125,0.395670505995735,3.63469301919174E-5,1,0.999253354069792,40.0298881530762,2.00622794916542,14.72999766469,4.32161199417303,0.763878266035286,25,0.000477174501716606,0.395658779360973,0.000739186648658908,299.9703674,299.9703674,17449.44140625,17452.28515625,50.1875855912938,18.8940979224897,7.7919,0,0,0,4449,299.9769,17450.86328125,,,,,,,,,,,,,,,,,17.047815,,,,,,299.9703674,,,,
,25625792.545,299.970108,17440.6640625,0.395618013033814,3.7277525456962E-5,1,0.999253354069792,40.0298881530762,2.00622794916542,14.72999766469,4.32099695269171,0.764014697839296,25,0.000498873419914709,0.395606276430899,0.000760852558949465,299.9698486,299.9703674,17431.88671875,17449.44140625,50.1914937338899,18.8940979224897,7.78455,0,0,0,4449,299.9751,17440.6640625,,,,,,,,,,,,,,,,,17.047815,,,,,,299.970108,,,,
,25625795.565,299.97102355,17380.587890625,0.395628817527954,3.5769808502154E-5,1,0.999253354069792,40.0298881530762,2.00626498102739,14.72999766469,4.32119547126334,0.764022930329632,25,0.000496505119714223,0.395617071540195,0.000758488002123406,299.9708862,299.9711609,17370.88671875,17390.2890625,50.0593985141399,18.8936028196082,7.7772,0,0,0,4449,299.9814,17380.587890625,,,,,,,,,,,,,,,,,17.047815,,,,,,299.97102355,,,,
,25625797.51,299.9717407,17341.578125,0.395637464918913,3.42520995828198E-5,1,0.999253354069792,40.0298881530762,2.00631157021617,14.72999766469,4.32142996738701,0.763803242036967,25,0.000473333306224934,0.395625725597623,0.000735320878864548,299.9712219,299.9722595,17331.427734375,17351.728515625,49.9585684351591,18.8914239272487,7.78945,0,0,0,4449,299.98495,17341.578125,,,,,,,,,,,,,,,,,15.941451,,,,,,299.9717407,,,,
,25625800.55,299.97332765,17280.7353515625,0.395604439582996,2.46681565259658E-5,1,0.999253354069792,40.0298881530762,2.00616063268787,14.72999766469,4.32071561853266,0.763932239900521,25,0.000495961516581819,0.395592667654926,0.000757921970550074,299.973053,299.9736023,17272.298828125,17289.171875,50.3188991825246,18.8945472258988,7.7919,0,0,0,4449,299.99235,17280.7353515625,,,,,,,,,,,,,,,,,17.047815,,,,,,299.97332765,,,,
,25625802.53,299.97375485,17241.3359375,0.39558938772731,3.82734560015116E-5,1,0.999253354069792,40.0298881530762,2.00638245017307,14.72999766469,4.3209801277008,0.764134937526418,25,0.00050978513441679,0.395577601941813,0.000771735500184757,299.9733276,299.9741821,17231.939453125,17250.732421875,50.3329684958707,18.8887379660725,7.78455,0,0,0,4449,299.994,17241.3359375,,,,,,,,,,,,,,,,,17.047815,,,,,,299.97375485,,,,
,25625805.495,299.97642515,17182.48828125,0.395592706651012,1.25325370106142E-5,1,0.999253354069792,40.0298881530762,2.00617907161305,14.72999766469,4.32063307888961,0.763869834276847,25,0.000491707792452871,0.395580901351852,0.000753654607878143,299.9759521,299.9768982,17173.005859375,17191.970703125,50.2813810136015,18.8923428551895,7.7968,0,0,0,4449,300.0029,17182.48828125,,,,,,,,,,,,,,,,,17.047815,,,,,,299.97642515,,,,
,25625807.51,299.97639465,17142.0068359375,0.39559056101419,3.27279329421835E-5,1,0.999253354069792,40.0298881530762,2.00612322241083,14.72999766469,4.32049317776758,0.763855557730494,25,0.000492631451114021,0.395578755334731,0.000754578966861055,299.9759827,299.9768066,17131.892578125,17152.12109375,50.1445960227361,18.894432516139,7.79435,0,0,0,4449,300.0028,17142.0068359375,,,,,,,,,,,,,,,,,17.416636,,,,,,299.97639465,,,,
,25625810.49,299.97802735,17082.5380859375,0.395557034765786,3.95732351395725E-5,1,0.999253354069792,40.0298881530762,2.00625223959875,14.72999766469,4.32038849550274,0.763855986959091,25,0.000494268963168609,0.395545209258555,0.000756196161903026,299.9772339,299.9788208,17072.302734375,17092.7734375,50.2516791298707,18.8920559429437,7.7772,0,0,0,4449,300.0038,17082.5380859375,,,,,,,,,,,,,,,,,17.047815,,,,,,299.97802735,,,,
,25625812.515,299.9791565,17042.2041015625,0.395554748536099,2.88194611017686E-5,1,0.999253354069792,40.0298881530762,2.00625026566692,14.72999766469,4.32035234586424,0.763890594247183,25,0.000497907219111926,0.395542907285859,0.00075983155615529,299.9790955,299.9792175,17032.8203125,17051.587890625,50.1641367357168,18.8934893707701,7.7919,0,0,0,4449,300.00695,17042.2041015625,,,,,,,,,,,,,,,,,17.047815,,,,,,299.9791565,,,,
,25625815.5,299.9810028,16982.771484375,0.395538494296056,2.67277275695446E-5,1,0.999253354069792,40.0298881530762,2.00623034856211,14.72999766469,4.32013273604734,0.763857286371521,25,0.000498376164238299,0.395526631041231,0.000760290510244054,299.9807739,299.9812317,16972.62109375,16992.921875,50.2352649309669,18.8923004805685,7.77965,0,0,0,4449,300.00905,16982.771484375,,,,,,,,,,,,,,,,,15.941451,,,,,,299.9810028,,,,
,25625817.515,299.9823761,16942.36328125,0.395520297253045,3.00359898073295E-5,1,0.999253354069792,40.0298881530762,2.0062677675777,14.72999766469,4.3200253152831,0.763752014127306,25,0.000490688888995147,0.395508422776679,0.000752595889096884,299.9820251,299.9827271,16932.26171875,16952.46484375,50.3884641207361,18.8927839602465,7.7968,0,0,0,4449,300.00665,16942.36328125,,,,,,,,,,,,,,,,,15.941451,,,,,,299.9823761,,,,
,25625820.625,299.98324585,16880.28125,0.39550313956508,3.06511843463417E-5,1,0.999253354069792,40.0298881530762,2.00637836462208,14.72999766469,4.32003505035872,0.763928836714199,25,0.000506210464957643,0.395491244732968,0.000768107516457945,299.9827576,299.9837341,16868.1484375,16892.4140625,50.1586653360822,18.8902476727275,7.7772,0,0,0,4449,300.00785,16880.28125,,,,,,,,,,,,,,,,,15.572695,,,,,,299.98324585,,,,
,25625822.665,299.98420715,16839.3984375,0.395506796573153,2.49235636350267E-5,1,0.999253354069792,40.0298881530762,2.00618517001563,14.72999766469,4.31974755935836,0.763470708088466,25,0.00047005145602629,0.395494913791957,0.000731955104922719,299.9839172,299.9844971,16829.63671875,16849.16015625,50.2649668146976,18.8943973330257,7.78945,0,0,0,4449,300.0068,16839.3984375,,,,,,,,,,,,,,,,,17.047815,,,,,,299.98420715,,,,
,25625825.475,299.98545835,16783.3955078125,0.395463683458652,2.38168333799977E-5,1,0.999253354069792,40.0298881530762,2.00645263635724,14.72999766469,4.31980513878891,0.763600966789822,25,0.000480656615795517,0.395451779610898,0.000742535067879451,299.9851379,299.9857788,16773.353515625,16793.4375,50.3665785221976,18.8912831061293,7.78455,0,0,0,4449,300.00595,16783.3955078125,,,,,,,,,,,,,,,,,15.941451,,,,,,299.98545835,,,,
,25625827.51,299.98635865,16742.9638671875,0.395469460536013,3.36212373174102E-5,1,0.999253354069792,40.0298881530762,2.00616507681844,14.72999766469,4.31922581175259,0.763803925003134,25,0.000507771180173863,0.395457527404287,0.000769656892538901,299.9859924,299.9867249,16733.7734375,16752.154296875,50.350945951813,18.8927837096297,7.7919,0,0,0,4449,300.0038,16742.9638671875,,,,,,,,,,,,,,,,,15.941451,,,,,,299.98635865,,,,
,25625830.515,299.9884491,16682.7529296875,0.395466005212816,3.63166426803309E-5,1,0.999253354069792,40.0298881530762,2.00620182870139,14.72999766469,4.31927806760371,0.763726079934907,25,0.000500030782390634,0.395454051911472,0.000761918647097071,299.9879761,299.9889221,16672.408203125,16693.09765625,50.1954018764861,18.89101393355,7.78455,0,0,0,4449,300.0026,16682.7529296875,,,,,,,,,,,,,,,,,17.047815,,,,,,299.9884491,,,,
,25625832.535,299.9884491,16643.013671875,0.395455595522886,2.05196268483238E-5,1,0.999253354069792,40.0298881530762,2.00612809477298,14.72999766469,4.3190182341156,0.763649436992848,25,0.000497289719248143,0.395443644141932,0.000759172971396013,299.9880676,299.9888306,16632.65625,16653.37109375,50.2211956176207,18.893188369214,7.80165,0,0,0,4449,300.0024,16643.013671875,,,,,,,,,,,,,,,,,17.416636,,,,,,299.9884491,,,,
,25625835.52,299.99064635,16583.130859375,0.395432656723967,3.45768678682153E-5,1,0.999253354069792,40.0298881530762,2.00624051233838,14.72999766469,4.31899579064123,0.763659459041409,25,0.000498497107421306,0.395420678401012,0.000760370922675922,299.9903564,299.9909363,16573.40625,16592.85546875,50.2485526157938,18.8935271285687,7.79925,0,0,0,4449,299.99965,16583.130859375,,,,,,,,,,,,,,,,,15.572695,,,,,,299.99064635,,,,
,25625837.47,299.99139405,16543.9765625,0.395410077152151,2.95542790827633E-5,1,0.999253354069792,40.0298881530762,2.00597856576131,14.72999766469,4.3181916775414,0.763633137354561,25,0.000508752786368387,0.395398083480623,0.00077061437396246,299.9907227,299.9920654,16533.77734375,16554.17578125,50.42520066114,18.8978170793312,7.7968,0,0,0,4449,299.9986,16543.9765625,,,,,,,,,,,,,,,,,17.047815,,,,,,299.99139405,,,,
,25625840.57,299.9928741,16482.125,0.395396991638324,2.46521351071804E-5,1,0.999253354069792,40.0298881530762,2.0060245823617,14.72999766469,4.31819160481525,0.763347733828988,25,0.000483387627055375,0.395384996672155,0.000745249777623716,299.9926147,299.9931335,16471.900390625,16492.349609375,50.0836289982361,18.8979033678297,7.78945,0,0,0,4449,299.99335,16482.125,,,,,,,,,,,,,,,,,17.047815,,,,,,299.9928741,,,,
,25625842.76,299.99403385,16438.4716796875,0.395390737489577,2.15496799256579E-5,1,0.999253354069792,40.0298881530762,2.00605576971764,14.72999766469,4.31816639779553,0.763465245249924,25,0.00049420640244831,0.395378721396468,0.000756067075802642,299.9934998,299.9945679,16425.8046875,16451.138671875,50.3720499218323,18.8962057157192,7.7968,0,0,0,4449,299.99255,16438.4716796875,,,,,,,,,,,,,,,,,15.941451,,,,,,299.99403385,,,,
,25625845.64,299.99438475,16381.166015625,0.39536992763529,1.69737005613614E-5,1,0.999253354069792,40.0298881530762,2.00606391301373,14.72999766469,4.31797744613684,0.763304620363028,25,0.000482879079822188,0.395357914933075,0.000744732105020067,299.9938049,299.9949646,16369.375,16392.95703125,50.472880000813,18.8952030338161,7.80165,0,0,0,4449,299.9897,16381.166015625,,,,,,,,,,,,,,,,,17.047815,,,,,,299.99438475,,,,
,25625847.6,299.99505615,16341.634765625,0.395370708408807,2.36944469316395E-5,1,0.999253354069792,40.0298881530762,2.00620869094026,14.72999766469,4.31825613207322,0.763511868955407,25,0.000496904241188965,0.395358678169601,0.00075875948492955,299.9946594,299.9954529,16332.2744140625,16350.9951171875,50.1969651335245,18.8939838996849,7.80165,0,0,0,4449,299.98955,16341.634765625,,,,,,,,,,,,,,,,,15.941451,,,,,,299.99505615,,,,
,25625850.44,299.99610905,16285.16796875,0.395329792544204,2.83534195057901E-5,1,0.999253354069792,40.0298881530762,2.00614805620154,14.72999766469,4.31765830398695,0.76356105580382,25,0.000510598740980383,0.395317741313805,0.000772432371469139,299.9959412,299.9962769,16275.236328125,16295.099609375,50.3454745521784,18.8932559466361,7.78945,0,0,0,4449,299.98655,16285.16796875,,,,,,,,,,,,,,,,,15.941451,,,,,,299.99610905,,,,
,25625852.45,299.9966583,16245.0766601562,0.395338127183025,3.14690806108039E-5,1,0.999253354069792,40.0298881530762,2.00628422191034,14.72999766469,4.31809066375931,0.763273510646556,25,0.000478293293297094,0.395326090521575,0.000740133534488791,299.9961853,299.9971313,16234.9501953125,16255.203125,50.2626219291399,18.89244322967,7.78945,0,0,0,4449,299.98835,16245.0766601562,,,,,,,,,,,,,,,,,17.047815,,,,,,299.9966583,,,,
,25625855.45,299.9975128,16185.1088867188,0.395306186819853,2.98066234191431E-5,1,0.999253354069792,40.0298881530762,2.00610773930354,14.72999766469,4.31734535953996,0.763342448961551,25,0.000496064771856245,0.395294128409718,0.000757891049610569,299.9969482,299.9980774,16175.1650390625,16195.052734375,50.3353133814284,18.8956112745105,7.7943,0,0,0,4449,299.98375,16185.1088867188,,,,,,,,,,,,,,,,,17.047815,,,,,,299.9975128,,,,
,25625857.54,299.99827575,16143.4487304687,0.395298927828635,3.69852078803891E-5,1,0.999253354069792,40.0298881530762,2.00615247267032,14.72999766469,4.31736737195846,0.763289947175487,25,0.000491046250776101,0.395286863607456,0.000752870342721462,299.9979248,299.9986267,16132.666015625,16154.2314453125,50.3188991825246,18.8950228303385,7.7968,0,0,0,4449,299.98335,16143.4487304687,,,,,,,,,,,,,,,,,17.047815,,,,,,299.99827575,,,,
,25625860.655,299.99801635,16081.1479492187,0.395276720572625,2.76906587550713E-5,1,0.999253354069792,40.0298881530762,2.00606242550891,14.72999766469,4.31696703867493,0.763060874341492,25,0.000476961198248239,0.395264669210759,0.000738773542852528,299.9972229,299.9988098,16069.76953125,16092.5263671875,50.3673601507169,18.8966138768876,7.7968,0,0,0,4449,299.9839,16081.1479492187,,,,,,,,,,,,,,,,,15.941451,,,,,,299.99801635,,,,
,25625862.775,299.9986877,16038.771484375,0.395259901814646,3.23331598053806E-5,1,0.999253354069792,40.0298881530762,2.0059912462252,14.72999766469,4.31662047749598,0.763097945391781,25,0.000485670526957179,0.395247837043414,0.000747472691395786,299.9986877,299.9986877,16031.7939453125,16045.7490234375,50.0328231444861,18.8984650532264,7.79925,0,0,0,4449,299.98475,16038.771484375,,,,,,,,,,,,,,,,,17.047815,,,,,,299.9986877,,,,
,25625864.775,299.99902345,15998.5825195313,0.395270843462057,2.26488597003114E-5,1,0.999253354069792,40.0298881530762,2.00613775644545,14.72999766469,4.31703209819469,0.763220316087996,25,0.000490079751661141,0.395258770668903,0.000751897371188013,299.9987793,299.9992676,15986.7177734375,16010.447265625,50.3603254940438,18.8953088334038,7.7943,0,0,0,4449,299.9786,15998.5825195313,,,,,,,,,,,,,,,,,17.416636,,,,,,299.99902345,,,,
,25625867.76,299.9997406,15939.5385742187,0.395226479509433,3.39406579721188E-5,1,0.999253354069792,40.0298881530762,2.00631510634692,14.72999766469,4.31693806188751,0.763046677027272,25,0.000476087199048555,0.395214408903959,0.000737873920583354,299.9996643,299.9998169,15931.4541015625,15947.623046875,50.4189476329861,18.8921395884762,7.79925,0,0,0,4449,299.9833,15939.5385742187,,,,,,,,,,,,,,,,,15.941451,,,,,,299.9997406,,,,
,25625870.595,300.0001831,15882.720703125,0.395227141559568,3.89996254424943E-5,1,0.999253354069792,40.0298881530762,2.00634866098791,14.72999766469,4.31702351642893,0.76300630557726,25,0.000471158335624965,0.395215068486564,0.000732950262978463,299.9999695,300.0003967,15871.6220703125,15893.8193359375,50.1391246231015,18.8926896027064,7.78945,0,0,0,4449,299.98155,15882.720703125,,,,,,,,,,,,,,,,,17.047815,,,,,,300.0001831,,,,
,25625872.665,300.0006714,15841.4619140625,0.395208279339313,3.80467292660256E-5,1,0.999253354069792,40.0298881530762,2.00613042034234,14.72999766469,4.31634048317774,0.763057137052678,25,0.000486364140727695,0.395196190607836,0.000748146501133065,300.0004578,300.000885,15829.828125,15853.095703125,50.3431296666207,18.8969675312096,7.7919,0,0,0,4449,299.98025,15841.4619140625,,,,,,,,,,,,,,,,,15.941451,,,,,,300.0006714,,,,
,25625875.91,300.0008545,15776.8627929687,0.395182487209717,3.08517915381949E-5,1,0.999253354069792,40.0298881530762,2.00632265834951,14.72999766469,4.31645351213136,0.763074827053413,25,0.000486126930376863,0.395170397029985,0.000747894229696428,300.0006409,300.0010681,15764.7431640625,15788.982421875,50.1821141916592,18.8919812253289,7.7919,0,0,0,4449,299.9814,15776.8627929687,,,,,,,,,,,,,,,,,17.047815,,,,,,300.0008545,,,,
,25625877.86,300.00135805,15737.9506835938,0.395172057455746,3.56759574254191E-5,1,0.999253354069792,40.0298881530762,2.00632233093528,14.72999766469,4.31633223151561,0.763092262413966,25,0.000489560956155655,0.395159958885467,0.000751325691023613,300.0011597,300.0015564,15729.5625,15746.3388671875,50.2368281880053,18.8935730219144,7.79435,0,0,0,4449,299.97895,15737.9506835938,,,,,,,,,,,,,,,,,15.941451,,,,,,300.00135805,,,,
,25625879.86,300.00209045,15698.2470703125,0.395162099450291,2.95754601293631E-5,1,0.999253354069792,40.0298881530762,2.00646933424613,14.72999766469,4.3165648678496,0.762898664983267,25,0.000468710591225029,0.395150006143769,0.000730470323772946,300.0015869,300.002594,15688.44921875,15708.044921875,50.2329200454092,18.8918143288765,7.79925,0,0,0,4449,299.9799,15698.2470703125,,,,,,,,,,,,,,,,,15.941451,,,,,,300.00209045,,,,
,25625882.645,300.0023193,15642.3530273438,0.395139279499654,3.0311337495913E-5,1,0.999253354069792,40.0298881530762,2.00617382129002,14.72999766469,4.31566781625239,0.762984449377205,25,0.000490372029953977,0.395127169413344,0.000752120105824807,300.0023193,300.0023193,15634.18359375,15650.5224609375,50.4009701770438,18.8949958628645,7.7919,0,0,0,4449,299.9786,15642.3530273438,,,,,,,,,,,,,,,,,17.047815,,,,,,300.0023193,,,,
,25625885.555,300.0023956,15584.5380859375,0.395127167455174,3.28122245321307E-5,1,0.999253354069792,40.0298881530762,2.00630037636111,14.72999766469,4.3158042949946,0.76295452631496,25,0.000485553261659176,0.395115059546649,0.000747298537199021,300.0022888,300.0025024,15576.271484375,15592.8046875,50.4298904322553,18.8916358710014,7.79925,0,0,0,4449,299.97645,15584.5380859375,,,,,,,,,,,,,,,,,17.785473,,,,,,300.0023956,,,,
,25625887.54,300.0019989,15544.96875,0.395124958368069,3.00401320331243E-5,1,0.999253354069792,40.0298881530762,2.00621522734587,14.72999766469,4.31566790529487,0.762564220850764,25,0.000453037360943833,0.39511287667628,0.000714783594451545,300.0016479,300.0023499,15535.5234375,15554.4140625,50.0125008029861,18.8943716082298,7.79925,0,0,0,4449,299.97695,15544.96875,,,,,,,,,,,,,,,,,17.047815,,,,,,300.0019989,,,,
,25625890.495,300.00358585,15485.7553710938,0.395097634527112,3.56694329079427E-5,1,0.999253354069792,40.0298881530762,2.00600495903976,14.72999766469,4.31489151576394,0.762700049127105,25,0.000477244534295344,0.395085518355806,0.000738975096164054,300.0032654,300.0039063,15475.349609375,15496.1611328125,50.3134277828899,18.8982319984613,7.8041,0,0,0,4449,299.9767,15485.7553710938,,,,,,,,,,,,,,,,,17.047815,,,,,,300.00358585,,,,
,25625892.44,300.0024719,15447.0375976562,0.395087404540719,3.94737060561684E-5,1,0.999253354069792,40.0298881530762,2.00615803528489,14.72999766469,4.31508544436792,0.762783940800156,25,0.000481637229566254,0.395075299091793,0.000743360759123653,300.0019531,300.0029907,15437.0576171875,15457.017578125,50.1539755649668,18.8925430665449,7.79435,0,0,0,4449,299.9787,15447.0375976562,,,,,,,,,,,,,,,,,17.416636,,,,,,300.0024719,,,,
,25625895.465,300.0028229,15386.8393554687,0.395073689055642,3.87438300096328E-5,1,0.999253354069792,40.0298881530762,2.00597932282483,14.72999766469,4.31456448504545,0.762718855165603,25,0.000484017253004936,0.39506157814239,0.000745732734622164,300.0027161,300.0029297,15377.2724609375,15396.40625,50.3290603532746,18.8962927456248,7.787,0,0,0,4449,299.9805,15386.8393554687,,,,,,,,,,,,,,,,,17.416636,,,,,,300.0028229,,,,
,25625897.425,300.00254825,15347.4892578125,0.395048316491455,2.40091913020753E-5,1,0.999253354069792,40.0298881530762,2.00596070357051,14.72999766469,4.31422873426835,0.762779968198636,25,0.000494678536085406,0.39503620216546,0.00075638116017462,300.0023804,300.0027161,15337.3505859375,15357.6279296875,50.3970620344476,18.8972413583852,7.787,0,0,0,4449,299.97825,15347.4892578125,,,,,,,,,,,,,,,,,17.047815,,,,,,300.00254825,,,,
,25625900.655,300.002182,15283.1821289062,0.395020070671995,3.72358512203035E-5,1,0.999253354069792,40.0298881530762,2.00598084987499,14.72999766469,4.31397272107584,0.762669528058915,25,0.000488853937280271,0.39500796522858,0.000750540171744364,300.0019531,300.0024109,15274.98828125,15291.3759765625,50.51665119789,18.8978289350484,7.79435,0,0,0,4449,299.97925,15283.1821289062,,,,,,,,,,,,,,,,,17.047815,,,,,,300.002182,,,,
,25625902.73,300.00212095,15241.291015625,0.395033790931289,3.35495386021808E-5,1,0.999253354069792,40.0298881530762,2.00612517762374,14.72999766469,4.31446465440944,0.76248555315228,25,0.000464811507377481,0.395021701439762,0.00072651080130562,300.0021057,300.0021362,15228.697265625,15253.884765625,50.3024849836207,18.8958888232817,7.8041,0,0,0,4449,299.9781,15241.291015625,,,,,,,,,,,,,,,,,17.416636,,,,,,300.00212095,,,,
,25625905.7,300.0012665,15182.4794921875,0.395004522597704,3.82501007076216E-5,1,0.999253354069792,40.0298881530762,2.00593978551193,14.72999766469,4.31378598826933,0.762242025359963,25,0.000453801431369841,0.394992451341215,0.000715483238186748,300.0011597,300.0013733,15174.140625,15190.818359375,50.46584534414,18.8981242974848,7.8017,0,0,0,4449,299.9794,15182.4794921875,,,,,,,,,,,,,,,,,17.047815,,,,,,300.0012665,,,,
,25625907.635,300.00195315,15143.3354492187,0.394992649418679,3.6113698631371E-5,1,0.999253354069792,40.0298881530762,2.00602165308169,14.72999766469,4.31374532637248,0.762697573907027,25,0.000494872257157871,0.394980542859734,0.000756547607361189,300.0014954,300.0024109,15132.58984375,15154.0810546875,50.2446444731976,18.8987417485003,7.8017,0,0,0,4449,299.9787,15143.3354492187,,,,,,,,,,,,,,,,,17.047815,,,,,,300.00195315,,,,
,25625910.695,300.00274655,15082.201171875,0.394964673927577,3.31909475144342E-5,1,0.999253354069792,40.0298881530762,2.00615695425241,14.72999766469,4.31370403018723,0.762767057841574,25,0.00050164874008067,0.394952553700399,0.000763311179366009,300.0021667,300.0033264,15072.2939453125,15092.1083984375,50.3845559781399,18.8946713471089,7.8041,0,0,0,4449,299.97595,15082.201171875,,,,,,,,,,,,,,,,,15.941451,,,,,,300.00274655,,,,
,25625912.685,300.00175475,15042.3891601562,0.394929308312046,3.38896836134378E-5,1,0.999253354069792,40.0298881530762,2.00610071213737,14.72999766469,4.313193857939,0.762728215648893,25,0.000506163549604461,0.394917197894488,0.000767803578474759,300.0013733,300.0021362,15033.5390625,15051.2392578125,50.2805993850822,18.8978949506641,7.8041,0,0,0,4449,299.97675,15042.3891601562,,,,,,,,,,,,,,,,,15.941451,,,,,,300.00175475,,,,
,25625915.45,300.0023956,14987.7954101562,0.394916548210087,3.7795804854876E-5,1,0.999253354069792,40.0298881530762,2.00618512993015,14.72999766469,4.31326622934566,0.76251332972156,25,0.000485929032368219,0.39490444358909,0.000747564857892452,300.0012512,300.00354,14977.232421875,14998.3583984375,50.2852891561976,18.8927748265676,7.8017,0,0,0,4449,299.9758,14987.7954101562,,,,,,,,,,,,,,,,,17.047815,,,,,,300.0023956,,,,
,25625917.475,300.00338745,14947.1567382812,0.394903694464529,3.81951401438955E-5,1,0.999253354069792,40.0298881530762,2.00613039513844,14.72999766469,4.31298738929766,0.762617465222034,25,0.000499536779734836,0.394891569463016,0.000761162561817326,300.0031738,300.0036011,14937.431640625,14956.8818359375,50.3876824922169,18.8931910738003,7.80655,0,0,0,4449,299.9788,14947.1567382812,,,,,,,,,,,,,,,,,17.047815,,,,,,300.00338745,,,,
,25625920.7,300.003067,14882.740234375,0.394894250644831,3.48883305048593E-5,1,0.999253354069792,40.0298881530762,2.00620928791996,14.72999766469,4.31307793864397,0.762445903659436,25,0.000482867296294614,0.394882140396234,0.000744491724400378,300.0029907,300.0031433,14871.1064453125,14894.3740234375,50.3454745521784,18.8930874605045,7.8017,0,0,0,4449,299.9776,14882.740234375,,,,,,,,,,,,,,,,,17.047815,,,,,,300.003067,,,,
,25625922.555,300.0036163,14846.015625,0.394877038081797,2.89850274801415E-5,1,0.999253354069792,40.0298881530762,2.00625302092341,14.72999766469,4.31297218240226,0.76247026482397,25,0.00048666641923008,0.394864919047737,0.000748281736484045,300.00354,300.0036926,14836.33984375,14855.69140625,50.3884641207361,18.8939716034381,7.80655,0,0,0,4449,299.977,14846.015625,,,,,,,,,,,,,,,,,15.941451,,,,,,300.0036163,,,,
,25625925.445,300.00375365,14788.2241210938,0.394867625577648,3.07464490474396E-5,1,0.999253354069792,40.0298881530762,2.00609890678495,14.72999766469,4.31252742322465,0.762544583864445,25,0.000500236128994482,0.394855496339726,0.000761843198841081,300.0029907,300.0045166,14778.83984375,14797.6083984375,50.432235317813,18.8949688982759,7.79435,0,0,0,4449,299.9813,14788.2241210938,,,,,,,,,,,,,,,,,17.416636,,,,,,300.00375365,,,,
,25625927.405,300.00372315,14749.0205078125,0.394832106310912,2.97582241647635E-5,1,0.999253354069792,40.0298881530762,2.0061351674655,14.72999766469,4.31224720579023,0.762298888095245,25,0.000482766308275205,0.394819989182892,0.000744360123238421,300.0028992,300.0045471,14739.4287109375,14758.6123046875,50.3462561806976,18.8968905319676,7.79435,0,0,0,4449,299.9737,14749.0205078125,,,,,,,,,,,,,,,,,17.047815,,,,,,300.00372315,,,,
,25625930.425,300.00352475,14688.822265625,0.394809482163318,4.0211081868021E-5,1,0.999253354069792,40.0298881530762,2.0061041192966,14.72999766469,4.31191499948365,0.762366494681716,25,0.000493956833437376,0.394797360797335,0.000755533891400992,300.0033569,300.0036926,14678.5986328125,14699.0458984375,50.1438143942168,18.8972120769648,7.79675,0,0,0,4449,299.97795,14688.822265625,,,,,,,,,,,,,,,,,17.047815,,,,,,300.00352475,,,,
,25625932.465,300.00369265,14648.1342773438,0.394794183811883,2.24028462605899E-5,1,0.999253354069792,40.0298881530762,2.00613819073744,14.72999766469,4.31183497401147,0.76225098347276,25,0.000484934426721391,0.394782066534241,0.000746505356206095,300.0033875,300.0039978,14637.947265625,14658.3212890625,50.2774728710053,18.8979837411431,7.8017,0,0,0,4449,299.97625,14648.1342773438,,,,,,,,,,,,,,,,,16.679012,,,,,,300.00369265,,,,
,25625935.445,300.00483705,14588.3989257813,0.394783080796879,2.68637108265889E-5,1,0.999253354069792,40.0298881530762,2.00612692896554,14.72999766469,4.31167951912534,0.762287868279863,25,0.000490630665655121,0.394770945955342,0.000752199022928012,300.0046082,300.0050659,14577.84765625,14598.9501953125,50.3063931262169,18.8961505935049,7.79435,0,0,0,4449,299.97425,14588.3989257813,,,,,,,,,,,,,,,,,17.416636,,,,,,300.00483705,,,,
,25625937.43,300.0051117,14549.146484375,0.394765361124585,2.81438742797301E-5,1,0.999253354069792,40.0298881530762,2.00602563208213,14.72999766469,4.3112745848478,0.762238518366372,25,0.000492583001129856,0.394753222201241,0.000754139974139524,300.0044861,300.0057373,14538.2421875,14560.05078125,50.3384398955053,18.9002089624466,7.79435,0,0,0,4449,299.9757,14549.146484375,,,,,,,,,,,,,,,,,15.941451,,,,,,300.0051117,,,,
,25625940.515,300.00526425,14487.2827148438,0.394755267186554,1.28170772748245E-5,1,0.999253354069792,40.0298881530762,2.00618907204384,14.72999766469,4.31148754137606,0.762344918636117,25,0.000498669134009498,0.394743122247025,0.000760224313580541,300.0049438,300.0055847,14478.23828125,14496.3271484375,50.2555872724669,18.8938608056686,7.8065,0,0,0,4449,299.9737,14487.2827148438,,,,,,,,,,,,,,,,,17.047815,,,,,,300.00526425,,,,
,25625942.4,300.00520325,14449.5615234375,0.394739335574807,1.36525336595537E-5,1,0.999253354069792,40.0298881530762,2.00624884044477,14.72999766469,4.31145088819693,0.762251088940585,25,0.000490896190761401,0.394727197180713,0.000752438969084727,300.0046997,300.0057068,14438.681640625,14460.44140625,50.3790845785053,18.8918984545417,7.8041,0,0,0,4449,299.9775,14449.5615234375,,,,,,,,,,,,,,,,,17.047815,,,,,,300.00520325,,,,
,25625945.51,300.0055542,14388.0024414062,0.394701462004076,3.20760191129803E-5,1,0.999253354069792,40.0298881530762,2.00621840067675,14.72999766469,4.31099367034493,0.762059427213955,25,0.000481004743913513,0.394689326664225,0.000742527569733932,300.0051575,300.0059509,14378.216796875,14397.7880859375,50.2477709872745,18.8952671801973,7.7968,0,0,0,4449,299.9757,14388.0024414062,,,,,,,,,,,,,,,,,16.679012,,,,,,300.0055542,,,,
,25625947.54,300.00556945,14346.9497070312,0.394658371096817,3.95686481765174E-5,1,0.999253354069792,40.0298881530762,2.00621376440512,14.72999766469,4.31051498185975,0.761966266346876,25,0.000480197315960885,0.394646237720919,0.000741688096111362,300.0049133,300.0062256,14334.1611328125,14359.73828125,50.4846044286015,18.8935240912973,7.7992,0,0,0,4449,299.98105,14346.9497070312,,,,,,,,,,,,,,,,,17.047815,,,,,,300.00556945,,,,
,25625950.475,300.0044403,14288.951171875,0.394670405695794,3.61523865410484E-5,1,0.999253354069792,40.0298881530762,2.00614620739703,14.72999766469,4.3105338512266,0.761818677096957,25,0.000466806210120622,0.394658293788017,0.000728311149715268,300.0043335,300.0045471,14278.751953125,14299.150390625,50.1524123079284,18.8951308579074,7.7968,0,0,0,4449,299.9782,14288.951171875,,,,,,,,,,,,,,,,,15.941451,,,,,,300.0044403,,,,
,25625953.4,300.00512695,14230.2612304687,0.39463312037443,3.52169688669869E-5,1,0.999253354069792,40.0298881530762,2.00609296717988,14.72999766469,4.30999005622867,0.761883585934835,25,0.000481055805795231,0.394620991696253,0.000742538295512936,300.0048218,300.0054321,14219.7939453125,14240.728515625,50.2274486457745,18.8969018646642,7.8065,0,0,0,4449,299.97835,14230.2612304687,,,,,,,,,,,,,,,,,15.941451,,,,,,300.00512695,,,,
,25625955.385,300.0054321,14190.7895507813,0.394617831130511,2.69227601046961E-5,1,0.999253354069792,40.0298881530762,2.00604093782146,14.72999766469,4.30970169700442,0.761919264299309,25,0.000488726793089964,0.394605693797452,0.000750203151567092,300.0054016,300.0054626,14181.4296875,14200.1494140625,50.2688749572938,18.8957461320504,7.7968,0,0,0,4449,299.9761,14190.7895507813,,,,,,,,,,,,,,,,,15.941451,,,,,,300.0054321,,,,
,25625958.365,300.0051727,14131.0776367188,0.394613239442389,2.90880448972409E-5,1,0.999253354069792,40.0298881530762,2.00609705449665,14.72999766469,4.30974919753938,0.762029502935416,25,0.000497759699796954,0.394601099027145,0.000759236370921238,300.004364,300.0059814,14121.546875,14140.6083984375,50.1485041653322,18.8962231405173,7.79675,0,0,0,4449,299.9754,14131.0776367188,,,,,,,,,,,,,,,,,17.047815,,,,,,300.0051727,,,,
,25625960.405,300.00538635,14090.6455078125,0.394578860648264,3.31864571723943E-5,1,0.999253354069792,40.0298881530762,2.00634857530043,14.72999766469,4.30992440059304,0.76185183925384,25,0.000479192896518958,0.394566730934976,0.000740648215956823,300.005249,300.0055237,14080.896484375,14100.39453125,50.310301268813,18.8937968693102,7.80895,0,0,0,4449,299.97645,14090.6455078125,,,,,,,,,,,,,,,,,15.941451,,,,,,300.00538635,,,,
,25625963.45,300.00558475,14029.693359375,0.394552023860282,2.97090785196405E-5,1,0.999253354069792,40.0298881530762,2.00600511044736,14.72999766469,4.30891893047824,0.761726032971146,25,0.000483767525093228,0.394539889229665,0.000745208440272103,300.0048218,300.0063477,14018.8740234375,14040.5126953125,50.2235405031784,18.8980343798646,7.80165,0,0,0,4449,299.9759,14029.693359375,,,,,,,,,,,,,,,,,15.941451,,,,,,300.00558475,,,,
,25625965.445,300.0064545,13990.015625,0.394536270663201,2.83034538562943E-5,1,0.999253354069792,40.0298881530762,2.00610212622183,14.72999766469,4.30893048727047,0.761816070906661,25,0.000491555641941597,0.39452412046773,0.000752991290831589,300.0063782,300.0065308,13981.1171875,13998.9140625,50.2618403006207,18.8958262879437,7.7992,0,0,0,4449,299.9725,13990.015625,,,,,,,,,,,,,,,,,17.047815,,,,,,300.0064545,,,,
,25625967.6,300.00682065,13946.8974609375,0.394531551627807,2.55311249056675E-5,1,0.999253354069792,40.0298881530762,2.00607112033218,14.72999766469,4.30881483589154,0.761798912722492,25,0.000491838455187506,0.394519396713025,0.000753274283777041,300.0062866,300.0073547,13936.72265625,13957.072265625,50.279817756563,18.896298551999,7.7992,0,0,0,4449,299.9713,13946.8974609375,,,,,,,,,,,,,,,,,16.679012,,,,,,300.00682065,,,,
,25625970.49,300.00628665,13888.6079101562,0.394495900217778,3.50896602376976E-5,1,0.999253354069792,40.0298881530762,2.00606793871835,14.72999766469,4.3084260028112,0.761689184559642,25,0.000488152825874187,0.394483754967128,0.000749567558010162,300.0061646,300.0064087,13877.25390625,13899.9619140625,50.2938870699092,18.8965797682416,7.7992,0,0,0,4449,299.9717,13888.6079101562,,,,,,,,,,,,,,,,,15.572695,,,,,,300.00628665,,,,
,25625972.63,300.00608825,13846.7534179688,0.394491707828471,3.68811983390021E-5,1,0.999253354069792,40.0298881530762,2.00605947792625,14.72999766469,4.3083629354273,0.761677902872302,25,0.000488133124699662,0.394479564828871,0.000749547879305555,300.0060425,300.006134,13836.9677734375,13856.5390625,50.3540724658899,18.8965887139505,7.7992,0,0,0,4449,299.97095,13846.7534179688,,,,,,,,,,,,,,,,,17.416636,,,,,,300.00608825,,,,
,25625975.64,300.00642395,13786.4208984375,0.394453364213529,3.26471530099625E-5,1,0.999253354069792,40.0298881530762,2.00593073741539,14.72999766469,4.30770004238313,0.761445983280277,25,0.000477898152189325,0.394441225099661,0.000739288235482156,300.0050659,300.007782,13777.4248046875,13795.4169921875,50.3837743496207,18.9000500722538,7.8065,0,0,0,4449,299.97335,13786.4208984375,,,,,,,,,,,,,,,,,15.941451,,,,,,300.00642395,,,,
,25625977.48,300.0063171,13749.501953125,0.394445664874239,3.82174891478088E-5,1,0.999253354069792,40.0298881530762,2.00592253870842,14.72999766469,4.30760634775798,0.761387327041168,25,0.000474146623840493,0.394433529349804,0.000735536128988427,300.006134,300.0065002,13739.5458984375,13759.4580078125,50.350945951813,18.8999862888082,7.7992,0,0,0,4449,299.9708,13749.501953125,,,,,,,,,,,,,,,,,17.047815,,,,,,300.0063171,,,,
,25625980.36,300.0066986,13692.4165039062,0.394400501219775,3.28757918390925E-5,1,0.999253354069792,40.0298881530762,2.0059046877327,14.72999766469,4.30705924652989,0.761392158288328,25,0.000483106220224948,0.394388356383697,0.000744467445750447,300.0062866,300.0071106,13682.072265625,13702.7607421875,50.0953534260245,18.8990541461701,7.8065,0,0,0,4449,299.9716,13692.4165039062,,,,,,,,,,,,,,,,,15.941451,,,,,,300.0066986,,,,
,25625983.355,300.0048523,13632.6684570312,0.39440063625445,3.18967625192491E-5,1,0.999253354069792,40.0298881530762,2.00591269456871,14.72999766469,4.30705039459966,0.761548939124685,25,0.000497161998620127,0.394388503689969,0.000758527719375305,300.0039368,300.0057678,13623.041015625,13642.2958984375,50.3720499218323,18.8994383263258,7.7992,0,0,0,4449,299.96975,13632.6684570312,,,,,,,,,,,,,,,,,15.941451,,,,,,300.0048523,,,,
,25625985.46,300.00471495,13590.4731445313,0.39436451271362,2.48227210626495E-5,1,0.999253354069792,40.0298881530762,2.0062607954668,14.72999766469,4.30743533665797,0.761224651962494,25,0.000462280743721441,0.394352405739114,0.000723626272166932,300.0040588,300.0053711,13580.638671875,13600.3076171875,50.2141609609476,18.8916448810288,7.8041,0,0,0,4449,299.9691,13590.4731445313,,,,,,,,,,,,,,,,,15.941451,,,,,,300.00471495,,,,
,25625988.4,300.00491335,13532.0141601562,0.394352740793662,2.88998270454318E-5,1,0.999253354069792,40.0298881530762,2.00604718726578,14.72999766469,4.30689716415592,0.760966718382565,25,0.000447807058881874,0.394340641173327,0.000709147665717186,300.0044861,300.0053406,13521.6328125,13542.3955078125,50.3493826947746,18.8943750997912,7.8041,0,0,0,4449,299.96945,13532.0141601562,,,,,,,,,,,,,,,,,17.047815,,,,,,300.00491335,,,,
,25625990.385,300.0052948,13492.0322265625,0.394327202467774,2.97340176819031E-5,1,0.999253354069792,40.0298881530762,2.00574844097413,14.72999766469,4.30590553299588,0.761385473179102,25,0.000500522791121536,0.394315063996315,0.000761846292505473,300.0050049,300.0055847,13482.0517578125,13502.0126953125,50.2688749572938,18.8985701636614,7.80895,0,0,0,4449,299.96995,13492.0322265625,,,,,,,,,,,,,,,,,15.941451,,,,,,300.0052948,,,,
,25625993.37,300.0058136,13432.6235351562,0.394288469455897,3.48142832091986E-5,1,0.999253354069792,40.0298881530762,2.00612165714162,14.72999766469,4.30624835710327,0.761434657533828,25,0.000499453132524344,0.394276326188196,0.000760756206602437,300.0051575,300.0064697,13421.8291015625,13443.41796875,50.3071747547361,18.8942283041482,7.7992,0,0,0,4449,299.96765,13432.6235351562,,,,,,,,,,,,,,,,,17.047815,,,,,,300.0058136,,,,
,25625995.41,300.00593565,13391.3891601562,0.394280151007588,2.52046506595939E-5,1,0.999253354069792,40.0298881530762,2.00630610712332,14.72999766469,4.30659033068475,0.76117013719285,25,0.000470591462406939,0.394268025735013,0.000731889082164154,300.0052185,300.0066528,13382.6357421875,13400.142578125,50.3798662070246,18.8933231941962,7.7992,0,0,0,4449,299.97035,13391.3891601562,,,,,,,,,,,,,,,,,17.047815,,,,,,300.00593565,,,,
,25625998.415,300.0062561,13331.75,0.394248294889965,2.96291229892884E-5,1,0.999253354069792,40.0298881530762,2.00608859713488,14.72999766469,4.30576535903606,0.761211263407814,25,0.000487148447449851,0.394236155520525,0.000748427259056999,300.0061035,300.0064087,13321.513671875,13341.986328125,50.3415664095822,18.8953071943363,7.79435,0,0,0,4449,299.9704,13331.75,,,,,,,,,,,,,,,,,17.047815,,,,,,300.0062561,,,,
,25626000.395,300.0055695,13292.4599609375,0.394249477395625,3.95412456608629E-5,1,0.999253354069792,40.0298881530762,2.00628012729438,14.72999766469,4.30614957727135,0.761401166139418,25,0.000497978083972275,0.394237338914469,0.000759258325733152,300.0047913,300.0063477,13282.9052734375,13302.0146484375,50.2157242179861,18.8906715391368,7.8041,0,0,0,4449,299.9713,13292.4599609375,,,,,,,,,,,,,,,,,15.941451,,,,,,300.0055695,,,,
,25626003.36,300.00479125,13233.2104492187,0.394204055254992,2.99420667880536E-5,1,0.999253354069792,40.0298881530762,2.00591647194147,14.72999766469,4.30491301810815,0.761161223762617,25,0.000496024087687944,0.394191928206111,0.000757279816436862,300.0040588,300.0055237,13223.072265625,13243.3486328125,50.3790845785053,18.8987337642931,7.7992,0,0,0,4449,299.9687,13233.2104492187,,,,,,,,,,,,,,,,,15.941451,,,,,,300.00479125,,,,
,25626005.4,300.00628665,13192.474609375,0.394175487122169,2.37649766406973E-5,1,0.999253354069792,40.0298881530762,2.005958660522,14.72999766469,4.30467404329017,0.761196083199852,25,0.000502833976713828,0.394163338467083,0.000764071811686446,300.0060425,300.0065308,13181.8623046875,13203.0869140625,50.3157726684476,18.8968816480683,7.8041,0,0,0,4449,299.96935,13192.474609375,,,,,,,,,,,,,,,,,16.679012,,,,,,300.00628665,,,,
,25626008.385,300.0054779,13133.06640625,0.394155675085195,2.48616874403828E-5,1,0.999253354069792,40.0298881530762,2.00613322754645,14.72999766469,4.30481903771095,0.76119780975264,25,0.00050068517167818,0.394143538052851,0.000761910377394136,300.005188,300.0057678,13124.16796875,13141.96484375,50.3892457492553,18.8961609889463,7.8114,0,0,0,4449,299.9717,13133.06640625,,,,,,,,,,,,,,,,,17.047815,,,,,,300.0054779,,,,
,25626010.38,300.00517275,13092.5991210938,0.394150899322059,3.04551364808657E-5,1,0.999253354069792,40.0298881530762,2.00606375521689,14.72999766469,4.30462399923928,0.761167867735323,25,0.000501081900558117,0.39413876573511,0.000762304735729573,300.0046997,300.0056458,13082.619140625,13102.5791015625,50.2602770435822,18.8948429078256,7.8041,0,0,0,4449,299.9728,13092.5991210938,,,,,,,,,,,,,,,,,17.785473,,,,,,300.00517275,,,,
,25626013.415,300.0059357,13032.205078125,0.39411519318393,3.5773693258367E-5,1,0.999253354069792,40.0298881530762,2.00603857380112,14.72999766469,4.3041627044238,0.761202118676509,25,0.000511314939116731,0.394103044317474,0.000772518932482076,300.0057068,300.0061646,13021.8115234375,13042.5986328125,50.2548056439476,18.895517331242,7.8041,0,0,0,4449,299.9706,13032.205078125,,,,,,,,,,,,,,,,,17.047815,,,,,,300.0059357,,,,
,25626015.35,300.00637815,12993.9624023437,0.394073077611724,3.26135949321709E-5,1,0.999253354069792,40.0298881530762,2.00592228484445,14.72999766469,4.30345108517269,0.761156888937015,25,0.00051841768929973,0.394060919900976,0.000779594905123753,300.0057678,300.0069885,12984.1279296875,13003.796875,50.2118160753899,18.8986931172734,7.8114,0,0,0,4449,299.97105,12993.9624023437,,,,,,,,,,,,,,,,,15.941451,,,,,,300.00637815,,,,
,25626018.35,300.0056763,12933.873046875,0.394035444286644,3.48436054996557E-5,1,0.999253354069792,40.0298881530762,2.00595077003925,14.72999766469,4.30314401829468,0.760834976545036,25,0.000494601802100774,0.394023311363269,0.000755760190283625,300.0046082,300.0067444,12924.099609375,12943.646484375,50.2352649309669,18.8957711525192,7.8041,0,0,0,4449,299.9686,12933.873046875,,,,,,,,,,,,,,,,,15.941451,,,,,,300.0056763,,,,
,25626020.32,300.0064697,12894.4985351562,0.394041078594708,4.08697801768543E-5,1,0.999253354069792,40.0298881530762,2.0061386054133,14.72999766469,4.30359219452642,0.760899355087687,25,0.000493289843560732,0.394028936969507,0.000754451390130446,300.0057678,300.0071716,12884.4697265625,12904.52734375,50.2297935313322,18.8955794230895,7.8114,0,0,0,4449,299.971,12894.4985351562,,,,,,,,,,,,,,,,,17.785473,,,,,,300.0064697,,,,
,25626023.38,300.00701905,12833.4985351562,0.394041153991832,3.27564921015433E-5,1,0.999253354069792,40.0298881530762,2.00628860098577,14.72999766469,4.30392414043129,0.760814774497863,25,0.000480562787355195,0.394029013549778,0.000741732444053537,300.0069885,300.0070496,12822.7646484375,12844.232421875,50.2110344468707,18.8946169573869,7.8163,0,0,0,4449,299.96635,12833.4985351562,,,,,,,,,,,,,,,,,15.941451,,,,,,300.00701905,,,,
,25626025.39,300.00712585,12793.3706054687,0.39397495340179,3.34320599990979E-5,1,0.999253354069792,40.0298881530762,2.00627963371689,14.72999766469,4.30318072169757,0.760695040162542,25,0.000481519704778004,0.393962813090298,0.000742644885940678,300.0065308,300.0077209,12783.9365234375,12802.8046875,50.2985768410246,18.8953720952104,7.8114,0,0,0,4449,299.96875,12793.3706054687,,,,,,,,,,,,,,,,,15.941451,,,,,,300.00712585,,,,
,25626028.395,300.00637815,12733.7553710938,0.393963436070774,2.48799594550606E-5,1,0.999253354069792,40.0298881530762,2.00608698279529,14.72999766469,4.30263963176025,0.760725076553437,25,0.000492660015185018,0.393951297156504,0.000753782444512857,300.0055847,300.0071716,12723.3251953125,12744.185546875,50.6831380724861,18.8942577768752,7.809,0,0,0,4449,299.96645,12733.7553710938,,,,,,,,,,,,,,,,,15.941451,,,,,,300.00637815,,,,
,25626030.385,300.0074005,12693.2387695313,0.393940403346055,3.50774365107769E-5,1,0.999253354069792,40.0298881530762,2.00618415087199,14.72999766469,4.30264070438492,0.760407750936978,25,0.000464439813120469,0.3939282715353,0.000725549000636129,300.0071411,300.0076599,12684.66796875,12701.8095703125,50.2032181616784,18.8960679943156,7.8114,0,0,0,4449,299.96715,12693.2387695313,,,,,,,,,,,,,,,,,17.047815,,,,,,300.0074005,,,,
,25626033.355,300.006958,12633.9516601562,0.393881549872579,3.50001085513405E-5,1,0.999253354069792,40.0298881530762,2.00600894000835,14.72999766469,4.30162739654805,0.760300965025409,25,0.000470785541432356,0.393869420506296,0.000731859789281194,300.0068054,300.0071106,12623.521484375,12644.3818359375,50.4408332315246,18.8985115718997,7.8041,0,0,0,4449,299.96575,12633.9516601562,,,,,,,,,,,,,,,,,17.047815,,,,,,300.006958,,,,
,25626035.315,300.00712585,12595.4287109375,0.393883425836224,2.07894938053171E-5,1,0.999253354069792,40.0298881530762,2.00618876487727,14.72999766469,4.3019987891677,0.760465051268386,25,0.000479525753599602,0.393871288411279,0.000740603267138429,300.0069275,300.0073242,12585.6669921875,12605.1904296875,50.2563689009861,18.8969890855293,7.8212,0,0,0,4449,299.9653,12595.4287109375,,,,,,,,,,,,,,,,,17.047815,,,,,,300.00712585,,,,
,25626038.345,300.00650025,12535.0483398438,0.393868859344324,2.07294546705772E-5,1,0.999253354069792,40.0298881530762,2.00604854320336,14.72999766469,4.30156082324925,0.760342106267733,25,0.000475462575213953,0.393856732209795,0.000736533787292368,300.006073,300.0069275,12524.642578125,12545.4541015625,50.4048783196399,18.8981153368332,7.8041,0,0,0,4449,299.96495,12535.0483398438,,,,,,,,,,,,,,,,,17.047815,,,,,,300.00650025,,,,
,25626040.345,300.00645445,12495.0297851562,0.39381132349708,2.42565176219886E-5,1,0.999253354069792,40.0298881530762,2.0060660723073,14.72999766469,4.30098564896974,0.760138504783874,25,0.000466340780936367,0.393799204526315,0.000727375815070116,300.0062866,300.0066223,12485.888671875,12504.1708984375,50.3017033551015,18.8957091336942,7.80655,0,0,0,4449,299.96515,12495.0297851562,,,,,,,,,,,,,,,,,17.785473,,,,,,300.00645445,,,,
,25626043.345,300.00593565,12435.390625,0.393800389216292,2.73288878448798E-5,1,0.999253354069792,40.0298881530762,2.00616356418014,14.72999766469,4.30106089769869,0.760179389561793,25,0.000468772780693993,0.393788274752763,0.000729804764523872,300.005188,300.0066833,12425.6650390625,12445.1162109375,50.300140098063,18.8973254257386,7.7968,0,0,0,4449,299.96375,12435.390625,,,,,,,,,,,,,,,,,17.047815,,,,,,300.00593565,,,,
,25626045.32,300.00593565,12395.2504882812,0.393757057913266,2.9762149712946E-5,1,0.999253354069792,40.0298881530762,2.00610378517223,14.72999766469,4.3004182132939,0.760343240846021,25,0.000493352174471851,0.393744928230333,0.000754357158831732,300.0057678,300.0061035,12385.2099609375,12405.291015625,50.198528390563,18.8960277874477,7.81875,0,0,0,4449,299.9632,12395.2504882812,,,,,,,,,,,,,,,,,17.047815,,,,,,300.00593565,,,,
,25626048.335,300.0064545,12335.5385742187,0.393730890482423,2.34779452830662E-5,1,0.999253354069792,40.0298881530762,2.00591777221458,14.72999766469,4.29978183121764,0.760056472336914,25,0.000477848624278928,0.393718765856521,0.000738834796940142,300.0061646,300.0067444,12324.8896484375,12346.1875,50.279817756563,18.8998619469911,7.8114,0,0,0,4449,299.9678,12335.5385742187,,,,,,,,,,,,,,,,,17.047815,,,,,,300.0064545,,,,
,25626050.32,300.0047607,12296.103515625,0.393720462580134,3.12261894372928E-5,1,0.999253354069792,40.0298881530762,2.00624200530405,14.72999766469,4.30033945999251,0.760104477779429,25,0.000473342991256282,0.393708361083534,0.00073432618688422,300.0047607,300.0047607,12286.3544921875,12305.8525390625,50.46584534414,18.894145845087,7.81145,0,0,0,4449,299.96595,12296.103515625,,,,,,,,,,,,,,,,,17.047815,,,,,,300.0047607,,,,
,25626053.295,300.00585935,12236.8530273437,0.393690763311136,2.79237866260389E-5,1,0.999253354069792,40.0298881530762,2.0062020881128,14.72999766469,4.29990774373554,0.760178583832527,25,0.00048665622730162,0.393678640304534,0.000747624675090692,300.005249,300.0064697,12227.15234375,12246.5537109375,50.4869493141592,18.8956407503349,7.7968,0,0,0,4449,299.96345,12236.8530273437,,,,,,,,,,,,,,,,,17.047815,,,,,,300.00585935,,,,
,25626055.31,300.00517275,12196.0571289062,0.393626683247652,3.09927159740964E-5,1,0.999253354069792,40.0298881530762,2.00609936450637,14.72999766469,4.29900124884609,0.759999532549937,25,0.00048490985020505,0.393614571620472,0.000745834512211497,300.0048523,300.0054932,12185.6513671875,12206.462890625,50.269656585813,18.8958586850516,7.81875,0,0,0,4449,299.96665,12196.0571289062,,,,,,,,,,,,,,,,,17.047815,,,,,,300.00517275,,,,
,25626058.345,300.0049591,12136.041015625,0.393602145231973,2.62972293521125E-5,1,0.999253354069792,40.0298881530762,2.00610121698441,14.72999766469,4.29870535768893,0.760133461903429,25,0.000501407570153871,0.393590025242765,0.000762323185547428,300.0049438,300.0049744,12127.4951171875,12144.5869140625,50.3532908373707,18.8951406401867,7.809,0,0,0,4449,299.9619,12136.041015625,,,,,,,,,,,,,,,,,15.941451,,,,,,300.0049591,,,,
,25626060.315,300.0050049,12096.4965820312,0.393572305399601,3.60369419443324E-5,1,0.999253354069792,40.0298881530762,2.00620267106243,14.72999766469,4.2985952613719,0.760063900395483,25,0.000496923215719671,0.39356018882984,0.000757818106934028,300.0046997,300.0053101,12086.333984375,12106.6591796875,50.3876824922169,18.8925458050833,7.79925,0,0,0,4449,299.96475,12096.4965820312,,,,,,,,,,,,,,,,,17.047815,,,,,,300.0050049,,,,
,25626063.32,300.00468445,12036.5537109375,0.393557194829621,4.0233739569598E-5,1,0.999253354069792,40.0298881530762,2.00612878965514,14.72999766469,4.29830064395442,0.75988657617827,25,0.000485782946140696,0.393545089688637,0.000746670613486681,300.0045471,300.0048218,12026.4765625,12046.630859375,50.432235317813,18.8947919298301,7.81145,0,0,0,4449,299.9651,12036.5537109375,,,,,,,,,,,,,,,,,17.416636,,,,,,300.00468445,,,,
,25626065.355,300.00450135,11996,0.393518134713536,3.90697562764492E-5,1,0.999253354069792,40.0298881530762,2.0062649814519,14.72999766469,4.29814428455846,0.759905845580754,25,0.000489895322844145,0.393506029805605,0.000750761244653729,300.0044556,300.0045471,11985.849609375,12006.150390625,50.5432265675438,18.8914474468883,7.8163,0,0,0,4449,299.9628,11996,,,,,,,,,,,,,,,,,15.941451,,,,,,300.00450135,,,,
,25626068.31,300.0041809,11936.634765625,0.393479023231193,2.7320602906421E-5,1,0.999253354069792,40.0298881530762,2.00599382582721,14.72999766469,4.29723321612369,0.759333927005198,25,0.000453363412304627,0.393466947188759,0.000714208212397985,300.0041809,300.0041809,11926.6298828125,11946.6396484375,50.3501643232938,18.8965882098527,7.8163,0,0,0,4449,299.9619,11936.634765625,,,,,,,,,,,,,,,,,17.416636,,,,,,300.0041809,,,,
,25626070.335,300.003891,11896.2758789062,0.393481539733554,4.19159158465871E-5,1,0.999253354069792,40.0298881530762,2.00596272704393,14.72999766469,4.29712923268716,0.759714882082455,25,0.000488824308717778,0.393469443530674,0.000749670016438002,300.0038452,300.0039368,11885.46875,11907.0830078125,50.3181175540053,18.8998596035779,7.809,0,0,0,4449,299.96345,11896.2758789062,,,,,,,,,,,,,,,,,15.941451,,,,,,300.003891,,,,
,25626073.32,300.00408935,11836.3935546875,0.393438909069317,3.89176691948062E-5,1,0.999253354069792,40.0298881530762,2.00622006371206,14.72999766469,4.29719765175292,0.759677466533206,25,0.000484374423632873,0.393426814625886,0.000745193151518159,300.0039978,300.0041809,11826.5595703125,11846.2275390625,50.4244190326207,18.8954164507709,7.809,0,0,0,4449,299.96505,11836.3935546875,,,,,,,,,,,,,,,,,17.047815,,,,,,300.00408935,,,,
,25626075.305,300.00375365,11796.91015625,0.393423903928297,4.15700919519712E-5,1,0.999253354069792,40.0298881530762,2.00615207992928,14.72999766469,4.29695333364573,0.759291382503017,25,0.000453909288797195,0.393411833868699,0.000714721809603016,300.00354,300.0039673,11786.7109375,11807.109375,50.46584534414,18.8968403407254,7.8017,0,0,0,4449,299.9641,11796.91015625,,,,,,,,,,,,,,,,,15.941451,,,,,,300.00375365,,,,
,25626078.32,300.00476075,11736.5048828125,0.393354947499923,3.3402599600897E-5,1,0.999253354069792,40.0298881530762,2.0060200091032,14.72999766469,4.29592981466208,0.759113836040268,25,0.000454123127111732,0.39334286729894,0.000714890768658744,300.0045471,300.0049744,11725.9775390625,11747.0322265625,50.2673117002553,18.898793812219,7.809,0,0,0,4449,299.966,11736.5048828125,,,,,,,,,,,,,,,,,17.047815,,,,,,300.00476075,,,,
,25626080.28,300.00416565,11697.4711914062,0.39333080946925,3.25011966427956E-5,1,0.999253354069792,40.0298881530762,2.00593431217985,14.72999766469,4.29543416800105,0.759361811864097,25,0.000483890767259047,0.393318717269244,0.000744642268060971,300.0039978,300.0043335,11687.4658203125,11707.4765625,50.2938870699092,18.8990973625753,7.8139,0,0,0,4449,299.96705,11697.4711914062,,,,,,,,,,,,,,,,,17.047815,,,,,,300.00416565,,,,
,25626083.29,300.00404355,11637.5161132812,0.393299093272789,2.6454153614035E-5,1,0.999253354069792,40.0298881530762,2.00560931627859,14.72999766469,4.29440194652483,0.759310474162222,25,0.000495495302976116,0.393286995511957,0.00075622837954792,300.0036621,300.004425,11627.462890625,11647.5693359375,50.3501643232938,18.9051179513784,7.8163,0,0,0,4449,299.9669,11637.5161132812,,,,,,,,,,,,,,,,,15.941451,,,,,,300.00404355,,,,
,25626085.34,300.0035553,11596.3305664062,0.393280758836902,4.12701322923602E-5,1,0.999253354069792,40.0298881530762,2.00606293444127,14.72999766469,4.29513346957202,0.759407222540731,25,0.000492577234256346,0.393268669286796,0.000753299142317218,300.0027466,300.004364,11586.326171875,11606.3349609375,50.2477709872745,18.8958783608922,7.809,0,0,0,4449,299.9679,11596.3305664062,,,,,,,,,,,,,,,,,17.047815,,,,,,300.0035553,,,,
,25626088.33,300.00375365,11536.58203125,0.393219643860499,3.40746804433674E-5,1,0.999253354069792,40.0298881530762,2.00592447365548,14.72999766469,4.29419973449731,0.759145900396042,25,0.000483952321104162,0.393207559177659,0.00074463746249478,300.0036316,300.0038757,11525.982421875,11547.181640625,50.3212440680823,18.9002948799817,7.8017,0,0,0,4449,299.9672,11536.58203125,,,,,,,,,,,,,,,,,16.679012,,,,,,300.00375365,,,,
,25626090.415,300.00415035,11494.958984375,0.39319696982384,3.26438214437128E-5,1,0.999253354069792,40.0298881530762,2.00606606415453,14.72999766469,4.29424561258951,0.75912735255194,25,0.000481557208463708,0.393184882667182,0.00074222761676901,300.0040588,300.0042419,11485.1123046875,11504.8056640625,49.9405909792168,18.8942049621664,7.81875,0,0,0,4449,299.96885,11494.958984375,,,,,,,,,,,,,,,,,15.941451,,,,,,300.00415035,,,,
,25626093.305,300.00491335,11437.0825195312,0.393161761009446,2.60575402950486E-5,1,0.999253354069792,40.0298881530762,2.00594163580754,14.72999766469,4.29361278476657,0.758981669486247,25,0.000478508006507949,0.393149667519155,0.000739158808654297,300.0046997,300.005127,11426.9072265625,11447.2578125,50.3587622370053,18.8978686724142,7.8163,0,0,0,4449,299.9679,11437.0825195312,,,,,,,,,,,,,,,,,17.047815,,,,,,300.00491335,,,,
,25626095.26,300.00448605,11398.0122070312,0.393151034600656,2.83367829066555E-5,1,0.999253354069792,40.0298881530762,2.00618600094327,14.72999766469,4.29398826287728,0.759084221249283,25,0.000481705117463069,0.393138944218969,0.000742350636271863,300.0042114,300.0047607,11387.9345703125,11408.08984375,50.2149425894668,18.8962118405225,7.8139,0,0,0,4449,299.9678,11398.0122070312,,,,,,,,,,,,,,,,,15.941451,,,,,,300.00448605,,,,
,25626098.285,300.0052948,11337.6196289062,0.393108255227741,3.53333525260198E-5,1,0.999253354069792,40.0298881530762,2.00615462017856,14.72999766469,4.29345784478499,0.75898479836587,25,0.000481147180826585,0.393096156577041,0.000741767646986724,300.0047607,300.0058289,11328.052734375,11347.1865234375,50.2712198428515,18.8947499405086,7.81875,0,0,0,4449,299.9673,11337.6196289062,,,,,,,,,,,,,,,,,17.047815,,,,,,300.0052948,,,,
,25626100.36,300.0047607,11296.263671875,0.393062056848078,3.75799956936565E-5,1,0.999253354069792,40.0298881530762,2.00620271444995,14.72999766469,4.2930493824451,0.758924876820644,25,0.000482179393841281,0.39304996506843,0.000742771176283516,300.0040588,300.0054626,11284.921875,11307.60546875,50.4048783196399,18.8926335416015,7.81145,0,0,0,4449,299.96725,11296.263671875,,,,,,,,,,,,,,,,,15.941451,,,,,,300.0047607,,,,
,25626103.295,300.00605775,11237.4873046875,0.393021533415749,3.04015724787269E-5,1,0.999253354069792,40.0298881530762,2.00608447271236,14.72999766469,4.2923591860185,0.758839198300353,25,0.000485349894313368,0.393009424792545,0.000745920537435695,300.0058899,300.0062256,11227.203125,11247.771484375,50.4189476329861,18.8993888615143,7.809,0,0,0,4449,299.9642,11237.4873046875,,,,,,,,,,,,,,,,,15.941451,,,,,,300.00605775,,,,
,25626105.275,300.00602725,11197.6879882813,0.392998793905716,2.42456584721886E-5,1,0.999253354069792,40.0298881530762,2.00613715279934,14.72999766469,4.29222370568623,0.758783576908259,25,0.000482510380138857,0.392986688248389,0.000743065609085232,300.0057068,300.0063477,11187.59765625,11207.7783203125,50.1899304768515,18.894837925004,7.81145,0,0,0,4449,299.9664,11197.6879882813,,,,,,,,,,,,,,,,,15.941451,,,,,,300.00602725,,,,
,25626108.305,300.00520325,11137.3076171875,0.392949901796878,1.80951587275056E-5,1,0.999253354069792,40.0298881530762,2.00612106506356,14.72999766469,4.29167784693113,0.75856466363646,25,0.000471578815116127,0.392937814408137,0.000732104605242669,300.0048218,300.0055847,11128.1787109375,11146.4365234375,50.4924207137938,18.8945363722445,7.81875,0,0,0,4449,299.96655,11137.3076171875,,,,,,,,,,,,,,,,,15.941451,,,,,,300.00520325,,,,
,25626110.3,300.0054016,11096.9482421875,0.392918228358816,3.62258512516245E-5,1,0.999253354069792,40.0298881530762,2.0060923713962,14.72999766469,4.29130584188892,0.758308137479069,25,0.000454600481283477,0.392906150649064,0.000715107635778024,300.0048218,300.0059814,11086.5791015625,11107.3173828125,50.2141609609476,18.8945181818265,7.8212,0,0,0,4449,299.96655,11096.9482421875,,,,,,,,,,,,,,,,,17.047815,,,,,,300.0054016,,,,
,25626113.265,300.00486755,11037.9291992187,0.392885654443291,2.6969220359755E-5,1,0.999253354069792,40.0298881530762,2.00619003288859,14.72999766469,4.291154542743,0.758250780589867,25,0.000451839890102934,0.392873585503286,0.000712329749257287,300.0044556,300.0052795,11026.98828125,11048.8701171875,50.2321384168899,18.8948661771582,7.81145,0,0,0,4449,299.9651,11037.9291992187,,,,,,,,,,,,,,,,,15.941451,,,,,,300.00486755,,,,
,25626115.26,300.00471495,10998.3364257813,0.392858841976552,2.76679945063175E-5,1,0.999253354069792,40.0298881530762,2.00620633913385,14.72999766469,4.29084826348112,0.758470995197003,25,0.000476163123244479,0.392846759293648,0.000736637020194815,300.0045471,300.0048828,10988.0888671875,11008.583984375,50.5080532841784,18.8946707967269,7.81145,0,0,0,4449,299.9644,10998.3364257813,,,,,,,,,,,,,,,,,15.941451,,,,,,300.00471495,,,,
,25626118.25,300.005188,10938.1376953125,0.392781304544198,2.80953508391561E-5,1,0.999253354069792,40.0298881530762,2.00604461345777,14.72999766469,4.28962721114465,0.758515772513259,25,0.000499209754705496,0.392769203320035,0.000759631120489932,300.0048218,300.0055542,10927.7197265625,10948.5556640625,50.0265701163322,18.8926566928189,7.81385,0,0,0,4449,299.9675,10938.1376953125,,,,,,,,,,,,,,,,,15.572695,,,,,,300.005188,,,,
,25626120.265,300.0057068,10897.8032226562,0.392770937178701,3.4685420495313E-5,1,0.999253354069792,40.0298881530762,2.00610139629325,14.72999766469,4.28968210103799,0.758217594906601,25,0.000471855199384563,0.392758847750697,0.000732275844578959,300.0053406,300.006073,10888.6005859375,10907.005859375,50.2665300717361,18.8932946007657,7.8163,0,0,0,4449,299.9641,10897.8032226562,,,,,,,,,,,,,,,,,17.047815,,,,,,300.0057068,,,,
,25626123.27,300.00621035,10838.224609375,0.392700226912436,2.45730999775102E-5,1,0.999253354069792,40.0298881530762,2.00622553704679,14.72999766469,4.28915722290783,0.758157758731839,25,0.000474691128284376,0.39268813142712,0.000735068243333069,300.0061646,300.0062561,10828.134765625,10848.314453125,50.1305267093899,18.8918779232336,7.8163,0,0,0,4449,299.9634,10838.224609375,,,,,,,,,,,,,,,,,17.047815,,,,,,300.00621035,,,,
,25626125.26,300.0058899,10798.498046875,0.392662607421349,1.84009644197653E-5,1,0.999253354069792,40.0298881530762,2.00635939918623,14.72999766469,4.28903162237813,0.758062753376784,25,0.000468180767449228,0.392650521045045,0.00072853470382411,300.0053101,300.0064697,10788.23828125,10808.7578125,50.2790361280438,18.8928707061108,7.8163,0,0,0,4449,299.96365,10798.498046875,,,,,,,,,,,,,,,,,15.941451,,,,,,300.0058899,,,,
,25626128.225,300.00663755,10738.8227539062,0.392632382173133,2.82320684633946E-5,1,0.999253354069792,40.0298881530762,2.00626996860554,14.72999766469,4.28850095944346,0.758075519943629,25,0.00047760204691735,0.392620281298577,0.000737938682262359,300.0064697,300.0068054,10728.671875,10748.9736328125,50.2462077302361,18.8916217990282,7.8163,0,0,0,4449,299.96335,10738.8227539062,,,,,,,,,,,,,,,,,15.941451,,,,,,300.00663755,,,,
,25626130.26,300.0070801,10698.26953125,0.392592477493795,2.72128253677311E-5,1,0.999253354069792,40.0298881530762,2.00641049168021,14.72999766469,4.28835822803261,0.758010313403075,25,0.000474003203399325,0.392580374815712,0.000734314920305157,300.0067139,300.0074463,10689.0673828125,10707.4716796875,50.2907605558322,18.888375830297,7.8212,0,0,0,4449,299.96375,10698.26953125,,,,,,,,,,,,,,,,,17.047815,,,,,,300.0070801,,,,
,25626133.24,300.0060425,10638.1806640625,0.392574464169182,3.36290437563185E-5,1,0.999253354069792,40.0298881530762,2.00655027249752,14.72999766469,4.28845327465153,0.757987011044143,25,0.000470419954085642,0.392562376582432,0.000730721472643352,300.0058289,300.0062561,10629.13671875,10647.224609375,50.269656585813,18.8889691256276,7.8212,0,0,0,4449,299.96485,10638.1806640625,,,,,,,,,,,,,,,,,15.941451,,,,,,300.0060425,,,,
,25626135.24,300.0061493,10598.1494140625,0.392517764061389,3.24547159272898E-5,1,0.999253354069792,40.0298881530762,2.00642567312858,14.72999766469,4.287553892218,0.757981371499583,25,0.000483959886014186,0.392505667597941,0.000744227022329013,300.0050659,300.0072327,10588.3388671875,10607.9599609375,50.4502127737553,18.8895587276947,7.8212,0,0,0,4449,299.9631,10598.1494140625,,,,,,,,,,,,,,,,,17.416636,,,,,,300.0061493,,,,
,25626138.29,300.0068817,10537.7690429688,0.392470291052551,3.9571904430272E-5,1,0.999253354069792,40.0298881530762,2.0066351071613,14.72999766469,4.28752249028314,0.757619964824807,25,0.00045231229067476,0.392458208160338,0.000712550452972341,300.0060425,300.0077209,10526.4150390625,10549.123046875,50.0382945441207,18.8884047286341,7.81385,0,0,0,4449,299.96425,10537.7690429688,,,,,,,,,,,,,,,,,17.047815,,,,,,300.0068817,,,,
,25626140.29,300.0062103,10497.53125,0.392439464142744,3.65583563762322E-5,1,0.999253354069792,40.0298881530762,2.00664337802348,14.72999766469,4.28718707123083,0.757652232050525,25,0.000460397104828057,0.39242738432745,0.000720619612919053,300.0059509,300.0064697,10489.119140625,10505.943359375,50.3986252914861,18.8892736721289,7.8065,0,0,0,4449,299.96115,10497.53125,,,,,,,,,,,,,,,,,17.047815,,,,,,300.0062103,,,,
,25626143.23,300.0068054,10439.1694335938,0.39236781016,2.77700280880793E-5,1,0.999253354069792,40.0298881530762,2.00639834159748,14.72999766469,4.28586479659874,0.757655486827265,25,0.000481345504245482,0.39235571140043,0.000741521380947866,300.0066833,300.0069275,10429.189453125,10449.1494140625,50.2383914450438,18.8885395185193,7.8065,0,0,0,4449,299.96225,10439.1694335938,,,,,,,,,,,,,,,,,17.047815,,,,,,300.0068054,,,,
,25626145.265,300.0061951,10398.3969726562,0.392347110881915,3.126093705472E-5,1,0.999253354069792,40.0298881530762,2.00670447536046,14.72999766469,4.28630174268325,0.75750077053862,25,0.000460729169788217,0.392335033503309,0.000720893651641165,300.0061646,300.0062256,10387.541015625,10409.2529296875,50.3196808110438,18.8883476127723,7.81385,0,0,0,4449,299.9624,10398.3969726562,,,,,,,,,,,,,,,,,17.785473,,,,,,300.0061951,,,,
,25626148.295,300.0059967,10337.4692382813,0.39231930682438,3.24865174415419E-5,1,0.999253354069792,40.0298881530762,2.00669244717478,14.72999766469,4.28599875218255,0.75729897071606,25,0.000447530862737966,0.392307240825185,0.000707683460951916,300.0058899,300.0061035,10326.4921875,10348.4462890625,50.2251037602168,18.8873858943357,7.8163,0,0,0,4449,299.9591,10337.4692382813,,,,,,,,,,,,,,,,,17.416636,,,,,,300.0059967,,,,
,25626150.275,300.00486755,10298.2529296875,0.392263563499352,3.48476575811663E-5,1,0.999253354069792,40.0298881530762,2.00656367839917,14.72999766469,4.28512624074245,0.757153441574892,25,0.000448230012473474,0.392251511752933,0.000708349530641082,300.0042725,300.0054626,10288.0048828125,10308.5009765625,50.1758611635053,18.8897303710066,7.81385,0,0,0,4449,299.95705,10298.2529296875,,,,,,,,,,,,,,,,,15.941451,,,,,,300.00486755,,,,
,25626153.25,300.00523375,10238.662109375,0.392208149935204,3.95518208103676E-5,1,0.999253354069792,40.0298881530762,2.00664814244634,14.72999766469,4.28467475892735,0.757179703827757,25,0.000457576325912393,0.392196089055328,0.000717661559331812,300.0050354,300.0054321,10228.025390625,10249.298828125,50.2063446757553,18.8846871153322,7.81385,0,0,0,4449,299.957,10238.662109375,,,,,,,,,,,,,,,,,17.047815,,,,,,300.00523375,,,,
,25626155.25,300.004776,10197.7075195312,0.392165495894994,3.23173237139444E-5,1,0.999253354069792,40.0298881530762,2.00668033195463,14.72999766469,4.28431329363872,0.756887189343001,25,0.00043723102309711,0.392153455145596,0.000697289365464729,300.004364,300.005188,10187.71484375,10207.7001953125,50.3884641207361,18.8882884847868,7.81385,0,0,0,4449,299.95805,10197.7075195312,,,,,,,,,,,,,,,,,17.047815,,,,,,300.004776,,,,
,25626158.21,300.0051117,10138.931640625,0.392103141280239,3.05117640763731E-5,1,0.999253354069792,40.0298881530762,2.00650506545248,14.72999766469,4.28325378006933,0.756826452817214,25,0.000448387003499215,0.392091091104382,0.000708402718880241,300.0050964,300.005127,10128.5625,10149.30078125,50.0836289982361,18.8897598033266,7.8065,0,0,0,4449,299.96155,10138.931640625,,,,,,,,,,,,,,,,,15.941451,,,,,,300.0051117,,,,
,25626160.22,300.0054779,10099.095703125,0.392059119591065,3.77098312623254E-5,1,0.999253354069792,40.0298881530762,2.00650781149217,14.72999766469,4.28271151880901,0.757123722505534,25,0.000483229789225981,0.392047043134825,0.00074321690339361,300.0053711,300.0055847,10088.8837890625,10109.3076171875,50.1571020790438,18.8854462690643,7.80895,0,0,0,4449,299.9617,10099.095703125,,,,,,,,,,,,,,,,,17.047815,,,,,,300.0054779,,,,
,25626163.225,300.006897,10039.2744140625,0.392019458843064,4.20667215221354E-5,1,0.999253354069792,40.0298881530762,2.00659869958252,14.72999766469,4.28254063071073,0.756637737522378,25,0.0004427201804858,0.392007393319146,0.000702685388871926,300.0064087,300.0073853,10029.26953125,10049.279296875,50.2243221316976,18.8906761507817,7.82365,0,0,0,4449,299.9612,10039.2744140625,,,,,,,,,,,,,,,,,17.047815,,,,,,300.006897,,,,
,25626165.215,300.0061951,9999.31640625,0.391979584044003,3.63486004346527E-5,1,0.999253354069792,40.0298881530762,2.0066770169121,14.72999766469,4.28223714639009,0.756744612518745,25,0.000456917103279981,0.391967518231335,0.00071685977019977,300.0055237,300.0068665,9988.9111328125,10009.7216796875,50.3470378092169,18.8872758144851,7.81875,0,0,0,4449,299.95875,9999.31640625,,,,,,,,,,,,,,,,,17.047815,,,,,,300.0061951,,,,
,25626168.24,300.00543215,9938.6318359375,0.391901925536416,3.52263776683518E-5,1,0.999253354069792,40.0298881530762,2.0064393663941,14.72999766469,4.28090572361764,0.756507369659903,25,0.000456651339683664,0.391889871142951,0.000716543978272196,300.0048218,300.0060425,9927.423828125,9949.83984375,50.0851922552745,18.891079971445,7.82365,0,0,0,4449,299.96,9938.6318359375,,,,,,,,,,,,,,,,,15.941451,,,,,,300.00543215,,,,
,25626170.25,300.0059204,9898.78369140625,0.391880175556545,3.0644403564275E-5,1,0.999253354069792,40.0298881530762,2.00630893598496,14.72999766469,4.28035056343056,0.756715792714025,25,0.00048383800631723,0.391868097852416,0.000743716980807003,300.0056152,300.0062256,9887.818359375,9909.7490234375,50.2227588746592,18.8940007972424,7.80895,0,0,0,4449,299.9602,9898.78369140625,,,,,,,,,,,,,,,,,17.047815,,,,,,300.0059204,,,,
,25626173.21,300.0050354,9839.39990234375,0.391801120109188,3.25365438919994E-5,1,0.999253354069792,40.0298881530762,2.00649116132894,14.72999766469,4.27992907588477,0.756222554284152,25,0.000446564313880296,0.391789079484894,0.000706397482845614,300.0048218,300.005249,9829.8330078125,9848.966796875,50.3790845785053,18.8892408584114,7.81875,0,0,0,4449,299.95745,9839.39990234375,,,,,,,,,,,,,,,,,17.416636,,,,,,300.0050354,,,,
,25626175.235,300.0045166,9798.90673828125,0.39177039849671,2.3145019179525E-5,1,0.999253354069792,40.0298881530762,2.00636222615778,14.72999766469,4.27930158262425,0.756286448323557,25,0.000462044448169416,0.391758354654328,0.000721857016885384,300.0042114,300.0048218,9788.2822265625,9809.53125,50.2133793324284,18.8900995405058,7.8114,0,0,0,4449,299.959,9798.90673828125,,,,,,,,,,,,,,,,,15.941451,,,,,,300.0045166,,,,
,25626178.225,300.00512695,9739.31689453125,0.391675254475882,3.40850609819795E-5,1,0.999253354069792,40.0298881530762,2.00632870114986,14.72999766469,4.27814708239051,0.756358500772737,25,0.000486441203545959,0.391663189903223,0.000746191776827892,300.0048218,300.0054321,9729.1298828125,9749.50390625,50.3939355203707,18.89093987699,7.8261,0,0,0,4449,299.9598,9739.31689453125,,,,,,,,,,,,,,,,,17.047815,,,,,,300.00512695,,,,
,25626180.21,300.0045166,9699.68701171875,0.391671509208332,3.7762444990647E-5,1,0.999253354069792,40.0298881530762,2.00664572948976,14.72999766469,4.27878341162497,0.756279478409982,25,0.000469431661610767,0.391659462850361,0.000729184764615991,300.0038147,300.0052185,9689.4755859375,9709.8984375,50.3032666121399,18.8876929774489,7.8212,0,0,0,4449,299.95715,9699.68701171875,,,,,,,,,,,,,,,,,17.785473,,,,,,300.0045166,,,,
,25626183.25,300.0039368,9638.91748046875,0.391586696701715,3.41496867896365E-5,1,0.999253354069792,40.0298881530762,2.0067498860941,14.72999766469,4.27809503994143,0.756002922332551,25,0.000455580305163473,0.391574668761653,0.000715279533779502,300.0035706,300.004303,9629.5205078125,9648.314453125,50.3188991825246,18.8836412437451,7.82855,0,0,0,4449,299.9579,9638.91748046875,,,,,,,,,,,,,,,,,17.047815,,,,,,300.0039368,,,,
,25626186.28,300.0046844,9578.35498046875,0.391524222498192,3.23223504603142E-5,1,0.999253354069792,40.0298881530762,2.00661662870327,14.72999766469,4.2771119251086,0.756003417027504,25,0.000470973355945779,0.39151217738987,0.000730630404093608,300.004425,300.0049438,9566.6728515625,9590.037109375,50.2305751598515,18.8852431527319,7.81875,0,0,0,4449,299.9608,9578.35498046875,,,,,,,,,,,,,,,,,15.941451,,,,,,300.0046844,,,,
,25626188.285,300.0054016,9538.1416015625,0.391463699558175,3.43404863207415E-5,1,0.999253354069792,40.0298881530762,2.00653279650285,14.72999766469,4.27625525402141,0.75599915005124,25,0.000483955116212723,0.391451638402366,0.000743579917745268,300.0048218,300.0059814,9528.76953125,9547.513671875,50.2759096139669,18.8871215596436,7.8114,0,0,0,4449,299.95445,9538.1416015625,,,,,,,,,,,,,,,,,15.941451,,,,,,300.0054016,,,,
,25626190.185,300.0054474,9499.9833984375,0.391416724030855,2.50374863649177E-5,1,0.999253354069792,40.0298881530762,2.00646370685739,14.72999766469,4.27561584126419,0.755803144427542,25,0.000476528257435051,0.39140466831094,0.000736126026687569,300.0050659,300.0058289,9490.35546875,9509.611328125,50.3532908373707,18.8882534628118,7.82365,0,0,0,4449,299.9523,9499.9833984375,,,,,,,,,,,,,,,,,15.941451,,,,,,300.0054474,,,,
,25626193.24,300.00512695,9438.666015625,0.391367763465802,3.1741088269074E-5,1,0.999253354069792,40.0298881530762,2.00657953004852,14.72999766469,4.27538591039487,0.755353982011402,25,0.000440206252795589,0.391355737163345,0.000699771941197606,300.0047302,300.0055237,9429.0380859375,9448.2939453125,50.1672632497938,18.8879619542222,7.81875,0,0,0,4449,299.95565,9438.666015625,,,,,,,,,,,,,,,,,15.941451,,,,,,300.00512695,,,,
,25626195.22,300.0049591,9399.17041015625,0.391306793397648,3.92244068382295E-5,1,0.999253354069792,40.0298881530762,2.0065266080306,14.72999766469,4.27455874471638,0.755522916668582,25,0.000468105808777933,0.391294752277848,0.000727631622130648,300.0048523,300.0050659,9390.0166015625,9408.32421875,50.2422995876399,18.8886660720372,7.81875,0,0,0,4449,299.956,9399.17041015625,,,,,,,,,,,,,,,,,17.047815,,,,,,300.0049591,,,,
,25626198.215,300.0040131,9339.40966796875,0.39126229577494,3.90919852565379E-5,1,0.999253354069792,40.0298881530762,2.00663419579797,14.72999766469,4.27428623245644,0.755504477466056,25,0.000470689325300344,0.391250265290649,0.000730187555594099,300.0039063,300.0041199,9328.845703125,9349.9736328125,50.2376098165245,18.8864044250314,7.81875,0,0,0,4449,299.95665,9339.40966796875,,,,,,,,,,,,,,,,,15.941451,,,,,,300.0040131,,,,
,25626200.215,300.0050354,9299.208984375,0.391204497440224,3.40353707804951E-5,1,0.999253354069792,40.0298881530762,2.00641472369819,14.72999766469,4.27324778766893,0.755093104275588,25,0.000450393103627679,0.391192469883572,0.000709855417611992,300.0047302,300.0053406,9290.04296875,9308.375,50.3056114976976,18.887866752345,7.82855,0,0,0,4449,299.9566,9299.208984375,,,,,,,,,,,,,,,,,17.047815,,,,,,300.0050354,,,,
,25626203.305,300.0049896,9237.63720703125,0.39110469213425,2.74267408442273E-5,1,0.999253354069792,40.0298881530762,2.00632573478471,14.72999766469,4.27194830591504,0.75503157292568,25,0.000465201526058366,0.391092658325887,0.000724596802622224,300.0049438,300.0050354,9227.681640625,9247.5927734375,50.239173073563,18.8915229792966,7.81875,0,0,0,4449,299.95965,9237.63720703125,,,,,,,,,,,,,,,,,17.047815,,,,,,300.0049896,,,,
,25626205.29,300.00421145,9198.27490234375,0.391065037154168,3.24760653789918E-5,1,0.999253354069792,40.0298881530762,2.00658352865223,14.72999766469,4.27201992152407,0.755153857190199,25,0.000474882364652117,0.391053007014979,0.000734254393736834,300.0037842,300.0046387,9188.1240234375,9208.42578125,50.2790361280438,18.8864029074719,7.81875,0,0,0,4449,299.9581,9198.27490234375,,,,,,,,,,,,,,,,,15.941451,,,,,,300.00421145,,,,
,25626208.2,300.00430295,9139.86376953125,0.391015818137681,3.38115243360227E-5,1,0.999253354069792,40.0298881530762,2.00647227614576,14.72999766469,4.27124956397522,0.755057987989772,25,0.000478400169561521,0.391003786022682,0.00073773982476606,300.0038452,300.0047607,9129.2392578125,9150.48828125,50.4087864622361,18.8899254811155,7.8212,0,0,0,4449,299.96025,9139.86376953125,,,,,,,,,,,,,,,,,17.047815,,,,,,300.00430295,,,,
,25626210.21,300.00387575,9099.6748046875,0.39095601536818,3.38190335036978E-5,1,0.999253354069792,40.0298881530762,2.00642264252081,14.72999766469,4.27050673831836,0.754861441688376,25,0.000472532223996953,0.390943993635623,0.000731836269517081,300.003479,300.0042725,9090.484375,9108.865234375,50.2931054413899,18.8907252906771,7.831,0,0,0,4449,299.9582,9099.6748046875,,,,,,,,,,,,,,,,,17.047815,,,,,,300.00387575,,,,
,25626213.205,300.0042572,9039.9267578125,0.390855980373494,1.98745701096269E-5,1,0.999253354069792,40.0298881530762,2.00654752225393,14.72999766469,4.26968631387026,0.754605023754593,25,0.00046252040902632,0.390843963569108,0.000721760565781368,300.0040894,300.004425,9029.7275390625,9050.1259765625,50.3048298691784,18.8877511980659,7.81385,0,0,0,4449,299.95865,9039.9267578125,,,,,,,,,,,,,,,,,16.679012,,,,,,300.0042572,,,,
,25626215.21,300.0036774,8999.26318359375,0.390819073136209,3.57013807695534E-5,1,0.999253354069792,40.0298881530762,2.005961851557,14.72999766469,4.26809583835709,0.754319156604912,25,0.00046205147651489,0.390807064477139,0.000721268559820049,300.0027161,300.0046387,8989.294921875,9009.2314453125,50.2876340417553,18.8975684328466,7.82855,0,0,0,4449,299.95905,8999.26318359375,,,,,,,,,,,,,,,,,17.047815,,,,,,300.0036774,,,,
,25626218.18,300.00367735,8940.3173828125,0.390753678515461,2.96318240174061E-5,1,0.999253354069792,40.0298881530762,2.00634828491975,14.72999766469,4.26818923886198,0.754196371781492,25,0.000449605275844189,0.390741679810782,0.000708782202140546,300.0032959,300.0040588,8930.896484375,8949.73828125,50.3228073251207,18.892153559144,7.8163,0,0,0,4449,299.9588,8940.3173828125,,,,,,,,,,,,,,,,,17.047815,,,,,,300.00367735,,,,
,25626221.175,300.00335695,8880.66650390625,0.39065260004887,3.56499568016617E-5,1,0.999253354069792,40.0298881530762,2.00646085039153,14.72999766469,4.26725296589816,0.754386355992474,25,0.000481039663743828,0.390640587151283,0.000740150307077328,300.0029297,300.0037842,8870.990234375,8890.3427734375,50.3517275803322,18.8871948283399,7.82365,0,0,0,4449,299.9597,8880.66650390625,,,,,,,,,,,,,,,,,17.047815,,,,,,300.00335695,,,,
,25626223.225,300.00546265,8838.982421875,0.390606874906335,4.00497139547126E-5,1,0.999253354069792,40.0298881530762,2.00635195009021,14.72999766469,4.26656495221606,0.754073564738819,25,0.000464011218514328,0.390594849657723,0.000723093464561491,300.0050964,300.0058289,8828.61328125,8849.3515625,50.3532908373707,18.8915762244605,7.831,0,0,0,4449,299.96005,8838.982421875,,,,,,,,,,,,,,,,,15.941451,,,,,,300.00546265,,,,
,25626226.21,300.00531005,8779.8173828125,0.390505346620924,4.00808805577144E-5,1,0.999253354069792,40.0298881530762,2.00666264224826,14.72999766469,4.2660907996884,0.753960322332879,25,0.000461276529583819,0.390493327961464,0.000720292316084925,300.0048828,300.0057373,8770.189453125,8789.4453125,50.2360465594861,18.8907655008638,7.83585,0,0,0,4449,299.9618,8779.8173828125,,,,,,,,,,,,,,,,,17.047815,,,,,,300.00531005,,,,
,25626228.16,300.0055542,8741.0146484375,0.390319374688111,3.70357577496197E-5,1,0.999253354069792,40.0298881530762,1.99358600301584,14.72999766469,4.23770209718889,0.748045748711922,25,0.000380902358747507,0.390307411696876,0.000639800932078192,300.0055237,300.0055847,8731.046875,8750.982421875,50.269656585813,18.8880418199502,7.83585,0,0,0,4449,299.9598,8741.0146484375,,,,,,,,,,,,,,,,,15.941451,,,,,,300.0055542,,,,
,25626230.195,300.00628665,8699.9990234375,0.390230296350252,2.8922098661654E-5,1,0.999253354069792,40.0298881530762,1.99325132650125,14.72999766469,4.23601273906787,0.748002444682766,25,0.000403585258705254,0.39021831209667,0.000662426707507448,300.006012,300.0065613,8689.7392578125,8710.2587890625,50.1696081353515,18.8917643410662,7.831,0,0,0,4449,299.95895,8699.9990234375,,,,,,,,,,,,,,,,,16.679012,,,,,,300.00628665,,,,
,25626233.17,300.0052338,8640.55419921875,0.390149671750936,4.46594933064948E-5,1,0.999253354069792,40.0298881530762,1.99309509395152,14.72999766469,4.23473395285782,0.748287322901101,25,0.000449125543185131,0.390137671870854,0.000707915063933472,300.0048218,300.0056458,8629.9541015625,8651.154296875,50.3243705821592,18.8936273083453,7.831,0,0,0,4449,299.95865,8640.55419921875,,,,,,,,,,,,,,,,,17.047815,,,,,,300.0052338,,,,
,25626235.275,300.00535585,8597.861328125,0.390073614200882,3.21332978683968E-5,1,0.999253354069792,40.0298881530762,1.99315278437835,14.72999766469,4.2341307489903,0.747561580256521,25,0.000393719269789125,0.390061651545633,0.000652464052267618,300.0050659,300.0056458,8587.40625,8608.31640625,50.5182144549284,18.8910223818481,7.82365,0,0,0,4449,299.9565,8597.861328125,,,,,,,,,,,,,,,,,17.416636,,,,,,300.00535585,,,,
,25626238.23,300.0058746,8539.06103515625,0.389980412306638,3.6124839715703E-5,1,0.999253354069792,40.0298881530762,1.99298794963669,14.72999766469,4.23275203603082,0.747511289887945,25,0.000410878852634394,0.389968434748844,0.00066956343196005,300.0057678,300.0059814,8529.4208984375,8548.701171875,50.3188991825246,18.8936763528202,7.831,0,0,0,4449,299.9569,8539.06103515625,,,,,,,,,,,,,,,,,17.047815,,,,,,300.0058746,,,,
,25626241.15,300.00534055,8480.80810546875,0.389902560529857,3.69483659828802E-5,1,0.999253354069792,40.0298881530762,1.99307112637046,14.72999766469,4.23201925847067,0.747713242916798,25,0.000440402528180985,0.389890572062293,0.000699034156921126,300.0052795,300.0054016,8471.654296875,8489.9619140625,50.4048783196399,18.8865646958432,7.8285,0,0,0,4449,299.9598,8480.80810546875,,,,,,,,,,,,,,,,,15.941451,,,,,,300.00534055,,,,
,25626243.18,300.00637815,8440.74072265625,0.389831417393775,2.62112959328463E-5,1,0.999253354069792,40.0298881530762,1.99305582911881,14.72999766469,4.23129405820371,0.747126230464629,25,0.000399320319440127,0.389819445750845,0.000657909540819383,300.0061035,300.0066528,8431.173828125,8450.3076171875,50.3994069200053,18.890837031588,7.8285,0,0,0,4449,299.958,8440.74072265625,,,,,,,,,,,,,,,,,15.941451,,,,,,300.00637815,,,,
,25626246.165,300.0049896,8381.10205078125,0.389740991602529,3.58704195990157E-5,1,0.999253354069792,40.0298881530762,1.99313677985991,14.72999766469,4.23044902006883,0.747139648039088,25,0.000413753371714908,0.389729029133445,0.00067228590674355,300.004425,300.0055542,8371.0732421875,8391.130859375,50.3048298691784,18.8927155338335,7.83345,0,0,0,4449,299.9569,8381.10205078125,,,,,,,,,,,,,,,,,17.047815,,,,,,300.0049896,,,,
,25626248.15,300.0048523,8341.14404296875,0.389664673177868,2.73902670196388E-5,1,0.999253354069792,40.0298881530762,1.99320227927575,14.72999766469,4.22979134914673,0.746799876257899,25,0.00039369189572021,0.389652727687692,0.000652177001975368,300.0044861,300.0052185,8331.126953125,8351.1611328125,50.2571505295053,18.8884167625074,7.831,0,0,0,4449,299.95605,8341.14404296875,,,,,,,,,,,,,,,,,15.941451,,,,,,300.0048523,,,,
,25626251.19,300.00595095,8280.37451171875,0.389552057195639,3.60129808193158E-5,1,0.999253354069792,40.0298881530762,1.99314811935518,14.72999766469,4.22838725999514,0.746974065375654,25,0.000431287516897934,0.389540077123704,0.000689697552410441,300.0056763,300.0062256,8270.3212890625,8290.427734375,50.4056599481592,18.890852767424,7.8407,0,0,0,4449,299.95785,8280.37451171875,,,,,,,,,,,,,,,,,15.941451,,,,,,300.00595095,,,,
,25626253.135,300.006073,8241.6201171875,0.389494146582177,1.61522487671239E-5,1,0.999253354069792,40.0298881530762,1.99320922644061,14.72999766469,4.2278872117833,0.746857164739483,25,0.000428671975391648,0.389482168579442,0.000687043300601214,300.0060425,300.0061035,8231.6396484375,8251.6005859375,50.2634035576592,18.8900271278726,7.83345,0,0,0,4449,299.95985,8241.6201171875,,,,,,,,,,,,,,,,,15.941451,,,,,,300.006073,,,,
,25626256.165,300.0062561,8180.35205078125,0.389392194683352,2.72678304451919E-5,1,0.999253354069792,40.0298881530762,1.99297492513708,14.72999766469,4.22637176864375,0.746205215181343,25,0.000394222640979411,0.389380239913898,0.000652533110976678,300.0057678,300.0067444,8171.10107421875,8189.60302734375,50.3056114976976,18.894286272738,7.81875,0,0,0,4449,299.9568,8180.35205078125,,,,,,,,,,,,,,,,,17.047815,,,,,,300.0062561,,,,
,25626258.145,300.00601195,8141.39111328125,0.389337913752807,2.81396520387832E-5,1,0.999253354069792,40.0298881530762,1.99289896113478,14.72999766469,4.22563733680582,0.746026176550355,25,0.00038975377340135,0.389325966198599,0.000648031168903844,300.0056152,300.0064087,8131.6416015625,8151.140625,50.1508490508899,18.8965733234742,7.8261,0,0,0,4449,299.9557,8141.39111328125,,,,,,,,,,,,,,,,,15.941451,,,,,,300.00601195,,,,
,25626261.15,300.00569155,8081.4482421875,0.389209350115572,3.32532694260159E-5,1,0.999253354069792,40.0298881530762,1.99342294018122,14.72999766469,4.22522911269585,0.746381769555714,25,0.000427824084357252,0.389197384563089,0.000686019155485355,300.0050049,300.0063782,8071.224609375,8091.671875,50.3267154677169,18.8888016083215,7.82365,0,0,0,4449,299.9542,8081.4482421875,,,,,,,,,,,,,,,,,17.785473,,,,,,300.00569155,,,,
,25626263.175,300.00616455,8040.72412109375,0.389142977428501,3.34246622190352E-5,1,0.999253354069792,40.0298881530762,1.99339071630613,14.72999766469,4.22444994663495,0.746205356126684,25,0.00042428637027455,0.389131010552944,0.000682438537251818,300.0057983,300.0065308,8031.3271484375,8050.12109375,50.1969651335245,18.888010359723,7.82855,0,0,0,4449,299.9549,8040.72412109375,,,,,,,,,,,,,,,,,17.047815,,,,,,300.00616455,,,,
,25626266.165,300.0050049,7980.86645507812,0.389053550804236,2.75914713741595E-5,1,0.999253354069792,40.0298881530762,1.99313688903711,14.72999766469,4.22299819280083,0.745760260482921,25,0.000407330389084038,0.389041611179554,0.000665427393034502,300.0046997,300.0053101,7970.083984375,7991.64892578125,50.1594469646015,18.8939205843495,7.82855,0,0,0,4449,299.95385,7980.86645507812,,,,,,,,,,,,,,,,,17.047815,,,,,,300.0050049,,,,
,25626268.15,300.0051727,7941.07885742188,0.388947474309177,3.84195172626954E-5,1,0.999253354069792,40.0298881530762,1.99308695011074,14.72999766469,4.22167166642382,0.745961540591397,25,0.000446131446107609,0.38893551012048,0.00070415723367966,300.0049133,300.0054321,7930.84326171875,7951.314453125,50.3228073251207,18.8906359257036,7.84075,0,0,0,4449,299.9552,7941.07885742188,,,,,,,,,,,,,,,,,15.941451,,,,,,300.0051727,,,,
,25626271.155,300.00564575,7880.75927734375,0.388842949873728,2.95759074051402E-5,1,0.999253354069792,40.0298881530762,1.99298557414625,14.72999766469,4.22036102061277,0.745560758121406,25,0.000430889770642559,0.388830992914871,0.000688851628184623,300.0055847,300.0057068,7870.15869140625,7891.35986328125,50.3321868673515,18.8915716506472,7.82855,0,0,0,4449,299.95285,7880.75927734375,,,,,,,,,,,,,,,,,17.047815,,,,,,300.00564575,,,,
,25626273.125,300.00579835,7841.83447265625,0.388754207393841,3.21988077828384E-5,1,0.999253354069792,40.0298881530762,1.99321502404609,14.72999766469,4.21986957947642,0.745425880848566,25,0.000426494893956028,0.388742253947624,0.000684400986980125,300.0054932,300.0061035,7832.20654296875,7851.46240234375,50.3345317529092,18.887878535979,7.8359,0,0,0,4449,299.95155,7841.83447265625,,,,,,,,,,,,,,,,,15.941451,,,,,,300.00579835,,,,
,25626276.18,300.0049591,7780.84643554687,0.388646620780607,3.38086872106165E-5,1,0.999253354069792,40.0298881530762,1.99298685487948,14.72999766469,4.21824045396646,0.74514121336659,25,0.000426653087895161,0.388634680158836,0.000684489646463615,300.0045471,300.0053711,7771.0361328125,7790.65673828125,50.330623610313,18.8884294727431,7.8359,0,0,0,4449,299.9523,7780.84643554687,,,,,,,,,,,,,,,,,15.941451,,,,,,300.0049591,,,,
,25626278.12,300.00605775,7742.04321289063,0.388572297884256,4.17734061681972E-5,1,0.999253354069792,40.0298881530762,1.9931425803034,14.72999766469,4.21778880203188,0.74482242682305,25,0.000405215043589282,0.388560360451132,0.000663006749986572,300.0058899,300.0062256,7731.84375,7752.24267578125,50.2946686984284,18.8894983288561,7.8359,0,0,0,4449,299.95015,7742.04321289063,,,,,,,,,,,,,,,,,17.047815,,,,,,300.00605775,,,,
,25626281.13,300.0052795,7682.076171875,0.38844374109637,3.5497258893169E-5,1,0.999253354069792,40.0298881530762,1.99320448603868,14.72999766469,4.21644277026269,0.745029254722971,25,0.000444793859146659,0.388431790386188,0.000702499354939807,300.0050964,300.0054626,7671.86474609375,7692.28759765625,50.2688749572938,18.8865696979356,7.8334,0,0,0,4449,299.9524,7682.076171875,,,,,,,,,,,,,,,,,17.416636,,,,,,300.0052795,,,,
,25626283.155,300.0057526,7641.21875,0.388364544087477,2.94657237508528E-5,1,0.999253354069792,40.0298881530762,1.99309150112677,14.72999766469,4.21541509924521,0.744494657011167,25,0.000413161069222463,0.388352610871928,0.000670818368995054,300.0056763,300.0058289,7630.970703125,7651.466796875,50.3876824922169,18.8880014330592,7.82855,0,0,0,4449,299.95075,7641.21875,,,,,,,,,,,,,,,,,17.047815,,,,,,300.0057526,,,,
,25626286.13,300.005661,7581.84741210937,0.388250237240837,4.0358110174373E-5,1,0.999253354069792,40.0298881530762,1.99327479897948,14.72999766469,4.2145762829934,0.744158307739819,25,0.000396223078730946,0.388238319481421,0.000653808220760629,300.005249,300.006073,7571.8671875,7591.82763671875,50.1617918501592,18.8877560487624,7.82855,0,0,0,4449,299.9501,7581.84741210937,,,,,,,,,,,,,,,,,17.047815,,,,,,300.005661,,,,
,25626288.205,300.00506595,7540.138671875,0.388150969051207,2.23722163657458E-5,1,0.999253354069792,40.0298881530762,1.99293652068198,14.72999766469,4.21272943001292,0.744342907601388,25,0.000441755116561048,0.388139031291927,0.000699270379757225,300.0044556,300.0056763,7529.1494140625,7551.1279296875,50.2000916476015,18.8932405772698,7.82855,0,0,0,4449,299.95445,7540.138671875,,,,,,,,,,,,,,,,,17.785473,,,,,,300.00506595,,,,
,25626290.29,300.00482175,7498.515625,0.388055085758505,2.8676608033969E-5,1,0.999253354069792,40.0298881530762,1.99338032198038,14.72999766469,4.21263756119777,0.744011071816668,25,0.000413448453400825,0.388043172080187,0.000670905809748791,300.0045471,300.0050964,7488.37744140625,7508.65380859375,50.2602770435822,18.8839190037357,7.82855,0,0,0,4449,299.9514,7498.515625,,,,,,,,,,,,,,,,,15.941451,,,,,,300.00482175,,,,
,25626293.245,300.00550845,7439.7275390625,0.387931335341677,2.9692816105829E-5,1,0.999253354069792,40.0298881530762,1.99325479283772,14.72999766469,4.21101971314136,0.743850326234871,25,0.000424484623259522,0.387919410176586,0.000681857530822069,300.005127,300.0058899,7427.9599609375,7451.4951171875,50.3071747547361,18.8885521898861,7.84075,0,0,0,4449,299.9558,7439.7275390625,,,,,,,,,,,,,,,,,17.047815,,,,,,300.00550845,,,,
,25626296.125,300.00505065,7381.8876953125,0.387809971691818,2.47486985501238E-5,1,0.999253354069792,40.0298881530762,1.9932745216191,14.72999766469,4.20982846640694,0.74313268215061,25,0.000379034741607601,0.387798085242228,0.000636333469220118,300.0049133,300.005188,7371.5302734375,7392.2451171875,50.1227104241976,18.887912695644,7.84075,0,0,0,4449,299.9533,7381.8876953125,,,,,,,,,,,,,,,,,15.941451,,,,,,300.00505065,,,,
,25626298.115,300.0037079,7342.30688476563,0.387694828352923,3.17844143378823E-5,1,0.999253354069792,40.0298881530762,1.99328856784008,14.72999766469,4.20855604236084,0.743207460403394,25,0.000405666207234256,0.387682943223869,0.000662890086128186,300.003479,300.0039368,7332.65478515625,7351.958984375,50.3063931262169,18.8869651308051,7.8212,0,0,0,4449,299.95265,7342.30688476563,,,,,,,,,,,,,,,,,17.047815,,,,,,300.0037079,,,,
,25626301.135,300.0039825,7281.9501953125,0.387595555991379,3.0399153833143E-5,1,0.999253354069792,40.0298881530762,1.99322427137365,14.72999766469,4.20734980246697,0.742988886404511,25,0.000405065380851697,0.387583670984263,0.000662223749541891,300.00354,300.004425,7271.5322265625,7292.3681640625,50.1164573960438,18.888877729826,7.82855,0,0,0,4449,299.9548,7281.9501953125,,,,,,,,,,,,,,,,,17.047815,,,,,,300.0039825,,,,
,25626303.21,300.004303,7240.22973632813,0.387446214911522,2.67063692796582E-5,1,0.999253354069792,40.0298881530762,1.99342143604326,14.72999766469,4.20608914736849,0.742980764604171,25,0.000424063789145361,0.387434317405247,0.000681129211313623,300.0041199,300.0044861,7230.37109375,7250.08837890625,50.3736131788707,18.8859338058813,7.8212,0,0,0,4449,299.9499,7240.22973632813,,,,,,,,,,,,,,,,,17.047815,,,,,,300.004303,,,,
,25626306.18,300.0037689,7181.00463867187,0.3873220494854,3.57726051835852E-5,1,0.999253354069792,40.0298881530762,1.99335176058901,14.72999766469,4.20455431586163,0.742984077096718,25,0.000448443474402041,0.387310145807649,0.000705425522894933,300.0036926,300.0038452,7171.2431640625,7190.76611328125,50.0492373433899,18.8864523524976,7.82855,0,0,0,4449,299.9526,7181.00463867187,,,,,,,,,,,,,,,,,17.047815,,,,,,300.0037689,,,,
,25626308.115,300.00354005,7142.39599609375,0.387221732012405,3.4544521754743E-5,1,0.999253354069792,40.0298881530762,1.99337038158919,14.72999766469,4.20355943550659,0.742475738820288,25,0.000418622575515248,0.387209853837125,0.000675538641007475,300.0032959,300.0037842,7132.00244140625,7152.78955078125,50.1860223342553,18.8856880082151,7.83585,0,0,0,4449,299.9545,7142.39599609375,,,,,,,,,,,,,,,,,15.941451,,,,,,300.00354005,,,,
,25626311.14,300.0039215,7081.22509765625,0.387058171180424,3.4231605412901E-5,1,0.999253354069792,40.0298881530762,1.9933775004226,14.72999766469,4.2018007972056,0.742149477240351,25,0.00041704407911103,0.38704629401351,0.000673856839230224,300.0038452,300.0039978,7072.046875,7090.4033203125,50.198528390563,18.8841477304983,7.8334,0,0,0,4449,299.9519,7081.22509765625,,,,,,,,,,,,,,,,,15.941451,,,,,,300.0039215,,,,
,25626313.19,300.0041046,7040.73193359375,0.386963061367694,2.44620602633912E-5,1,0.999253354069792,40.0298881530762,1.99343412803682,14.72999766469,4.20086851732705,0.742064996089476,25,0.000424104596099807,0.386951180250081,0.000680853736970664,300.00354,300.0046692,7029.353515625,7052.1103515625,50.1383429945822,18.8838879231299,7.84075,0,0,0,4449,299.95385,7040.73193359375,,,,,,,,,,,,,,,,,17.047815,,,,,,300.0041046,,,,
,25626316.09,300.00335695,6982.66162109375,0.386820262480087,3.28968827567473E-5,1,0.999253354069792,40.0298881530762,1.99343584936263,14.72999766469,4.19934517180782,0.741658876378592,25,0.000411703415351274,0.386808402224866,0.000668362524199352,300.0030823,300.0036316,6972.46240234375,6992.86083984375,50.1078594823322,18.8881079138233,7.8334,0,0,0,4449,299.95195,6982.66162109375,,,,,,,,,,,,,,,,,15.941451,,,,,,300.00335695,,,,
,25626318.11,300.00338745,6941.92553710937,0.386696335056056,3.00185536466937E-5,1,0.999253354069792,40.0298881530762,1.99336829725573,14.72999766469,4.19785567252076,0.741445000732291,25,0.000415964770919158,0.386684475248823,0.000672542395571924,300.0031433,300.0036316,6931.7626953125,6952.08837890625,50.2383914450438,18.8833002825615,7.8407,0,0,0,4449,299.95275,6941.92553710937,,,,,,,,,,,,,,,,,17.047815,,,,,,300.00338745,,,,
,25626321.155,300.00260925,6881.49682617187,0.386582084024607,3.86658421104764E-5,1,0.999253354069792,40.0298881530762,1.99343899101264,14.72999766469,4.19675625157211,0.741258293563903,25,0.000416508814232691,0.386570236285509,0.00067301165531351,300.0022583,300.0029602,6871.7353515625,6891.25830078125,50.2469893587553,18.8879484616017,7.8383,0,0,0,4449,299.9542,6881.49682617187,,,,,,,,,,,,,,,,,15.941451,,,,,,300.00260925,,,,
,25626323.085,300.00279235,6843.15551757812,0.386400322804086,2.70375342643957E-5,1,0.999253354069792,40.0298881530762,1.9934497231235,14.72999766469,4.19477224587119,0.741097723516405,25,0.000433269544978641,0.386388466974735,0.000689654220953683,300.0024414,300.0031433,6833.39404296875,6852.9169921875,50.2321384168899,18.8868072325945,7.83095,0,0,0,4449,299.95285,6843.15551757812,,,,,,,,,,,,,,,,,17.047815,,,,,,300.00279235,,,,
,25626326.085,300.0017853,6782.9697265625,0.386245120778483,3.56718407897509E-5,1,0.999253354069792,40.0298881530762,1.99339606824431,14.72999766469,4.19301660169409,0.740571331762763,25,0.000413778765248579,0.386233294101553,0.000670063182843293,300.0013428,300.0022278,6772.904296875,6793.03515625,50.096916683063,18.8891690937023,7.831,0,0,0,4449,299.9532,6782.9697265625,,,,,,,,,,,,,,,,,17.047815,,,,,,300.0017853,,,,
,25626328.135,300.0014496,6742.22119140625,0.386115088654843,2.31703244241046E-5,1,0.999253354069792,40.0298881530762,1.99324543998041,14.72999766469,4.19130212323911,0.740272351718136,25,0.000413979570139834,0.386103269455863,0.000670179884195697,300.000824,300.0020752,6732.2529296875,6752.189453125,50.2438628446784,18.890042158071,7.8383,0,0,0,4449,299.9527,6742.22119140625,,,,,,,,,,,,,,,,,17.416636,,,,,,300.0014496,,,,
,25626331.125,300.00154115,6682.41259765625,0.385950030140703,3.63847339558727E-5,1,0.999253354069792,40.0298881530762,1.99334473177899,14.72999766469,4.18976429325933,0.739679168553337,25,0.00038507498791092,0.385938233884342,0.000641167774844979,300.0009766,300.0021057,6673.05224609375,6691.77294921875,50.1422511371784,18.8898840401964,7.8261,0,0,0,4449,299.954,6682.41259765625,,,,,,,,,,,,,,,,,15.572695,,,,,,300.00154115,,,,
,25626333.105,300.00143435,6642.63696289063,0.385809072116156,3.15877040366068E-5,1,0.999253354069792,40.0298881530762,1.99322127736342,14.72999766469,4.18791214681929,0.739789329670232,25,0.000423986442039136,0.385797255324503,0.000679986463436872,300.0013123,300.0015564,6632.27978515625,6652.994140625,50.1617918501592,18.8893671398909,7.8407,0,0,0,4449,299.9537,6642.63696289063,,,,,,,,,,,,,,,,,15.941451,,,,,,300.00143435,,,,
,25626336.095,300.0018921,6582.8154296875,0.385637003955957,2.23804984504534E-5,1,0.999253354069792,40.0298881530762,1.99327395794352,14.72999766469,4.18610903288257,0.739710805675518,25,0.000445235957183029,0.385625172765294,0.000701122283525732,300.0018616,300.0019226,6572.591796875,6593.0390625,50.2219772461399,18.8898340924264,7.8383,0,0,0,4449,299.955,6582.8154296875,,,,,,,,,,,,,,,,,15.941451,,,,,,300.0018921,,,,
,25626338.075,300.00216675,6543.24658203125,0.385506094741091,3.63875316162254E-5,1,0.999253354069792,40.0298881530762,1.99319409311055,14.72999766469,4.18458239890703,0.739121269300706,25,0.000416514631348955,0.385494283069068,0.000672317717944015,300.0019836,300.0023499,6533.01123046875,6553.48193359375,50.1563204505245,18.8911267148844,7.8334,0,0,0,4449,299.95385,6543.24658203125,,,,,,,,,,,,,,,,,15.941451,,,,,,300.00216675,,,,
,25626341.11,300.0022583,6482.48950195313,0.385293372324229,2.68094585990491E-5,1,0.999253354069792,40.0298881530762,1.99317870103747,14.72999766469,4.18223622949669,0.738743762342264,25,0.000419579643692664,0.385281563787587,0.000675242889543658,300.0018005,300.0027161,6473.10498046875,6491.8740234375,50.2016549046399,18.8881506656687,7.8334,0,0,0,4449,299.9549,6482.48950195313,,,,,,,,,,,,,,,,,15.941451,,,,,,300.0022583,,,,
,25626343.145,300.0022888,6442.14233398438,0.385161417317119,2.80004401337035E-5,1,0.999253354069792,40.0298881530762,1.99329941513866,14.72999766469,4.18100980559158,0.738736962193182,25,0.000438178384648186,0.385149599781043,0.000693756258335129,300.0016174,300.0029602,6432.3564453125,6451.92822265625,50.168044878313,18.8869978883172,7.84315,0,0,0,4449,299.9538,6442.14233398438,,,,,,,,,,,,,,,,,17.047815,,,,,,300.0022888,,,,
,25626346.095,300.0014343,6382.92895507812,0.384974510435103,3.30320670457379E-5,1,0.999253354069792,40.0298881530762,1.99319867371657,14.72999766469,4.17883140628616,0.738046815879598,25,0.000410692910641823,0.384962726422538,0.00066615044758108,300.0012512,300.0016174,6373.20361328125,6392.654296875,50.2579321580245,18.8908552915631,7.8261,0,0,0,4449,299.95335,6382.92895507812,,,,,,,,,,,,,,,,,17.047815,,,,,,300.0014343,,,,
,25626348.07,300.00202945,6343.27490234375,0.384825167707144,3.59500261448011E-5,1,0.999253354069792,40.0298881530762,1.99331285483007,14.72999766469,4.17739982235838,0.738021751749511,25,0.000430880893888391,0.384813367771678,0.000686239407163839,300.0018616,300.0021973,6333.45263671875,6353.09716796875,50.3384398955053,18.8904872983611,7.8334,0,0,0,4449,299.95425,6343.27490234375,,,,,,,,,,,,,,,,,15.941451,,,,,,300.00202945,,,,
,25626351.06,300.0029755,6283.58764648438,0.384627483163759,3.49058578111482E-5,1,0.999253354069792,40.0298881530762,1.99337903130221,14.72999766469,4.17543139617849,0.73740764311039,25,0.000406866890212786,0.384615694072345,0.000662094909251089,300.0028687,300.0030823,6273.59521484375,6293.580078125,50.157883707563,18.8916326775074,7.8261,0,0,0,4449,299.95665,6283.58764648438,,,,,,,,,,,,,,,,,17.047815,,,,,,300.0029755,,,,
,25626353.085,300.0027313,6243.20385742188,0.384481660860659,2.44682257784894E-5,1,0.999253354069792,40.0298881530762,1.9933152131961,14.72999766469,4.17376598899673,0.736848629984863,25,0.000383049842314475,0.384469894863034,0.000638180919262055,300.0017395,300.0037231,6233.2109375,6253.19677734375,50.3048298691784,18.8927384882162,7.8334,0,0,0,4449,299.95915,6243.20385742188,,,,,,,,,,,,,,,,,17.047815,,,,,,300.0027313,,,,
,25626356.11,300.0012207,6182.36157226563,0.384246791007202,3.07024303737834E-5,1,0.999253354069792,40.0298881530762,1.99306921269085,14.72999766469,4.17065663643015,0.736702845528727,25,0.000418829851856676,0.384235025366944,0.000673809394252426,300.0007019,300.0017395,6173.6455078125,6191.07763671875,50.2165058465053,18.8913156915408,7.83585,0,0,0,4449,299.95625,6182.36157226563,,,,,,,,,,,,,,,,,15.941451,,,,,,300.0012207,,,,
,25626358.095,300.00154115,6143.18139648438,0.384104698439222,2.74862343384567E-5,1,0.999253354069792,40.0298881530762,1.99307005565302,14.72999766469,4.169106687517,0.73648369224585,25,0.000423552577445292,0.384092929903677,0.000678440809411995,300.0010376,300.0020447,6133.62646484375,6152.736328125,50.3032666121399,18.8902751109688,7.83585,0,0,0,4449,299.9547,6143.18139648438,,,,,,,,,,,,,,,,,17.047815,,,,,,300.00154115,,,,
,25626361.095,300.0010681,6082.80126953125,0.383827551634835,3.61965807689955E-5,1,0.999253354069792,40.0298881530762,1.99331586614583,14.72999766469,4.16654279010857,0.736301659337275,25,0.000447444013774297,0.383815780846118,0.000702149584306153,300.0010376,300.0010986,6073.59912109375,6092.00341796875,50.300140098063,18.8899253036531,7.8456,0,0,0,4449,299.95515,6082.80126953125,,,,,,,,,,,,,,,,,17.047815,,,,,,300.0010681,,,,
,25626363.085,300.000824,6042.85546875,0.383682717960291,1.90337899299989E-5,1,0.999253354069792,40.0298881530762,1.99319797691398,14.72999766469,4.16481280495638,0.735542104680999,25,0.000406730920446509,0.383670981349252,0.000661341634255438,300.0003357,300.0013123,6032.8994140625,6052.8115234375,50.2555872724669,18.8905850759142,7.83585,0,0,0,4449,299.9567,6042.85546875,,,,,,,,,,,,,,,,,15.941451,,,,,,300.000824,,,,
,25626366.08,299.99967955,5983.28930664062,0.383459906142482,3.64961227166397E-5,1,0.999253354069792,40.0298881530762,1.99330699582049,14.72999766469,4.16264444001392,0.734966344836838,25,0.000389263433103848,0.383448200414902,0.000643733874316393,299.9988098,300.0005493,5973.74658203125,5992.83203125,50.1649183642361,18.8905666571605,7.8456,0,0,0,4449,299.95205,5983.28930664062,,,,,,,,,,,,,,,,,17.047815,,,,,,299.99967955,,,,
,25626368.085,300.00016785,5943.28295898438,0.383244481920219,3.56757125565413E-5,1,0.999253354069792,40.0298881530762,1.99358159570699,14.72999766469,4.16080915567778,0.734898516874368,25,0.000411931818057967,0.383232762039523,0.000666257285270703,299.9997253,300.0006104,5933.29052734375,5953.275390625,50.1461592797745,18.8828871860223,7.831,0,0,0,4449,299.95495,5943.28295898438,,,,,,,,,,,,,,,,,15.941451,,,,,,300.00016785,,,,
,25626371.055,300.0007019,5883.70458984375,0.383000479035189,3.03732705280143E-5,1,0.999253354069792,40.0298881530762,1.99337376827958,14.72999766469,4.15773705261932,0.734410374124604,25,0.000416528644660622,0.382988756635609,0.00067069826152771,300.0002441,300.0011597,5874.11328125,5893.2958984375,50.2712198428515,18.8858031845187,7.8383,0,0,0,4449,299.9511,5883.70458984375,,,,,,,,,,,,,,,,,17.047815,,,,,,300.0007019,,,,
,25626373.09,300.00128175,5843.35766601562,0.382829751011172,3.69863171975243E-5,1,0.999253354069792,40.0298881530762,1.9933017327862,14.72999766469,4.15574905192908,0.734007735928952,25,0.000411742608589233,0.382818030070446,0.000665800197511716,300.0010071,300.0015564,5832.5869140625,5854.12841796875,50.3329684958707,18.8880923511944,7.8383,0,0,0,4449,299.95155,5843.35766601562,,,,,,,,,,,,,,,,,17.785473,,,,,,300.00128175,,,,
,25626376.08,300.00109865,5783.341796875,0.382561185396424,3.57710213994221E-5,1,0.999253354069792,40.0298881530762,1.99322617485991,14.72999766469,4.15267952490857,0.733488795740261,25,0.000413525303570776,0.382549473210592,0.000667406926390536,300.0009766,300.0012207,5773.361328125,5793.322265625,50.2204139891015,18.8920117600073,7.83585,0,0,0,4449,299.9516,5783.341796875,,,,,,,,,,,,,,,,,17.047815,,,,,,300.00109865,,,,
,25626378.12,300.0011444,5742.80078125,0.38237711822719,2.80910692101507E-5,1,0.999253354069792,40.0298881530762,1.99322512441081,14.72999766469,4.15062780664792,0.733429424619207,25,0.000440397362286153,0.382365393158857,0.000694156265904772,300.0005493,300.0017395,5732.63818359375,5752.96337890625,50.2954503269476,18.891214432398,7.8456,0,0,0,4449,299.95295,5742.80078125,,,,,,,,,,,,,,,,,17.047815,,,,,,300.0011444,,,,
,25626395.94,299.9866638,5385.939453125,,,2,,,,14.7099968129396,,,,,,,299.9866638,299.9866638,5385.939453125,5385.939453125,,,,,,,4449,299.9588,5385.939453125,,,,,,,,,,,,,,,,,15.941451,,,,,,299.9866638,,,,
,25626408.8,299.9715576,5129.18530273438,0.379232919901756,3.92279853732308E-5,1,0.999253354069792,40.0298881530762,2.00666405060902,14.6899973601103,4.14312148843051,0.731229598870112,25,0.000359239808894326,0.379221681588928,0.000610920839899083,299.9715576,299.9715576,5127.49560546875,5130.875,50.0601801426591,18.8925019450216,7.8432,0,0,0,4449,299.9709,5129.18530273438,,,,,,,,,,,,,,,,,17.047815,,,,,,299.9715576,,,,
,25626410.375,299.9714661,5097.60327148438,0.378961680962373,3.80424156160882E-5,1,0.999253354069792,40.0298881530762,2.00677842807981,14.6899973601103,4.14032256071015,0.73109191637262,25,0.000390610646209434,0.378950430816922,0.000642109969484199,299.9709473,299.9719849,5088.765625,5106.44091796875,50.0468924578322,18.8905443844397,7.8505,0,0,0,4449,299.9729,5097.60327148438,,,,,,,,,,,,,,,,,17.785473,,,,,,299.9714661,,,,
,25626413.275,299.97050475,5039.65405273438,0.378581660006893,3.36758852357248E-5,1,0.999253354069792,40.0298881530762,2.00684245547843,14.6899973601103,4.13630502862731,0.730333071112652,25,0.000385831806543707,0.378570435130416,0.000637078349874997,299.9703674,299.9706421,5031.6552734375,5047.65283203125,50.1774244205438,18.8928272104389,7.8432,0,0,0,4449,299.97585,5039.65405273438,,,,,,,,,,,,,,,,,15.941451,,,,,,299.97050475,,,,
,25626416.06,299.9717407,4984.0751953125,0.378233702343287,3.7054541157583E-5,1,0.999253354069792,40.0298881530762,2.00696849033281,14.6899973601103,4.1328204797416,0.72930745525539,25,0.000349060856319867,0.378222498260368,0.000600072577476714,299.9715271,299.9719543,4973.3046875,4994.845703125,50.0711229419284,18.8922522677958,7.85295,0,0,0,4449,299.98295,4984.0751953125,,,,,,,,,,,,,,,,,17.047815,,,,,,299.9717407,,,,
,25626418.275,299.97450255,4939.48559570313,0.37787024302643,2.89526637601662E-5,1,0.999253354069792,40.0298881530762,2.00684328666136,14.6899973601103,4.12861149573387,0.728515729989848,25,0.000344377648448967,0.377859020979923,0.000595148736116013,299.9741211,299.974884,4928.107421875,4950.86376953125,50.1539755649668,18.8912147243175,7.8505,0,0,0,4449,299.98415,4939.48559570313,,,,,,,,,,,,,,,,,15.941451,,,,,,299.97450255,,,,
,25626421.235,299.9752655,4880.30883789063,0.377449370624981,3.9579697635528E-5,1,0.999253354069792,40.0298881530762,2.00690674280784,14.6899973601103,4.12409037536149,0.727993508982173,25,0.000368458498406214,0.377438136729319,0.000618942975447408,299.974762,299.975769,4870.14599609375,4890.4716796875,50.2039997901976,18.8890138649143,7.8481,0,0,0,4449,299.99305,4880.30883789063,,,,,,,,,,,,,,,,,17.047815,,,,,,299.9752655,,,,
,25626423.15,299.97668455,4842.3447265625,0.377157718360924,3.22284134076253E-5,1,0.999253354069792,40.0298881530762,2.00688798745793,14.6899973601103,4.12088152094209,0.727340740164967,25,0.000360508355513807,0.377146481813371,0.000610801995873108,299.9765625,299.9768066,4832.169921875,4852.51953125,50.1313083379091,18.8934722737676,7.8432,0,0,0,4449,299.99195,4842.3447265625,,,,,,,,,,,,,,,,,17.047815,,,,,,299.97668455,,,,
,25626426.16,299.97824095,4781.93969726562,0.376747474858808,3.16765810068056E-5,1,0.999253354069792,40.0298881530762,2.0072144838628,14.6899973601103,4.11715911245427,0.725969173179324,25,0.000296705801743492,0.376736275135199,0.000546726191862821,299.9776611,299.9788208,4770.5859375,4793.29345703125,50.1242736812361,18.8908059003877,7.8432,0,0,0,4449,299.9971,4781.93969726562,,,,,,,,,,,,,,,,,15.941451,,,,,,299.97824095,,,,
,25626428.075,299.9808655,4743.91455078125,0.376366426053773,3.5182147958769E-5,1,0.999253354069792,40.0298881530762,2.00717096390812,14.6899973601103,4.11280509907446,0.725815241375262,25,0.000350881570467704,0.376355171754769,0.000600646006189818,299.9808655,299.9808655,4734.9189453125,4752.91015625,50.208689561313,18.8912220212272,7.8554,0,0,0,4449,300,4743.91455078125,,,,,,,,,,,,,,,,,17.047815,,,,,,299.9808655,,,,
,25626431.055,299.9820099,4683.5341796875,0.375923025897342,2.4586364779797E-5,1,0.999253354069792,40.0298881530762,2.00689964813297,14.6899973601103,4.10740016972263,0.725037700265764,25,0.000366114835106619,0.37591176129035,0.000615586395082971,299.9816284,299.9823914,4673.72412109375,4693.34423828125,50.3149910399284,18.8924374672999,7.8432,0,0,0,4449,300.0004,4683.5341796875,,,,,,,,,,,,,,,,,17.047815,,,,,,299.9820099,,,,
,25626433.025,299.9825897,4644.81616210937,0.375514968600037,3.43172515589361E-5,1,0.999253354069792,40.0298881530762,2.0069471692866,14.6899973601103,4.10303007848274,0.724290639872654,25,0.000367876821891132,0.375503708056806,0.000617079095175356,299.9821472,299.9830322,4634.8720703125,4654.76025390625,50.2172874750245,18.8887916222133,7.8554,0,0,0,4449,300.00025,4644.81616210937,,,,,,,,,,,,,,,,,17.047815,,,,,,299.9825897,,,,
,25626436.18,299.98548885,4581.822265625,0.375026338913114,3.75825771447797E-5,1,0.999253354069792,40.0298881530762,2.00694921268018,14.6899973601103,4.09773546298968,0.723116732024045,25,0.000346161207449299,0.375015074206699,0.000595039998747262,299.985321,299.9856567,4571.02734375,4592.6171875,50.0805024841591,18.8911906422671,7.8432,0,0,0,4449,300.0024,4581.822265625,,,,,,,,,,,,,,,,,15.941451,,,,,,299.98548885,,,,
,25626438.28,299.98596195,4539.6396484375,0.374676332181362,3.37905824978265E-5,1,0.999253354069792,40.0298881530762,2.00700726367923,14.6899973601103,4.09398892395703,0.722661317389141,25,0.000364093076232058,0.374665060127505,0.000612743252720989,299.9856873,299.9862366,4530.2548828125,4549.0244140625,50.2063446757553,18.8889383882718,7.8505,0,0,0,4449,299.9997,4539.6396484375,,,,,,,,,,,,,,,,,15.941451,,,,,,299.98596195,,,,
,25626441.155,299.98780825,4482.20092773438,0.3741212726177,3.80558735374441E-5,1,0.999253354069792,40.0298881530762,2.00695517247343,14.6899973601103,4.08785975966558,0.72136078530959,25,0.000344145767694433,0.374110008917277,0.000592431751847346,299.9874268,299.9881897,4472.609375,4491.79248046875,50.2165058465053,18.8899849757699,7.8505,0,0,0,4449,299.99815,4482.20092773438,,,,,,,,,,,,,,,,,15.941451,,,,,,299.98780825,,,,
,25626443.055,299.9886322,4444.23681640625,0.373780715501575,3.34447820964024E-5,1,0.999253354069792,40.0298881530762,2.00696542614949,14.6899973601103,4.08419668971087,0.720489648255379,25,0.000323881580027825,0.373769465593616,0.000571946358544401,299.9885864,299.988678,4435.046875,4453.4267578125,50.2751279854476,18.8927534147985,7.8432,0,0,0,4449,299.99525,4444.23681640625,,,,,,,,,,,,,,,,,15.572695,,,,,,299.9886322,,,,
,25626446.02,299.98960875,4385.03540039063,0.373180733902064,3.77625114950825E-5,1,0.999253354069792,40.0298881530762,2.00683086072857,14.6899973601103,4.0773463062954,0.719479406396887,25,0.000340951929787585,0.373169478898346,0.000588622981562618,299.9887695,299.990448,4374.2646484375,4395.80615234375,49.9835805477745,18.8936257844085,7.8432,0,0,0,4449,299.99235,4385.03540039063,,,,,,,,,,,,,,,,,17.047815,,,,,,299.98960875,,,,
,25626448.02,299.9912872,4344.88330078125,0.372792639794831,2.86511376197333E-5,1,0.999253354069792,40.0298881530762,2.00710304529336,14.6899973601103,4.07366906551428,0.718615909534067,25,0.000321546198551187,0.372781389878988,0.000568963874278112,299.9901733,299.9924011,4333.8818359375,4355.884765625,50.1266185667938,18.8941011236956,7.8432,0,0,0,4449,299.9901,4344.88330078125,,,,,,,,,,,,,,,,,17.047815,,,,,,299.9912872,,,,
,25626451.015,299.9929504,4284.90380859375,0.372105732359292,3.44587698377823E-5,1,0.999253354069792,40.0298881530762,2.00672747475428,14.6899973601103,4.06533463586895,0.717748435727732,25,0.000374450470658372,0.372094448168178,0.000621419152068925,299.9920959,299.9938049,4274.31591796875,4295.49169921875,50.1203655386399,18.8962477535273,7.8456,0,0,0,4449,299.9836,4284.90380859375,,,,,,,,,,,,,,,,,17.047815,,,,,,299.9929504,,,,
,25626453.14,299.99346925,4242.57543945313,0.37168020822156,2.98191924993088E-5,1,0.999253354069792,40.0298881530762,2.00685603807732,14.6899973601103,4.06100207105764,0.716581752621442,25,0.000338360969077854,0.371668954595921,0.000585050193033014,299.9933167,299.9936218,4233.591796875,4251.55908203125,50.5408816819861,18.8935398460649,7.8554,0,0,0,4449,299.9832,4242.57543945313,,,,,,,,,,,,,,,,,17.047815,,,,,,299.99346925,,,,
,25626456.095,299.9946289,4183.30126953125,0.371025474422451,3.62265276219582E-5,1,0.999253354069792,40.0298881530762,2.00659082000539,14.6899973601103,4.05331418129891,0.715361830334498,25,0.000349891061322941,0.371014219225025,0.00059614898620105,299.9944763,299.9947815,4174.77978515625,4191.82275390625,50.0953534260245,18.8973243889148,7.85785,0,0,0,4449,299.98165,4183.30126953125,,,,,,,,,,,,,,,,,17.416636,,,,,,299.9946289,,,,
,25626458.055,299.99583435,4144.40087890625,0.370575513947331,3.50981084797679E-5,1,0.999253354069792,40.0298881530762,2.00689054849928,14.6899973601103,4.04895081527778,0.714733588965489,25,0.000362052964553267,0.370564250223792,0.000608015228981191,299.9955139,299.9961548,4134.3720703125,4154.4296875,50.1813325631399,18.892655872784,7.8554,0,0,0,4449,299.9796,4144.40087890625,,,,,,,,,,,,,,,,,17.416636,,,,,,299.99583435,,,,
,25626461.015,299.99650575,4085.47900390625,0.369861768479743,3.59917333656006E-5,1,0.999253354069792,40.0298881530762,2.00687420344265,14.6899973601103,4.04114624271722,0.713206936668848,25,0.000348130109135864,0.36985052738886,0.000593622623993667,299.9961853,299.9968262,4075.75390625,4095.2041015625,50.0390761726399,18.8938569654984,7.8554,0,0,0,4449,299.97805,4085.47900390625,,,,,,,,,,,,,,,,,17.416636,,,,,,299.99650575,,,,
,25626463.005,299.9982147,4045.39965820313,0.369363455200258,2.76383524629294E-5,1,0.999253354069792,40.0298881530762,2.00648016120757,14.6899973601103,4.03492267361055,0.712244835669265,25,0.00035975448671495,0.369352201728991,0.000604920285043157,299.9979248,299.9985046,4035.61376953125,4055.185546875,50.1844590772169,18.9019879699112,7.8407,0,0,0,4449,299.97495,4045.39965820313,,,,,,,,,,,,,,,,,17.047815,,,,,,299.9982147,,,,
,25626466.055,299.9992218,3984.38708496094,0.368594097424661,3.87295081238628E-5,1,0.999253354069792,40.0298881530762,2.00661844558262,14.6899973601103,4.02675792598648,0.710949044734616,25,0.00037191462034701,0.368582847398517,0.000616571509126789,299.9992065,299.9992371,3973.61669921875,3995.15747070313,50.2383914450438,18.898031151949,7.84805,0,0,0,4449,299.97495,3984.38708496094,,,,,,,,,,,,,,,,,17.047815,,,,,,299.9992218,,,,
,25626468.025,300.00013735,3944.84252929687,0.368099429725744,4.16605991246442E-5,1,0.999253354069792,40.0298881530762,2.006709138656,14.6899973601103,4.02155076246418,0.709890365949703,25,0.000359046960642324,0.368088192668321,0.000603377448598279,299.999939,300.0003357,3934.91088867188,3954.77416992188,50.1836774486976,18.8985963072284,7.8554,0,0,0,4449,299.97475,3944.84252929687,,,,,,,,,,,,,,,,,17.047815,,,,,,300.00013735,,,,
,25626470.98,300.0006714,3885.64123535156,0.36727985195499,3.69090443001135E-5,1,0.999253354069792,40.0298881530762,2.006718788391,14.6899973601103,4.01264286134901,0.708154622283891,25,0.00034374639172036,0.367268643143641,0.000587538407764312,300.0001526,300.0011902,3875.6123046875,3895.67016601562,50.1844590772169,18.8962588994852,7.85295,0,0,0,4449,299.9716,3885.64123535156,,,,,,,,,,,,,,,,,17.785473,,,,,,300.0006714,,,,
,25626473,300.0007324,3846.21801757812,0.366778056528622,0.000303479035501079,1,0.999253354069792,40.0298881530762,2.00666275631301,14.6899973601103,4.00685770678032,0.708286090252518,25,0.000445573288566288,0.366766794130202,0.000689032657111822,300.0003967,300.0010681,3834.76684570313,3857.66918945313,50.1289634523515,18.8988158453501,7.84805,0,0,0,4449,299.9694,3846.21801757812,,,,,,,,,,,,,,,,,17.047815,,,,,,300.0007324,,,,
,25626475.975,300.0015869,3785.80114746094,0.365870615750006,4.56804554286185E-5,1,0.999253354069792,40.0298881530762,2.00659594911587,14.6899973601103,3.99697495357225,0.705613664714617,25,0.00036231733168694,0.365859426040486,0.000605179572024804,300.0014038,300.00177,3775.46826171875,3796.13403320313,50.3149910399284,18.8961967201116,7.84805,0,0,0,4449,299.9687,3785.80114746094,,,,,,,,,,,,,,,,,15.941451,,,,,,300.0015869,,,,
,25626477.985,300.00209045,3745.64880371094,0.365251901638392,1.82068202939584E-5,1,0.999253354069792,40.0298881530762,2.00673195551679,14.6899973601103,3.99052291452635,0.704184894837392,25,0.000335985013894507,0.365240742330492,0.000578437652548332,300.0019836,300.0021973,3736.05737304687,3755.240234375,50.1789876775822,18.8976303840557,7.8603,0,0,0,4449,299.9698,3745.64880371094,,,,,,,,,,,,,,,,,17.047815,,,,,,300.00209045,,,,
,25626480.99,300.00230405,3684.85485839844,0.364477637635882,3.92770776977828E-5,1,0.999253354069792,40.0298881530762,2.00682807343827,14.6899973601103,3.98224086005035,0.702751256617028,25,0.000337742848065433,0.364466497819876,0.000579683309887081,300.0016174,300.0029907,3674.42456054687,3695.28515625,50.2743463569284,18.894507379455,7.8603,0,0,0,4449,299.97005,3684.85485839844,,,,,,,,,,,,,,,,,17.047815,,,,,,300.00230405,,,,
,25626483.04,300.00279235,3644.49584960937,0.363710526425198,2.58337657542203E-5,1,0.999253354069792,40.0298881530762,2.00666676117968,14.6899973601103,3.97356441347153,0.701164028066185,25,0.000332051836315591,0.363699407840833,0.000573484851156676,300.0023804,300.0032043,3633.96826171875,3655.0234375,50.3243705821592,18.895912958983,7.85295,0,0,0,4449,299.9698,3644.49584960937,,,,,,,,,,,,,,,,,17.047815,,,,,,300.00279235,,,,
,25626486.02,300.0024872,3585.17297363281,0.362686469400028,3.84413579231369E-5,1,0.999253354069792,40.0298881530762,2.00670326581232,14.6899973601103,3.9624036043396,0.699439398557174,25,0.000352840389464654,0.362675370633954,0.000593597526137997,300.0020447,300.0029297,3574.57275390625,3595.77319335937,50.2094711898322,18.8930720928146,7.84805,0,0,0,4449,299.96715,3585.17297363281,,,,,,,,,,,,,,,,,17.416636,,,,,,300.0024872,,,,
,25626488.015,300.00300595,3545.15441894531,0.361995361874527,3.11486291759858E-5,1,0.999253354069792,40.0298881530762,2.00657394011311,14.6899973601103,3.95463255063975,0.697935593155906,25,0.000340443738467505,0.361984286314177,0.000580742951617565,300.0026855,300.0033264,3535.3564453125,3554.95239257812,50.2157242179861,18.8949493363447,7.85295,0,0,0,4449,299.96805,3545.15441894531,,,,,,,,,,,,,,,,,17.047815,,,,,,300.00300595,,,,
,25626490.945,300.00442505,3486.4150390625,0.360942274098236,4.25810553371207E-5,1,0.999253354069792,40.0298881530762,2.00690247971376,14.6899973601103,3.94377356265529,0.695842332532089,25,0.00032376443922498,0.360931226050021,0.00056336096159784,300.0041199,300.0047302,3476.64135742188,3496.18872070313,50.2673117002553,18.8927892994864,7.84805,0,0,0,4449,299.97445,3486.4150390625,,,,,,,,,,,,,,,,,17.047815,,,,,,300.00442505,,,,
,25626492.97,300.0048523,3446.40856933594,0.360165393409399,3.80966623556848E-5,1,0.999253354069792,40.0298881530762,2.0068662053547,14.6899973601103,3.93515168975435,0.694706112077286,25,0.000357242414893137,0.360154341750078,0.000596322743317455,300.0046387,300.0050659,3436.23364257812,3456.58349609375,50.2915421843515,18.8900573484774,7.8505,0,0,0,4449,299.9753,3446.40856933594,,,,,,,,,,,,,,,,,17.785473,,,,,,300.0048523,,,,
,25626495.97,300.0046539,3386.48999023438,0.359050350170761,4.14539290958846E-5,1,0.999253354069792,40.0298881530762,2.00653313873318,14.6899973601103,3.92233376286055,0.692526960527897,25,0.000363565783085069,0.359039329805852,0.000601907293088294,300.0043945,300.0049133,3376.69189453125,3396.2880859375,50.3079563832553,18.8963807022943,7.8407,0,0,0,4449,299.97575,3386.48999023438,,,,,,,,,,,,,,,,,17.047815,,,,,,300.0046539,,,,
,25626498.035,300.00561525,3345.2314453125,0.358283969972955,4.3726571414981E-5,1,0.999253354069792,40.0298881530762,2.00678804395077,14.6899973601103,3.91449845220812,0.690774657096906,25,0.000330039359161649,0.358272983908055,0.000567879077839288,300.0053101,300.0059204,3333.41552734375,3357.04736328125,50.0719045704476,18.8952672862724,7.8505,0,0,0,4449,299.97085,3345.2314453125,,,,,,,,,,,,,,,,,17.047815,,,,,,300.00561525,,,,
,25626501.195,300.00505065,3281.49560546875,0.357023457187777,3.84995512460119E-5,1,0.999253354069792,40.0298881530762,2.00654162894986,14.6899973601103,3.90024503158383,0.68840523084472,25,0.000341820149355617,0.35701250705438,0.000578825198013435,300.0040588,300.0060425,3272.70654296875,3290.28466796875,50.3462561806976,18.8984762360286,7.8505,0,0,0,4449,299.97045,3281.49560546875,,,,,,,,,,,,,,,,,17.047815,,,,,,300.00505065,,,,
,25626503.185,300.00610355,3242.060546875,0.356154580556886,3.55087455613413E-5,1,0.999253354069792,40.0298881530762,2.00666935470581,14.6899973601103,3.89094891233598,0.687000759551006,25,0.000361960877314405,0.356143631329964,0.000598393701488142,300.0060425,300.0061646,3233.10131835937,3251.01977539063,50.2634035576592,18.8962869480596,7.8554,0,0,0,4449,299.96625,3242.060546875,,,,,,,,,,,,,,,,,17.047815,,,,,,300.00610355,,,,
,25626505.94,300.00608825,3186.87060546875,0.354846411431546,3.85413054317839E-5,1,0.999253354069792,40.0298881530762,2.00668220585298,14.6899973601103,3.87676459789854,0.684005143121874,25,0.000317025415690723,0.354835531014942,0.000552596831260487,300.005249,300.0069275,3176.67138671875,3197.06982421875,50.3149910399284,18.8976741467048,7.84805,0,0,0,4449,299.96205,3186.87060546875,,,,,,,,,,,,,,,,,17.047815,,,,,,300.00608825,,,,
,25626507.96,300.00694275,3146.7548828125,0.353982125325049,3.76517248657808E-5,1,0.999253354069792,40.0298881530762,2.00655576141762,14.6899973601103,3.86706136326968,0.682459327103474,25,0.000331007696030538,0.353971252531829,0.000566004137482447,300.006897,300.0069885,3137.16357421875,3156.34619140625,50.0992615686207,18.8979944872196,7.84315,0,0,0,4449,299.96425,3146.7548828125,,,,,,,,,,,,,,,,,15.941451,,,,,,300.00694275,,,,
,25626510.945,300.00556945,3086.75109863281,0.352514848636645,3.04466998365411E-5,1,0.999253354069792,40.0298881530762,2.00675247417616,14.6899973601103,3.85139064491121,0.679703442558964,25,0.000330489169276472,0.352504034425858,0.00056451771748866,300.0052795,300.0058594,3077.13525390625,3096.36694335937,50.3384398955053,18.8954638066165,7.84315,0,0,0,4449,299.95965,3086.75109863281,,,,,,,,,,,,,,,,,15.941451,,,,,,300.00556945,,,,
,25626512.96,300.0051117,3046.34350585937,0.351565378613687,4.71428201465348E-5,1,0.999253354069792,40.0298881530762,2.00689472029692,14.6899973601103,3.84131006076757,0.677729541425608,25,0.000312304236617401,0.351554609892979,0.000545702837527471,300.0045471,300.0056763,3035.92529296875,3056.76171875,50.1938386194476,18.8930143961349,7.85295,0,0,0,4449,299.9612,3046.34350585937,,,,,,,,,,,,,,,,,15.941451,,,,,,300.0051117,,,,
,25626515.975,300.00515745,2985.99963378906,0.349990750109978,4.01295484123825E-5,1,0.999253354069792,40.0298881530762,2.00651838896245,14.6899973601103,3.82334679728114,0.674998719504264,25,0.000349824601466077,0.34998000273411,0.000582182845095171,300.0050659,300.005249,2975.9462890625,2996.05297851562,50.2524607583899,18.8960121724534,7.85295,0,0,0,4449,299.95655,2985.99963378906,,,,,,,,,,,,,,,,,15.941451,,,,,,300.00515745,,,,
,25626518.01,300.00616455,2945.17858886719,0.348915693925942,4.3775072277031E-5,1,0.999253354069792,40.0298881530762,2.00666787830836,14.6899973601103,3.8119170616074,0.672724266265752,25,0.000325974565857498,0.34890498403276,0.000557619982669356,300.0057068,300.0066223,2935.53857421875,2954.81860351562,50.2313567883707,18.8963319578502,7.85295,0,0,0,4449,299.9577,2945.17858886719,,,,,,,,,,,,,,,,,17.047815,,,,,,300.00616455,,,,
,25626520.96,300.0061035,2886.42700195313,0.347273365261987,3.27812668395491E-5,1,0.999253354069792,40.0298881530762,2.00659514639575,14.6899973601103,3.79379630949326,0.669803232128666,25,0.000349021629660416,0.347262690136836,0.000579575569469967,300.006073,300.006134,2876.84790039062,2896.00610351562,50.2446444731976,18.897359452487,7.8456,0,0,0,4449,299.96015,2886.42700195313,,,,,,,,,,,,,,,,,17.047815,,,,,,300.0061035,,,,
,25626522.985,300.00575255,2846.189453125,0.346114643628031,4.18459395159529E-5,1,0.999253354069792,40.0298881530762,2.00641585628803,14.6899973601103,3.78081395123834,0.667521622097887,25,0.000348783170392623,0.346104006996986,0.000578569837164109,300.0057373,300.0057678,2837.24243164062,2855.13647460938,50.3470378092169,18.8977070463013,7.8456,0,0,0,4449,299.9593,2846.189453125,,,,,,,,,,,,,,,,,15.941451,,,,,,300.00575255,,,,
,25626525.925,300.0064087,2787.52307128906,0.344340983962955,3.25722884691588E-5,1,0.999253354069792,40.0298881530762,2.00651850436255,14.6899973601103,3.7616542299042,0.663953266858614,25,0.000330516564102681,0.344330405764475,0.000559128163235201,300.0057068,300.0071106,2777.33618164062,2797.7099609375,50.2383914450438,18.8987544644835,7.8554,0,0,0,4449,299.9591,2787.52307128906,,,,,,,,,,,,,,,,,15.941451,,,,,,300.0064087,,,,
,25626528,300.0052795,2745.86315917969,0.343116895466517,3.84319750849739E-5,1,0.999253354069792,40.0298881530762,2.00648170813061,14.6899973601103,3.74820657215511,0.661638658108535,25,0.000334576246623019,0.343106363000929,0.000562376295580899,300.0049438,300.0056152,2734.83740234375,2756.88891601562,50.1344348519861,18.8997420419384,7.8456,0,0,0,4449,299.9591,2745.86315917969,,,,,,,,,,,,,,,,,17.047815,,,,,,300.0052795,,,,
,25626531.21,300.0059814,2681.65356445313,0.341188570869942,4.27186331432222E-5,1,0.999253354069792,40.0298881530762,2.00664438370655,14.6899973601103,3.72747195189973,0.65772984785581,25,0.000310619317645661,0.341178105073828,0.000537139080636414,300.0059814,300.0059814,2673.642578125,2689.66455078125,50.3220256966015,18.8983028789662,7.85785,0,0,0,4449,299.96205,2681.65356445313,,,,,,,,,,,,,,,,,17.047815,,,,,,300.0059814,,,,
,25626533.125,300.00587465,2643.33679199219,0.339846133000631,4.12331719678668E-5,1,0.999253354069792,40.0298881530762,2.00652766038721,14.6899973601103,3.7125875443577,0.655176344676908,25,0.000315869856446802,0.339835705114741,0.000541498913555545,300.0056458,300.0061035,2633.3564453125,2653.31713867187,50.1899304768515,18.89720599948,7.8652,0,0,0,4449,299.9625,2643.33679199219,,,,,,,,,,,,,,,,,17.047815,,,,,,300.00587465,,,,
,25626536.195,300.00646975,2581.92297363281,0.337753059921865,4.32697743528751E-5,1,0.999253354069792,40.0298881530762,2.00650745259282,14.6899973601103,3.68968416981409,0.651149040658853,25,0.000315214773386027,0.337742689172871,0.000539455808164736,300.0057068,300.0072327,2572.98803710938,2590.85791015625,50.1242736812361,18.8978011045061,7.85295,0,0,0,4449,299.9627,2581.92297363281,,,,,,,,,,,,,,,,,15.941451,,,,,,300.00646975,,,,
,25626538.225,300.0053253,2541.29650878906,0.336295899914947,3.93380943821737E-5,1,0.999253354069792,40.0298881530762,2.00627174958325,14.6899973601103,3.67332137755831,0.648455870952947,25,0.000331122767346162,0.336285573956279,0.00055439728306791,300.005249,300.0054016,2528.86059570313,2553.732421875,50.2243221316976,18.900085674498,7.86765,0,0,0,4449,299.96245,2541.29650878906,,,,,,,,,,,,,,,,,17.047815,,,,,,300.0053253,,,,
,25626541.35,300.00598145,2478.97094726562,0.334087125910573,4.78060492044148E-5,1,0.999253354069792,40.0298881530762,2.00660793645822,14.6899973601103,3.64981110759859,0.644112078055198,25,0.000311767933212637,0.334076872242152,0.00053357985225788,300.0055847,300.0063782,2467.787109375,2490.15478515625,50.4416148600438,18.8977956870252,7.85785,0,0,0,4449,299.9607,2478.97094726562,,,,,,,,,,,,,,,,,17.047815,,,,,,300.00598145,,,,
,25626543.335,300.0058136,2439.3291015625,0.332497222329334,5.46133957838457E-5,1,0.999253354069792,40.0298881530762,2.00662946223663,14.6899973601103,3.63249864973096,0.640941477165503,25,0.000300046656754657,0.332487025961931,0.000520803089395802,300.0057068,300.0059204,2429.373046875,2449.28515625,50.1727346494284,18.8969952512076,7.8554,0,0,0,4449,299.96225,2439.3291015625,,,,,,,,,,,,,,,,,17.047815,,,,,,300.0058136,,,,
,25626545.34,300.00482175,2399.11608886719,0.330896226280909,5.06035159112345E-5,1,0.999253354069792,40.0298881530762,2.00669028017121,14.6899973601103,3.61509396367757,0.637979386799029,25,0.000308266855333531,0.330886082312529,0.000527962339068996,300.0047607,300.0048828,2389.71923828125,2408.51293945313,50.1352164805053,18.8952262064383,7.85295,0,0,0,4449,299.96095,2399.11608886719,,,,,,,,,,,,,,,,,17.047815,,,,,,300.00482175,,,,
,25626548.285,300.005249,2340.15771484375,0.328376322095686,5.11934393786698E-5,1,0.999253354069792,40.0298881530762,2.00647249020672,14.6899973601103,3.58718294702222,0.633108721190291,25,0.000310798350948652,0.328366247765091,0.000528822027924136,300.0049133,300.0055847,2329.78833007813,2350.52709960938,50.3525092088515,18.8995407188958,7.8554,0,0,0,4449,299.96125,2340.15771484375,,,,,,,,,,,,,,,,,15.941451,,,,,,300.005249,,,,
,25626551.065,300.00567625,2284.6640625,0.325743427197236,5.52434604651806E-5,1,0.999253354069792,40.0298881530762,2.00662540784507,14.6899973601103,3.55874145555357,0.627726483110069,25,0.000276120246608823,0.325733450524783,0.000492399837563575,300.0054321,300.0059204,2277.8564453125,2291.4716796875,50.1758611635053,18.8974558148665,7.8652,0,0,0,4449,299.9595,2284.6640625,,,,,,,,,,,,,,,,,17.416636,,,,,,300.00567625,,,,
,25626552.915,300.00585935,2247.78186035156,0.323916938413224,5.29245141189103E-5,1,0.999253354069792,40.0298881530762,2.00687345201815,14.6899973601103,3.53917849100907,0.624426557966864,25,0.000287954939860895,0.323907006908028,0.000503022438581322,300.0057373,300.0059814,2237.3759765625,2258.18774414062,50.1930569909284,18.8940675507526,7.8676,0,0,0,4449,299.9595,2247.78186035156,,,,,,,,,,,,,,,,,17.047815,,,,,,300.00585935,,,,
,25626556.02,300.00526425,2185.67517089844,0.321026149363575,5.22099953735114E-5,1,0.999253354069792,40.0298881530762,2.00660634118785,14.6899973601103,3.50711051693985,0.618989503439306,25,0.000304983979860278,0.321016299229339,0.000518131843171614,300.0049438,300.0055847,2175.86499023438,2195.4853515625,50.2524607583899,18.8980199518923,7.8652,0,0,0,4449,299.96115,2185.67517089844,,,,,,,,,,,,,,,,,17.047815,,,,,,300.00526425,,,,
,25626557.92,300.00491335,2147.45556640625,0.319045613558757,5.33513779393615E-5,1,0.999253354069792,40.0298881530762,2.00651606979795,14.6899973601103,3.48536466390903,0.61491440053598,25,0.000282054864387569,0.319035841278406,0.000493891416684443,300.0046997,300.005127,2137.42651367187,2157.48461914062,50.2141609609476,18.8980784621615,7.8627,0,0,0,4449,299.95875,2147.45556640625,,,,,,,,,,,,,,,,,17.047815,,,,,,300.00491335,,,,
,25626561.08,300.00512695,2084.10888671875,0.315929686337498,5.12969302514428E-5,1,0.999253354069792,40.0298881530762,2.00651275403673,14.6899973601103,3.45127458864315,0.60916516862064,25,0.000302843610316956,0.31591999185795,0.000512610188824241,300.0049438,300.0053101,2072.29296875,2095.9248046875,50.3564173514476,18.9006078738242,7.85785,0,0,0,4449,299.96125,2084.10888671875,,,,,,,,,,,,,,,,,15.941451,,,,,,300.00512695,,,,
,25626563.18,300.0047302,2042.50994873047,0.31380610590449,6.35751531796563E-5,1,0.999253354069792,40.0298881530762,2.00669081729392,14.6899973601103,3.42840761871626,0.604886378631646,25,0.000279265250814583,0.313796494498721,0.000487624252754824,300.0045471,300.0049133,2032.63903808594,2052.380859375,50.2079079327938,18.8971312789979,7.85785,0,0,0,4449,299.96045,2042.50994873047,,,,,,,,,,,,,,,,,17.047815,,,,,,300.0047302,,,,
,25626565.975,300.0046692,1986.10455322266,0.31128254208887,8.33802427655598E-5,1,0.999253354069792,40.0298881530762,2.00653020536094,14.6899973601103,3.40057673336175,0.599980828239583,25,0.000277440229664005,0.311273008159589,0.000484124862927558,300.0041504,300.005188,1975.7958984375,1996.41320800781,50.2039997901976,18.8978071588593,7.8652,0,0,0,4449,299.96075,1986.10455322266,,,,,,,,,,,,,,,,,17.047815,,,,,,300.0046692,,,,
,25626567.945,300.0047455,1947.07061767578,0.308326363187066,6.566702453582E-5,1,0.999253354069792,40.0298881530762,2.00664294212436,14.6899973601103,3.36848865691571,0.594166741683863,25,0.000261257848091484,0.308316928176349,0.000465979029507867,300.004364,300.005127,1936.94445800781,1957.19677734375,50.2196323605822,18.8974049496058,7.8652,0,0,0,4449,299.96325,1947.07061767578,,,,,,,,,,,,,,,,,17.785473,,,,,,300.0047455,,,,
,25626570.885,300.00468445,1888.51354980469,0.304512997485836,6.15128175083657E-5,1,0.999253354069792,40.0298881530762,2.00659514667872,14.6899973601103,3.32677248095413,0.586686956972333,25,0.000247239800189796,0.304503686648157,0.00044943199971008,300.004364,300.0050049,1878.27795410156,1898.74914550781,50.3157726684476,18.8995559148811,7.8652,0,0,0,4449,299.96175,1888.51354980469,,,,,,,,,,,,,,,,,15.941451,,,,,,300.00468445,,,,
,25626572.96,300.0044403,1846.95104980469,0.301975803010268,6.68332116981861E-5,1,0.999253354069792,40.0298881530762,2.00657695479315,14.6899973601103,3.29895685752571,0.582184200327036,25,0.000280919224551249,0.301966548017686,0.000481428233251669,300.0041809,300.0046997,1837.57849121094,1856.32360839844,50.3665785221976,18.8992156652884,7.8725,0,0,0,4449,299.95985,1846.95104980469,,,,,,,,,,,,,,,,,15.941451,,,,,,300.0044403,,,,
,25626575.985,300.0047607,1786.61907958984,0.298047907436365,6.2551126025638E-5,1,0.999253354069792,40.0298881530762,2.00650443400995,14.6899973601103,3.25593934214087,0.574561502698684,25,0.000274496622627248,0.298038771652523,0.0004723989808662,300.004425,300.0050964,1777.57470703125,1795.66345214844,50.2360465594861,18.9002502596076,7.8652,0,0,0,4449,299.96,1786.61907958984,,,,,,,,,,,,,,,,,17.047815,,,,,,300.0047607,,,,
,25626578.085,300.0044098,1744.21783447266,0.295302007767241,7.6276236259196E-5,1,0.999253354069792,40.0298881530762,2.00641899417317,14.6899973601103,3.22582460603654,0.569170896953998,25,0.000265185620118118,0.295292963756009,0.000461265284070447,300.0040894,300.0047302,1731.64819335938,1756.78747558594,50.2501158728322,18.8993351093809,7.8652,0,0,0,4449,299.96085,1744.21783447266,,,,,,,,,,,,,,,,,15.941451,,,,,,300.0044098,,,,
,25626581.075,300.003952,1684.65185546875,0.291026210875455,7.25335419567455E-5,1,0.999253354069792,40.0298881530762,2.00634327387891,14.6899973601103,3.17898776030373,0.560991926683808,25,0.00026889094894356,0.291017296576054,0.000462134130864556,300.0037231,300.0041809,1674.85388183594,1694.44982910156,50.2641851861784,18.9010487701364,7.85785,0,0,0,4449,299.95895,1684.65185546875,,,,,,,,,,,,,,,,,15.572695,,,,,,300.003952,,,,
,25626582.885,300.00538635,1648.42596435547,0.288060260975573,7.28903122481079E-5,1,0.999253354069792,40.0298881530762,2.0064866034614,14.6899973601103,3.14682652916127,0.555182855986677,25,0.000254289114541632,0.288051432967251,0.000445562514787952,300.005188,300.0055847,1638.384765625,1658.46716308594,50.2938870699092,18.8996564033211,7.85785,0,0,0,4449,299.961,1648.42596435547,,,,,,,,,,,,,,,,,15.941451,,,,,,300.00538635,,,,
,25626585.935,300.0053253,1587.07287597656,0.283403184678821,7.81861810619988E-5,1,0.999253354069792,40.0298881530762,2.00637799447747,14.6899973601103,3.09577708977927,0.546263597155863,25,0.000257918969996169,0.283394494679902,0.000446100874234102,300.005188,300.0054626,1577.28698730469,1596.85876464844,50.1641367357168,18.9013803556895,7.8505,0,0,0,4449,299.96145,1587.07287597656,,,,,,,,,,,,,,,,,15.941451,,,,,,300.0053253,,,,
,25626588.105,300.0053711,1544.22192382813,0.280184537926339,8.01631822923566E-5,1,0.999253354069792,40.0298881530762,2.00648219734486,14.6899973601103,3.060804684556,0.539885924131938,25,0.000236644474259553,0.280175958344379,0.00042269049387676,300.0053406,300.0054016,1533.15966796875,1555.2841796875,50.1938386194476,18.9002032064094,7.8603,0,0,0,4449,299.9617,1544.22192382813,,,,,,,,,,,,,,,,,17.047815,,,,,,300.0053711,,,,
,25626591.18,300.00427245,1482.48358154297,0.27516119437102,8.31048966133583E-5,1,0.999253354069792,40.0298881530762,2.00637812782424,14.6899973601103,3.00576174751421,0.530283615203309,25,0.000241858590284887,0.27515277125064,0.00042457123806541,300.0037231,300.0048218,1473.71887207031,1491.24829101562,50.2852891561976,18.9019799632483,7.87005,0,0,0,4449,299.96015,1482.48358154297,,,,,,,,,,,,,,,,,17.785473,,,,,,300.00427245,,,,
,25626592.935,300.00407405,1447.48547363281,0.271657502665835,8.79194638633721E-5,1,0.999253354069792,40.0298881530762,2.00647012174486,14.6899973601103,2.96758947120801,0.523719291657994,25,0.00025388144839822,0.271649178371616,0.000434267440761836,300.0037231,300.004425,1436.5205078125,1458.45043945313,50.1672632497938,18.8969678928846,7.8749,0,0,0,4449,299.96075,1447.48547363281,,,,,,,,,,,,,,,,,15.941451,,,,,,300.00407405,,,,
,25626595.945,300.00479125,1387.12927246094,0.266199519857881,8.83686976321953E-5,1,0.999253354069792,40.0298881530762,2.00662189105203,14.6899973601103,2.90819517289805,0.513125192135354,25,0.000238816275047999,0.266191363353183,0.000415581626709187,300.0046997,300.0048828,1377.34338378906,1396.91516113281,50.2000916476015,18.8983500532586,7.86765,0,0,0,4449,299.95785,1387.12927246094,,,,,,,,,,,,,,,,,15.941451,,,,,,300.00479125,,,,
,25626597.9,300.0057526,1348.32629394531,0.262396971163463,9.32500662665033E-5,1,0.999253354069792,40.0298881530762,2.00650968832159,14.6899973601103,2.86649310521512,0.505807159027132,25,0.000238949694127579,0.262388921218035,0.000413189559987914,300.0056763,300.0058289,1338.51611328125,1358.13647460938,50.0093742889091,18.8970416709732,7.86275,0,0,0,4449,299.9595,1348.32629394531,,,,,,,,,,,,,,,,,17.785473,,,,,,300.0057526,,,,
,25626600.915,300.00531005,1287.90936279297,0.256471278444308,9.30684895637927E-5,1,0.999253354069792,40.0298881530762,2.00626548206389,14.6899973601103,2.80143115460228,0.494344468389766,25,0.000235135022034927,0.256463412626296,0.000405440516237683,300.0052185,300.0054016,1278.09924316406,1297.71948242188,50.2907605558322,18.9017068884045,7.8701,0,0,0,4449,299.9605,1287.90936279297,,,,,,,,,,,,,,,,,17.047815,,,,,,300.00531005,,,,
,25626602.925,300.00466915,1247.72045898438,0.25235847307763,9.23789086195051E-5,1,0.999253354069792,40.0298881530762,2.00648577501934,14.6899973601103,2.75682723776164,0.48628837070557,25,0.000214919191064036,0.252350749088294,0.000382495483074355,300.0045776,300.0047607,1238.10473632812,1257.33618164062,50.0898820263899,18.9009849868304,7.86275,0,0,0,4449,299.95965,1247.72045898438,,,,,,,,,,,,,,,,,17.047815,,,,,,300.00466915,,,,
,25626605.885,300.0044708,1188.56774902344,0.245922744480828,0.000102129682607461,1,0.999253354069792,40.0298881530762,2.00633691582667,14.6899973601103,2.68631054080466,0.473973883055978,25,0.000220464432138012,0.245915211156705,0.000383771943966602,300.004425,300.0045166,1178.56311035156,1198.57238769531,50.0070294033514,18.9018216113944,7.8701,0,0,0,4449,299.9534,1188.56774902344,,,,,,,,,,,,,,,,,17.047815,,,,,,300.0044708,,,,
,25626607.965,300.00309755,1147.15118408203,0.241463219590326,0.000106982893680124,1,0.999253354069792,40.0298881530762,2.00625231563567,14.6899973601103,2.63750412753474,0.46528810888417,25,0.000209871105653789,0.241455837796919,0.000370211818597959,300.0027161,300.003479,1137.32885742188,1156.97351074219,50.1039513397361,18.9035197465719,7.86275,0,0,0,4449,299.96345,1147.15118408203,,,,,,,,,,,,,,,,,15.941451,,,,,,300.00309755,,,,
,25626611.115,300.00430295,1083.51275634766,0.237136187515535,0.000177884088244773,1,0.999253354069792,40.0298881530762,2.0062771749767,14.6899973601103,2.59026860356882,0.456965945266,25,0.000207061361363094,0.237128928323007,0.000364533139565262,300.0041809,300.004425,1074.72375488281,1092.3017578125,50.3579806084861,18.9012003170904,7.8701,0,0,0,4449,299.95815,1083.51275634766,,,,,,,,,,,,,,,,,17.785473,,,,,,300.00430295,,,,
,25626612.985,300.0041504,1046.16845703125,0.230378854123723,0.000135753965161603,1,0.999253354069792,40.0298881530762,2.00629319700715,14.6899973601103,2.51650587060368,0.443780836901233,25,0.000185870714011567,0.230371812461043,0.000338861658090443,300.003479,300.0048218,1037.45239257812,1054.88452148438,50.2297935313322,18.9041023264423,7.8701,0,0,0,4449,299.94935,1046.16845703125,,,,,,,,,,,,,,,,,17.047815,,,,,,300.0041504,,,,
,25626615.895,300.00483705,988.510955810547,0.222201927672864,0.000122770614612727,1,0.999253354069792,40.0298881530762,2.00615043237955,14.6899973601103,2.42698783422655,0.428194089796093,25,0.000196995825032146,0.222195119650606,0.000344555043369276,300.0047913,300.0048828,978.931762695313,998.090148925781,50.1875855912938,18.9060042799166,7.86275,0,0,0,4449,299.9527,988.510955810547,,,,,,,,,,,,,,,,,17.047815,,,,,,300.00483705,,,,
,25626617.935,300.00520325,947.556274414062,0.216902009209999,0.000126731764900194,1,0.999253354069792,40.0298881530762,2.00634396956236,14.6899973601103,2.3693397603733,0.417893520164712,25,0.000180783332291939,0.216895368976937,0.000324821560383448,300.0047607,300.0056458,936.530456542969,958.582092285156,50.2860707847169,18.9034186747051,7.86275,0,0,0,4449,299.95695,947.556274414062,,,,,,,,,,,,,,,,,15.941451,,,,,,300.00520325,,,,
,25626620.97,300.005188,886.726013183594,0.208676481458696,0.000127237460154124,1,0.999253354069792,40.0298881530762,2.00629200058461,14.6899973601103,2.2794243774301,0.402076521264028,25,0.000177645414921559,0.208670090683648,0.000316221039982764,300.0045166,300.0058594,877.353454589844,896.098571777344,50.3423480381015,18.9013018397838,7.86275,0,0,0,4449,299.9589,886.726013183594,,,,,,,,,,,,,,,,,17.416636,,,,,,300.005188,,,,
,25626623.025,300.0042572,845.734832763672,0.202941600960892,0.000136832328754683,1,0.999253354069792,40.0298881530762,2.0064212724506,14.6899973601103,2.2169406705422,0.39091647897286,25,0.000160484773529139,0.202935399647516,0.00029525284638043,300.0041504,300.004364,837.359130859375,854.110534667969,50.2790361280438,18.9017110155235,7.86275,0,0,0,4449,299.9592,845.734832763672,,,,,,,,,,,,,,,,,15.941451,,,,,,300.0042572,,,,
,25626625.915,300.00598145,788.138122558594,0.193902148543206,0.000145345354301802,1,0.999253354069792,40.0298881530762,2.00625891562991,14.6899973601103,2.11802406049872,0.37350838962064,25,0.000156355322112465,0.193896211137217,0.000285122560203615,300.0058899,300.006073,777.306823730469,798.969421386719,50.2368281880053,18.9008229008793,7.86275,0,0,0,4449,299.95655,788.138122558594,,,,,,,,,,,,,,,,,15.941451,,,,,,300.00598145,,,,
,25626628.085,300.00515745,744.582977294922,0.187607363872906,0.000147012333009621,1,0.999253354069792,40.0298881530762,2.00641244837568,14.6899973601103,2.04941970838568,0.361380807589174,25,0.000148672511100139,0.18760162568784,0.00027325887869518,300.0045471,300.0057678,734.591430664062,754.574523925781,50.2039997901976,18.9014374761816,7.8676,0,0,0,4449,299.9591,744.582977294922,,,,,,,,,,,,,,,,,17.047815,,,,,,300.00515745,,,,
,25626630.87,300.0046997,688.689086914062,0.17766666738306,0.000156806032815545,1,0.999253354069792,40.0298881530762,2.00624043332391,14.6899973601103,1.94067564282552,0.342167051298642,25,0.000137371208757415,0.177661238011234,0.00025535591088235,300.0046387,300.0047607,678.477783203125,698.900390625,50.2508975013515,18.9045463918448,7.86515,0,0,0,4449,299.9613,688.689086914062,,,,,,,,,,,,,,,,,17.785473,,,,,,300.0046997,,,,
,25626632.895,300.00465395,648.390869140625,0.170747930719964,0.000163258036859784,1,0.999253354069792,40.0298881530762,2.00627433703748,14.6899973601103,1.86512650947623,0.32887578115308,25,0.000134600003248949,0.170742711204879,0.000247991129630176,300.0041199,300.005188,638.191711425781,658.590026855469,50.3087380117746,18.9011632954229,7.8676,0,0,0,4449,299.9599,648.390869140625,,,,,,,,,,,,,,,,,15.572695,,,,,,300.00465395,,,,
,25626635.84,300.0062714,589.3232421875,0.159819908209435,0.000169732635392931,1,0.999253354069792,40.0298881530762,2.00653307075881,14.6899973601103,1.74599122439907,0.307751754495214,25,0.000115595231895373,0.159815021743272,0.000221730462836082,300.0056458,300.006897,579.306396484375,599.340087890625,50.3775213214669,18.9002005601125,7.8603,0,0,0,4449,299.95915,589.3232421875,,,,,,,,,,,,,,,,,17.785473,,,,,,300.0062714,,,,
,25626637.9,300.00559995,548.344177246094,0.152166610889138,0.000179908528687013,1,0.999253354069792,40.0298881530762,2.00624510747612,14.6899973601103,1.66215629438443,0.292958327408601,25,0.000108592648252923,0.15216196247666,0.000209645534326512,300.0054626,300.0057373,536.929382324219,559.758972167969,50.3267154677169,18.9046104333944,7.85785,0,0,0,4449,299.9599,548.344177246094,,,,,,,,,,,,,,,,,15.941451,,,,,,300.00559995,,,,
,25626640.86,300.0061798,488.936218261719,0.14006455590247,0.000190940907767986,1,0.999253354069792,40.0298881530762,2.00618143940815,14.6899973601103,1.52990812442435,0.269695649883655,25,0.000104068676250712,0.140060271944377,0.000197085122539743,300.0057678,300.0065918,478.943695068359,498.928741455078,50.2907605558322,18.9026529046847,7.8725,0,0,0,4449,299.95975,488.936218261719,,,,,,,,,,,,,,,,,15.941451,,,,,,300.0061798,,,,
,25626642.94,300.0056305,447.361541748047,0.131564084935842,0.000197931088030498,1,0.999253354069792,40.0298881530762,2.00620289217281,14.6899973601103,1.4370910393958,0.253228798377971,25,8.84433398942095E-5,0.131560069337197,0.000175814945887942,300.0055847,300.0056763,437.3447265625,457.378356933594,50.4134762333515,18.9020670535974,7.85785,0,0,0,4449,299.9607,447.361541748047,,,,,,,,,,,,,,,,,17.047815,,,,,,300.0056305,,,,
,25626645.86,300.0057831,388.901763916016,0.118055119686767,0.000211601284013364,1,0.999253354069792,40.0298881530762,2.00622634330624,14.6899973601103,1.28954981969034,0.227203997701775,25,7.69932842009825E-5,0.11805151734785,0.000155394646775305,300.005188,300.0063782,378.897094726562,398.906433105469,50.381429464063,18.9026042157387,7.8725,0,0,0,4449,299.9589,388.901763916016,,,,,,,,,,,,,,,,,17.047815,,,,,,300.0057831,,,,
,25626647.875,300.00668335,348.75032043457,0.10851639981125,0.000222769184316461,1,0.999253354069792,40.0298881530762,2.0062898780429,14.6899973601103,1.18539153238782,0.208851808692108,25,7.07104766470084E-5,0.10851308552701,0.000142778153132059,300.0064087,300.006958,337.760986328125,359.739654541016,50.4447413741207,18.902648618687,7.8652,0,0,0,4449,299.9561,348.75032043457,,,,,,,,,,,,,,,,,15.941451,,,,,,300.00668335,,,,
,25626651.035,300.0062103,285.513092041016,0.0933418083757668,0.000238761251062372,1,0.999253354069792,40.0298881530762,2.0062634112812,14.6899973601103,1.01963597370582,0.179538001534032,25,5.10851043843432E-5,0.093338965287842,0.000113076079762503,300.0055847,300.0068359,274.888458251953,296.137725830078,50.2266670172553,18.9005252503771,7.8676,0,0,0,4449,299.95455,285.513092041016,,,,,,,,,,,,,,,,,15.941451,,,,,,300.0062103,,,,
,25626652.985,300.0074005,246.357536315918,0.0825740734074411,0.000251103642215031,1,0.999253354069792,40.0298881530762,2.00650522062021,14.6899973601103,0.902128217908234,0.158777297212994,25,3.89885813618455E-5,0.0825715595020943,9.38278913000788E-5,300.0071106,300.0076904,237.325378417969,255.389694213867,50.3728315503515,18.8993700532375,7.8603,0,0,0,4449,299.95855,246.357536315918,,,,,,,,,,,,,,,,,17.416636,,,,,,300.0074005,,,,
,25626655.93,300.0077515,187.290145874023,0.0654263403585721,0.000269514302550919,1,0.999253354069792,40.0298881530762,2.00652578338273,14.6899973601103,0.714806028338588,0.125742476318193,25,2.50722918867465E-5,0.065424351651566,6.852382031504E-5,300.0077515,300.0077515,179.29150390625,195.288787841797,50.4783514004476,18.8983001259931,7.8798,0,0,0,4449,299.95835,187.290145874023,,,,,,,,,,,,,,,,,17.047815,,,,,,300.0077515,,,,
,25626657.89,300.00735475,147.964172363281,0.0533036244156705,0.000282858190259481,1,0.999253354069792,40.0298881530762,2.00660115114335,14.6899973601103,0.582393362520861,0.102382322115404,25,1.44538536393092E-5,0.053302008713732,4.98554550657218E-5,300.0070496,300.0076599,138.129699707031,157.798645019531,50.1696081353515,18.8985959633764,7.8725,0,0,0,4449,299.9524,147.964172363281,,,,,,,,,,,,,,,,,15.941451,,,,,,300.00735475,,,,
,25626660.835,300.00782775,89.3464431762695,0.0342054780303351,0.000296225573644113,1,0.999253354069792,40.0298881530762,2.00635670810069,14.6899973601103,0.373710687978689,0.065541971015281,25,-4.47038206977751E-6,0.0342044498670123,1.82474970778359E-5,300.0076294,300.0080261,78.9528961181641,99.739990234375,50.2469893587553,18.8989743445973,7.8676,0,0,0,4449,299.9546,89.3464431762695,,,,,,,,,,,,,,,,,17.785473,,,,,,300.00782775,,,,
,25626671.84,300.0081177,-0.0926958918571472,-0.00267077927651162,8.50322289129178E-6,1,0.999253354069792,40.0298881530762,2.00628080875429,14.6899973601103,-0.0291730476836523,-0.00520455663597063,0.25,-7.47540299596528E-6,-0.00267069377366669,-9.24902493549967E-6,300.0079651,300.0082703,-0.139603927731514,-0.0457878559827805,50.2766912424861,18.9007887487463,7.8603,0,0,0,4417,299.9508,-0.0926958918571472,,,,,,,,,,,,,,,,,15.941451,,,,,,300.0081177,,,,
