# Supplementary material for: Regrafting submillimeter-scale ferromagnetic soft continuums
Source: Nat Commun. 2025 Jul 31;16:7023. doi: 10.1038/s41467-025-60928-6 (PMC12313971; doi:10.1038/s41467-025-60928-6)
Supplement: Supplementary file 25 — Source Data [file 41467_2025_60928_MOESM25_ESM.zip › Source File/Fig S24/NDFEB-PCL_100_10D6MG.DAT]

[Header]
; VSM Data File (default extension .dat)
; Copyright (c) 2003	Quantum Design	Inc. All rights reserved.
TITLE
FILEOPENTIME	26230343.8	10/31/2023	2:22 PM
BYAPP	VSM	1	1
INFO	PPMS VSM Option Release 1.3.7 Build 2	APPNAME
INFO	278	COIL_SERIAL_NUMBER
INFO	0	MOMENT_UNITS
INFO		SAMPLE_MATERIAL
INFO		SAMPLE_COMMENT
INFO		SAMPLE_MASS
INFO		SAMPLE_VOLUME
INFO		SAMPLE_MOLECULAR_WEIGHT
INFO		SAMPLE_SIZE
INFO		SAMPLE_SHAPE
INFO	30.43	SAMPLE_OFFSET
DATATYPE	COMMENT	1
DATATYPE	TIME	2
STARTUPAXIS	X	2
STARTUPAXIS	Y1	5
[Data]
Comment	Time Stamp (sec)	Temperature (K)	Magnetic Field (Oe)	Moment (emu)	M. Std. Err. (emu)	Transport Action	Averaging Time (sec)	Frequency (Hz)	Peak Amplitude (mm)	Center Position (mm)	Coil Signal' (mV)	Coil Signal" (mV)	Range (mV)	M. Quad. Signal (emu)	M. Raw' (emu)	M. Raw" (emu)	Min. Temperature (K)	Max. Temperature (K)	Min. Field (Oe)	Max. Field (Oe)	Mass (grams)	Motor Lag (deg)	Pressure (Torr)	VSM Status (code)	Motor Status (code)	Measure Status (code)	PPMS Status (code)	System Temp. (K)	System Field (Oe)	Sample Position (deg)	Bridge 1 Resistance (ohms)	Bridge 1 Excitation (�A)	Bridge 2 Resistance (ohms)	Bridge 2 Excitation (�A)	Bridge 3 Resistance (ohms)	Bridge 3 Excitation (�A)	Bridge 4 Resistance (ohms)	Bridge 4 Excitation (�A)	Signal 1 Vin (V)	Signal 2 Vin (V)	Digital Inputs (code)	Drive 1 Iout (mA)	Drive 1 Ipower (W)	Drive 2 Iout (mA)	Drive 2 Ipower (W)	Pressure ()	Map 20 ()	Map 21 ()	Map 22 ()
	26230521.63	300.0794068	25000.59473	0.465614943	4.07E-05	1	0.999253354	40.02988815	1.979569194	12.18999695	5.021202436	0.886559852	25	0.000474335	0.465599721	0.000782053	300.0791626	300.0796509	25000.42188	25000.76758	49.56228278	18.66753518	7.79435	0	0	0	4417	300.0965	25000.59473																	17.416636
	26230533.98	300.0750427	24994.9043	0.465687391	3.94E-05	1	0.999253354	40.02988815	1.979431051	12.18999695	5.021641976	0.886682176	25	0.00047842	0.465672224	0.000786196	300.0750427	300.0750427	24994.73438	24995.07422	49.52320135	18.66847455	7.787	0	0	0	4449	300.08765	24994.9043																	17.785473
	26230541.35	300.0729218	24939.60059	0.465513463	4.00E-05	1	0.999253354	40.02988815	1.97946937	12.18999695	5.019792074	0.886752205	25	0.000513901	0.465498307	0.000821574	300.0725708	300.0732727	24930.18164	24949.01953	49.58807652	18.66780115	7.79925	0	0	0	4449	300.0799	24939.60059																	17.416636
	26230543.37	300.0716248	24899.19434	0.465383476	4.28E-05	1	0.999253354	40.02988815	1.979551912	12.18999695	5.018632043	0.886303016	25	0.000491782	0.465368356	0.000799379	300.0711365	300.072113	24889.57813	24908.81055	49.48099341	18.66809204	7.7968	0	0	0	4449	300.07445	24899.19434																	17.416636
	26230546.41	300.0712891	24838.35449	0.465206108	3.90E-05	1	0.999253354	40.02988815	1.979494573	12.18999695	5.016589404	0.88589041	25	0.000486929	0.465191002	0.00079441	300.0712585	300.0713196	24829.69922	24847.00977	49.6013642	18.67114581	7.8017	0	0	0	4449	300.07705	24838.35449																	17.047815
	26230548.44	300.0717011	24797.00977	0.465053733	3.70E-05	1	0.999253354	40.02988815	1.979466966	12.18999695	5.014833793	0.885848162	25	0.000510852	0.46503861	0.000818231	300.0704041	300.072998	24787.56445	24806.45508	49.60214583	18.67052714	7.7919	0	0	0	4449	300.0799	24797.00977																	17.047815
	26230551.35	300.0688934	24740.15527	0.464856747	3.84E-05	1	0.999253354	40.02988815	1.979439264	12.18999695	5.012650564	0.885418296	25	0.000506653	0.464841672	0.000813908	300.067749	300.0700378	24729.72461	24750.58594	49.60918049	18.67056863	7.7968	0	0	0	4449	300.07665	24740.15527																	17.047815
	26230553.38	300.0687866	24699.22266	0.464725656	2.14E-05	1	0.999253354	40.02988815	1.97953914	12.18999695	5.01151495	0.885003766	25	0.000487272	0.4647106	0.000794441	300.0675964	300.0699768	24687.0293	24711.41602	49.59980094	18.67067349	7.7821	0	0	0	4449	300.0799	24699.22266																	17.047815
	26230556.47	300.0683441	24637.8457	0.464501603	3.19E-05	1	0.999253354	40.02988815	1.979594011	12.18999695	5.0092292	0.884613648	25	0.000488248	0.464486559	0.000795275	300.0682373	300.0684509	24626.88086	24648.81055	49.5958928	18.66923	7.78945	0	0	0	4449	300.0776	24637.8457																	17.416636
	26230558.49	300.0663147	24597.38965	0.464369389	4.09E-05	1	0.999253354	40.02988815	1.979546118	12.18999695	5.007661532	0.884492078	25	0.00050207	0.464354369	0.000809011	300.06604	300.0665894	24588.17383	24606.60547	49.56228278	18.67017184	7.79925	0	0	0	4449	300.078	24597.38965																	16.310225
	26230561.66	300.0666046	24534.05566	0.464172087	2.78E-05	1	0.999253354	40.02988815	1.979511673	12.18999695	5.005422962	0.884259147	25	0.000516463	0.464157059	0.000823277	300.0664978	300.0667114	24525.76563	24542.3457	49.6013642	18.67050873	7.78945	0	0	0	4449	300.0783	24534.05566																	17.416636
	26230564.51	300.0647278	24477.19922	0.463977801	3.30E-05	1	0.999253354	40.02988815	1.979414009	12.18999695	5.003105239	0.883773958	25	0.000509432	0.46396281	0.000816121	300.0647278	300.0647278	24476.55469	24477.84375	49.6506068	18.67098138	7.8017	0	0	0	4449	300.0789	24477.19922																	17.416636
	26230566.3	300.065094	24441.57031	0.463807549	3.47E-05	1	0.999253354	40.02988815	1.979512153	12.18999695	5.00153232	0.883342743	25	0.000495447	0.463792566	0.00080203	300.0643921	300.0657959	24430.58203	24452.55859	49.63653749	18.66924568	7.8041	0	0	0	4449	300.0751	24441.57031																	15.941451
	26230569.35	300.0636139	24380.67871	0.463611879	3.67E-05	1	0.999253354	40.02988815	1.979557419	12.18999695	4.999503844	0.883148193	25	0.000509953	0.463596913	0.000816413	300.0633545	300.0638733	24369.94531	24391.41211	49.63575586	18.66917813	7.79925	0	0	0	4449	300.0728	24380.67871																	15.941451
	26230571.49	300.0632324	24338.14355	0.463483452	3.90E-05	1	0.999253354	40.02988815	1.979577966	12.18999695	4.99825939	0.882394523	25	0.0004618	0.463468526	0.000768183	300.0630798	300.063385	24325.93945	24350.34766	49.49740761	18.66852377	7.79435	0	0	0	4449	300.07005	24338.14355																	17.047815
	26230573.58	300.0628204	24296.29102	0.463331282	3.59E-05	1	0.999253354	40.02988815	1.979524549	12.18999695	4.996448852	0.882314497	25	0.000483194	0.463316353	0.000789478	300.062561	300.0630798	24286.14063	24306.44141	49.612307	18.6691973	7.8041	0	0	0	4449	300.07095	24296.29102																	17.785473
	26230576.6	300.0615692	24236.03125	0.463110761	2.59E-05	1	0.999253354	40.02988815	1.979541729	12.18999695	4.9941199	0.881859138	25	0.000478994	0.463095859	0.000785137	300.0608215	300.0623169	24226.66992	24245.39258	49.61856003	18.67032403	7.8065	0	0	0	4449	300.0697	24236.03125																	17.785473
	26230578.59	300.0617066	24195.85547	0.462981122	4.55E-05	1	0.999253354	40.02988815	1.979508402	12.18999695	4.992621366	0.881713217	25	0.000489528	0.462966214	0.00079559	300.0610352	300.0623779	24186.70117	24205.00977	49.57869697	18.67004539	7.8041	0	0	0	4449	300.06775	24195.85547																	17.416636
	26230581.57	300.0616608	24136.66602	0.46277858	3.46E-05	1	0.999253354	40.02988815	1.97948594	12.18999695	4.990408398	0.881174031	25	0.000475965	0.462763688	0.0007819	300.0614624	300.0618591	24125.62891	24147.70313	49.67327403	18.67008297	7.79675	0	0	0	4449	300.06545	24136.66602																	17.047815
	26230583.6	300.060608	24096.06348	0.462627974	3.04E-05	1	0.999253354	40.02988815	1.979469807	12.18999695	4.988694639	0.881171009	25	0.000502746	0.462613083	0.000808586	300.0605164	300.0606995	24085.60938	24106.51758	49.63888237	18.67088907	7.79435	0	0	0	4449	300.06315	24096.06348																	17.785473
	26230586.67	300.0601502	24034.92871	0.462429658	4.85E-05	1	0.999253354	40.02988815	1.979460144	12.18999695	4.986541703	0.880739175	25	0.00049789	0.462414782	0.000803604	300.0601196	300.0601807	24024.56055	24045.29688	49.64122726	18.67053559	7.8041	0	0	0	4449	300.06215	24034.92871																	17.785473
	26230588.95	300.0588684	23989.22168	0.462278791	4.18E-05	1	0.999253354	40.02988815	1.979384237	12.18999695	4.984748436	0.880328438	25	0.000489268	0.462263943	0.000794888	300.0588379	300.0588989	23978.60938	23999.83398	49.71313708	18.67038204	7.80655	0	0	0	4449	300.06045	23989.22168																	17.047815
	26230591.04	300.057724	23947.7793	0.462096084	5.22E-05	1	0.999253354	40.02988815	1.979410325	12.18999695	4.982822397	0.880098805	25	0.000499011	0.462081251	0.000804512	300.057251	300.058197	23936.03711	23959.52148	49.6068356	18.67092453	7.79675	0	0	0	4449	300.0607	23947.7793																	17.785473
	26230594.3	300.0559692	23882.96094	0.461894361	2.41E-05	1	0.999253354	40.02988815	1.979199257	12.18999695	4.980109957	0.879796924	25	0.000514724	0.461879548	0.000820099	300.0554504	300.056488	23873.04102	23892.88086	49.75612665	18.67343187	7.8017	0	0	0	4449	300.0572	23882.96094																	17.416636
	26230596.29	300.0557404	23843.05176	0.461728664	4.21E-05	1	0.999253354	40.02988815	1.979266521	12.18999695	4.978494189	0.879457968	25	0.000509726	0.461713863	0.000814992	300.0553894	300.0560913	23832.12305	23853.98047	49.76394293	18.67325462	7.7992	0	0	0	4449	300.0594	23843.05176																	17.047815
	26230599.46	300.0554352	23779.4502	0.461501229	2.92E-05	1	0.999253354	40.02988815	1.979326655	12.18999695	4.976208689	0.878923154	25	0.000497676	0.461486446	0.000802803	300.0547485	300.0561218	23768.40039	23790.5	49.53179926	18.67211086	7.8114	0	0	0	4449	300.05345	23779.4502																	17.416636
	26230601.43	300.0540467	23740.27051	0.46138007	3.90E-05	1	0.999253354	40.02988815	1.979391885	12.18999695	4.975090709	0.87853996	25	0.000480841	0.461365321	0.000785889	300.0538025	300.0542908	23729.76758	23750.77344	49.59823769	18.6728587	7.80655	0	0	0	4449	300.0548	23740.27051																	17.416636
	26230603.8	300.0542603	23692.7998	0.461224507	3.58E-05	1	0.999253354	40.02988815	1.979411105	12.18999695	4.973452585	0.878290511	25	0.000484256	0.461209758	0.000789205	300.0539246	300.0545959	23682.79492	23702.80469	49.59354792	18.67176738	7.80895	0	0	0	4449	300.05405	23692.7998																	16.310225
	26230606.82	300.0534973	23632.85645	0.461014203	2.87E-05	1	0.999253354	40.02988815	1.979358233	12.18999695	4.971041434	0.877962634	25	0.000492837	0.460999464	0.000797652	300.0534973	300.0534973	23631.9082	23633.80469	49.58807652	18.6726816	7.8114	0	0	0	4449	300.0525	23632.85645																	17.416636
	26230609.39	300.0529633	23581.38672	0.460809584	4.23E-05	1	0.999253354	40.02988815	1.979416855	12.18999695	4.968950248	0.877742961	25	0.000506075	0.460794851	0.000810757	300.0525818	300.0533447	23569.40039	23593.37305	49.64044563	18.67230301	7.8065	0	0	0	4449	300.05355	23581.38672																	16.310225
	26230611.39	300.0524445	23541.55078	0.460656544	5.04E-05	1	0.999253354	40.02988815	1.97942794	12.18999695	4.967335252	0.877407125	25	0.000501356	0.460641825	0.000805941	300.0521851	300.0527039	23533.3457	23549.75586	49.639664	18.6727136	7.80895	0	0	0	4449	300.05195	23541.55078																	17.416636
	26230614.33	300.0511322	23483.06641	0.460458068	3.04E-05	1	0.999253354	40.02988815	1.979342029	12.18999695	4.965004482	0.876906788	25	0.000493165	0.460443379	0.000797622	300.0511169	300.0511475	23471.90625	23494.22656	49.63184771	18.67468868	7.80895	0	0	0	4449	300.0525	23483.06641																	17.416636
	26230616.42	300.050827	23441.07813	0.460311527	3.17E-05	1	0.999253354	40.02988815	1.979319274	12.18999695	4.963420923	0.87632733	25	0.000466044	0.460296864	0.000770409	300.0505981	300.0510559	23429.45703	23452.69922	49.65529657	18.67295527	7.8065	0	0	0	4449	300.0509	23441.07813																	17.785473
	26230619.57	300.050293	23378.15723	0.4601153	3.60E-05	1	0.999253354	40.02988815	1.979359061	12.18999695	4.961414887	0.875888055	25	0.000458184	0.460100655	0.000762428	300.0502014	300.0503845	23367.50781	23388.80664	49.74440222	18.6745093	7.8114	0	0	0	4449	300.0478	23378.15723																	15.941451
	26230621.57	300.0504761	23338.54004	0.459965783	2.91E-05	1	0.999253354	40.02988815	1.979339421	12.18999695	4.959718004	0.875809377	25	0.000477901	0.459951127	0.000782045	300.0497437	300.0512085	23327.41602	23349.66406	49.50678715	18.6745084	7.81385	0	0	0	4449	300.0499	23338.54004																	17.416636
	26230623.52	300.0490875	23299.46973	0.459813629	3.63E-05	1	0.999253354	40.02988815	1.979384601	12.18999695	4.958140913	0.875793847	25	0.000501387	0.459798982	0.000805435	300.0488586	300.0493164	23289.44141	23309.49805	49.75456339	18.67306472	7.81385	0	0	0	4449	300.04765	23299.46973																	15.941451
	26230626.4	300.0485077	23242.27344	0.459617432	3.08E-05	1	0.999253354	40.02988815	1.979419	12.18999695	4.956144468	0.875225138	25	0.000481739	0.459602811	0.000785661	300.0475769	300.0494385	23230.94336	23253.60352	49.65529657	18.67306877	7.7919	0	0	0	4449	300.04755	23242.27344																	17.785473
	26230628.57	300.0477295	23198.74121	0.459477535	4.22E-05	1	0.999253354	40.02988815	1.979364113	12.18999695	4.954449414	0.875251155	25	0.000510848	0.459462909	0.000814682	300.0469666	300.0484924	23190.80273	23206.67969	49.59120303	18.67359479	7.81385	0	0	0	4449	300.04555	23198.74121																	17.785473
	26230631.71	300.0473633	23135.94238	0.459250596	4.83E-05	1	0.999253354	40.02988815	1.979378814	12.18999695	4.952073748	0.874618924	25	0.000491477	0.459235995	0.000795165	300.0470276	300.047699	23128.51563	23143.36914	49.70297591	18.67240742	7.8114	0	0	0	4449	300.04615	23135.94238																	17.785473
	26230633.8	300.046402	23094.74512	0.459108157	3.56E-05	1	0.999253354	40.02988815	1.979414577	12.18999695	4.95061988	0.874382967	25	0.000493191	0.459093573	0.000796791	300.0461731	300.0466309	23082.88086	23106.60938	49.88040558	18.67232347	7.81385	0	0	0	4449	300.0431	23094.74512																	17.785473
	26230637.03	300.0450592	23029.96387	0.458836397	2.66E-05	1	0.999253354	40.02988815	1.979329317	12.18999695	4.947516571	0.873655718	25	0.000476787	0.458821851	0.000780209	300.0445251	300.0455933	23017.57617	23042.35156	49.68030868	18.6739771	7.81385	0	0	0	4449	300.0454	23029.96387																	17.047815
	26230639.26	300.0439759	22985.54395	0.458693447	2.05E-05	1	0.999253354	40.02988815	1.979263167	12.18999695	4.945778595	0.873576942	25	0.000497152	0.458678906	0.000800482	300.0437622	300.0441895	22975.00391	22996.08398	49.70063102	18.67560781	7.81875	0	0	0	4449	300.0449	22985.54395																	15.941451
	26230641.21	300.0436707	22946.59473	0.458542701	3.77E-05	1	0.999253354	40.02988815	1.979358931	12.18999695	4.944372573	0.87338256	25	0.000501837	0.458528165	0.000805072	300.0435791	300.0437622	22936.29883	22956.89063	49.67640054	18.67347429	7.80165	0	0	0	4449	300.0429	22946.59473																	18.154324
	26230644.45	300.0425415	22881.81348	0.45832641	4.04E-05	1	0.999253354	40.02988815	1.979340819	12.18999695	4.941978266	0.873071515	25	0.000511654	0.458311889	0.000814755	300.0423889	300.0426941	22869.19531	22894.43164	49.64357214	18.67478977	7.8163	0	0	0	4449	300.03855	22881.81348																	17.785473
	26230646.53	300.0425415	22840.30078	0.458198025	3.62E-05	1	0.999253354	40.02988815	1.979287392	12.18999695	4.940513544	0.872536675	25	0.000486687	0.458183525	0.000789698	300.0421753	300.0429077	22830.53906	22850.0625	49.83897927	18.67460036	7.8163	0	0	0	4449	300.04535	22840.30078																	17.416636
	26230649.08	300.0409546	22789.70508	0.457979342	3.19E-05	1	0.999253354	40.02988815	1.979331601	12.18999695	4.938195485	0.872513274	25	0.000521162	0.457964848	0.000824034	300.0402832	300.041626	22778.5332	22800.87695	49.68968822	18.67308419	7.81875	0	0	0	4449	300.04215	22789.70508																	17.785473
	26230651.34	300.0397949	22744.45996	0.457814373	2.59E-05	1	0.999253354	40.02988815	1.979332075	12.18999695	4.936446387	0.87203745	25	0.000505969	0.45779991	0.000808739	300.0394287	300.0401611	22733.96875	22754.95117	49.61543352	18.67310323	7.809	0	0	0	4449	300.04015	22744.45996																	17.416636
	26230654.49	300.0398865	22681.61133	0.45761521	2.56E-05	1	0.999253354	40.02988815	1.979273418	12.18999695	4.934192335	0.87144446	25	0.000488223	0.457600762	0.000790867	300.0396118	300.0401611	22672.8457	22690.37695	49.6506068	18.6757206	7.8041	0	0	0	4449	300.0388	22681.61133																	17.047815
	26230656.44	300.0394288	22642.40723	0.457473339	3.64E-05	1	0.999253354	40.02988815	1.979234716	12.18999695	4.932554887	0.87124729	25	0.000496346	0.457458896	0.000798898	300.0393372	300.0395203	22632.48828	22652.32617	49.64591703	18.6742488	7.8041	0	0	0	4449	300.03815	22642.40723																	17.416636
	26230659.43	300.0381928	22583.02441	0.457244104	4.24E-05	1	0.999253354	40.02988815	1.979277069	12.18999695	4.930178668	0.870860094	25	0.00049902	0.457229684	0.000801423	300.0379944	300.0383911	22573.77344	22592.27539	49.56775418	18.67372696	7.80655	0	0	0	4449	300.0398	22583.02441																	17.047815
	26230661.43	300.0375824	22542.82227	0.45710894	4.11E-05	1	0.999253354	40.02988815	1.979253885	12.18999695	4.928727744	0.870242379	25	0.000466363	0.457094554	0.000768681	300.0367737	300.0383911	22531.44336	22554.20117	49.76316131	18.67659109	7.81875	0	0	0	4449	300.03935	22542.82227																	17.416636
	26230664.56	300.0373993	22480.14453	0.456888594	4.08E-05	1	0.999253354	40.02988815	1.979310856	12.18999695	4.926487242	0.869847542	25	0.000466208	0.456874217	0.000768378	300.037262	300.0375366	22468.35352	22491.93555	49.68265357	18.67561838	7.81145	0	0	0	4449	300.0438	22480.14453																	17.047815
	26230666.8	300.03685	22435.87109	0.456754981	3.31E-05	1	0.999253354	40.02988815	1.979367887	12.18999695	4.925152405	0.869786692	25	0.000481789	0.456740605	0.000783877	300.0358276	300.0378723	22426.02344	22445.71875	49.74205734	18.67454315	7.8212	0	0	0	4449	300.0403	22435.87109																	17.047815
	26230668.96	300.0364685	22392.4248	0.456610626	3.79E-05	1	0.999253354	40.02988815	1.979363663	12.18999695	4.923538695	0.869778771	25	0.000506553	0.456596244	0.000808546	300.0364075	300.0365295	22382.14063	22402.70898	49.75065525	18.6745262	7.8212	0	0	0	4449	300.042	22392.4248																	17.416636
	26230671.85	300.0355988	22334.86523	0.45637842	3.01E-05	1	0.999253354	40.02988815	1.979345233	12.18999695	4.921030724	0.869103637	25	0.000485418	0.45636407	0.000787263	300.0354309	300.0357666	22324.22852	22345.50195	49.63262934	18.67403629	7.81145	0	0	0	4449	300.0407	22334.86523																	15.941451
	26230673.86	300.0349121	22294.54199	0.456251276	3.12E-05	1	0.999253354	40.02988815	1.979320369	12.18999695	4.919582817	0.868953663	25	0.00049479	0.456236933	0.000796553	300.0342712	300.035553	22284.81641	22304.26758	49.74205734	18.6740191	7.8017	0	0	0	4449	300.0398	22294.54199																	17.416636
	26230676.15	300.0335083	22248.94336	0.456030752	3.24E-05	1	0.999253354	40.02988815	1.979355267	12.18999695	4.917301807	0.868469764	25	0.00048726	0.45601644	0.000788884	300.0334473	300.0335693	22236.96875	22260.91797	49.71626359	18.67237369	7.8163	0	0	0	4449	300.03765	22248.94336																	17.785473
	26230679.22	300.0321351	22187.69922	0.455788215	4.26E-05	1	0.999253354	40.02988815	1.979392063	12.18999695	4.914813171	0.867800383	25	0.000466325	0.455773942	0.000767794	300.0320435	300.0322266	22176.96484	22198.43359	49.82256507	18.6734452	7.8261	0	0	0	4449	300.03635	22187.69922																	17.416636
	26230681.2	300.0311737	22148.15527	0.455644504	4.01E-05	1	0.999253354	40.02988815	1.979382813	12.18999695	4.913187531	0.86783173	25	0.000494809	0.45563023	0.000796185	300.0309448	300.0314026	22137.99219	22158.31836	49.87727907	18.67321334	7.8163	0	0	0	4449	300.0361	22148.15527																	16.310225
	26230684.35	300.031601	22085.52637	0.455449705	4.47E-05	1	0.999253354	40.02988815	1.979418028	12.18999695	4.911197749	0.867319731	25	0.000480156	0.45543544	0.000781407	300.0308228	300.0323792	22073.07813	22097.97461	49.69906777	18.67351354	7.8212	0	0	0	4449	300.03625	22085.52637																	17.416636
	26230686.32	300.0311279	22046.54004	0.455304946	3.64E-05	1	0.999253354	40.02988815	1.979301799	12.18999695	4.909332379	0.867161145	25	0.000495363	0.455290682	0.000796523	300.0311279	300.0311279	22038.91797	22054.16211	49.72407988	18.67424996	7.81875	0	0	0	4449	300.0341	22046.54004																	17.416636
	26230689.31	300.0297242	21986.07422	0.455085864	2.70E-05	1	0.999253354	40.02988815	1.979298138	12.18999695	4.906943627	0.866845118	25	0.000504649	0.455071619	0.000805665	300.02948	300.0299683	21977.50391	21994.64453	49.72095337	18.67500337	7.81875	0	0	0	4449	300.03605	21986.07422																	17.416636
	26230691.38	300.0304108	21944.74316	0.454940653	3.15E-05	1	0.999253354	40.02988815	1.979295539	12.18999695	4.905398992	0.866411598	25	0.000490036	0.454926413	0.00079096	300.0302429	300.0305786	21932.79297	21956.69336	49.62559469	18.67553512	7.81145	0	0	0	4449	300.0352	21944.74316																	17.416636
	26230694.57	300.0286713	21881.5791	0.454711211	3.68E-05	1	0.999253354	40.02988815	1.979252963	12.18999695	4.902804062	0.866073512	25	0.0005006	0.454696994	0.000801375	300.0283813	300.0289612	21870.43164	21892.72656	49.67483728	18.67595171	7.81875	0	0	0	4449	300.0354	21881.5791																	17.047815
	26230696.47	300.0284119	21843.61523	0.454563925	4.19E-05	1	0.999253354	40.02988815	1.979284149	12.18999695	4.901361548	0.865397217	25	0.000462528	0.454549741	0.00076321	300.0282593	300.0285645	21832.67383	21854.55664	49.66389448	18.67485065	7.8212	0	0	0	4449	300.03515	21843.61523																	17.047815
	26230698.75	300.0271912	21798.30762	0.454432648	4.56E-05	1	0.999253354	40.02988815	1.979258303	12.18999695	4.899848197	0.865346841	25	0.000481892	0.454418473	0.00078249	300.0271301	300.0272522	21787.0625	21809.55273	49.75143688	18.6750835	7.8163	0	0	0	4449	300.0341	21798.30762																	17.047815
	26230701.88	300.026535	21735.84961	0.454207434	4.30E-05	1	0.999253354	40.02988815	1.979268492	12.18999695	4.897429393	0.865005679	25	0.000489385	0.454193269	0.000789839	300.0262756	300.0267944	21724.07031	21747.62891	49.67718217	18.67606386	7.81385	0	0	0	4449	300.0341	21735.84961																	15.941451
	26230703.75	300.0253143	21698.27344	0.454061411	4.52E-05	1	0.999253354	40.02988815	1.979227212	12.18999695	4.895802969	0.864451696	25	0.000465241	0.454047284	0.000765597	300.0250854	300.0255432	21687.76953	21708.77734	49.78739179	18.67540593	7.8212	0	0	0	4449	300.0373	21698.27344																	17.047815
	26230706.68	300.0247345	21640.10547	0.453832309	4.61E-05	1	0.999253354	40.02988815	1.979178803	12.18999695	4.893203345	0.864081604	25	0.000473001	0.453818191	0.000773208	300.0246277	300.0248413	21629.15234	21651.05859	49.73111454	18.67615281	7.81385	0	0	0	4449	300.0371	21640.10547																	17.785473
	26230709.25	300.0240021	21588.68359	0.45362306	2.34E-05	1	0.999253354	40.02988815	1.979302675	12.18999695	4.891273273	0.863543873	25	0.000455068	0.453608969	0.000755143	300.0239258	300.0240784	21576.36914	21600.99805	49.50366064	18.67561828	7.8212	0	0	0	4449	300.03515	21588.68359																	17.785473
	26230711.4	300.0238648	21545.69922	0.453477817	4.23E-05	1	0.999253354	40.02988815	1.979204778	12.18999695	4.889399125	0.863665469	25	0.000495616	0.453463706	0.000795597	300.0238037	300.0239258	21536.86133	21554.53711	49.64904354	18.67719184	7.81385	0	0	0	4449	300.03475	21545.69922																	17.047815
	26230714.58	300.022934	21481.13672	0.453263088	4.00E-05	1	0.999253354	40.02988815	1.979264456	12.18999695	4.887270704	0.863019942	25	0.000471134	0.453249012	0.000770977	300.0221863	300.0236816	21470.94922	21491.32422	49.79755296	18.67500691	7.81385	0	0	0	4449	300.03545	21481.13672																	15.941451
	26230716.64	300.0217743	21440.82715	0.453102894	3.75E-05	1	0.999253354	40.02988815	1.979272508	12.18999695	4.88554887	0.862796468	25	0.000478214	0.453088834	0.000777951	300.0215454	300.0220032	21429.49805	21452.15625	49.74362059	18.67451104	7.82365	0	0	0	4449	300.0369	21440.82715																	17.416636
	26230719.59	300.0216217	21382.17188	0.452910176	3.99E-05	1	0.999253354	40.02988815	1.979136128	12.18999695	4.883132035	0.862472087	25	0.000487222	0.452896117	0.000786834	300.0212402	300.0220032	21372.36133	21391.98242	49.66389448	18.67704582	7.81875	0	0	0	4449	300.038	21382.17188																	17.785473
	26230721.56	300.0209504	21342.79785	0.452755034	3.53E-05	1	0.999253354	40.02988815	1.979047767	12.18999695	4.881267882	0.862045112	25	0.000478262	0.452740995	0.000777774	300.0204163	300.0214844	21332.41602	21353.17969	49.57009906	18.67693603	7.82365	0	0	0	4449	300.0378	21342.79785																	17.047815
	26230724.48	300.019165	21283.90039	0.452528259	4.27E-05	1	0.999253354	40.02988815	1.979045263	12.18999695	4.878768354	0.861891397	25	0.000503906	0.452514235	0.000803263	300.0188293	300.0195007	21273.45898	21294.3418	49.75925316	18.67539584	7.82365	0	0	0	4449	300.04415	21283.90039																	15.941451
	26230726.69	300.0191193	21240.46582	0.452377361	4.29E-05	1	0.999253354	40.02988815	1.979109694	12.18999695	4.877326114	0.861443201	25	0.000486341	0.452363353	0.0007856	300.0189209	300.0193176	21229.69531	21251.23633	49.65138843	18.67647391	7.8261	0	0	0	4449	300.04565	21240.46582																	17.416636
	26230728.77	300.018631	21198.95215	0.452240308	1.90E-05	1	0.999253354	40.02988815	1.979135047	12.18999695	4.875923607	0.861105052	25	0.000478054	0.452226316	0.000777228	300.0181274	300.0191345	21187.63477	21210.26953	49.66545774	18.67544441	7.8261	0	0	0	4449	300.0433	21198.95215																	17.047815
	26230731.84	300.0185089	21137.69629	0.452010178	3.62E-05	1	0.999253354	40.02988815	1.979193402	12.18999695	4.873548791	0.860867188	25	0.000494129	0.451996184	0.00079316	300.0184021	300.0186157	21127.72852	21147.66406	49.75378176	18.67505372	7.8261	0	0	0	4449	300.03835	21137.69629																	17.785473
	26230733.79	300.0184937	21098.80859	0.451849006	2.08E-05	1	0.999253354	40.02988815	1.9792374	12.18999695	4.871941595	0.860424116	25	0.000479637	0.451835026	0.000778561	300.0184326	300.0185547	21090.65234	21106.96484	49.60449072	18.67390744	7.8212	0	0	0	4449	300.0403	21098.80859																	16.310225
	26230736.84	300.017273	21037.94141	0.451625394	3.68E-05	1	0.999253354	40.02988815	1.979261143	12.18999695	4.869573864	0.860080375	25	0.000486084	0.451611433	0.000784869	300.0168762	300.0176697	21030.89063	21044.99219	49.75143688	18.67451842	7.82855	0	0	0	4449	300.03625	21037.94141																	15.941451
	26230738.76	300.0162811	20999.74609	0.451477201	4.75E-05	1	0.999253354	40.02988815	1.979313477	12.18999695	4.868140486	0.859584102	25	0.000464062	0.451463272	0.000762748	300.0155334	300.0170288	20990.24023	21009.25195	49.67718217	18.67393536	7.8261	0	0	0	4449	300.0393	20999.74609																	17.785473
	26230741.99	300.0159607	20934.73438	0.451190959	2.86E-05	1	0.999253354	40.02988815	1.979310867	12.18999695	4.864990423	0.859365751	25	0.000494149	0.451177023	0.00079265	300.0159302	300.0159912	20922.94336	20946.52539	49.70375754	18.67334531	7.831	0	0	0	4449	300.03805	20934.73438																	17.416636
	26230744.16	300.0154572	20891.88379	0.451030337	3.96E-05	1	0.999253354	40.02988815	1.979282342	12.18999695	4.863227767	0.858842091	25	0.000474877	0.451016425	0.000773275	300.0144653	300.016449	20882.19531	20901.57227	49.90307281	18.67290679	7.8212	0	0	0	4449	300.03785	20891.88379																	17.047815
	26230747.13	300.0142212	20832.79102	0.450798892	2.49E-05	1	0.999253354	40.02988815	1.979231708	12.18999695	4.86064198	0.858218815	25	0.000459644	0.450785014	0.000757892	300.0139465	300.0144958	20822.79883	20842.7832	49.79442645	18.67534918	7.831	0	0	0	4449	300.0385	20832.79102																	17.047815
	26230749.17	300.0131531	20792.05469	0.450646983	2.83E-05	1	0.999253354	40.02988815	1.979289374	12.18999695	4.859109368	0.858124865	25	0.000475376	0.450633113	0.000773524	300.0128174	300.0134888	20782.00195	20802.10742	49.60761723	18.67500716	7.83345	0	0	0	4449	300.03965	20792.05469																	17.047815
	26230751.28	300.013031	20749.88574	0.450500074	2.32E-05	1	0.999253354	40.02988815	1.97935344	12.18999695	4.857722798	0.857602341	25	0.000450245	0.450486227	0.000748302	300.0128174	300.0132446	20738.94531	20760.82617	49.50835041	18.67369374	7.83345	0	0	0	4449	300.0372	20749.88574																	17.416636
	26230754.46	300.0132905	20686.34375	0.450293426	3.49E-05	1	0.999253354	40.02988815	1.979317192	12.18999695	4.855363507	0.857456183	25	0.000474352	0.450279565	0.000772274	300.0129395	300.0136414	20676.31445	20696.37305	49.6506068	18.67498633	7.83345	0	0	0	4449	300.0386	20686.34375																	17.047815
	26230756.93	300.0122986	20637.05078	0.450040879	3.14E-05	1	0.999253354	40.02988815	1.979339974	12.18999695	4.852702996	0.856932806	25	0.00046927	0.450027043	0.000767026	300.0117493	300.0128479	20623.6543	20650.44727	49.82803647	18.67468511	7.8114	0	0	0	4449	300.04035	20637.05078																	17.785473
	26230759.24	300.0115357	20591.12305	0.44991773	4.31E-05	1	0.999253354	40.02988815	1.979270802	12.18999695	4.85126381	0.856381696	25	0.00044243	0.449903925	0.000740108	300.0114746	300.0115967	20580.13477	20602.11133	49.82647322	18.67522712	7.82365	0	0	0	4449	300.04035	20591.12305																	17.785473
	26230762.2	300.0098419	20531.89746	0.449684769	4.07E-05	1	0.999253354	40.02988815	1.979315836	12.18999695	4.84880698	0.856244915	25	0.0004689	0.449670976	0.000766429	300.009552	300.0101318	20523.07227	20540.72266	49.74440222	18.67499958	7.8359	0	0	0	4449	300.0389	20531.89746																	17.785473
	26230764.41	300.0095825	20488.0127	0.449551747	3.55E-05	1	0.999253354	40.02988815	1.979288516	12.18999695	4.847278455	0.856153084	25	0.000484776	0.449537951	0.000782218	300.0091858	300.0099792	20476.36719	20499.6582	49.57166232	18.67533246	7.8261	0	0	0	4449	300.03915	20488.0127																	15.941451
	26230766.38	300.0098724	20448.65137	0.449376921	3.89E-05	1	0.999253354	40.02988815	1.97930131	12.18999695	4.845393444	0.855995353	25	0.000500346	0.449363116	0.000797672	300.0097961	300.0099487	20438.09961	20459.20313	49.86008324	18.67464996	7.831	0	0	0	4449	300.0413	20448.65137																	16.310225
	26230769.49	300.0097504	20386.3252	0.449160543	3.42E-05	1	0.999253354	40.02988815	1.979257126	12.18999695	4.842992427	0.855363618	25	0.000481433	0.449146758	0.00077862	300.0092773	300.0102234	20374.86133	20397.78906	49.82100182	18.67515512	7.83585	0	0	0	4449	300.04195	20386.3252																	15.941451
	26230771.79	300.0090485	20340.33887	0.44901455	3.97E-05	1	0.999253354	40.02988815	1.979283555	12.18999695	4.841504231	0.854959293	25	0.000468551	0.449000788	0.000765643	300.0090332	300.0090637	20329.93359	20350.74414	49.72407988	18.67737536	7.831	0	0	0	4449	300.0431	20340.33887																	17.047815
	26230774.89	300.008255	20278.35352	0.448775845	3.99E-05	1	0.999253354	40.02988815	1.979218021	12.18999695	4.838737909	0.854703029	25	0.000489184	0.448762086	0.000786123	300.0077515	300.0087585	20267.93555	20288.77148	49.7959897	18.67571806	7.8383	0	0	0	4449	300.0416	20278.35352																	15.941451
	26230776.82	300.0078735	20240.54688	0.448629878	4.77E-05	1	0.999253354	40.02988815	1.979310961	12.18999695	4.83740671	0.854317597	25	0.000475512	0.448616138	0.000772351	300.007019	300.008728	20230.93164	20250.16211	49.7795755	18.6754334	7.82365	0	0	0	4449	300.0468	20240.54688																	17.785473
	26230779.79	300.0077515	20180.82227	0.448410949	4.82E-05	1	0.999253354	40.02988815	1.979271336	12.18999695	4.835024438	0.853480954	25	0.000437868	0.448397242	0.000734568	300.0074768	300.0080261	20169.10352	20192.54102	49.80224273	18.67617809	7.83345	0	0	0	4449	300.0449	20180.82227																	17.416636
	26230781.64	300.0078736	20143.86719	0.448257249	2.04E-05	1	0.999253354	40.02988815	1.979318826	12.18999695	4.833427632	0.85349448	25	0.000464283	0.448243528	0.000760883	300.0074463	300.0083008	20133.875	20153.85938	49.74752873	18.67534187	7.82365	0	0	0	4449	300.04555	20143.86719																	16.310225
	26230784.55	300.0072632	20085.99219	0.448021516	2.51E-05	1	0.999253354	40.02988815	1.979291586	12.18999695	4.830825855	0.853014501	25	0.000462176	0.44800781	0.000758634	300.007019	300.0075073	20073.99414	20097.99023	49.78113876	18.67634968	7.8285	0	0	0	4449	300.0363	20085.99219																	17.416636
	26230786.78	300.0063934	20041.3291	0.447885297	4.43E-05	1	0.999253354	40.02988815	1.97920599	12.18999695	4.829195585	0.852503934	25	0.000442002	0.447871619	0.000738374	300.0062866	300.0065002	20031.37305	20051.28516	49.73033291	18.67619643	7.8163	0	0	0	4449	300.03525	20041.3291																	17.785473
	26230789.85	300.0058289	19979.67188	0.447579828	3.19E-05	1	0.999253354	40.02988815	1.979266539	12.18999695	4.82599162	0.852240559	25	0.000468886	0.44756615	0.000765052	300.0057678	300.0058899	19968.66992	19990.67383	49.93433795	18.67559485	7.8285	0	0	0	4449	300.0413	19979.67188																	17.416636
	26230792.14	300.005249	19934.37793	0.447429354	3.03E-05	1	0.999253354	40.02988815	1.97929491	12.18999695	4.824417851	0.852065127	25	0.000477946	0.447415683	0.000774012	300.0049133	300.0055847	19924.78711	19943.96875	49.8780607	18.67613866	7.83345	0	0	0	4449	300.0435	19934.37793																	17.047815
	26230794.15	300.0053864	19894.41992	0.447263551	3.07E-05	1	0.999253354	40.02988815	1.979285775	12.18999695	4.822636646	0.851586911	25	0.000463051	0.447249892	0.000759009	300.0052795	300.0054932	19884.79297	19904.04688	49.86086487	18.67683273	7.8383	0	0	0	4449	300.0446	19894.41992																	17.785473
	26230797.12	300.0045166	19835.04785	0.447037753	2.28E-05	1	0.999253354	40.02988815	1.979251914	12.18999695	4.8201375	0.851062325	25	0.000455327	0.447024118	0.000751135	300.0040283	300.0050049	19824.86133	19845.23438	49.94215424	18.6781895	7.82855	0	0	0	4449	300.04725	19835.04785																	16.310225
	26230799.11	300.0027771	19795.45508	0.446894821	4.14E-05	1	0.999253354	40.02988815	1.979269042	12.18999695	4.818620283	0.85088929	25	0.000463707	0.446881207	0.000759426	300.0022583	300.0032959	19785.81445	19805.0957	49.58338675	18.67686533	7.8359	0	0	0	4449	300.0453	19795.45508																	17.785473
	26230802.18	300.0024262	19733.95605	0.446670618	2.08E-05	1	0.999253354	40.02988815	1.979259273	12.18999695	4.816224083	0.850208253	25	0.000440279	0.446657032	0.00073585	300.0021973	300.002655	19724.35352	19743.55859	49.85461184	18.67579162	7.8383	0	0	0	4449	300.0488	19733.95605																	17.785473
	26230804.15	300.0026703	19694.72754	0.446504145	4.05E-05	1	0.999253354	40.02988815	1.979231447	12.18999695	4.814339533	0.850021592	25	0.000453245	0.446490552	0.000748708	300.002655	300.0026855	19685.79297	19703.66211	49.89838304	18.67692176	7.8359	0	0	0	4449	300.04835	19694.72754																	16.310225
	26230807.21	300.0018921	19633.60547	0.446282662	3.35E-05	1	0.999253354	40.02988815	1.97914104	12.18999695	4.81175167	0.849505361	25	0.000447682	0.446269088	0.000743001	300.001709	300.0020752	19624.25781	19642.95313	49.82100182	18.67841485	7.8383	0	0	0	4449	300.04865	19633.60547																	17.416636
	26230809.13	300.0027008	19595.28906	0.446121448	4.32E-05	1	0.999253354	40.02988815	1.979137703	12.18999695	4.809980496	0.849340261	25	0.000460795	0.44610786	0.000756008	300.0025635	300.0028381	19584.65234	19605.92578	49.83350787	18.67763332	7.83095	0	0	0	4449	300.05015	19595.28906																	17.785473
	26230812.19	300.0028687	19534.16699	0.445903575	3.98E-05	1	0.999253354	40.02988815	1.979199957	12.18999695	4.807747899	0.849110389	25	0.000475351	0.445889982	0.000770421	300.0024414	300.0032959	19522.33789	19545.99609	49.79833459	18.67735013	7.83095	0	0	0	4449	300.05195	19534.16699																	17.785473
	26230814.28	300.0036926	19492.34863	0.445754036	2.87E-05	1	0.999253354	40.02988815	1.979253617	12.18999695	4.806330044	0.848448053	25	0.000438144	0.445740461	0.000733116	300.00354	300.0038452	19483.82617	19500.87109	49.91714212	18.67642797	7.8334	0	0	0	4449	300.0539	19492.34863																	17.416636
	26230817.28	300.0027008	19432.47852	0.445539779	4.81E-05	1	0.999253354	40.02988815	1.978894474	12.18999695	4.803106394	0.848353811	25	0.00048064	0.445526195	0.000775475	300.002594	300.0028076	19423.04492	19441.91211	49.74674711	18.68068435	7.84315	0	0	0	4449	300.052	19432.47852																	17.416636
	26230819.25	300.0028534	19393.18945	0.44537568	3.30E-05	1	0.999253354	40.02988815	1.979014465	12.18999695	4.801633524	0.847987358	25	0.000470895	0.445362105	0.000765628	300.0027771	300.0029297	19384.77734	19401.60156	49.83585276	18.67965553	7.8359	0	0	0	4449	300.04905	19393.18945																	17.416636
	26230822.38	300.002945	19330.83984	0.445142116	4.46E-05	1	0.999253354	40.02988815	1.979066878	12.18999695	4.799236271	0.847567418	25	0.000470953	0.445128546	0.000765534	300.0027771	300.0031128	19321.63672	19340.04297	49.8069325	18.67898222	7.84315	0	0	0	4449	300.0491	19330.83984																	17.047815
	26230824.26	300.0022126	19293.3252	0.444981623	5.23E-05	1	0.999253354	40.02988815	1.979136559	12.18999695	4.797745779	0.846843818	25	0.000429376	0.444968095	0.000723852	300.0016785	300.0027466	19283.75781	19302.89258	49.78973668	18.67767547	7.8456	0	0	0	4449	300.05125	19293.3252																	17.785473
	26230827.15	300.0021515	19235.44922	0.444752943	3.72E-05	1	0.999253354	40.02988815	1.979105933	12.18999695	4.795158134	0.846687579	25	0.000456176	0.444739404	0.000750508	300.0018921	300.0024109	19224.26563	19246.63281	49.77723062	18.67872748	7.8359	0	0	0	4449	300.0472	19235.44922																	15.941451
	26230829.06	300.0021057	19197.39941	0.44459967	3.00E-05	1	0.999253354	40.02988815	1.979191598	12.18999695	4.793665438	0.846649384	25	0.000476289	0.444586122	0.00077052	300.0019836	300.0022278	19187.16406	19207.63477	49.89603815	18.67703303	7.83095	0	0	0	4449	300.04855	19197.39941																	17.416636
	26230832.14	300.0013886	19135.92578	0.444360255	4.20E-05	1	0.999253354	40.02988815	1.979240315	12.18999695	4.79126857	0.845804662	25	0.000438133	0.44434675	0.000732206	300.0013428	300.0014343	19125.82422	19146.02734	49.91010747	18.67711001	7.8407	0	0	0	4449	300.0522	19135.92578																	17.785473
	26230834.13	300.0017548	19096.5498	0.444204288	3.62E-05	1	0.999253354	40.02988815	1.979277226	12.18999695	4.78965539	0.845618268	25	0.000446825	0.444190776	0.000740797	300.0011902	300.0023193	19086.5332	19106.56641	49.72486151	18.6755941	7.8383	0	0	0	4449	300.0518	19096.5498																	17.785473
	26230837.1	300.0016174	19036.83887	0.443986942	4.33E-05	1	0.999253354	40.02988815	1.979288337	12.18999695	4.787280343	0.845534915	25	0.00047682	0.443973418	0.00077065	300.0012512	300.0019836	19027.08984	19046.58789	49.78895505	18.67461661	7.8407	0	0	0	4449	300.0527	19036.83887																	17.047815
	26230839.08	300.0016327	18997.2334	0.44381593	4.04E-05	1	0.999253354	40.02988815	1.979292759	12.18999695	4.785487327	0.844979113	25	0.000455125	0.443802426	0.000748848	300.0013733	300.0018921	18987.26563	19007.20117	49.92183189	18.67456424	7.8407	0	0	0	4449	300.0491	18997.2334																	17.416636
	26230859.44	299.9906311	18591.31055			2				12.27999743							299.9906311	299.9906311	18591.31055	18591.31055							4449	300.0523	18591.31055																	17.416636
	26230872.52	299.9812012	18330.00977	0.44125803	3.68E-05	1	0.999253354	40.02988815	1.993394422	12.26999756	4.790435428	0.844869427	25	0.000364632	0.441244932	0.000656689	299.9812012	299.9812012	18328.5625	18331.45703	49.69906777	18.66893971	7.8505	0	0	0	4449	300.0617	18330.00977																	17.416636
	26230874.08	299.9805909	18298.9375	0.441092227	3.44E-05	1	0.999253354	40.02988815	1.993542791	12.26999756	4.78896895	0.844650093	25	0.000368002	0.44107914	0.000659953	299.9803162	299.9808655	18289.58984	18308.28516	49.71626359	18.66674671	7.84805	0	0	0	4449	300.0598	18298.9375																	17.416636
	26230877.07	299.9803772	18239.37207	0.44083127	3.71E-05	1	0.999253354	40.02988815	1.993543156	12.26999756	4.78615025	0.844072657	25	0.000360613	0.440818197	0.000652391	299.9801025	299.9806519	18230	18248.74414	49.60292746	18.66719522	7.8432	0	0	0	4449	300.06325	18239.37207																	15.941451
	26230879.09	299.9802094	18198.91504	0.440708437	3.02E-05	1	0.999253354	40.02988815	1.993537634	12.26999756	4.784806894	0.84381884	25	0.000359002	0.440695371	0.000650699	299.9801941	299.9802246	18188.91016	18208.91992	49.96951123	18.66880209	7.8456	0	0	0	4449	300.0652	18198.91504																	17.416636
	26230882.04	299.9814148	18139.7627	0.44047718	3.12E-05	1	0.999253354	40.02988815	1.993439558	12.26999756	4.782065546	0.843369942	25	0.000361902	0.440464103	0.000653444	299.9813843	299.9814453	18130.63281	18148.89258	49.80536925	18.66769487	7.84805	0	0	0	4449	300.07015	18139.7627																	17.785473
	26230885.04	299.9823609	18080.01465	0.440228346	3.41E-05	1	0.999253354	40.02988815	1.993510168	12.26999756	4.779499728	0.843068725	25	0.00037521	0.440215256	0.000666589	299.9818726	299.9828491	18070.07031	18089.95898	49.4669241	18.66757882	7.84075	0	0	0	4449	300.0704	18080.01465																	16.310225
	26230887.04	299.9830933	18040.36035	0.440064621	3.61E-05	1	0.999253354	40.02988815	1.993516864	12.26999756	4.777787369	0.842473122	25	0.000348848	0.440051543	0.000640119	299.9830933	299.9830933	18031	18049.7207	49.57869697	18.66881211	7.84075	0	0	0	4449	300.07305	18040.36035																	17.785473
	26230890.06	299.984726	17980.01563	0.439806375	4.05E-05	1	0.999253354	40.02988815	1.993517232	12.26999756	4.774979974	0.842002892	25	0.00035086	0.439793281	0.000641959	299.9844971	299.9849548	17969.75586	17990.27539	49.76316131	18.66741981	7.8505	0	0	0	4449	300.0771	17980.01563																	17.047815
	26230892.03	299.9841309	17940.48438	0.439690019	3.68E-05	1	0.999253354	40.02988815	1.993446123	12.26999756	4.773520334	0.84194495	25	0.000368585	0.439676925	0.000659605	299.9837341	299.9845276	17930.73438	17950.23438	49.80380599	18.67104702	7.84075	0	0	0	4449	300.08015	17940.48438																	17.785473
	26230895.09	299.9853058	17879.60547	0.439440144	3.83E-05	1	0.999253354	40.02988815	1.993453105	12.26999756	4.77075217	0.841874643	25	0.000405707	0.439427017	0.000696564	299.9849548	299.9856567	17869.56445	17889.64648	49.77488573	18.66991772	7.8432	0	0	0	4449	300.08005	17879.60547																	17.785473
	26230897.02	299.9863281	17840.89844	0.439289985	2.98E-05	1	0.999253354	40.02988815	1.993417681	12.26999756	4.769076267	0.841371496	25	0.00038704	0.439276861	0.000677799	299.9862976	299.9863586	17830.88086	17850.91602	49.71939011	18.66947332	7.8432	0	0	0	4449	300.0813	17840.89844																	17.416636
	26230900.02	299.9866944	17781.1748	0.439040131	2.69E-05	1	0.999253354	40.02988815	1.99349076	12.26999756	4.766612276	0.840456231	25	0.000343889	0.439027038	0.000634487	299.9866333	299.9867554	17771.38867	17790.96094	49.76159805	18.67158997	7.84075	0	0	0	4449	300.0821	17781.1748																	17.416636
	26230902.06	299.9863434	17740.53711	0.438886327	3.70E-05	1	0.999253354	40.02988815	1.993485534	12.26999756	4.764891569	0.840381945	25	0.000364233	0.43887323	0.00065473	299.9862366	299.9864502	17729.52344	17751.55078	49.63731911	18.67129535	7.84565	0	0	0	4449	300.0821	17740.53711																	17.785473
	26230905.03	299.9872742	17681.25	0.438629308	3.71E-05	1	0.999253354	40.02988815	1.993479424	12.26999756	4.762101753	0.839803759	25	0.000356309	0.438616209	0.000646652	299.9868774	299.9876709	17670.88086	17691.61914	49.92964818	18.67140713	7.8456	0	0	0	4449	300.0716	17681.25																	17.416636
	26230907.07	299.9886017	17640.28418	0.438477954	4.33E-05	1	0.999253354	40.02988815	1.993389431	12.26999756	4.760170707	0.839948132	25	0.000399504	0.438464813	0.000689747	299.9882813	299.9889221	17630.54688	17650.02148	49.82725484	18.67213294	7.85295	0	0	0	4449	300.0721	17640.28418																	17.416636
	26230910.08	299.9880066	17580.55957	0.438238228	3.47E-05	1	0.999253354	40.02988815	1.993356198	12.26999756	4.757549478	0.839151557	25	0.000369441	0.438225122	0.000659528	299.9879456	299.9880676	17569.20508	17591.91406	49.97029286	18.67381207	7.8554	0	0	0	4449	300.07305	17580.55957																	17.416636
	26230912.04	299.9892121	17541.23438	0.438103817	1.78E-05	1	0.999253354	40.02988815	1.993359781	12.26999756	4.756105541	0.838854244	25	0.000365517	0.438090702	0.000655518	299.9891663	299.9892578	17532.05664	17550.41211	50.03594966	18.6742131	7.8505	0	0	0	4449	300.07245	17541.23438																	16.310225
	26230915.05	299.9897308	17481.26563	0.437846429	3.82E-05	1	0.999253354	40.02988815	1.993313123	12.26999756	4.753152449	0.838642349	25	0.0003929	0.437833295	0.000682733	299.9892883	299.9901733	17472.09961	17490.43164	49.81084065	18.67441862	7.8481	0	0	0	4449	300.07295	17481.26563																	17.416636
	26230917	299.9897461	17442.38965	0.437688167	3.41E-05	1	0.999253354	40.02988815	1.993395756	12.26999756	4.751667167	0.838117174	25	0.000369257	0.437675054	0.000658983	299.989624	299.9898682	17432.64063	17452.13867	49.95153378	18.6741584	7.85785	0	0	0	4449	300.07775	17442.38965																	17.416636
	26230919.14	299.9911652	17399.69727	0.437508078	3.05E-05	1	0.999253354	40.02988815	1.993404358	12.26999756	4.749745845	0.83769354	25	0.000361531	0.437494956	0.000651141	299.9908752	299.9914551	17389.07227	17410.32227	49.88509535	18.67369145	7.84565	0	0	0	4449	300.0763	17399.69727																	17.416636
	26230922.04	299.9914246	17341.6377	0.437283205	3.75E-05	1	0.999253354	40.02988815	1.993387895	12.26999756	4.747248683	0.83736122	25	0.000370999	0.43727008	0.000660463	299.991272	299.9915771	17330.84375	17352.43164	49.65529657	18.67428178	7.8481	0	0	0	4449	300.07725	17341.6377																	17.416636
	26230924.14	299.9932404	17299.57715	0.437106893	1.80E-05	1	0.999253354	40.02988815	1.993320516	12.26999756	4.745177335	0.837018975	25	0.000372909	0.437093748	0.000662262	299.992981	299.9934998	17290.38672	17308.76758	49.84366904	18.6732816	7.8603	0	0	0	4449	300.07435	17299.57715																	17.416636
	26230927.13	299.9916687	17240.20605	0.436876163	4.37E-05	1	0.999253354	40.02988815	1.993359162	12.26999756	4.742734712	0.83673974	25	0.000386256	0.436863036	0.000675457	299.9910583	299.9922791	17231.01563	17249.39648	49.80067947	18.67423539	7.85785	0	0	0	4449	300.07525	17240.20605																	16.310225
	26230930.07	299.9924164	17181.24805	0.43662374	4.40E-05	1	0.999253354	40.02988815	1.993365358	12.26999756	4.740055901	0.835987826	25	0.00036108	0.436610627	0.000650117	299.992157	299.9926758	17172.68945	17189.80664	49.8780607	18.67380989	7.8554	0	0	0	4449	300.07725	17181.24805																	15.941451
	26230932	299.9931641	17142.74805	0.436465306	3.76E-05	1	0.999253354	40.02988815	1.993394307	12.26999756	4.738450521	0.835416619	25	0.000335208	0.436452205	0.000624147	299.9930115	299.9933167	17132.37891	17153.11719	50.03829454	18.67313625	7.8554	0	0	0	4449	300.07345	17142.74805																	15.941451
	26230935.18	299.9935608	17079.62109	0.436217193	2.96E-05	1	0.999253354	40.02988815	1.99331925	12.26999756	4.735552787	0.835104803	25	0.000352799	0.436204082	0.000641576	299.9934692	299.9936523	17066.71094	17092.53125	50.0125008	18.67391239	7.8603	0	0	0	4449	300.07355	17079.62109																	17.416636
	26230937.35	299.9928742	17035.87012	0.436073052	3.49E-05	1	0.999253354	40.02988815	1.993292542	12.26999756	4.733886825	0.835050287	25	0.000374055	0.436059939	0.00066274	299.9924927	299.9932556	17025.91406	17045.82617	49.83038136	18.67714145	7.85785	0	0	0	4449	300.07235	17035.87012																	17.047815
	26230939.51	299.9943237	16993.08008	0.435908591	3.86E-05	1	0.999253354	40.02988815	1.99314909	12.26999756	4.731769454	0.834716882	25	0.000377495	0.435895462	0.000666072	299.993988	299.9946594	16983.48828	17002.67188	49.78817342	18.6759002	7.84805	0	0	0	4449	300.07345	16993.08008																	17.047815
	26230942.52	299.9944763	16932.73535	0.435647859	3.30E-05	1	0.999253354	40.02988815	1.993239918	12.26999756	4.729132652	0.83432332	25	0.000383662	0.435634731	0.000672069	299.9937744	299.9951782	16922.12305	16943.34766	49.93746447	18.67483865	7.84805	0	0	0	4449	300.0742	16932.73535																	17.416636
	26230944.53	299.9957275	16892.5957	0.435475931	2.98E-05	1	0.999253354	40.02988815	1.993265928	12.26999756	4.727382106	0.833679029	25	0.000353539	0.435462812	0.000641836	299.9952087	299.9962463	16883.80664	16901.38477	49.81709367	18.676248	7.85295	0	0	0	4449	300.0734	16892.5957																	15.941451
	26230947.51	299.9959259	16832.66406	0.435251592	3.51E-05	1	0.999253354	40.02988815	1.993216778	12.26999756	4.72483552	0.833230017	25	0.000353357	0.435238476	0.000641512	299.9958191	299.9960327	16822.73242	16842.5957	49.99843149	18.67616672	7.84805	0	0	0	4449	300.07025	16832.66406																	17.416636
	26230949.85	299.9963074	16786.28809	0.435029132	2.55E-05	1	0.999253354	40.02988815	1.993264885	12.26999756	4.722546567	0.832725185	25	0.000344137	0.435016024	0.000632146	299.9959412	299.9966736	16773.30469	16799.27148	49.74440222	18.67697251	7.8603	0	0	0	4449	300.0717	16786.28809																	17.416636
	26230952.03	299.996109	16742.91504	0.434834346	4.25E-05	1	0.999253354	40.02988815	1.993254766	12.26999756	4.720409822	0.832344673	25	0.000343646	0.434821246	0.000631529	299.9953918	299.9968262	16732.19336	16753.63672	49.75143688	18.67557697	7.8603	0	0	0	4449	300.07175	16742.91504																	17.785473
	26230955.22	299.9964447	16679.45898	0.434593287	2.60E-05	1	0.999253354	40.02988815	1.99321146	12.26999756	4.717661469	0.832057619	25	0.000361105	0.434580178	0.000648828	299.9963684	299.996521	16668.71289	16690.20508	49.81709367	18.67705215	7.85785	0	0	0	4449	300.074	16679.45898																	16.310225
	26230957.59	299.9971008	16632.37793	0.434422424	3.74E-05	1	0.999253354	40.02988815	1.993176038	12.26999756	4.715719976	0.83175415	25	0.000364436	0.434409308	0.000652054	299.9963989	299.9978027	16621.5957	16643.16016	49.9108891	18.67521695	7.8652	0	0	0	4449	300.06995	16632.37793																	17.416636
	26230959.5	299.9978943	16593.3916	0.43424359	2.85E-05	1	0.999253354	40.02988815	1.993202806	12.26999756	4.713862408	0.831289046	25	0.000352	0.434230477	0.000639504	299.9975891	299.9981995	16583.66602	16603.11719	49.90150955	18.67562063	7.85785	0	0	0	4449	300.06845	16593.3916																	17.416636
	26230962.36	299.9987488	16537.375	0.434006899	2.59E-05	1	0.999253354	40.02988815	1.993289862	12.26999756	4.711527065	0.830655365	25	0.000331986	0.433993796	0.000619337	299.9987488	299.9987488	16526.96875	16547.78125	49.94684401	18.67415268	7.85295	0	0	0	4449	300.0679	16537.375																	17.416636
	26230964.45	299.9983368	16495.54492	0.433837778	3.19E-05	1	0.999253354	40.02988815	1.993268082	12.26999756	4.709609164	0.830510433	25	0.000349115	0.433824673	0.000636355	299.9981079	299.9985657	16487.5332	16503.55664	49.91557887	18.67551089	7.8603	0	0	0	4449	300.068	16495.54492																	16.310225
	26230967.69	299.9989014	16430.43652	0.433603004	4.21E-05	1	0.999253354	40.02988815	1.99319822	12.26999756	4.706917377	0.829951316	25	0.000341381	0.433589903	0.000628467	299.9977112	300.0000916	16420.04297	16440.83008	49.69203311	18.67558379	7.86275	0	0	0	4449	300.07035	16430.43652																	17.416636
	26230969.75	299.9983521	16389.02002	0.433339852	4.57E-05	1	0.999253354	40.02988815	1.993166101	12.26999756	4.704018829	0.829262114	25	0.000325255	0.433326777	0.000612173	299.9981995	299.9985046	16378.90527	16399.13477	49.82412833	18.67686531	7.8652	0	0	0	4449	300.06785	16389.02002																	17.785473
	26230971.99	299.9983521	16344.94092	0.433220607	4.07E-05	1	0.999253354	40.02988815	1.993183577	12.26999756	4.702697365	0.829419048	25	0.000359999	0.433207513	0.000646838	299.9980774	299.9986267	16335.38574	16354.49609	49.89603815	18.67675699	7.8603	0	0	0	4449	300.06835	16344.94092																	17.047815
	26230975	299.9992066	16284.64502	0.432944047	4.04E-05	1	0.999253354	40.02988815	1.993167439	12.26999756	4.699635946	0.829013361	25	0.000371759	0.432930941	0.00065842	299.9987793	299.9996338	16275.45508	16293.83496	49.85539347	18.67621928	7.8456	0	0	0	4449	300.0671	16284.64502																	15.941451
	26230977.25	299.9980927	16240.04395	0.43278799	3.25E-05	1	0.999253354	40.02988815	1.99317857	12.27999717	4.697989576	0.828591139	25	0.000359847	0.432774911	0.000646407	299.9970398	299.9991455	16229.65039	16250.4375	49.95544192	18.6765452	7.86275	0	0	0	4449	300.06675	16240.04395																	17.416636
	26230980.03	299.9983978	16184.13623	0.432515984	3.51E-05	1	0.999253354	40.02988815	1.993201866	12.26999756	4.695123125	0.827886431	25	0.000341824	0.432502921	0.000628209	299.9978027	299.9989929	16175.4082	16192.86426	49.95700518	18.67538017	7.8652	0	0	0	4449	300.0655	16184.13623																	17.785473
	26230981.98	299.9989014	16144.98096	0.432381955	4.01E-05	1	0.999253354	40.02988815	1.99315861	12.26999756	4.69356903	0.827623424	25	0.000342696	0.432368888	0.000629	299.9981689	299.9996338	16134.51465	16155.44727	49.78426528	18.67603559	7.8652	0	0	0	4449	300.0617	16144.98096																	17.785473
	26230985.14	299.9992218	16082.55859	0.432116453	3.58E-05	1	0.999253354	40.02988815	1.993258808	12.26999756	4.690895952	0.827246024	25	0.00035088	0.432103384	0.000637006	299.9986267	299.9998169	16071.59375	16093.52344	49.82490996	18.67473289	7.8652	0	0	0	4449	300.0652	16082.55859																	15.941451
	26230987.07	299.9992371	16043.60938	0.43193656	3.53E-05	1	0.999253354	40.02988815	1.993206471	12.26999756	4.688799338	0.827030591	25	0.000364519	0.431923487	0.000650527	299.9985657	299.9999084	16034.00586	16053.21289	49.8671179	18.67490498	7.8554	0	0	0	4449	300.0665	16043.60938																	17.785473
	26230990.22	299.9994965	15981.00391	0.431717029	4.11E-05	1	0.999253354	40.02988815	1.993194084	12.26999756	4.686422728	0.82640992	25	0.000346327	0.431703971	0.000632197	299.999115	299.9998779	15972.63965	15989.36816	49.88822187	18.67487884	7.8652	0	0	0	4449	300.06335	15981.00391																	17.785473
	26230992.29	299.9998169	15939.67188	0.431528985	4.92E-05	1	0.999253354	40.02988815	1.993122975	12.26999756	4.684201247	0.826139609	25	0.000357027	0.431515921	0.00064277	299.9988098	300.000824	15931.4541	15947.88965	49.76237968	18.67531654	7.8652	0	0	0	4449	300.0668	15939.67188																	17.047815
	26230995.22	300.0003357	15881.40771	0.431277239	4.58E-05	1	0.999253354	40.02988815	1.993188139	12.26999756	4.681626705	0.82561418	25	0.000350437	0.431264179	0.000636019	300.000061	300.0006104	15870.38184	15892.43359	50.13052671	18.67534715	7.8603	0	0	0	4449	300.0647	15881.40771																	17.416636
	26230997.39	300.0003662	15837.68164	0.43113037	4.06E-05	1	0.999253354	40.02988815	1.993242485	12.26999756	4.680157334	0.825336495	25	0.000348659	0.431117316	0.000634145	300.0001831	300.0005493	15828.44238	15846.9209	49.94528075	18.67537798	7.8652	0	0	0	4449	300.0658	15837.68164																	17.785473
	26230999.43	300.0007477	15796.79932	0.430955378	3.08E-05	1	0.999253354	40.02988815	1.99323886	12.26999756	4.67824423	0.825030237	25	0.000351294	0.430942322	0.000636667	300.0005188	300.0009766	15786.625	15806.97363	49.84366904	18.67520883	7.86765	0	0	0	4449	300.06475	15796.79932																	17.047815
	26231002.48	300.0007935	15735.30078	0.430709464	2.45E-05	1	0.999253354	40.02988815	1.993200757	12.26999756	4.675495514	0.82450958	25	0.000347879	0.430696417	0.000633096	300.0001831	300.0014038	15725.50293	15745.09863	49.96247658	18.67436548	7.87005	0	0	0	4449	300.0626	15735.30078																	15.941451
	26231004.6	300.0002747	15693.99316	0.430527755	3.86E-05	1	0.999253354	40.02988815	1.993189348	12.26999756	4.673508034	0.824097497	25	0.000342231	0.430514724	0.000627326	300.0000916	300.0004578	15683.24707	15704.73926	50.00077638	18.6735449	7.86765	0	0	0	4449	300.0658	15693.99316																	17.047815
	26231007.47	300.0005951	15636.66309	0.430253998	4.18E-05	1	0.999253354	40.02988815	1.993196562	12.26999756	4.670494951	0.823903611	25	0.000372157	0.43024095	0.000657072	300.0003967	300.0007935	15626.52441	15646.80176	49.92808492	18.67403005	7.8725	0	0	0	4449	300.06695	15636.66309																	17.416636
	26231010.28	300.0004425	15580.45313	0.43001657	4.05E-05	1	0.999253354	40.02988815	1.993202623	12.26999756	4.667978176	0.823183653	25	0.000347289	0.430003548	0.000632053	300.0003967	300.0004883	15569.41504	15591.49121	50.11020437	18.67358232	7.8652	0	0	0	4449	300.06415	15580.45313																	16.310225
	26231012.47	299.9995575	15536.87305	0.429850761	3.22E-05	1	0.999253354	40.02988815	1.993110795	12.26999756	4.666004274	0.82265326	25	0.000330869	0.429837766	0.000615522	299.9994202	299.9996948	15527.81641	15545.92969	50.00233963	18.67581109	7.8505	0	0	0	4449	300.0678	15536.87305																	17.047815
	26231014.6	299.9994202	15494.55664	0.42968776	3.29E-05	1	0.999253354	40.02988815	1.99305846	12.26999756	4.6640862	0.822502099	25	0.00034745	0.42967476	0.000631998	299.9989929	299.9998474	15484.7832	15504.33008	49.99374172	18.67766353	7.85785	0	0	0	4449	300.06775	15494.55664																	17.416636
	26231017.78	299.999588	15431.18555	0.429318655	2.89E-05	1	0.999253354	40.02988815	1.993142291	12.26999756	4.660281336	0.821745399	25	0.000339485	0.429305669	0.000623796	299.9994812	299.9996948	15419.40625	15442.96484	50.06252503	18.67554666	7.8725	0	0	0	4449	300.06345	15431.18555																	17.785473
	26231019.94	300.0007935	15387.93359	0.429176538	4.39E-05	1	0.999253354	40.02988815	1.993180407	12.26999756	4.658837906	0.821406248	25	0.000331811	0.429163545	0.000616029	300.0003357	300.0012512	15378.3418	15397.52539	49.97107449	18.67724718	7.8725	0	0	0	4449	300.06515	15387.93359																	17.416636
	26231021.93	300.000351	15347.70752	0.428976781	3.75E-05	1	0.999253354	40.02988815	1.993174486	12.26999756	4.65661463	0.821259264	25	0.000353544	0.428963785	0.000637631	300.0001526	300.0005493	15338.05469	15357.36035	50.0234436	18.67568419	7.87005	0	0	0	4449	300.0649	15347.70752																	17.785473
	26231025.04	300.0000458	15286.01416	0.428756005	2.92E-05	1	0.999253354	40.02988815	1.993202731	12.26999756	4.654273532	0.82089053	25	0.000357303	0.428743017	0.000641247	299.9997559	300.0003357	15276.08301	15295.94531	49.84054253	18.67445843	7.86275	0	0	0	4449	300.06445	15286.01416																	17.785473
	26231026.99	299.9998627	15246.91992	0.428566325	3.45E-05	1	0.999253354	40.02988815	1.993229653	12.26999756	4.652285866	0.820473149	25	0.000351176	0.428553349	0.000634995	299.9993286	300.0003967	15235.31055	15258.5293	49.69359637	18.67501435	7.86275	0	0	0	4449	300.0668	15246.91992																	17.785473
	26231030.03	299.9989929	15186.66016	0.428304608	2.33E-05	1	0.999253354	40.02988815	1.99322459	12.26999756	4.649422789	0.820032045	25	0.000356656	0.428291647	0.000640309	299.9983215	299.9996643	15176.66797	15196.65234	50.19305699	18.67468012	7.85785	0	0	0	4449	300.06265	15186.66016																	17.047815
	26231032.06	299.9998627	15146.02148	0.428169711	2.40E-05	1	0.999253354	40.02988815	1.993277466	12.26999756	4.648086532	0.819734317	25	0.000351002	0.428156746	0.000634565	299.9988098	300.0009155	15137.20801	15154.83496	49.76785108	18.67432917	7.8701	0	0	0	4449	300.06555	15146.02148																	15.941451
	26231035.21	300.0009766	15083.13721	0.427864948	4.29E-05	1	0.999253354	40.02988815	1.993217372	12.26999756	4.644698591	0.818818038	25	0.000322266	0.427851996	0.000605633	300.0009766	300.0009766	15073.41211	15092.8623	50.0945718	18.673392	7.8749	0	0	0	4449	300.064	15083.13721																	17.416636
	26231037.18	299.9993134	15043.60498	0.427706364	4.04E-05	1	0.999253354	40.02988815	1.993218481	12.26999756	4.642943742	0.818720352	25	0.000341057	0.427693427	0.00062432	299.9989014	299.9997253	15033.7832	15053.42676	49.90932584	18.67440669	7.8701	0	0	0	4449	300.06435	15043.60498																	17.785473
	26231040.29	300.000412	14981.50977	0.42745885	2.84E-05	1	0.999253354	40.02988815	1.993196753	12.26999756	4.640254777	0.817973988	25	0.000316537	0.427445922	0.00059964	299.9998474	300.0009766	14971.51758	14991.50195	49.91714212	18.67378946	7.8725	0	0	0	4449	300.06465	14981.50977																	17.047815
	26231042.32	300.0002137	14940.98145	0.427295574	3.61E-05	1	0.999253354	40.02988815	1.993117862	12.26999756	4.63828881	0.817735259	25	0.000326049	0.427282646	0.000609045	300.0000916	300.0003357	14930.79492	14951.16797	49.85930161	18.67785677	7.86515	0	0	0	4449	300.0648	14940.98145																	17.047815
	26231044.63	300.0009308	14894.4834	0.427122639	3.64E-05	1	0.999253354	40.02988815	1.993127539	12.26999756	4.636332227	0.817982087	25	0.000378784	0.427109672	0.00066167	300.0003052	300.0015564	14883.28711	14905.67969	50.09847994	18.67649666	7.87495	0	0	0	4449	300.06235	14894.4834																	17.785473
	26231047.61	300.0015259	14834.62598	0.426877419	3.98E-05	1	0.999253354	40.02988815	1.993016125	12.26999756	4.633454645	0.817289334	25	0.00036203	0.426864462	0.000644755	300.0014648	300.0015869	14825.42383	14843.82813	49.99686823	18.67778735	7.87495	0	0	0	4449	300.06415	14834.62598																	16.310225
	26231049.52	300.0004731	14797.52441	0.426676193	3.25E-05	1	0.999253354	40.02988815	1.993167561	12.26999756	4.631647842	0.816727519	25	0.000340137	0.42666327	0.000622731	300.0003052	300.0006409	14786.40137	14808.64746	49.8890035	18.67460299	7.86515	0	0	0	4449	300.06405	14797.52441																	17.416636
	26231052.92	300.0006257	14729.59521	0.426335178	4.54E-05	1	0.999253354	40.02988815	1.993179639	12.26999756	4.627988665	0.815989072	25	0.000331534	0.426322269	0.000613907	300.0006104	300.0006409	14719.59082	14739.59961	50.02578849	18.67522356	7.8676	0	0	0	4449	300.06325	14729.59521																	16.310225
	26231054.99	300.0006104	14688.32422	0.426171499	3.31E-05	1	0.999253354	40.02988815	1.993251981	12.26999756	4.626354973	0.815801755	25	0.000340405	0.426158589	0.00062267	300	300.0012207	14679.74219	14696.90625	50.00781103	18.67418432	7.87735	0	0	0	4449	300.06505	14688.32422																	17.416636
	26231056.95	300.0007172	14648.84033	0.425994675	4.85E-05	1	0.999253354	40.02988815	1.993244435	12.26999756	4.624450653	0.815278363	25	0.000323506	0.42598178	0.000605653	300.0003357	300.0010986	14638.24023	14659.44043	50.0726862	18.67633566	7.87005	0	0	0	4449	300.06775	14648.84033																	15.941451
	26231060.09	300.0010071	14586.44141	0.425746325	2.98E-05	1	0.999253354	40.02988815	1.993245184	12.26999756	4.621754305	0.814814475	25	0.000324335	0.425733432	0.000606324	300.0008545	300.0011597	14575.24609	14597.63672	49.95544192	18.6752758	7.8749	0	0	0	4449	300.0645	14586.44141																	17.416636
	26231062.08	300.0006256	14546.6543	0.425560717	2.84E-05	1	0.999253354	40.02988815	1.993299772	12.26999756	4.619827799	0.814665113	25	0.000341191	0.425547823	0.000623059	300.0003052	300.000946	14538.14453	14555.16406	50.0070294	18.67477076	7.87735	0	0	0	4449	300.0648	14546.6543																	17.785473
	26231065.03	300.0008088	14488.01172	0.425301091	3.23E-05	1	0.999253354	40.02988815	1.993309446	12.26999756	4.616999476	0.814349759	25	0.000357365	0.425288192	0.000639063	300.0007935	300.000824	14478.23828	14497.78516	50.08831877	18.67323904	7.8676	0	0	0	4449	300.0652	14488.01172																	16.310225
	26231067.07	300.0006562	14447.14209	0.425112196	2.97E-05	1	0.999253354	40.02988815	1.993290643	12.26999756	4.614945354	0.813764125	25	0.000337251	0.425099318	0.000618828	300.0006104	300.0007019	14438	14456.28418	50.03204152	18.67355553	7.87005	0	0	0	4449	300.06355	14447.14209																	15.941451
	26231070	300.0007019	14388.77979	0.4248421	3.04E-05	1	0.999253354	40.02988815	1.993336939	12.26999756	4.61210343	0.813333638	25	0.000343346	0.424829225	0.000624745	300.0003357	300.0010681	14379.94238	14397.61719	50.01719057	18.67319079	7.87735	0	0	0	4449	300.0654	14388.77979																	15.941451
	26231072.05	299.9999695	14347.94727	0.424686684	2.74E-05	1	0.999253354	40.02988815	1.993351505	12.26999756	4.610480942	0.812856799	25	0.000326178	0.424673834	0.000607479	299.9998169	300.0001221	14337.00684	14358.8877	50.00781103	18.67446168	7.87735	0	0	0	4449	300.06335	14347.94727																	17.416636
	26231075.12	300.0005646	14286.55664	0.424436701	4.69E-05	1	0.999253354	40.02988815	1.993323131	12.26999756	4.607662697	0.8126049	25	0.000347868	0.424423836	0.000629006	299.9998169	300.0013123	14275.7373	14297.37598	50.19852839	18.67519488	7.88225	0	0	0	4449	300.06305	14286.55664																	16.310225
	26231077.12	299.9993592	14246.76953	0.424258024	1.50E-05	1	0.999253354	40.02988815	1.993305497	12.26999756	4.605732771	0.811979629	25	0.000322265	0.424245196	0.000603289	299.9990845	299.9996338	14235.9873	14257.55176	50.110986	18.67628493	7.8676	0	0	0	4449	300.062	14246.76953																	17.047815
	26231079.49	300.000824	14199.22607	0.424067487	3.50E-05	1	0.999253354	40.02988815	1.993274439	12.26999756	4.603568278	0.811758797	25	0.000336482	0.424054637	0.00061738	300.0004883	300.0011597	14187.21484	14211.2373	49.94684401	18.67476731	7.8847	0	0	0	4449	300.0635	14199.22607																	17.416636
	26231082.42	300.0007782	14140.76611	0.42378168	4.86E-05	1	0.999253354	40.02988815	1.993346047	12.26999756	4.600620112	0.81125801	25	0.000337958	0.423768838	0.000618668	300.0003052	300.0012512	14131.75781	14149.77441	50.01015592	18.67386909	7.88225	0	0	0	4449	300.0653	14140.76611																	17.785473
	26231085.31	300.0016785	14082.42871	0.423547318	1.46E-05	1	0.999253354	40.02988815	1.993321026	12.26999756	4.598011429	0.81085216	25	0.000342608	0.423534468	0.000623164	300.0010986	300.0022583	14074.23535	14090.62207	49.74049408	18.67601107	7.8847	0	0	0	4449	300.0668	14082.42871																	17.785473
	26231087.11	300.0011597	14046.97998	0.423362599	3.26E-05	1	0.999253354	40.02988815	1.993317493	12.26999756	4.596008355	0.810440578	25	0.000337243	0.423349765	0.00061768	300.0006409	300.0016785	14036.42871	14057.53125	50.16413674	18.67400904	7.88715	0	0	0	4449	300.0659	14046.97998																	16.310225
	26231089.96	300.0002594	13990.38037	0.423092895	3.92E-05	1	0.999253354	40.02988815	1.99329928	12.26999756	4.593016446	0.810054464	25	0.000349664	0.423080072	0.000629924	299.999939	300.0005798	13980.77637	13999.98438	49.79286319	18.67668715	7.88225	0	0	0	4449	300.0657	13990.38037																	17.416636
	26231093.04	300.0003815	13928.97852	0.422863913	4.25E-05	1	0.999253354	40.02988815	1.993259572	12.26999756	4.590486008	0.80935771	25	0.000327093	0.422851109	0.000607207	299.999939	300.000824	13918.56055	13939.39648	49.98983358	18.67660636	7.88225	0	0	0	4449	300.0644	13928.97852																	15.941451
	26231095.15	300.0015259	13886.86865	0.422651812	3.35E-05	1	0.999253354	40.02988815	1.993259006	12.26999756	4.588246451	0.808584875	25	0.000293157	0.422639023	0.000573135	300.0014343	300.0016174	13876.74219	13896.99512	50.18524071	18.67672942	7.8798	0	0	0	4449	300.06345	13886.86865																	17.047815
	26231097.04	300.0010529	13849.02637	0.422495287	3.88E-05	1	0.999253354	40.02988815	1.993250995	12.26999756	4.586432595	0.808835633	25	0.000344009	0.422482474	0.000623883	300.0006409	300.0014648	13839.69043	13858.3623	50.17117139	18.67774953	7.8847	0	0	0	4449	300.06405	13849.02637																	17.416636
	26231099.98	300.0006256	13790.50586	0.422247072	4.73E-05	1	0.999253354	40.02988815	1.993241817	12.26999756	4.583674741	0.808603342	25	0.000366505	0.422234257	0.000646215	300.0004272	300.000824	13779.34668	13801.66504	50.19462025	18.67814617	7.8798	0	0	0	4449	300.06585	13790.50586																	16.310225
	26231102.96	300.0005188	13730.81787	0.421957806	3.96E-05	1	0.999253354	40.02988815	1.993182065	12.26999756	4.580431519	0.807867228	25	0.000351599	0.42194501	0.000631122	300.0002441	300.0007935	13718.56445	13743.07129	50.03516803	18.6771099	7.8725	0	0	0	4449	300.06475	13730.81787																	16.310225
	26231105.04	300.0013123	13689.46289	0.42177878	3.91E-05	1	0.999253354	40.02988815	1.993194316	12.26999756	4.578561868	0.807261653	25	0.000326807	0.421765997	0.000606213	300.000946	300.0016785	13679.44629	13699.47949	50.04767409	18.67787347	7.8847	0	0	0	4449	300.06595	13689.46289																	17.416636
	26231107.24	300.0011444	13645.41943	0.421588229	3.12E-05	1	0.999253354	40.02988815	1.993262035	12.26999756	4.576611558	0.807095207	25	0.000342505	0.421575442	0.000621789	300.0008545	300.0014343	13634.49121	13656.34766	50.06799643	18.67527485	7.8798	0	0	0	4449	300.06365	13645.41943																	17.416636
	26231109.78	300.0005646	13594.88574	0.421364356	3.83E-05	1	0.999253354	40.02988815	1.993237818	12.26999756	4.574145389	0.806559986	25	0.000333359	0.421351589	0.000612498	300.0002747	300.0008545	13583.28906	13606.48242	49.99843149	18.67645783	7.8725	0	0	0	4449	300.064	13594.88574																	17.416636
	26231113.04	300.0016022	13529.65576	0.421057686	3.18E-05	1	0.999253354	40.02988815	1.993273091	12.26999756	4.570923249	0.805816303	25	0.000317433	0.421044926	0.000596372	300.0014954	300.001709	13518.56934	13540.74219	50.0672148	18.67676076	7.87495	0	0	0	4449	300.06455	13529.65576																	16.310225
	26231114.88	300.0016327	13492.14111	0.420858488	2.75E-05	1	0.999253354	40.02988815	1.993306226	12.26999756	4.568773796	0.805786678	25	0.000348488	0.420845712	0.000627295	300.0004883	300.0027771	13480.7627	13503.51953	50.19774676	18.67534104	7.8847	0	0	0	4449	300.06505	13492.14111																	16.310225
	26231117.99	300.0015869	13430.92139	0.420601561	4.67E-05	1	0.999253354	40.02988815	1.993238188	12.26999756	4.56586009	0.805130771	25	0.000335583	0.420588802	0.000614224	300.0012207	300.0019531	13420.58887	13441.25391	50.16335511	18.67692808	7.8652	0	0	0	4449	300.06405	13430.92139																	17.416636
	26231120.18	300.002121	13387.17041	0.420422833	3.85E-05	1	0.999253354	40.02988815	1.993245159	12.26999756	4.563916768	0.804895457	25	0.000345028	0.420410065	0.000623555	300.0020447	300.0021973	13376.5332	13397.80762	49.88744024	18.67574446	7.8774	0	0	0	4449	300.0624	13387.17041																	17.416636
	26231122.36	300.0014344	13343.82129	0.420261676	4.66E-05	1	0.999253354	40.02988815	1.993282059	12.26999756	4.562299421	0.804308277	25	0.000317921	0.42024894	0.000596342	300.0009766	300.0018921	13332.64941	13354.99316	49.94293586	18.67750193	7.87985	0	0	0	4449	300.065	13343.82129																	17.416636
	26231124.62	300.0013581	13298.16211	0.420078769	3.89E-05	1	0.999253354	40.02988815	1.993267694	12.26999756	4.560255821	0.804104413	25	0.000331752	0.420066029	0.000610055	300.000885	300.0018311	13287.96289	13308.36133	50.23292005	18.67633393	7.88715	0	0	0	4449	300.0625	13298.16211																	17.416636
	26231127.85	300.0010834	13234.03809	0.419714129	3.73E-05	1	0.999253354	40.02988815	1.993156289	12.26999756	4.556007219	0.803632456	25	0.000356227	0.419701387	0.000634291	300.0006104	300.0015564	13223.26758	13244.80859	50.17351628	18.67794637	7.8774	0	0	0	4449	300.06295	13234.03809																	17.416636
	26231129.93	300.0013428	13192.42578	0.419520415	4.86E-05	1	0.999253354	40.02988815	1.993194431	12.26999756	4.55401276	0.803132703	25	0.000342841	0.419507684	0.00062078	300.0011902	300.0014954	13182.68848	13202.16309	50.13521648	18.67686675	7.88715	0	0	0	4449	300.0623	13192.42578																	17.047815
	26231132.95	300.0016022	13132.34961	0.419252319	3.56E-05	1	0.999253354	40.02988815	1.993146559	12.26999756	4.551074329	0.802167065	25	0.000302647	0.41923962	0.00058041	300.0013123	300.0018921	13121.25098	13143.44824	50.2727831	18.67855279	7.88715	0	0	0	4449	300.0645	13132.34961																	17.785473
	26231134.91	300.0009919	13093.23047	0.419086984	3.16E-05	1	0.999253354	40.02988815	1.993206243	12.26999756	4.549354398	0.802188546	25	0.000331529	0.419074278	0.000609184	300.0006714	300.0013123	13082.8125	13103.64844	50.06955968	18.67720774	7.8896	0	0	0	4449	300.0643	13093.23047																	17.416636
	26231137.12	300.001297	13049.09131	0.41888451	3.44E-05	1	0.999253354	40.02988815	1.993182513	12.26999756	4.547154019	0.801511204	25	0.000305515	0.418871824	0.000583039	300.0012817	300.0013123	13038.10156	13060.08105	50.2454261	18.67721225	7.8823	0	0	0	4449	300.0637	13049.09131																	15.941451
	26231140.15	300.0014801	12988.83252	0.418620762	3.22E-05	1	0.999253354	40.02988815	1.9929541	12.26999756	4.543760542	0.80110917	25	0.000322844	0.41860807	0.000600196	300.0011597	300.0018005	12979.04688	12998.61816	50.21337933	18.68313847	7.8847	0	0	0	4449	300.06385	12988.83252																	17.416636
	26231142.26	300.0019837	12946.56445	0.418442677	3.41E-05	1	0.999253354	40.02988815	1.993015489	12.26999756	4.541902882	0.801123182	25	0.000353222	0.418429963	0.000630456	300.0018921	300.0020752	12935.89063	12957.23828	49.97732752	18.67909226	7.8896	0	0	0	4449	300.06475	12946.56445																	15.941451
	26231145.28	300.0016785	12886.47607	0.418172594	4.59E-05	1	0.999253354	40.02988815	1.993061094	12.26999756	4.539091615	0.800503088	25	0.000341887	0.418159898	0.00061895	300.0016785	300.0016785	12875.30469	12897.64746	49.8725893	18.68004901	7.8896	0	0	0	4449	300.06085	12886.47607																	17.416636
	26231147.33	300.0010529	12845.66748	0.417988654	2.92E-05	1	0.999253354	40.02988815	1.99306307	12.26999756	4.537127115	0.799993839	25	0.00032719	0.417975981	0.000604133	300.0006104	300.0014954	12836.69629	12854.63867	50.20868956	18.67824817	7.8896	0	0	0	4449	300.06175	12845.66748																	17.785473
	26231150.43	300.0002137	12782.92773	0.417700405	3.78E-05	1	0.999253354	40.02988815	1.993109043	12.26999756	4.534045502	0.799759979	25	0.000354613	0.417687734	0.000631368	299.999939	300.0004883	12773.94434	12791.91113	50.06643317	18.67812335	7.8749	0	0	0	4449	300.06125	12782.92773																	17.047815
	26231152.47	300.0017548	12742.82471	0.417506569	3.32E-05	1	0.999253354	40.02988815	1.993064074	12.26999756	4.531900098	0.799049998	25	0.000324823	0.417493903	0.000601452	300.001709	300.0018005	12731.25195	12754.39746	50.14068788	18.67802318	7.89205	0	0	0	4449	300.06105	12742.82471																	17.416636
	26231154.7	300.0020447	12698.08887	0.417232238	2.66E-05	1	0.999253354	40.02988815	1.993156969	12.26999756	4.529095095	0.798723638	25	0.000339639	0.417219567	0.000616085	300.0019531	300.0021362	12684.93652	12711.24121	50.08284737	18.67795062	7.8823	0	0	0	4449	300.0642	12698.08887																	17.785473
	26231157.97	300.0019989	12633.08887	0.416968316	4.89E-05	1	0.999253354	40.02988815	1.993028623	12.26999756	4.525957513	0.798138304	25	0.000336562	0.416955656	0.000612835	300.0019531	300.0020447	12621.86816	12644.30957	50.16335511	18.68096876	7.88225	0	0	0	4449	300.065	12633.08887																	17.047815
	26231159.87	300.0021973	12595.06494	0.416802975	3.75E-05	1	0.999253354	40.02988815	1.992938851	12.26999756	4.523969902	0.797778532	25	0.000335597	0.416790317	0.000611765	300.0021362	300.0022583	12586.37305	12603.75684	50.06799643	18.68075062	7.87985	0	0	0	4449	300.06305	12595.06494																	15.941451
	26231163.05	300.0009766	12531.70557	0.416491235	2.99E-05	1	0.999253354	40.02988815	1.993006621	12.26999756	4.520748249	0.79712167	25	0.000327415	0.416478607	0.000603378	300.0007935	300.0011597	12523.25684	12540.1543	50.17820605	18.67916216	7.8896	0	0	0	4449	300.06445	12531.70557																	17.785473
	26231165.17	300.0010224	12489.5957	0.416331107	4.33E-05	1	0.999253354	40.02988815	1.99311047	12.26999756	4.519206826	0.797014599	25	0.000342006	0.416318473	0.000617863	300.0010071	300.0010376	12478.95898	12500.23242	50.18211419	18.67846942	7.8847	0	0	0	4449	300.06615	12489.5957																	17.785473
	26231167.16	300.001648	12449.58936	0.416132846	3.31E-05	1	0.999253354	40.02988815	1.993164602	12.26999756	4.517227501	0.796337887	25	0.000312566	0.41612023	0.000588298	300.0006714	300.0026245	12440.64258	12458.53613	50.20790793	18.67769016	7.88225	0	0	0	4449	300.0637	12449.58936																	17.416636
	26231170.17	300.0023041	12389.36719	0.415873749	3.40E-05	1	0.999253354	40.02988815	1.993043166	12.26999756	4.514099651	0.796096105	25	0.000340034	0.415861114	0.000615595	300.0019531	300.002655	12377.98828	12400.74609	50.06096177	18.67977649	7.8847	0	0	0	4449	300.06405	12389.36719																	17.416636
	26231172.3	300.0023499	12347.28174	0.415655441	2.31E-05	1	0.999253354	40.02988815	1.993069649	12.26999756	4.511812277	0.795545578	25	0.000326708	0.41564282	0.000602127	300.0021362	300.0025635	12337.60547	12356.95801	50.19227536	18.67825116	7.89205	0	0	0	4449	300.0642	12347.28174																	17.416636
	26231175.32	300.0023956	12286.9502	0.415383084	3.50E-05	1	0.999253354	40.02988815	1.993167399	12.26999756	4.509133489	0.794682399	25	0.000291569	0.415370494	0.000566814	300.0021362	300.002655	12279.01172	12294.88867	49.95778681	18.67850581	7.8994	0	0	0	4449	300.0624	12286.9502																	17.416636
	26231177.18	300.0023499	12249.92188	0.415207407	2.37E-05	1	0.999253354	40.02988815	1.993087701	12.26999756	4.507020504	0.794509512	25	0.000309269	0.415194811	0.000584399	300.0017395	300.0029602	12240.74414	12259.09961	50.0672148	18.67961497	7.88225	0	0	0	4449	300.06235	12249.92188																	16.310225
	26231180.05	300.0020447	12192.28906	0.41493315	1.57E-05	1	0.999253354	40.02988815	1.993125411	12.26999756	4.504087117	0.794213971	25	0.000328858	0.414920552	0.000603808	300.0018616	300.0022278	12182.51563	12202.0625	50.02031709	18.67880895	7.89695	0	0	0	4449	300.0616	12192.28906																	17.416636
	26231182.71	300.0032196	12139.32324	0.414647408	2.88E-05	1	0.999253354	40.02988815	1.993070227	12.26999756	4.500858954	0.793687956	25	0.000332491	0.414634801	0.000607253	300.0029602	300.003479	12127.2998	12151.34668	50.09535343	18.67782953	7.89695	0	0	0	4449	300.0634	12139.32324																	17.416636
	26231184.87	300.003418	12095.82861	0.414460706	3.16E-05	1	0.999253354	40.02988815	1.993098706	12.26999756	4.498933245	0.793115995	25	0.000311575	0.414448116	0.000586218	300.0030823	300.0037537	12085.45898	12106.19824	50.04611083	18.6783251	7.8749	0	0	0	4449	300.06185	12095.82861																	17.416636
	26231188.04	300.0026398	12032.71191	0.414197022	3.38E-05	1	0.999253354	40.02988815	1.993171728	12.26999756	4.496183445	0.792894588	25	0.000334905	0.414184434	0.000609374	300.0025024	300.0027771	12022.70703	12042.7168	50.01562732	18.67833894	7.8945	0	0	0	4449	300.06345	12032.71191																	17.785473
	26231189.97	300.0025788	11994.17676	0.413997086	1.98E-05	1	0.999253354	40.02988815	1.993014016	12.26999756	4.493678798	0.792423363	25	0.000332103	0.413984507	0.000606441	300.0020142	300.0031433	11982.78613	12005.56738	50.10316971	18.68185598	7.89695	0	0	0	4449	300.0636	11994.17676																	17.416636
	26231192.93	300.0028992	11935.11572	0.413704566	3.14E-05	1	0.999253354	40.02988815	1.993070678	12.26999756	4.490610682	0.791969086	25	0.000339614	0.413691985	0.000613764	300.0027161	300.0030823	11923.7373	11946.49414	49.92652167	18.68048944	7.87735	0	0	0	4449	300.06095	11935.11572																	17.785473
	26231195.05	300.0032501	11892.88428	0.41350972	4.48E-05	1	0.999253354	40.02988815	1.993062178	12.26999756	4.488486987	0.791538156	25	0.000334416	0.413497145	0.000608437	300.0030212	300.003479	11884.01074	11901.75781	50.18836722	18.67947776	7.88715	0	0	0	4449	300.06345	11892.88428																	15.941451
	26231198.06	300.0030365	11832.54004	0.413224098	2.42E-05	1	0.999253354	40.02988815	1.993156355	12.26999756	4.48558862	0.791029002	25	0.000334356	0.413211533	0.000608192	300.0029907	300.0030823	11822.98535	11842.09473	50.2180691	18.67787701	7.8994	0	0	0	4449	300.0616	11832.54004																	17.785473
	26231200.08	300.0029755	11792.32666	0.413047937	3.37E-05	1	0.999253354	40.02988815	1.99303885	12.26999756	4.483474323	0.790361326	25	0.000307868	0.413035396	0.000581592	300.0026245	300.0033264	11783.30664	11801.34668	50.03282314	18.67851068	7.8945	0	0	0	4449	300.0596	11792.32666																	15.941451
	26231203.12	300.0037994	11731.82471	0.412760208	2.98E-05	1	0.999253354	40.02988815	1.99302109	12.26999756	4.48029158	0.789925607	25	0.000318849	0.412747658	0.000592386	300.0033569	300.0042419	11722.18457	11741.46484	50.11411251	18.68101304	7.8994	0	0	0	4449	300.05925	11731.82471																	17.785473
	26231205.18	300.0041504	11690.21387	0.412546669	1.75E-05	1	0.999253354	40.02988815	1.993005971	12.26999756	4.477875251	0.789887283	25	0.000353324	0.412534097	0.00062672	300.0039368	300.004364	11679.44336	11700.98438	50.0508006	18.6794814	7.8994	0	0	0	4449	300.0592	11690.21387																	17.416636
	26231207.9	300.0043488	11635.18213	0.412270793	2.87E-05	1	0.999253354	40.02988815	1.993095163	12.26999756	4.475123945	0.7890964	25	0.000325793	0.412258246	0.000599001	300.0042114	300.0044861	11626.19824	11644.16602	49.99530498	18.67640793	7.8945	0	0	0	4449	300.06715	11635.18213																	17.416636
	26231209.81	300.0032654	11598.02051	0.412066854	3.26E-05	1	0.999253354	40.02988815	1.992997405	12.27999717	4.472678851	0.788795393	25	0.000337258	0.412054319	0.000610332	300.0032349	300.0032959	11587.88184	11608.15918	50.18289582	18.67712638	7.8994	0	0	0	4449	300.0668	11598.02051																	17.785473
	26231212.81	300.0037384	11537.8584	0.411812837	3.53E-05	1	0.999253354	40.02988815	1.993000018	12.26999756	4.469965319	0.788092949	25	0.000317039	0.411800316	0.000589952	300.003479	300.0039978	11528.16992	11547.54688	50.16648162	18.67899661	7.8945	0	0	0	4449	300.06415	11537.8584																	17.416636
	26231214.86	300.0048676	11496.83105	0.411592344	2.72E-05	1	0.999253354	40.02988815	1.993015834	12.26999756	4.46761433	0.787627676	25	0.000312326	0.411579818	0.0005851	300.0039063	300.0058289	11485.86621	11507.7959	50.001558	18.67760207	7.89205	0	0	0	4449	300.05975	11496.83105																	17.416636
	26231217.87	300.0053406	11436.68164	0.411305536	3.71E-05	1	0.999253354	40.02988815	1.993018956	12.26999756	4.464478329	0.787247885	25	0.000327571	0.411293003	0.000600156	300.0047607	300.0059204	11427.12695	11446.23633	50.11333088	18.67755725	7.8994	0	0	0	4449	300.06055	11436.68164																	17.416636
	26231219.9	300.0040894	11396.10352	0.411119383	3.09E-05	1	0.999253354	40.02988815	1.993004516	12.26999756	4.462492817	0.786511501	25	0.000292904	0.411106894	0.000565372	300.0036316	300.0045471	11387.88574	11404.32129	50.07972086	18.67882266	7.9043	0	0	0	4449	300.05725	11396.10352																	17.416636
	26231222.75	300.0050049	11339.13916	0.410816163	2.99E-05	1	0.999253354	40.02988815	1.992920665	12.26999756	4.458973342	0.786179048	25	0.000318408	0.410803654	0.000590676	300.004425	300.0055847	11329.09766	11349.18066	50.16101022	18.68064882	7.89205	0	0	0	4449	300.05845	11339.13916																	17.416636
	26231224.76	300.0055695	11298.9502	0.410645964	5.64E-06	1	0.999253354	40.02988815	1.992932821	12.26999756	4.457136617	0.78594487	25	0.000326284	0.410633448	0.000598442	300.0050964	300.0060425	11289.12793	11308.77246	50.05236386	18.67924273	7.90185	0	0	0	4449	300.05665	11298.9502																	15.941451
	26231227.83	300.0055085	11237.60938	0.41033658	2.26E-05	1	0.999253354	40.02988815	1.993039476	12.26999756	4.454006806	0.785388454	25	0.00032563	0.410324074	0.000597587	300.0053711	300.0056458	11226.81445	11248.4043	50.07737597	18.678917	7.89205	0	0	0	4449	300.0562	11237.60938																	17.416636
	26231229.81	300.0054016	11197.60303	0.410146308	2.51E-05	1	0.999253354	40.02988815	1.993057306	12.26999756	4.451992175	0.784958864	25	0.000318835	0.410133813	0.000590668	300.0048828	300.0059204	11188.4248	11206.78125	50.25011587	18.67980185	7.89205	0	0	0	4449	300.05675	11197.60303																	17.785473
	26231232.8	300.0059204	11138.1582	0.409849399	3.38E-05	1	0.999253354	40.02988815	1.993133125	12.26999756	4.448951586	0.784300447	25	0.000307671	0.409836913	0.000579313	300.0054321	300.0064087	11128.37207	11147.94434	50.13443485	18.67884431	7.9067	0	0	0	4449	300.0547	11138.1582																	17.416636
	26231234.76	300.0053864	11098.97852	0.409655705	3.34E-05	1	0.999253354	40.02988815	1.993045041	12.26999756	4.446628615	0.784084344	25	0.000324804	0.40964322	0.000596319	300.0049438	300.0058289	11088.76758	11109.18945	49.97263775	18.67983966	7.9091	0	0	0	4449	300.05335	11098.97852																	17.416636
	26231237.74	300.0058594	11039.46094	0.409343847	4.07E-05	1	0.999253354	40.02988815	1.99302099	12.26999756	4.443274428	0.78301051	25	0.000281455	0.409331394	0.000552766	300.0054932	300.0062256	11029.20117	11049.7207	50.09691668	18.6807264	7.8945	0	0	0	4449	300.0553	11039.46094																	17.416636
	26231239.76	300.0048066	10998.88281	0.409154539	4.27E-05	1	0.999253354	40.02988815	1.993078112	12.26999756	4.441255876	0.783155839	25	0.000326088	0.409142076	0.000597277	300.0047913	300.0048218	10989.35254	11008.41309	50.15241231	18.67799708	7.8969	0	0	0	4449	300.05265	10998.88281																	17.416636
	26231242.73	300.0041962	10939.47559	0.408849278	4.01E-05	1	0.999253354	40.02988815	1.99309933	12.26999756	4.437981471	0.782613944	25	0.000329017	0.408836828	0.000600003	300.0039978	300.0043945	10929.68945	10949.26172	50.11254925	18.67923424	7.89205	0	0	0	4449	300.0554	10939.47559																	17.416636
	26231244.95	300.0028839	10894.72803	0.408665397	3.02E-05	1	0.999253354	40.02988815	1.993095293	12.26999756	4.436007537	0.782086949	25	0.000312881	0.40865298	0.00058375	300.0022583	300.0035095	10883.3252	10906.13086	50.04923734	18.67997165	7.9043	0	0	0	4449	300.0545	10894.72803																	18.154324
	26231247.89	300.0043335	10835.96436	0.408361024	3.83E-05	1	0.999253354	40.02988815	1.993134946	12.26999756	4.432772977	0.781602409	25	0.000320304	0.408348593	0.000590974	300.0041199	300.0045471	10825.85059	10846.07813	49.96403983	18.67853904	7.9091	0	0	0	4449	300.0532	10835.96436																	17.416636
	26231249.78	300.0043183	10798.60791	0.408176418	3.94E-05	1	0.999253354	40.02988815	1.993180508	12.26999756	4.430892655	0.781112735	25	0.000306031	0.408164002	0.000576579	300.0038147	300.0048218	10789.0166	10808.19922	50.09769831	18.6781867	7.8945	0	0	0	4449	300.0551	10798.60791																	15.941451
	26231252.78	300.0042267	10738.75	0.407873138	2.34E-05	1	0.999253354	40.02988815	1.993153158	12.26999756	4.427507339	0.780722338	25	0.00032424	0.40786072	0.000594591	300.0035706	300.0048828	10728.98828	10748.51172	50.05939851	18.67843982	7.9043	0	0	0	4449	300.054	10738.75																	17.416636
	26231254.78	300.0044708	10698.7915	0.407680556	3.68E-05	1	0.999253354	40.02988815	1.993072596	12.26999756	4.425277907	0.780142414	25	0.000307396	0.407668152	0.00057762	300.0042419	300.0046997	10688.65332	10708.92969	50.14694091	18.67855533	7.90185	0	0	0	4449	300.05485	10698.7915																	17.785473
	26231257.83	300.0041504	10637.57275	0.407387532	4.13E-05	1	0.999253354	40.02988815	1.99301724	12.26999756	4.422007979	0.779401779	25	0.000292504	0.40737515	0.000562537	300.0039978	300.004303	10628.55273	10646.59277	49.91870538	18.68123135	7.89935	0	0	0	4449	300.0557	10637.57275																	17.785473
	26231259.91	300.0046692	10595.82764	0.407207241	2.83E-05	1	0.999253354	40.02988815	1.993032642	12.26999756	4.420035297	0.779337403	25	0.00031769	0.407194842	0.000587602	300.0046692	300.0046692	10584.69238	10606.96289	50.110986	18.68187752	7.89695	0	0	0	4449	300.0581	10595.82764																	17.416636
	26231262.74	300.0041504	10539.68945	0.40687165	2.81E-05	1	0.999253354	40.02988815	1.993100345	12.26999756	4.416541124	0.77869037	25	0.000314658	0.406859268	0.000584353	300.0038452	300.0044556	10529.86719	10549.51172	50.29701358	18.67806861	7.89935	0	0	0	4449	300.0549	10539.68945																	17.416636
	26231264.79	300.0042725	10498.83252	0.406692105	4.28E-05	1	0.999253354	40.02988815	1.9930985	12.26999756	4.414649523	0.777997038	25	0.00028237	0.406679748	0.000551947	300.0036011	300.0049438	10488.60938	10509.05566	50.10238808	18.68061877	7.91155	0	0	0	4449	300.0569	10498.83252																	16.310225
	26231267.74	300.0043793	10439.47266	0.406381434	3.66E-05	1	0.999253354	40.02988815	1.993161611	12.26999756	4.411410092	0.777428291	25	0.000282325	0.406369084	0.000551717	300.0040588	300.0046997	10429.45605	10449.48926	50.12114717	18.68166214	7.8896	0	0	0	4449	300.0404	10439.47266																	17.785473
	26231269.74	300.0028534	10399.72168	0.406176599	3.72E-05	1	0.999253354	40.02988815	1.993084268	12.26999756	4.408968499	0.77732085	25	0.000311035	0.406164255	0.000580284	300.0026245	300.0030823	10389.89941	10409.54395	49.94528075	18.68023256	7.9067	0	0	0	4449	300.0481	10399.72168																	17.416636
	26231272.75	300.0033265	10339.62061	0.405878831	2.53E-05	1	0.999253354	40.02988815	1.993076354	12.26999756	4.405709432	0.776805608	25	0.000316109	0.405866487	0.000585161	300.0030823	300.0035706	10329.1416	10350.09961	49.91870538	18.68075805	7.90915	0	0	0	4449	300.0508	10339.62061																	17.416636
	26231274.81	300.0035553	10298.10693	0.405683042	3.27E-05	1	0.999253354	40.02988815	1.993073607	12.26999756	4.403560607	0.776531031	25	0.000325277	0.405670695	0.000594197	300.0033569	300.0037537	10286.64355	10309.57031	49.91323398	18.68066356	7.89695	0	0	0	4449	300.05355	10298.10693																	17.416636
	26231278.01	300.0039673	10234.104	0.405358367	4.97E-05	1	0.999253354	40.02988815	1.993028281	12.26999756	4.399963296	0.775764645	25	0.000313218	0.405346033	0.000581925	300.0037537	300.0041809	10226.7373	10241.4707	50.03125989	18.67943098	7.90915	0	0	0	4449	300.05435	10234.104																	17.416636
	26231279.81	300.0027466	10198.23096	0.405178988	3.81E-05	1	0.999253354	40.02988815	1.992989381	12.26999756	4.397920452	0.775486793	25	0.000320434	0.405166669	0.000589023	300.002655	300.0028381	10188.44531	10208.0166	50.06799643	18.68085276	7.89205	0	0	0	4449	300.0552	10198.23096																	17.416636
	26231282.74	300.0032044	10139.40576	0.404862427	3.52E-05	1	0.999253354	40.02988815	1.992942265	12.26999756	4.394360664	0.77500324	25	0.000333064	0.404850103	0.000601442	300.0029297	300.003479	10128.83008	10149.98145	50.14225114	18.6815224	7.89935	0	0	0	4449	300.05835	10139.40576																	17.785473
	26231285.7	300.0026398	10080.36279	0.404549102	3.90E-05	1	0.999253354	40.02988815	1.99306074	12.26999756	4.391276675	0.774061988	25	0.000297303	0.404536818	0.000565476	300.0019226	300.0033569	10070.3584	10090.36719	49.86789953	18.68159173	7.9018	0	0	0	4449	300.06005	10080.36279																	17.416636
	26231287.76	300.0035858	10039.22559	0.404360417	3.84E-05	1	0.999253354	40.02988815	1.993066534	12.26999756	4.389250051	0.773649291	25	0.00029221	0.404348131	0.000560257	300.0032043	300.0039673	10030.80176	10047.64941	50.21181608	18.68151732	7.9091	0	0	0	4449	300.0624	10039.22559																	17.785473
	26231290.73	300.0031281	9979.866699	0.404044488	3.20E-05	1	0.999253354	40.02988815	1.993021079	12.26999756	4.385671191	0.773336297	25	0.000320374	0.404032198	0.000588216	300.0030518	300.0032043	9969.217773	9990.515625	50.16179185	18.67980305	7.8994	0	0	0	4449	300.0606	9979.866699																	17.416636
	26231292.82	300.003891	9938.060547	0.403844028	3.43E-05	1	0.999253354	40.02988815	1.993094972	12.26999756	4.383659859	0.772925537	25	0.000315203	0.403831738	0.000582912	300.0033569	300.004425	9927.666992	9948.454102	49.98905195	18.67983732	7.9067	0	0	0	4449	300.06185	9938.060547																	17.785473
	26231294.74	300.0034027	9899.683105	0.403617169	3.76E-05	1	0.999253354	40.02988815	1.993137782	12.26999756	4.381354846	0.772121848	25	0.000279528	0.403604915	0.000547091	300.0032959	300.0035095	9888.839844	9910.526367	50.09066365	18.67821304	7.914	0	0	0	4449	300.0603	9899.683105																	15.941451
	26231297.77	300.0045777	9839.120117	0.403324645	2.71E-05	1	0.999253354	40.02988815	1.99316769	12.26999756	4.378153849	0.772075315	25	0.000325566	0.403312355	0.000592936	300.0044861	300.0046692	9829.759766	9848.480469	50.14225114	18.67856267	7.8945	0	0	0	4449	300.0609	9839.120117																	17.785473
	26231299.9	300.0041962	9796.366211	0.40312242	2.32E-05	1	0.999253354	40.02988815	1.99314857	12.26999756	4.376004483	0.771192109	25	0.000280354	0.40311017	0.000547595	300.0037231	300.0046692	9786.555664	9806.176758	49.9108891	18.67762167	7.91645	0	0	0	4449	300.0589	9796.366211																	17.416636
	26231302.74	300.0051728	9739.742188	0.402791996	3.53E-05	1	0.999253354	40.02988815	1.993118002	12.26999756	4.372350416	0.770566364	25	0.00028175	0.402779743	0.000548774	300.0041199	300.0062256	9728.959961	9750.524414	50.18680396	18.67879957	7.9091	0	0	0	4449	300.0597	9739.742188																	17.416636
	26231304.71	300.0055848	9699.95459	0.402603924	3.18E-05	1	0.999253354	40.02988815	1.993143088	12.26999756	4.370318676	0.770458736	25	0.000303991	0.402591657	0.000570893	300.0053406	300.0058289	9690.521484	9709.387695	50.1055146	18.67815063	7.914	0	0	0	4449	300.0586	9699.95459																	17.416636
	26231307.76	300.0041199	9639.209473	0.402283228	2.81E-05	1	0.999253354	40.02988815	1.993157928	12.26999756	4.36684789	0.769969076	25	0.000314665	0.402270981	0.000581358	300.0038147	300.004425	9628.621094	9649.797852	50.16648162	18.6781927	7.90425	0	0	0	4449	300.0575	9639.209473																	17.047815
	26231309.85	300.0053864	9597.634766	0.402074446	2.01E-05	1	0.999253354	40.02988815	1.993128275	12.26999756	4.364550238	0.769382739	25	0.000298309	0.4020622	0.000564866	300.0050049	300.0057678	9587.776367	9607.493164	50.17273465	18.6785496	7.91645	0	0	0	4449	300.05765	9597.634766																	17.416636
	26231312.77	300.0051575	9539.369629	0.401767215	3.47E-05	1	0.999253354	40.02988815	1.99303658	12.26999756	4.361037603	0.768682334	25	0.000290823	0.401754986	0.000557179	300.0049133	300.0054016	9530.130859	9548.608398	50.21494259	18.68199841	7.914	0	0	0	4449	300.057	9539.369629																	16.310225
	26231315.72	300.0056305	9480.240723	0.401440716	3.80E-05	1	0.999253354	40.02988815	1.993089959	12.26999756	4.357552895	0.768373433	25	0.00031786	0.401428472	0.000584005	300.0054321	300.0058289	9469.859375	9490.62207	50.29388707	18.67844808	7.9067	0	0	0	4449	300.05365	9480.240723																	17.416636
	26231317.75	300.0062256	9439.663086	0.401205751	3.59E-05	1	0.999253354	40.02988815	1.993115994	12.26999756	4.3550741	0.767833602	25	0.000308495	0.401193513	0.000574484	300.0056458	300.0068054	9429.961914	9449.364258	50.13130834	18.67847904	7.9067	0	0	0	4449	300.0558	9439.663086																	17.047815
	26231319.87	300.0057373	9397.079102	0.401024692	3.49E-05	1	0.999253354	40.02988815	1.993143111	12.26999756	4.353160144	0.767526385	25	0.000311051	0.401012463	0.000576926	300.0052795	300.0061951	9385.469727	9408.688477	50.13365322	18.67868758	7.914	0	0	0	4449	300.05295	9397.079102																	17.416636
	26231322.71	300.0058289	9340.479492	0.400704099	3.27E-05	1	0.999253354	40.02988815	1.993185157	12.26999756	4.349771042	0.766908788	25	0.000309007	0.40069188	0.000574673	300.0057068	300.0059509	9330.668945	9350.290039	50.15163068	18.67673079	7.914	0	0	0	4449	300.05145	9340.479492																	17.785473
	26231325.68	300.0057984	9280.913574	0.40037735	1.86E-05	1	0.999253354	40.02988815	1.993123244	12.26999756	4.346085403	0.766316804	25	0.000313922	0.400365138	0.000579372	300.0053101	300.0062866	9270.69043	9291.136719	50.2454261	18.6784321	7.9116	0	0	0	4449	300.05375	9280.913574																	16.310225
	26231327.72	300.0063477	9240.518066	0.400156408	1.95E-05	1	0.999253354	40.02988815	1.993218096	12.26999756	4.343900913	0.765833923	25	0.00030502	0.400144202	0.000570323	300.0062256	300.0064697	9231.498047	9249.538086	50.17586116	18.67731683	7.9116	0	0	0	4449	300.0556	9240.518066																	17.416636
	26231330.69	300.0063782	9180.745117	0.399857956	2.80E-05	1	0.999253354	40.02988815	1.993146877	12.26999756	4.340544252	0.765058855	25	0.000288412	0.399845769	0.000553523	300.0063477	300.0064087	9170.764648	9190.725586	50.19305699	18.67892228	7.91645	0	0	0	4449	300.054	9180.745117																	16.310225
	26231332.72	300.0064545	9140.130859	0.399635168	2.84E-05	1	0.999253354	40.02988815	1.993118525	12.26999756	4.338069486	0.764607656	25	0.000286907	0.399622987	0.000551874	300.0064087	300.0065002	9130.770508	9149.491211	49.93980935	18.67965724	7.91645	0	0	0	4449	300.0516	9140.130859																	17.047815
	26231334.76	300.0060272	9099.334473	0.3994284	3.91E-05	1	0.999253354	40.02988815	1.992999432	12.26999756	4.335544623	0.764357662	25	0.000304184	0.399416219	0.000569014	300.0059509	300.0061035	9088.734375	9109.93457	50.15084905	18.6794925	7.8994	0	0	0	4449	300.05265	9099.334473																	17.416636
	26231337.7	300.0062561	9040.765137	0.39910867	3.25E-05	1	0.999253354	40.02988815	1.993074063	12.26999756	4.332234609	0.763740724	25	0.000300954	0.399096498	0.000565576	300.0058899	300.0066223	9030.067383	9051.462891	50.24620773	18.67827338	7.9189	0	0	0	4449	300.05155	9040.765137																	17.416636
	26231340.7	300.0060883	8980.57959	0.398781426	3.80E-05	1	0.999253354	40.02988815	1.993044325	12.26999756	4.328632586	0.763036674	25	0.000294533	0.398769269	0.000558944	300.0053406	300.0068359	8970.745117	8990.414063	50.09847994	18.67920089	7.9189	0	0	0	4449	300.04915	8980.57959																	17.416636
	26231342.73	300.0058899	8940.220215	0.398539003	3.51E-05	1	0.999253354	40.02988815	1.99303358	12.26999756	4.325962447	0.762662836	25	0.000303004	0.39852685	0.000567257	300.0055847	300.0061951	8929.194336	8951.246094	50.11176762	18.6779234	7.9189	0	0	0	4449	300.0478	8940.220215																	16.310225
	26231345.73	300.0064087	8880.240723	0.398220975	3.65E-05	1	0.999253354	40.02988815	1.993116395	12.26999756	4.322707012	0.761940372	25	0.000289487	0.398208834	0.000553534	300.0060425	300.0067749	8869.263672	8891.217773	50.31811755	18.67851313	7.9189	0	0	0	4449	300.0465	8880.240723																	17.416636
	26231347.67	300.0058441	8841.547852	0.398014703	2.80E-05	1	0.999253354	40.02988815	1.993089019	12.26999756	4.320439218	0.761377078	25	0.000274726	0.398002585	0.000538633	300.0054626	300.0062256	8831.020508	8852.075195	50.2290119	18.67948097	7.8994	0	0	0	4449	300.0504	8841.547852																	17.047815
	26231350.68	300.0062561	8781.300293	0.397675562	2.73E-05	1	0.999253354	40.02988815	1.993139609	12.26999756	4.316880523	0.760643248	25	0.000264957	0.397663456	0.000528642	300.0061035	300.0064087	8770.894531	8791.706055	50.16882651	18.67807953	7.9189	0	0	0	4449	300.0506	8781.300293																	17.785473
	26231352.72	300.0066071	8740.515625	0.39744651	1.16E-05	1	0.999253354	40.02988815	1.993111593	12.26999756	4.314278393	0.76052416	25	0.000295125	0.397434386	0.000558662	300.0064697	300.0067444	8730.146484	8750.884766	49.96482146	18.67867193	7.9189	0	0	0	4449	300.04775	8740.515625																	16.310225
	26231355.76	300.0064392	8679.551758	0.397150498	3.32E-05	1	0.999253354	40.02988815	1.993118418	12.26999756	4.311060947	0.760064722	25	0.00030453	0.397138378	0.000567872	300.0062256	300.0066528	8670.21582	8688.887695	50.14225114	18.6780431	7.92625	0	0	0	4449	300.0488	8679.551758																	15.941451
	26231357.68	300.0061036	8641.138184	0.396905982	4.12E-05	1	0.999253354	40.02988815	1.993124025	12.26999756	4.308433833	0.759510532	25	0.000296208	0.396893879	0.000559391	300.0058594	300.0063477	8631.388672	8650.887695	50.32906035	18.67963272	7.9287	0	0	0	4449	300.04815	8641.138184																	15.941451
	26231360.64	300.0068207	8582.16748	0.396605858	3.01E-05	1	0.999253354	40.02988815	1.993077222	12.26999756	4.305072735	0.758957158	25	0.000299479	0.396593753	0.000562464	300.0065918	300.0070496	8572.138672	8592.196289	50.35641735	18.67987959	7.91405	0	0	0	4449	300.049	8582.16748																	17.416636
	26231362.67	300.0061951	8541.151855	0.396384743	3.22E-05	1	0.999253354	40.02988815	1.993004975	12.26999756	4.302529973	0.758472764	25	0.00029608	0.396372655	0.000558923	300.0058899	300.0065002	8530.539063	8551.764648	50.10707785	18.68089473	7.9165	0	0	0	4449	300.04685	8541.151855																	17.416636
	26231365.69	300.0057221	8481.233887	0.396055144	4.06E-05	1	0.999253354	40.02988815	1.993022209	12.26999756	4.298981063	0.757887269	25	0.000299418	0.396043068	0.000562044	300.0048523	300.0065918	8471.046875	8491.420898	50.23526493	18.67992049	7.9287	0	0	0	4449	300.04795	8481.233887																	17.785473
	26231367.75	300.0053101	8439.622559	0.395814326	2.31E-05	1	0.999253354	40.02988815	1.993046127	12.26999756	4.296408668	0.757478925	25	0.000303268	0.395802259	0.000565737	300.0048523	300.0057678	8429.058594	8450.186523	50.16022859	18.67927924	7.9165	0	0	0	4449	300.04755	8439.622559																	16.310225
	26231369.78	300.0060883	8399.23877	0.395598915	3.84E-05	1	0.999253354	40.02988815	1.993074199	12.26999756	4.294154056	0.756928902	25	0.000289473	0.395586855	0.000551801	300.0054932	300.0066833	8389.817383	8408.660156	50.17429791	18.6808423	7.9238	0	0	0	4449	300.04645	8399.23877																	17.416636
	26231372.65	300.0068207	8341.849121	0.395253607	3.10E-05	1	0.999253354	40.02988815	1.993126686	12.26999756	4.290494896	0.756393349	25	0.000298998	0.395241542	0.000561098	300.0066528	300.0069885	8332.246094	8351.452148	50.11411251	18.6786392	7.9189	0	0	0	4449	300.04835	8341.849121																	17.416636
	26231375.71	300.0054016	8280.666016	0.394920908	2.29E-05	1	0.999253354	40.02988815	1.993096961	12.26999756	4.286836098	0.75566902	25	0.000291657	0.394908874	0.000553541	300.0046997	300.0061035	8270.272461	8291.05957	50.22041399	18.67939655	7.92625	0	0	0	4449	300.0469	8280.666016																	17.785473
	26231377.65	300.0058747	8242.179199	0.394706572	3.28E-05	1	0.999253354	40.02988815	1.993136151	12.26999756	4.284578042	0.755340199	25	0.00029768	0.394694535	0.000559425	300.0058594	300.0058899	8232.004883	8252.353516	50.14303277	18.67916579	7.9091	0	0	0	4449	300.0452	8242.179199																	16.310225
	26231380.67	300.0063629	8181.774414	0.394335731	3.30E-05	1	0.999253354	40.02988815	1.993107159	12.26999756	4.280522676	0.754451226	25	0.000281851	0.394323709	0.00054335	300.0059814	300.0067444	8172.024902	8191.523926	50.2235405	18.68016743	7.93115	0	0	0	4449	300.04825	8181.774414																	17.785473
	26231382.65	300.0059662	8141.950439	0.394122744	2.84E-05	1	0.999253354	40.02988815	1.993164624	12.26999756	4.278333787	0.754034174	25	0.000278903	0.394110736	0.000540264	300.0058899	300.0060425	8132.34668	8151.554199	50.17195302	18.67809869	7.91645	0	0	0	4449	300.0476	8141.950439																	15.941451
	26231385.67	300.0057373	8081.946533	0.393817261	2.46E-05	1	0.999253354	40.02988815	1.993149055	12.26999756	4.274979338	0.753481034	25	0.000282086	0.393805262	0.000543246	300.0057068	300.0057678	8072.731934	8091.161133	50.12818182	18.67784485	7.9287	0	0	0	4449	300.0485	8081.946533																	17.416636
	26231387.79	300.0050812	8038.98584	0.39354763	3.08E-05	1	0.999253354	40.02988815	1.993229737	12.26999756	4.272208336	0.753046704	25	0.000286719	0.393535643	0.000547704	300.0047913	300.0053711	8027.169922	8050.801758	50.38377435	18.67867049	7.9287	0	0	0	4449	300.04525	8038.98584																	16.310225
	26231390.64	300.0051422	7982.398438	0.393220903	2.52E-05	1	0.999253354	40.02988815	1.993208729	12.26999756	4.268609238	0.752467113	25	0.000291379	0.393208923	0.000552146	300.0040283	300.0062561	7971.980469	7992.816406	50.13990625	18.67859612	7.92135	0	0	0	4449	300.0491	7982.398438																	17.416636
	26231392.63	300.0058136	7942.318848	0.392964458	3.13E-05	1	0.999253354	40.02988815	1.993151372	12.26999756	4.265746152	0.751739284	25	0.000271249	0.39295249	0.000531851	300.0056458	300.0059814	7932.350586	7952.287109	50.14772254	18.67681129	7.9287	0	0	0	4449	300.04615	7942.318848																	17.416636
	26231395.72	300.005188	7880.808105	0.392636983	2.91E-05	1	0.999253354	40.02988815	1.993163095	12.26999756	4.262201707	0.751194589	25	0.000278161	0.392625028	0.000538549	300.005127	300.005249	7869.235352	7892.380859	50.17351628	18.67744435	7.91645	0	0	0	4449	300.04535	7880.808105																	16.310225
	26231397.81	300.005127	7839.062988	0.392403995	2.26E-05	1	0.999253354	40.02988815	1.993118895	12.26999756	4.259560459	0.750857955	25	0.00028951	0.392392039	0.000549744	300.0041199	300.006134	7828.535645	7849.590332	50.18836722	18.67872577	7.9336	0	0	0	4449	300.04625	7839.062988																	17.416636
	26231400.71	300.0057068	7780.919189	0.392062392	3.37E-05	1	0.999253354	40.02988815	1.993074018	12.26999756	4.255794345	0.749997231	25	0.000271671	0.392050452	0.000531678	300.0050049	300.0064087	7771.303223	7790.535156	50.02500686	18.68089109	7.92625	0	0	0	4449	300.04975	7780.919189																	17.416636
	26231402.7	300.0063172	7741.083008	0.391833404	2.69E-05	1	0.999253354	40.02988815	1.993140462	12.26999756	4.25342352	0.749699337	25	0.000282221	0.391821456	0.000542081	300.0061646	300.0064697	7730.53125	7751.634766	49.8999463	18.67938254	7.9311	0	0	0	4449	300.0468	7741.083008																	17.785473
	26231405.63	300.0064392	7682.537842	0.391450919	2.83E-05	1	0.999253354	40.02988815	1.993165651	12.26999756	4.249300813	0.749101861	25	0.000293484	0.391438974	0.000553094	300.0058899	300.0069885	7672.54541	7692.530273	50.12271042	18.67688053	7.9262	0	0	0	4449	300.04605	7682.537842																	17.416636
	26231407.65	300.0054627	7642.130615	0.391250982	3.65E-05	1	0.999253354	40.02988815	1.993186105	12.26999756	4.24718146	0.748673587	25	0.000288449	0.391239057	0.000547928	300.0050659	300.0058594	7632.527344	7651.733887	50.21416096	18.67805273	7.93115	0	0	0	4449	300.0459	7642.130615																	17.416636
	26231410.65	300.0051575	7581.579834	0.390902072	3.35E-05	1	0.999253354	40.02988815	1.993233798	12.26999756	4.243532287	0.747786881	25	0.000266437	0.390890175	0.00052569	300.0050659	300.005249	7570.554199	7592.605469	50.23213842	18.67974332	7.9189	0	0	0	4449	300.0432	7581.579834																	17.416636
	26231412.64	300.0046692	7542.338867	0.390657551	3.57E-05	1	0.999253354	40.02988815	1.993162042	12.26999756	4.240683445	0.747571228	25	0.000291855	0.390645651	0.000550946	300.0044556	300.0048828	7533.331055	7551.34668	50.12818182	18.67759023	7.92135	0	0	0	4449	300.0439	7542.338867																	17.785473
	26231415.66	300.0041504	7482.15332	0.39029703	4.04E-05	1	0.999253354	40.02988815	1.993138069	12.26999756	4.236717741	0.746893231	25	0.00029347	0.390285145	0.000552322	300.0032654	300.0050354	7470.969727	7493.336914	50.37439481	18.67709249	7.9238	0	0	0	4449	300.0464	7482.15332																	17.785473
	26231417.64	300.0037384	7442.583984	0.390071526	2.42E-05	1	0.999253354	40.02988815	1.993185567	12.26999756	4.234375275	0.746427109	25	0.000288548	0.390059656	0.000547253	300.0032349	300.0042419	7432.943848	7452.224121	50.11176762	18.67708672	7.9238	0	0	0	4449	300.04495	7442.583984																	17.416636
	26231420.64	300.0042115	7382.349609	0.389669719	2.63E-05	1	0.999253354	40.02988815	1.993187329	12.26999756	4.230009584	0.745701149	25	0.000292146	0.389657853	0.000550586	300.0041199	300.004303	7372.965332	7391.733887	50.21963236	18.67676574	7.9287	0	0	0	4449	300.04685	7382.349609																	17.416636
	26231422.64	300.0046997	7342.452393	0.389472182	3.96E-05	1	0.999253354	40.02988815	1.993053343	12.26999756	4.22761219	0.745171434	25	0.000282427	0.389460322	0.00054074	300.0045776	300.0048218	7332.241211	7352.663574	50.15788371	18.67874787	7.93115	0	0	0	4449	300.04545	7342.452393																	17.416636
	26231425.64	300.0050965	7282.473389	0.389110794	3.30E-05	1	0.999253354	40.02988815	1.993074352	12.26999756	4.223710599	0.744608632	25	0.000293323	0.389098933	0.000551398	300.0050659	300.005127	7272.261719	7292.685059	50.16257348	18.68035244	7.9238	0	0	0	4449	300.04515	7282.473389																	17.416636
	26231427.65	300.0058747	7241.871338	0.388857586	3.15E-05	1	0.999253354	40.02988815	1.993099624	12.26999756	4.221072897	0.74379215	25	0.000261727	0.388845745	0.000519636	300.0057373	300.006012	7233.045898	7250.696777	50.23917307	18.67905594	7.9238	0	0	0	4449	300.0451	7241.871338																	17.785473
	26231430.61	300.0053864	7183.094971	0.388509949	3.92E-05	1	0.999253354	40.02988815	1.993167124	12.26999756	4.217400081	0.743353761	25	0.000280145	0.388498111	0.000537826	300.0053406	300.0054321	7173.57666	7192.613281	50.23213842	18.6771556	7.9262	0	0	0	4449	300.04455	7183.094971																	17.047815
	26231432.71	300.005127	7141.131348	0.38826423	3.13E-05	1	0.999253354	40.02988815	1.993171055	12.26999756	4.214739487	0.742891888	25	0.000280599	0.388252402	0.000538119	300.0050659	300.005188	7130.008301	7152.254395	50.16648162	18.67799279	7.9238	0	0	0	4449	300.04555	7141.131348																	17.416636
	26231435.65	300.0052185	7081.894043	0.387880966	2.71E-05	1	0.999253354	40.02988815	1.993208838	12.26999756	4.21065421	0.742177526	25	0.00028083	0.387869148	0.000538098	300.005188	300.005249	7071.488281	7092.299805	50.25324239	18.6779313	7.936	0	0	0	4449	300.04535	7081.894043																	16.310225
	26231437.65	300.0050354	7042.348877	0.387660175	2.00E-05	1	0.999253354	40.02988815	1.993148519	12.26999756	4.208113761	0.741859717	25	0.000292282	0.387648358	0.000549404	300.0046692	300.0054016	7031.906738	7052.791016	50.24620773	18.67701807	7.93355	0	0	0	4449	300.0461	7042.348877																	17.416636
	26231440.65	300.0053101	6982.284668	0.387288447	2.59E-05	1	0.999253354	40.02988815	1.993096929	12.26999756	4.204022619	0.740857111	25	0.000266861	0.387276655	0.000523738	300.0046387	300.0059814	6973.435059	6991.134277	49.95075215	18.68019632	7.936	0	0	0	4449	300.0471	6982.284668																	17.785473
	26231442.63	300.0056763	6942.399902	0.387020707	3.20E-05	1	0.999253354	40.02988815	1.993107331	12.26999756	4.201110845	0.740498625	25	0.000280491	0.387008909	0.000537193	300.005249	300.0061035	6931.252441	6953.547363	50.15241231	18.68068487	7.92865	0	0	0	4449	300.0466	6942.399902																	17.785473
	26231445.63	300.0050659	6882.785156	0.386644502	3.99E-05	1	0.999253354	40.02988815	1.993154726	12.26999756	4.197143691	0.739674591	25	0.000269065	0.386632729	0.000525523	300.0047607	300.0053711	6872.464355	6893.105957	50.14459602	18.67743886	7.9384	0	0	0	4449	300.0435	6882.785156																	17.785473
	26231447.58	300.0035706	6843.25293	0.386398709	3.11E-05	1	0.999253354	40.02988815	1.993194077	12.26999756	4.194544001	0.739279613	25	0.000274538	0.386386958	0.000530833	300.0032043	300.0039368	6833.223633	6853.282227	50.16648162	18.67906225	7.936	0	0	0	4449	300.0456	6843.25293																	17.416636
	26231450.63	300.0037689	6782.860107	0.386019094	2.96E-05	1	0.999253354	40.02988815	1.993138174	12.26999756	4.190279854	0.738710436	25	0.000290554	0.386007341	0.000546605	300.0036621	300.0038757	6772.466309	6793.253906	50.32280733	18.6789526	7.92625	0	0	0	4449	300.03885	6782.860107																	17.785473
	26231452.6	300.0023957	6743.424805	0.38576821	3.12E-05	1	0.999253354	40.02988815	1.993185087	12.26999756	4.187672576	0.738122414	25	0.000278894	0.385756488	0.00053478	300.0018616	300.0029297	6733.566406	6753.283203	50.16569999	18.67830859	7.94085	0	0	0	4449	300.0401	6743.424805																	17.416636
	26231455.61	300.0025788	6683.044678	0.385390708	3.65E-05	1	0.999253354	40.02988815	1.993088439	12.26999756	4.183355838	0.737509461	25	0.000291838	0.385378987	0.000547473	300.0025635	300.002594	6672.857422	6693.231934	50.23760982	18.67861841	7.92625	0	0	0	4449	300.0426	6683.044678																	15.941451
	26231457.58	300.0021515	6643.755127	0.385143267	1.76E-05	1	0.999253354	40.02988815	1.993046427	12.26999756	4.180598788	0.736947432	25	0.000284861	0.385131562	0.000540333	300.0014648	300.0028381	6633.324707	6654.185547	50.35798061	18.68142335	7.9384	0	0	0	4449	300.0432	6643.755127																	17.416636
	26231476.69	299.9927063	6261.414551			2				12.27999743							299.9927063	299.9927063	6261.414551	6261.414551							4449	300.0491	6261.414551																	17.785473
	26231489.66	299.9844055	6002.557129	0.381052123	2.81E-05	1	0.999253354	40.02988815	1.993336182	12.26999756	4.136785851	0.729112771	25	0.000271873	0.381040753	0.000524642	299.9844055	299.9844055	6001.195801	6003.918457	49.90307281	18.66975488	7.9482	0	0	0	4449	300.0594	6002.557129																	17.785473
	26231490.28	299.9847412	5990.182129	0.380893888	2.47E-05	1	0.999253354	40.02988815	1.993328152	12.26999756	4.135042656	0.728860893	25	0.000276707	0.380882516	0.000529369	299.9844055	299.9850769	5979.168457	6001.195801	50.15163068	18.66975691	7.936	0	0	0	4449	300.0603	5990.182129																	16.310225
	26231492.57	299.9853668	5944.38916	0.380499165	2.40E-05	1	0.999253354	40.02988815	1.993374714	12.26999756	4.130841945	0.728164706	25	0.000280372	0.380487794	0.000532774	299.9848938	299.9858398	5934.773438	5954.004883	50.17976931	18.67018539	7.9433	0	0	0	4449	300.061	5944.38916																	16.310225
	26231495.61	299.9866944	5883.437256	0.380074581	2.37E-05	1	0.999253354	40.02988815	1.993378855	12.26999756	4.126274304	0.727161071	25	0.000262329	0.380063219	0.000514449	299.986084	299.9873047	5873.675781	5893.19873	50.15788371	18.67080523	7.936	0	0	0	4449	300.06445	5883.437256																	17.047815
	26231497.55	299.9868775	5844.609863	0.379813223	3.57E-05	1	0.999253354	40.02988815	1.993368709	12.26999756	4.123372388	0.726910739	25	0.000285473	0.379801852	0.000537417	299.9867249	299.98703	5834.337891	5854.881836	50.14381439	18.67050954	7.9433	0	0	0	4449	300.0677	5844.609863																	17.416636
	26231500.61	299.9875031	5783.585205	0.379380338	3.09E-05	1	0.999253354	40.02988815	1.993417241	12.26999756	4.118860067	0.725577173	25	0.000237078	0.379369005	0.000488737	299.9873657	299.9876404	5774.844727	5792.325684	50.15319394	18.67218651	7.94085	0	0	0	4449	300.0697	5783.585205																	16.310225
	26231502.57	299.9878693	5744.247314	0.379085193	3.83E-05	1	0.999253354	40.02988815	1.993392788	12.26999756	4.115516674	0.725521756	25	0.000284559	0.379073833	0.000536021	299.9874878	299.9882507	5734.364258	5754.130371	50.26027704	18.67240776	7.93845	0	0	0	4449	300.0706	5744.247314																	17.785473
	26231505.6	299.9893036	5683.672119	0.378635319	3.56E-05	1	0.999253354	40.02988815	1.993515537	12.26999756	4.110929461	0.7243874	25	0.000255127	0.378623975	0.000506293	299.9891052	299.989502	5673.314941	5694.029297	50.25402402	18.67192074	7.936	0	0	0	4449	300.0717	5683.672119																	17.416636
	26231507.61	299.9892426	5643.495361	0.37838649	3.67E-05	1	0.999253354	40.02988815	1.993482157	12.26999756	4.108174336	0.723830856	25	0.000248612	0.378375159	0.000499612	299.9892273	299.9892578	5634.438965	5652.551758	50.09066365	18.67180011	7.9433	0	0	0	4449	300.0741	5643.495361																	17.416636
	26231510.57	299.9912415	5584.476563	0.377942745	4.28E-05	1	0.999253354	40.02988815	1.993494694	12.26999756	4.103328353	0.72328588	25	0.000275916	0.377931386	0.000526616	299.9910278	299.9914551	5574.167969	5594.785156	50.15006742	18.66958073	7.94575	0	0	0	4449	300.08195	5584.476563																	15.941451
	26231512.57	299.9918213	5544.323975	0.377663546	3.46E-05	1	0.999253354	40.02988815	1.993417794	12.26999756	4.100156176	0.722667371	25	0.000270405	0.377652192	0.000520924	299.9917297	299.9919128	5534.902832	5553.745117	50.19852839	18.67183755	7.94085	0	0	0	4449	300.0786	5544.323975																	17.785473
	26231515.7	299.9925537	5481.88916	0.377196258	3.56E-05	1	0.999253354	40.02988815	1.993401697	12.26999756	4.095060019	0.721718214	25	0.000265514	0.377184912	0.000515729	299.9925232	299.9925842	5470.109863	5493.668457	50.20868956	18.67078952	7.9433	0	0	0	4449	300.07525	5481.88916																	17.416636
	26231517.72	299.9938355	5441.785645	0.376982273	0.000118164	1	0.999253354	40.02988815	1.993431733	12.26999756	4.09270347	0.721843796	25	0.00031368	0.376970886	0.000563756	299.9933472	299.9943237	5432.182129	5451.38916	49.94606238	18.67321575	7.93845	0	0	0	4449	300.07205	5441.785645																	17.416636
	26231519.89	299.9943543	5397.706543	0.376659927	2.36E-05	1	0.999253354	40.02988815	1.993374198	12.26999756	4.089148554	0.720880094	25	0.000283328	0.376648564	0.000533195	299.993988	299.9947205	5386.790039	5408.623047	49.91401561	18.67289215	7.93845	0	0	0	4449	300.07015	5397.706543																	16.310225
	26231522.75	299.9953003	5340.547607	0.376176512	2.73E-05	1	0.999253354	40.02988815	1.993421137	12.26999756	4.08401233	0.719855729	25	0.000272339	0.37616516	0.00052189	299.9948425	299.9957581	5330.943848	5350.151367	50.32593384	18.6733205	7.9482	0	0	0	4449	300.06845	5340.547607																	17.785473
	26231524.83	299.9946595	5298.231445	0.375879292	2.91E-05	1	0.999253354	40.02988815	1.993397487	12.26999756	4.080741627	0.719266084	25	0.000270945	0.375867956	0.000520303	299.9940186	299.9953003	5287.399902	5309.062988	49.90229118	18.67362075	7.936	0	0	0	4449	300.0655	5298.231445																	17.785473
	26231527.78	299.9961396	5240.4646	0.37542334	2.18E-05	1	0.999253354	40.02988815	1.993469838	12.26999756	4.075961915	0.718251174	25	0.000255208	0.375412011	0.000504268	299.9960938	299.9961853	5230.703125	5250.226074	50.17507953	18.67381308	7.93845	0	0	0	4449	300.0639	5240.4646																	17.785473
	26231530.66	299.9966736	5182.636963	0.374959048	3.15E-05	1	0.999253354	40.02988815	1.993393857	12.26999756	4.070742265	0.717511741	25	0.000270998	0.374947716	0.000519756	299.9963989	299.9969482	5171.063965	5194.209961	50.02735174	18.67393271	7.93115	0	0	0	4449	300.0592	5182.636963																	17.785473
	26231532.85	299.9968567	5138.825439	0.374720486	0.000229054	1	0.999253354	40.02988815	1.993377008	12.26999756	4.068104007	0.717137585	25	0.000278946	0.374709153	0.000527542	299.9968567	299.9968567	5137.366699	5140.28418	50.17898768	18.67472571	7.9482	0	0	0	4449	300.0634	5138.825439																	17.047815
	26231535.53	299.9974671	5084.328613	0.37421122	4.06E-05	1	0.999253354	40.02988815	1.993396824	12.26999756	4.062645332	0.715989473	25	0.000261957	0.374199907	0.000510224	299.9972534	299.9976807	5075.174805	5093.482422	50.15397556	18.67450608	7.95065	0	0	0	4449	300.0578	5084.328613																	16.310225
	26231537.79	299.9980011	5039.969971	0.373864858	2.16E-05	1	0.999253354	40.02988815	1.993404492	12.26999756	4.05888044	0.715440002	25	0.000271898	0.373853541	0.000519939	299.9977112	299.998291	5027.424316	5052.515625	50.14772254	18.67499762	7.95555	0	0	0	4449	300.0553	5039.969971																	16.310225
	26231539.83	299.9975891	4999.124756	0.373509064	4.16E-05	1	0.999253354	40.02988815	1.993390324	12.26999756	4.055027793	0.714540674	25	0.000251965	0.373497776	0.00049977	299.9972229	299.9979553	4987.503418	5010.746094	50.12271042	18.67517324	7.9482	0	0	0	4449	300.0577	4999.124756																	16.310225
	26231542.77	299.9983216	4940.336914	0.373035847	1.94E-05	1	0.999253354	40.02988815	1.993417705	12.26999756	4.049897951	0.713902969	25	0.000275427	0.373024549	0.00052292	299.99823	299.9984131	4929.566406	4951.107422	50.28997893	18.67357445	7.958	0	0	0	4449	300.05685	4940.336914																	17.785473
	26231545.59	299.9979096	4884.381348	0.372536918	3.34E-05	1	0.999253354	40.02988815	1.993373725	12.26999756	4.044407257	0.71286997	25	0.000269236	0.372525643	0.000516403	299.9971924	299.9986267	4873.987793	4894.774902	50.31420941	18.67521696	7.9409	0	0	0	4449	300.0544	4884.381348																	17.416636
	26231547.64	299.9995575	4843.013184	0.37220127	3.83E-05	1	0.999253354	40.02988815	1.993410054	12.26999756	4.0408704	0.712029263	25	0.000249579	0.37219	0.000496526	299.9988708	300.0002441	4833.604004	4852.422363	50.15084905	18.67410088	7.9458	0	0	0	4449	300.0538	4843.013184																	17.416636
	26231550.63	299.9986572	4783.398438	0.371712172	2.70E-05	1	0.999253354	40.02988815	1.993384941	12.26999756	4.035493376	0.711191254	25	0.00025903	0.37170092	0.000505652	299.9983215	299.9989929	4774.402832	4792.394043	50.05783526	18.67457631	7.9458	0	0	0	4449	300.0562	4783.398438																	17.416636
	26231552.67	299.9986725	4742.37085	0.371407572	2.42E-05	1	0.999253354	40.02988815	1.993348566	12.26999756	4.03213981	0.710461919	25	0.000246456	0.371396337	0.000492881	299.9984741	299.9988708	4730.372559	4754.369141	50.13677974	18.67704741	7.9458	0	0	0	4449	300.05295	4742.37085																	17.416636
	26231555.79	299.9986115	4680.081543	0.370872757	3.36E-05	1	0.999253354	40.02988815	1.993322943	12.26999756	4.026269492	0.709514429	25	0.000253863	0.370861534	0.000499931	299.9983521	299.9988708	4668.472168	4691.690918	50.24698936	18.67661276	7.9531	0	0	0	4449	300.05685	4680.081543																	17.416636
	26231557.74	299.9985809	4641.412598	0.370506724	2.94E-05	1	0.999253354	40.02988815	1.993416115	12.26999756	4.022476543	0.708838066	25	0.000252899	0.370495513	0.000498726	299.9985046	299.9986572	4630.812012	4652.013184	50.05158223	18.67547243	7.95555	0	0	0	4449	300.0569	4641.412598																	17.047815
	26231560.64	299.9988861	4583.341797	0.36998219	3.45E-05	1	0.999253354	40.02988815	1.99343104	12.26999756	4.016781831	0.708002944	25	0.000267581	0.369970981	0.000513063	299.9987793	299.9989929	4573.312988	4593.370605	50.13130834	18.67506161	7.9458	0	0	0	4449	300.05535	4583.341797																	17.416636
	26231562.82	299.9998169	4539.700439	0.369638577	3.48E-05	1	0.999253354	40.02988815	1.993425135	12.26999756	4.01308985	0.707058594	25	0.000241105	0.369627385	0.000486359	299.9995117	300.0001221	4529.695801	4549.705078	50.02969663	18.67695631	7.95555	0	0	0	4449	300.0577	4539.700439																	16.310225
	26231564.83	299.9996491	4499.463135	0.369277966	3.40E-05	1	0.999253354	40.02988815	1.993396102	12.26999756	4.009045099	0.70678041	25	0.00027968	0.36926676	0.000524696	299.9995117	299.9997864	4490.041992	4508.884277	50.19852839	18.67678809	7.94335	0	0	0	4449	300.0566	4499.463135																	17.785473
	26231567.92	300.0004578	4437.90332	0.368737204	2.89E-05	1	0.999253354	40.02988815	1.993349997	12.26999756	4.003132842	0.705462382	25	0.000254639	0.368726023	0.000499296	300.0003052	300.0006104	4426.877441	4448.929199	49.99217846	18.67755435	7.9531	0	0	0	4449	300.05915	4437.90332																	17.416636
	26231569.83	300.0004578	4399.355713	0.368343447	3.20E-05	1	0.999253354	40.02988815	1.993391822	12.26999756	3.998907886	0.70489555	25	0.000270238	0.368332266	0.00051464	299.9998779	300.0010376	4390.578613	4408.132813	50.23604656	18.67587844	7.9531	0	0	0	4449	300.05475	4399.355713																	17.047815
	26231572.95	299.999939	4337.163818	0.367797454	2.98E-05	1	0.999253354	40.02988815	1.993427523	12.26999756	3.993062931	0.703781303	25	0.000262334	0.367786301	0.000506378	299.9994202	300.0004578	4326.563477	4347.76416	49.91010747	18.67575765	7.9531	0	0	0	4449	300.0527	4337.163818																	17.416636
	26231574.93	300.0006409	4296.975098	0.367425524	3.60E-05	1	0.999253354	40.02988815	1.993375849	12.26999756	3.98892752	0.703044892	25	0.000261398	0.367414374	0.000505192	300.0005493	300.0007324	4286.59375	4307.356445	50.36814178	18.67685285	7.94575	0	0	0	4449	300.0565	4296.975098																	17.416636
	26231577.99	300.000412	4236.557861	0.366830209	3.82E-05	1	0.999253354	40.02988815	1.993390276	12.26999756	3.982466474	0.702056467	25	0.000274401	0.366819071	0.000517803	300.0002747	300.0005493	4227.780762	4245.334961	50.0453292	18.67549018	7.95555	0	0	0	4449	300.05585	4236.557861																	17.785473
	26231580.04	300.000351	4194.800781	0.366460273	2.18E-05	1	0.999253354	40.02988815	1.993390183	12.26999756	3.978489179	0.701125881	25	0.000253625	0.366449161	0.000496784	300.0001221	300.0005798	4182.99707	4206.604492	50.20634468	18.67627413	7.9531	0	0	0	4449	300.05545	4194.800781																	15.941451
	26231583.1	300.0008087	4134.274902	0.365871331	2.54E-05	1	0.999253354	40.02988815	1.993330465	12.26999756	3.971976353	0.700009517	25	0.000256021	0.36586023	0.00049879	300.0003662	300.0012512	4125.011719	4143.538086	50.05470874	18.67572224	7.9629	0	0	0	4449	300.0569	4134.274902																	17.416636
	26231585.12	300.0009766	4093.015869	0.365372154	0.001127536	1	0.999253354	40.02988815	1.993377108	12.26999756	3.968351254	0.689352875	25	-0.00063928	0.36536166	-0.000396815	300.0009155	300.0010376	4081.880859	4104.150879	50.08753714	18.67502314	7.96045	0	0	0	4449	300.05775	4093.015869																	18.154324
	26231588.37	300.0009919	4028.842773	0.364657625	2.92E-05	1	0.999253354	40.02988815	1.993364677	12.26999756	3.958846781	0.697802118	25	0.000264685	0.364646552	0.000506651	300.0006104	300.0013733	4016.552734	4041.132813	50.19305699	18.67791447	7.958	0	0	0	4449	300.058	4028.842773																	17.416636
	26231590.51	300.0013733	3985.869995	0.364231123	2.83E-05	1	0.999253354	40.02988815	1.99331698	12.26999756	3.954143768	0.696869902	25	0.00025515	0.364220064	0.000496835	300.0007935	300.0019531	3975.488525	3996.251465	50.26496681	18.67810666	7.9482	0	0	0	4449	300.0575	3985.869995																	17.416636
	26231592.68	300.0016175	3942.484131	0.363828881	2.83E-05	1	0.999253354	40.02988815	1.993345094	12.26999756	3.949814894	0.696196349	25	0.00026285	0.363817827	0.000504269	300.0014954	300.0017395	3931.093506	3953.874756	50.02422523	18.67753327	7.958	0	0	0	4449	300.05815	3942.484131																	17.416636
	26231594.84	300.0020142	3899.341187	0.363401856	2.65E-05	1	0.999253354	40.02988815	1.993350336	12.26999756	3.945258941	0.694981658	25	0.000225764	0.363390834	0.000466902	300.0018311	300.0021973	3891.512451	3907.169922	50.08753714	18.67755105	7.96045	0	0	0	4449	300.05875	3899.341187																	17.047815
	26231597.98	300.0016022	3836.05542	0.362868549	3.74E-05	1	0.999253354	40.02988815	1.993361995	12.26999756	3.939468582	0.694094175	25	0.000237269	0.36285754	0.000478056	300.0012512	300.0019531	3825.844238	3846.266602	50.22197725	18.67646662	7.95065	0	0	0	4449	300.05775	3836.05542																	17.047815
	26231599.87	300.0022125	3798.565186	0.362337508	3.63E-05	1	0.999253354	40.02988815	1.993378908	12.26999756	3.933707464	0.693241634	25	0.000251437	0.362326498	0.000491874	300.0019531	300.0024719	3788.256592	3808.873779	50.41113135	18.67778704	7.96045	0	0	0	4449	300.056	3798.565186																	17.416636
	26231602.83	300.0014954	3739.546265	0.361629098	3.60E-05	1	0.999253354	40.02988815	1.993374798	12.26999756	3.92597792	0.692061933	25	0.000267246	0.361618106	0.000507215	300.0014954	300.0014954	3729.590088	3749.502441	50.26809333	18.67649595	7.96535	0	0	0	4449	300.05535	3739.546265																	17.047815
	26231605.78	300.0004273	3680.819092	0.360954467	2.94E-05	1	0.999253354	40.02988815	1.993388015	12.26999756	3.918729178	0.690488268	25	0.000240315	0.360943526	0.000479837	300.0003967	300.0004578	3670.388916	3691.249268	50.11254925	18.67652848	7.96535	0	0	0	4449	300.05725	3680.819092																	17.785473
	26231607.69	300.0005799	3642.429199	0.360500364	2.87E-05	1	0.999253354	40.02988815	1.993271793	12.26999756	3.913542922	0.689800376	25	0.000260198	0.360489421	0.000499418	300.0003662	300.0007935	3632.7771	3652.081299	50.43692509	18.67767764	7.95065	0	0	0	4449	300.05835	3642.429199																	16.310225
	26231610.55	300.0000458	3585.379517	0.359785921	3.09E-05	1	0.999253354	40.02988815	1.993163819	12.26999756	3.905581734	0.688417401	25	0.000261485	0.359775004	0.000500239	299.9994202	300.0006714	3577.125488	3593.633545	50.16648162	18.67991338	7.9629	0	0	0	4449	300.05255	3585.379517																	17.785473
	26231612.52	300.0012818	3546.090332	0.359306933	2.69E-05	1	0.999253354	40.02988815	1.993317392	12.26999756	3.900685389	0.687457036	25	0.000252445	0.359296023	0.00049088	300.0011292	300.0014343	3536.547607	3555.633057	50.21728748	18.67731776	7.95065	0	0	0	4449	300.0553	3546.090332																	16.310225
	26231615.62	300.001297	3483.67981	0.358551268	3.13E-05	1	0.999253354	40.02988815	1.993215606	12.26999756	3.892319784	0.685820081	25	0.000237384	0.35854039	0.000475321	300.0012512	300.0013428	3475.279785	3492.079834	50.14225114	18.67858173	7.9678	0	0	0	4449	300.05445	3483.67981																	16.310225
	26231617.51	300.00177	3446.043823	0.358041959	1.44E-05	1	0.999253354	40.02988815	1.993275951	12.26999756	3.886879188	0.685002019	25	0.000249604	0.358031082	0.000487203	300.0017395	300.0018005	3435.2854	3456.802246	49.99843149	18.6780098	7.9629	0	0	0	4449	300.0553	3446.043823																	17.416636
	26231620.52	300.0020294	3385.736084	0.35726625	3.45E-05	1	0.999253354	40.02988815	1.993323538	12.26999756	3.878564437	0.683431163	25	0.000239636	0.3572554	0.000476721	300.0017395	300.0023193	3376.181152	3395.291016	50.13130834	18.67706996	7.9629	0	0	0	4449	300.05595	3385.736084																	16.310225
	26231622.51	300.0018005	3345.960693	0.356756503	3.11E-05	1	0.999253354	40.02988815	1.993333649	12.26999756	3.873028503	0.68257773	25	0.000250193	0.356745664	0.000486944	300.0014648	300.0021362	3336.91626	3355.005127	50.24308122	18.67725565	7.9433	0	0	0	4449	300.0534	3345.960693																	17.416636
	26231625.53	300.0013275	3285.713745	0.355942223	1.73E-05	1	0.999253354	40.02988815	1.993350008	12.26999756	3.864241307	0.680896962	25	0.000237816	0.355931421	0.000474029	300.0011902	300.0014648	3276.547852	3294.879639	50.26574844	18.67621777	7.95065	0	0	0	4449	300.053	3285.713745																	17.785473
	26231627.54	300.0012055	3245.780273	0.355411997	3.24E-05	1	0.999253354	40.02988815	1.993391211	12.26999756	3.85856	0.679902348	25	0.000238039	0.355401212	0.0004739	300.0008545	300.0015564	3233.806152	3257.754395	50.00546615	18.67569811	7.9629	0	0	0	4449	300.05535	3245.780273																	16.310225
	26231630.49	300.0012207	3186.785645	0.354571927	2.65E-05	1	0.999253354	40.02988815	1.993446688	12.26999756	3.849531329	0.678373834	25	0.00024305	0.354561165	0.000478353	300.0005188	300.0019226	3176.963379	3196.60791	50.29935847	18.6752152	7.9629	0	0	0	4449	300.0564	3186.785645																	15.941451
	26231632.46	300.0023194	3147.338379	0.354007858	2.47E-05	1	0.999253354	40.02988815	1.993388536	12.26999756	3.843295419	0.677302987	25	0.000245169	0.353997099	0.000480099	300.0022888	300.0023499	3136.48291	3158.193848	50.28528916	18.67532082	7.9629	0	0	0	4449	300.0572	3147.338379																	16.310225
	26231635.7	300.002121	3082.253418	0.353119621	2.65E-05	1	0.999253354	40.02988815	1.993387092	12.26999756	3.833678198	0.675440322	25	0.00022956	0.353108901	0.000463902	300.0019531	300.0022888	3071.081787	3093.425049	50.2673117	18.67511241	7.95555	0	0	0	4449	300.05785	3082.253418																	17.416636
	26231637.73	300.0030518	3042.015747	0.352548668	4.03E-05	1	0.999253354	40.02988815	1.993452403	12.26999756	3.82759867	0.674371979	25	0.000229434	0.352537955	0.000463401	300.0029602	300.0031433	3032.594727	3051.436768	50.17898768	18.67601143	7.9629	0	0	0	4449	300.05555	3042.015747																	17.785473
	26231640.54	300.0036774	2985.428223	0.351641588	3.33E-05	1	0.999253354	40.02988815	1.993398254	12.26999756	3.817666732	0.672532767	25	0.000220862	0.351630901	0.000454228	300.0036316	300.0037231	2977.429199	2993.427246	50.17820605	18.67693899	7.96535	0	0	0	4449	300.0566	2985.428223																	16.310225
	26231642.57	300.0030823	2945.105469	0.351025076	3.89E-05	1	0.999253354	40.02988815	1.993353719	12.26999756	3.810862799	0.671507228	25	0.000235932	0.351014403	0.000468892	300.0023804	300.0037842	2933.909424	2956.301514	50.33531338	18.67684362	7.96535	0	0	0	4449	300.05315	2945.105469																	17.785473
	26231645.65	300.0026856	2883.485107	0.350118031	3.26E-05	1	0.999253354	40.02988815	1.993308342	12.26999756	3.800938072	0.669728872	25	0.000232683	0.350107392	0.000465042	300.002594	300.0027771	2873.054932	2893.915283	50.19618351	18.67781081	7.96775	0	0	0	4449	300.05495	2883.485107																	17.416636
	26231647.71	300.0025177	2842.311646	0.349443836	3.09E-05	1	0.999253354	40.02988815	1.993368181	12.26999756	3.793690848	0.668667755	25	0.000251515	0.349433206	0.00048343	300.0021362	300.0028992	2834.324951	2850.29834	50.05236386	18.67571931	7.9629	0	0	0	4449	300.0528	2842.311646																	17.785473
	26231649.86	300.0035706	2799.509155	0.348811423	3.30E-05	1	0.999253354	40.02988815	1.99336128	12.26999756	3.78682603	0.667378336	25	0.000243963	0.348800806	0.000475458	300.003418	300.0037231	2789.516602	2809.501709	50.25246076	18.67762557	7.96775	0	0	0	4449	300.05385	2799.509155																	15.941451
	26231652.55	300.0040588	2745.7052	0.347815195	2.42E-05	1	0.999253354	40.02988815	1.993323046	12.26999756	3.775940572	0.665465017	25	0.000243719	0.347804602	0.000474556	300.0036926	300.004425	2737.074219	2754.336182	50.22744865	18.67744548	7.96775	0	0	0	4449	300.0526	2745.7052																	17.416636
	26231655.49	300.0032196	2686.941528	0.34680634	3.81E-05	1	0.999253354	40.02988815	1.993324872	12.26999756	3.764984194	0.663577928	25	0.000246929	0.346795784	0.000477096	300.0030823	300.0033569	2678.334961	2695.548096	50.22275887	18.67755795	7.95555	0	0	0	4449	300.05435	2686.941528																	17.785473
	26231657.54	300.0036622	2645.792236	0.346092255	3.16E-05	1	0.999253354	40.02988815	1.993329137	12.26999756	3.757245927	0.662176845	25	0.000243092	0.346081718	0.000472789	300.0027161	300.0046082	2634.012695	2657.571777	50.32827872	18.67604801	7.97505	0	0	0	4449	300.052	2645.792236																	16.310225
	26231660.79	300.0039673	2580.804688	0.345051539	3.72E-05	1	0.999253354	40.02988815	1.99333355	12.26999756	3.746023569	0.659799683	25	0.000206684	0.345041054	0.000435693	300.0035095	300.004425	2569.997803	2591.611572	50.09535343	18.67837065	7.9702	0	0	0	4449	300.0529	2580.804688																	15.941451
	26231662.7	300.0041809	2542.682373	0.344339149	3.52E-05	1	0.999253354	40.02988815	1.993252717	12.26999756	3.738117862	0.658565905	25	0.000220433	0.344328674	0.00044897	300.0039368	300.004425	2532.507568	2552.857178	50.09613505	18.67818493	7.96045	0	0	0	4449	300.0527	2542.682373																	17.416636
	26231665.47	300.0046387	2487.24939	0.343213827	2.32E-05	1	0.999253354	40.02988815	1.993320395	12.26999756	3.725980529	0.656671966	25	0.000241545	0.343203367	0.000469334	300.0044556	300.0048218	2478.047119	2496.45166	50.31733593	18.67723071	7.96045	0	0	0	4449	300.05525	2487.24939																	17.785473
	26231667.44	300.0035858	2447.437378	0.342480835	2.96E-05	1	0.999253354	40.02988815	1.993288482	12.26999756	3.71798784	0.655137173	25	0.000229754	0.342470415	0.000457061	300.0032959	300.0038757	2436.059082	2458.815674	50.06799643	18.67862592	7.9678	0	0	0	4449	300.05115	2447.437378																	15.941451
	26231670.49	300.0035553	2386.230225	0.341561143	3.82E-05	1	0.999253354	40.02988815	1.993223285	12.26999756	3.707882379	0.653388875	25	0.000232026	0.34155075	0.000458725	300.0030518	300.0040588	2376.809082	2395.651367	50.39393552	18.67760824	7.97265	0	0	0	4449	300.0508	2386.230225																	17.416636
	26231672.56	300.003006	2345.397217	0.340607675	3.45E-05	1	0.999253354	40.02988815	1.993314313	12.26999756	3.697688287	0.651620354	25	0.000233864	0.340597315	0.000459932	300.0022888	300.0037231	2333.119385	2357.675049	50.18524071	18.67791194	7.97265	0	0	0	4449	300.0497	2345.397217																	17.047815
	26231675.75	300.0030365	2281.637329	0.339376537	2.75E-05	1	0.999253354	40.02988815	1.993295586	12.26999756	3.684323917	0.649064998	25	0.000215125	0.339366225	0.000440381	300.0029907	300.0030823	2269.25	2294.024658	50.13834299	18.67720772	7.97265	0	0	0	4449	300.04675	2281.637329																	15.941451
	26231677.97	300.0024262	2237.546143	0.33859284	4.06E-05	1	0.999253354	40.02988815	1.99331737	12.26999756	3.675852371	0.647584423	25	0.000215689	0.338582558	0.000440423	300.00177	300.0030823	2229.352783	2245.739502	50.33609501	18.67908129	7.9531	0	0	0	4449	300.0505	2237.546143																	18.154324
	26231679.96	300.0025177	2197.284302	0.337770896	3.24E-05	1	0.999253354	40.02988815	1.993311604	12.26999756	3.666874423	0.646264542	25	0.000238552	0.337760622	0.000462741	300.0024414	300.002594	2186.489502	2208.079102	50.05783526	18.67679347	7.9531	0	0	0	4449	300.0505	2197.284302																	16.310225
	26231682.7	300.0030518	2142.945557	0.336528785	2.60E-05	1	0.999253354	40.02988815	1.993136089	12.26999756	3.653118789	0.643629406	25	0.000218842	0.336518556	0.000442206	300.0027466	300.0033569	2133.342041	2152.549072	50.21416096	18.68090456	7.9775	0	0	0	4449	300.05315	2142.945557																	17.785473
	26231685.85	300.0036774	2079.550293	0.335275349	3.14E-05	1	0.999253354	40.02988815	1.993150263	12.26999756	3.639502041	0.641435629	25	0.000236367	0.335265139	0.000458902	300.0036011	300.0037537	2069.424072	2089.676514	50.19383862	18.68014099	7.9678	0	0	0	4449	300.05045	2079.550293																	17.416636
	26231687.88	300.0035095	2039.154724	0.334417624	4.09E-05	1	0.999253354	40.02988815	1.99327757	12.26999756	3.63045262	0.639605062	25	0.000214706	0.334407455	0.000436674	300.0032043	300.0038147	2028.116821	2050.192627	50.16491836	18.67927091	7.9702	0	0	0	4449	300.05025	2039.154724																	17.047815
	26231689.87	300.0030212	1999.355042	0.333544936	3.58E-05	1	0.999253354	40.02988815	1.993199865	12.26999756	3.620805983	0.638128991	25	0.00023411	0.333534786	0.000455498	300.0030212	300.0030212	1991.720825	2006.989258	50.27043821	18.67920133	7.96285	0	0	0	4449	300.05205	1999.355042																	16.310225
	26231692.93	300.003418	1937.795349	0.331723508	0.002392554	1	0.999253354	40.02988815	1.993183961	12.26999756	3.600178779	0.639352298	25	0.000666922	0.331713121	0.000887091	300.0031738	300.0036621	1929.529053	1946.061646	50.16804488	18.68037417	7.96775	0	0	0	4449	300.05095	1937.795349																	16.310225
	26231695.68	300.003006	1882.909424	0.331012094	3.31E-05	1	0.999253354	40.02988815	1.993195914	12.26999756	3.593332418	0.633119329	25	0.000217343	0.331002031	0.000437053	300.0024719	300.00354	1875.141602	1890.677246	50.28607078	18.67937899	7.97505	0	0	0	4449	300.05235	1882.909424																	17.785473
	26231697.58	300.0044403	1845.151917	0.330039968	3.92E-05	1	0.999253354	40.02988815	1.993220141	12.26999756	3.582801648	0.631376458	25	0.000226761	0.330029914	0.000445828	300.0037842	300.0050964	1837.773071	1852.530762	50.17586116	18.67967348	7.9653	0	0	0	4449	300.05135	1845.151917																	16.310225
	26231700.55	300.0039826	1785.670959	0.328675201	3.10E-05	1	0.999253354	40.02988815	1.993213091	12.26999756	3.568003092	0.628598888	25	0.000210659	0.328665202	0.000428822	300.0033875	300.0045776	1776.699585	1794.642334	50.20009165	18.67941644	7.9653	0	0	0	4449	300.05035	1785.670959																	17.416636
	26231702.43	300.0044098	1748.666992	0.327759079	4.01E-05	1	0.999253354	40.02988815	1.993240994	12.26999756	3.558085194	0.626970419	25	0.000220688	0.327749097	0.000438244	300.0041504	300.0046692	1738.309814	1759.02417	50.10160645	18.67856834	7.9653	0	0	0	4449	300.05085	1748.666992																	17.416636
	26231705.45	300.0035858	1687.532837	0.326363535	3.12E-05	1	0.999253354	40.02988815	1.993177455	12.26999756	3.542835529	0.624237637	25	0.000215668	0.326353606	0.0004323	300.0031738	300.0039978	1676.72583	1698.339844	50.21650585	18.67984235	7.9653	0	0	0	4449	300.04985	1687.532837																	17.416636
	26231707.46	300.0030823	1647.745178	0.325426111	2.88E-05	1	0.999253354	40.02988815	1.993202516	12.26999756	3.532705067	0.622433391	25	0.000213326	0.325416217	0.000429335	300.0028992	300.0032654	1636.731567	1658.758789	50.12974508	18.67915929	7.97995	0	0	0	4449	300.0516	1647.745178																	16.310225
	26231710.42	300.0038452	1588.300781	0.324007423	3.68E-05	1	0.999253354	40.02988815	1.993235561	12.26999756	3.517357176	0.619745081	25	0.000213811	0.323997563	0.000428881	300.0038452	300.0038452	1579.57251	1597.029053	50.05236386	18.68095243	7.9702	0	0	0	4449	300.05075	1588.300781																	16.310225
	26231712.41	300.0035095	1548.13623	0.323054067	2.70E-05	1	0.999253354	40.02988815	1.99306114	12.26999756	3.506699282	0.617959024	25	0.000221386	0.323044234	0.000435823	300.0033569	300.0036621	1537.511597	1558.760864	50.39628041	18.67972118	7.97505	0	0	0	4449	300.05145	1548.13623																	17.785473
	26231715.57	300.0031739	1485.362793	0.321640762	3.90E-05	1	0.999253354	40.02988815	1.993116136	12.26999756	3.491428393	0.615395199	25	0.000231785	0.321630968	0.000445285	300.0029602	300.0033875	1472.770752	1497.954834	50.18993048	18.68120883	7.96775	0	0	0	4449	300.0518	1485.362793																	17.416636
	26231717.66	300.0036316	1443.619812	0.320667457	2.84E-05	1	0.999253354	40.02988815	1.993183382	12.26999756	3.480985858	0.613491646	25	0.000225456	0.320657692	0.000438313	300.0035706	300.0036926	1435.18335	1452.056274	50.31030127	18.67939408	7.97995	0	0	0	4449	300.04985	1443.619812																	17.416636
	26231720.46	300.0029297	1387.335938	0.31920849	3.12E-05	1	0.999253354	40.02988815	1.993176119	12.26999756	3.465144128	0.610652821	25	0.000220241	0.319198778	0.000432131	300.0025024	300.0033569	1379.118286	1395.553589	50.24386284	18.67896909	7.958	0	0	0	4449	300.04975	1387.335938																	17.416636
	26231722.49	300.0038605	1346.344849	0.318261639	3.69E-05	1	0.999253354	40.02988815	1.993203229	12.26999756	3.454921611	0.608785486	25	0.000213704	0.31825195	0.000424966	300.0038147	300.0039063	1337.154663	1355.535034	50.28450753	18.67760418	7.97265	0	0	0	4449	300.05055	1346.344849																	17.785473
	26231725.4	300.0031891	1288.966919	0.316812064	3.31E-05	1	0.999253354	40.02988815	1.993258885	12.26999756	3.439281831	0.606003102	25	0.000210358	0.316802427	0.000420661	300.0029602	300.003418	1279.946899	1297.986938	50.22823027	18.67744678	7.97995	0	0	0	4449	300.04805	1288.966919																	16.310225
	26231727.38	300.0020752	1249.422363	0.315842185	3.29E-05	1	0.999253354	40.02988815	1.993253964	12.26999756	3.428752315	0.604104566	25	0.000205853	0.315832591	0.000415511	300.0020142	300.0021362	1238.785645	1260.059082	50.110986	18.67883657	7.97505	0	0	0	4449	300.05175	1249.422363																	17.785473
	26231730.37	300.003006	1189.601013	0.314397154	3.65E-05	1	0.999253354	40.02988815	1.993201762	12.26999756	3.412964016	0.601415548	25	0.000213191	0.31438759	0.000421891	300.002655	300.0033569	1179.219482	1199.982544	50.33375012	18.67890256	7.97995	0	0	0	4449	300.05125	1189.601013																	17.785473
	26231732.4	300.0024262	1148.002014	0.313425726	3.48E-05	1	0.999253354	40.02988815	1.993276459	12.26999756	3.402556001	0.599489528	25	0.000204315	0.313416202	0.000412371	300.0017395	300.0031128	1138.033813	1157.970215	50.21416096	18.67812785	7.9751	0	0	0	4449	300.05155	1148.002014																	17.047815
	26231735.37	300.0029297	1089.37207	0.311989275	3.94E-05	1	0.999253354	40.02988815	1.993279303	12.26999756	3.386974816	0.59669498	25	0.000198969	0.311979793	0.000406074	300.0029297	300.0029297	1079.610596	1099.133545	50.26887496	18.6786265	7.9775	0	0	0	4449	300.0509	1089.37207																	17.416636
	26231737.42	300.0030518	1048.453918	0.311022789	3.81E-05	1	0.999253354	40.02988815	1.993337605	12.26999756	3.376566418	0.594922361	25	0.000203805	0.311013331	0.000410271	300.0026245	300.003479	1038.497925	1058.409912	50.23760982	18.67711051	7.9775	0	0	0	4449	300.04815	1048.453918																	16.310225
	26231740.49	300.0023499	987.1737976	0.309588702	3.74E-05	1	0.999253354	40.02988815	1.993339776	12.26999756	3.361022155	0.592059717	25	0.0001918	0.309579302	0.000397313	300.0015259	300.0031738	977.1569824	997.1906128	50.30248498	18.67853622	7.97265	0	0	0	4449	300.0514	987.1737976																	17.785473
	26231742.36	300.0030365	949.6228333	0.308619912	4.07E-05	1	0.999253354	40.02988815	1.993344685	12.26999756	3.350462157	0.590494513	25	0.000217551	0.308610518	0.000422423	300.002655	300.003418	939.569519	959.6761475	50.17038976	18.676803	7.9824	0	0	0	4449	300.04985	949.6228333																	17.047815
	26231745.37	300.0027924	889.4247131	0.307203613	2.56E-05	1	0.999253354	40.02988815	1.99333622	12.26999756	3.335120245	0.587512724	25	0.000191727	0.30719428	0.000395659	300.0026245	300.0029602	879.638855	899.2105713	50.20634468	18.67833023	7.9824	0	0	0	4449	300.0513	889.4247131																	17.416636
	26231747.39	300.0038147	848.6158752	0.306269328	3.19E-05	1	0.999253354	40.02988815	1.993298701	12.26999756	3.324899091	0.585820064	25	0.000200783	0.306260008	0.000404094	300.0030212	300.0046082	838.015564	859.2161865	50.02813337	18.67915238	7.9775	0	0	0	4449	300.05205	848.6158752																	17.416636
	26231750.46	300.0041504	787.615387	0.304894663	2.96E-05	1	0.999253354	40.02988815	1.993351211	12.26999756	3.310054536	0.583229215	25	0.000202081	0.30488538	0.000404482	300.0040588	300.0042419	778.838501	796.3922729	50.20399979	18.67874882	7.9824	0	0	0	4449	300.0519	787.615387																	17.785473
	26231753.35	300.0037079	729.9111938	0.303495712	3.14E-05	1	0.999253354	40.02988815	1.993456226	12.26999756	3.295049375	0.58048721	25	0.000192392	0.303486481	0.000393862	300.00354	300.0038757	720.1496582	739.6727295	50.07893923	18.67625097	7.98485	0	0	0	4449	300.05595	729.9111938																	16.310225
	26231755.45	300.0045777	688.0083313	0.302574643	3.59E-05	1	0.999253354	40.02988815	1.99329553	12.26999756	3.284755219	0.578916423	25	0.000213492	0.302565418	0.000414352	300.0041809	300.0049744	677.213501	698.8031616	50.11333088	18.67823009	7.97995	0	0	0	4449	300.0544	688.0083313																	17.047815
	26231757.5	300.0044251	646.8348389	0.301668455	3.07E-05	1	0.999253354	40.02988815	1.993355793	12.26999756	3.275069264	0.576873706	25	0.000182865	0.301659279	0.000383127	300.0036011	300.005249	636.4411621	657.2285156	50.24620773	18.67723399	7.97995	0	0	0	4449	300.05175	646.8348389																	17.416636
	26231760.36	300.0041352	589.8215942	0.300320447	3.65E-05	1	0.999253354	40.02988815	1.993420672	12.26999756	3.260531217	0.574340393	25	0.000184497	0.300311313	0.000383866	300.0037842	300.0044861	580.0600586	599.5831299	50.25949542	18.67608462	7.9751	0	0	0	4449	300.0517	589.8215942																	17.785473
	26231763.45	300.0047913	527.5933533	0.298977334	3.83E-05	1	0.999253354	40.02988815	1.993386298	12.26999756	3.245885055	0.571823401	25	0.000189289	0.29896823	0.00038777	300.0041809	300.0054016	515.6071777	539.5795288	50.21416096	18.67574042	7.98	0	0	0	4449	300.0475	527.5933533																	17.785473
	26231765.43	300.0036469	488.2068329	0.298107215	3.26E-05	1	0.999253354	40.02988815	1.993386764	12.26999756	3.236427953	0.570224227	25	0.000194714	0.298098145	0.000392616	300.0032043	300.0040894	480.0377808	496.375885	50.08597388	18.6790327	7.9873	0	0	0	4449	300.051	488.2068329																	16.310225
	26231767.43	300.0037079	448.2124786	0.297234499	2.99E-05	1	0.999253354	40.02988815	1.993332095	12.26999756	3.226883567	0.56845564	25	0.00018637	0.297225459	0.000383697	300.0027161	300.0046997	437.6121521	458.8128052	50.09300854	18.67745521	7.9751	0	0	0	4449	300.0461	448.2124786																	17.047815
	26231770.42	300.0041047	388.4407654	0.295953285	3.54E-05	1	0.999253354	40.02988815	1.993404327	12.26999756	3.213104551	0.565915343	25	0.000175474	0.295944287	0.000371952	300.003418	300.0047913	376.8567505	400.0247803	50.2235405	18.67683477	7.9824	0	0	0	4449	300.04585	388.4407654																	17.785473
	26231773.35	300.0042877	329.8836975	0.29468154	3.07E-05	1	0.999253354	40.02988815	1.993370764	12.26999756	3.199246023	0.563474675	25	0.00017474	0.294672579	0.000370372	300.0038147	300.0047607	320.1100159	339.6573792	50.43223532	18.67688056	7.9922	0	0	0	4449	300.0493	329.8836975																	16.310225
	26231775.37	300.0038147	289.6462402	0.29383208	3.68E-05	1	0.999253354	40.02988815	1.993357467	12.26999756	3.189961809	0.562084296	25	0.000196104	0.293823134	0.000391176	300.0034485	300.0041809	278.8757324	300.416748	50.00312126	18.67733348	7.9873	0	0	0	4449	300.0449	289.6462402																	17.416636
	26231777.5	300.0040589	246.8194809	0.292993221	3.45E-05	1	0.999253354	40.02988815	1.993361621	12.26999756	3.18088869	0.560323599	25	0.000181073	0.292984308	0.000375589	300.0036621	300.0044556	238.8084564	254.8305054	50.25949542	18.67751555	7.9873	0	0	0	4449	300.04535	246.8194809																	17.416636
	26231780.58	300.003357	184.9925919	0.2917665	2.20E-05	1	0.999253354	40.02988815	1.993248184	12.26999756	3.167394975	0.557969149	25	0.000182326	0.29175763	0.000376027	300.0030518	300.0036621	175.5959778	194.3892059	50.29076056	18.67683638	7.98	0	0	0	4449	300.0453	184.9925919																	17.047815
	26231782.46	300.0029908	147.5873184	0.290955356	3.11E-05	1	0.999253354	40.02988815	1.993218933	12.26999756	3.158542469	0.556424861	25	0.000183173	0.290946512	0.000376338	300.0028992	300.0030823	137.5705109	157.604126	50.2727831	18.67749499	7.9873	0	0	0	4449	300.0449	147.5873184																	16.310225
	26231785.41	300.0027924	88.38609314	0.289739123	3.30E-05	1	0.999253354	40.02988815	1.993294289	12.26999756	3.145447223	0.554150855	25	0.000185348	0.289730316	0.000377705	300.0020142	300.0035706	78.44232941	98.32985687	50.3274971	18.67722576	7.9775	0	0	0	4449	300.04555	88.38609314																	17.785473
	26231787.33	300.0026398	49.59528732	0.288954631	3.19E-05	1	0.999253354	40.02988815	1.993254462	12.26999756	3.136852153	0.552746621	25	0.000194675	0.288945843	0.000386511	300.0023193	300.0029602	39.59056473	59.60000992	50.35407247	18.67710273	7.9873	0	0	0	4449	300.0459	49.59528732																	16.310225
	26231790.33	300.0036316	-9.970708434	0.287759082	3.19E-05	1	0.999253354	40.02988815	1.993317942	12.26999756	3.123984176	0.55038575	25	0.000185525	0.287750327	0.000376568	300.003479	300.0037842	-19.97534943	0.033932559	50.33453175	18.67747156	7.97995	0	0	0	4449	300.04615	-9.970708434																	17.047815
	26231792.36	300.0044708	-50.3540287	0.286983893	2.92E-05	1	0.999253354	40.02988815	1.993236853	12.26999756	3.115445561	0.548892788	25	0.000186041	0.286975153	0.00037657	300.0042419	300.0046997	-59.94537735	-40.76268005	50.27121984	18.67797014	7.97755	0	0	0	4449	300.04455	-50.3540287																	15.941451
	26231795.42	300.0036011	-111.852684	0.285850991	2.60E-05	1	0.999253354	40.02988815	1.993227678	12.26999756	3.103119182	0.546804824	25	0.000192791	0.285842289	0.000382566	300.003479	300.0037231	-123.2066956	-100.4986725	50.48304117	18.67800323	7.9922	0	0	0	4449	300.0466	-111.852684																	16.310225
	26231798.34	300.0025482	-169.9961853	0.284720205	2.98E-05	1	0.999253354	40.02988815	1.993315483	12.26999756	3.091019802	0.54440207	25	0.000167844	0.284711562	0.000356868	300.0019531	300.0031433	-180.82724	-159.1651306	50.27669124	18.67664184	7.98485	0	0	0	4449	300.0458	-169.9961853																	16.310225
	26231800.38	300.0037537	-210.7804489	0.283991445	2.77E-05	1	0.999253354	40.02988815	1.993353276	12.26999756	3.083132745	0.543195411	25	0.000183716	0.283982803	0.000372253	300.0033875	300.0041199	-219.6059418	-201.9549561	50.3001401	18.67561817	7.98485	0	0	0	4449	300.04835	-210.7804489																	17.416636
	26231802.35	300.0020447	-250.5438004	0.283242519	2.93E-05	1	0.999253354	40.02988815	1.99336434	12.26999756	3.075046986	0.541603678	25	0.000168298	0.283233924	0.000356338	300.0019531	300.0021362	-259.9892578	-241.0983429	50.35485409	18.67767179	7.9873	0	0	0	4449	300.04715	-250.5438004																	16.310225
	26231805.35	300.0018769	-310.2313995	0.282150591	3.04E-05	1	0.999253354	40.02988815	1.993358831	12.26999756	3.063184772	0.539511707	25	0.000167408	0.282142031	0.000354724	300.0010376	300.0027161	-320.0415649	-300.4212341	50.1274002	18.67622971	7.9922	0	0	0	4449	300.0457	-310.2313995																	17.416636
	26231808.32	300.0017548	-369.5178833	0.281087293	2.88E-05	1	0.999253354	40.02988815	1.993360836	12.26999756	3.051644427	0.537476366	25	0.000166532	0.281078767	0.00035314	300.001709	300.0018005	-379.9480286	-359.087738	50.36501527	18.67717053	7.98485	0	0	0	4449	300.0476	-369.5178833																	17.416636
	26231810.34	300.0011444	-410.0227814	0.278760456	0.003168674	1	0.999253354	40.02988815	1.993358299	12.26999756	3.019134403	0.574304425	25	0.003966876	0.278749482	0.004151825	300.0010986	300.0011902	-419.7235413	-400.3220215	50.17820605	18.6792659	7.9824	0	0	0	4449	300.0467	-410.0227814																	16.310225
	26231813.31	300.0021973	-469.5523224	0.279473702	2.72E-05	1	0.999253354	40.02988815	1.993319621	12.26999756	3.034022144	0.534632868	25	0.000188826	0.279465206	0.000374364	300.0011902	300.0032043	-479.5083618	-459.596283	50.14303277	18.67798877	7.99465	0	0	0	4449	300.04325	-469.5523224																	17.785473
	26231815.4	300.0024109	-511.4430542	0.278700704	1.57E-05	1	0.999253354	40.02988815	1.993336311	12.26999756	3.025682772	0.532997198	25	0.000173462	0.278692239	0.000358483	300.0018005	300.0030212	-521.4963379	-501.3897705	50.21103445	18.67817744	7.9922	0	0	0	4449	300.04655	-511.4430542																	17.785473
	26231818.31	300.0024872	-569.1492004	0.277672072	3.06E-05	1	0.999253354	40.02988815	1.993314576	12.26999756	3.014526458	0.530783598	25	0.000150637	0.277663654	0.000334975	300.0019836	300.0029907	-579.1660156	-559.1323853	50.27669124	18.67968897	7.9873	0	0	0	4449	300.0468	-569.1492004																	17.416636
	26231820.31	300.0022278	-609.3744812	0.276980771	3.44E-05	1	0.999253354	40.02988815	1.993250465	12.26999756	3.006886784	0.529687145	25	0.000172483	0.276972361	0.000356361	300.0020752	300.0023804	-619.5493164	-599.199646	50.31811755	18.67760818	7.9824	0	0	0	4449	300.0462	-609.3744812																	17.047815
	26231823.29	300.0017853	-668.8918762	0.275963835	2.59E-05	1	0.999253354	40.02988815	1.993360315	12.26999756	2.996033079	0.52760779	25	0.000156899	0.275955469	0.000340099	300.0016174	300.0019531	-678.6777344	-659.1060181	50.32124407	18.6769658	7.98485	0	0	0	4449	300.0504	-668.8918762																	16.310225
	26231825.34	300.0012207	-709.9559937	0.275296137	2.75E-05	1	0.999253354	40.02988815	1.993374081	12.26999756	2.98876216	0.526572516	25	0.000178422	0.275287782	0.000361177	300.0008545	300.0015869	-719.9606934	-699.9512939	50.42441903	18.67790086	7.98485	0	0	0	4449	300.05025	-709.9559937																	17.416636
	26231828.29	300.0019074	-768.9750366	0.274298432	2.66E-05	1	0.999253354	40.02988815	1.993313192	12.26999756	2.977851571	0.524603804	25	0.000173627	0.274290104	0.000355719	300.0018005	300.0020142	-779.1377563	-758.8123169	50.27903613	18.6782339	7.9873	0	0	0	4449	300.05005	-768.9750366																	17.416636
	26231830.28	300.0022278	-808.7505188	0.27366527	2.13E-05	1	0.999253354	40.02988815	1.993246543	12.26999756	2.970868656	0.523457764	25	0.000180742	0.273656953	0.000362414	300.0020142	300.0024414	-818.767334	-798.7337036	50.05314549	18.67798088	7.98485	0	0	0	4449	300.0485	-808.7505188																	17.416636
	26231833.28	300.0023804	-868.9243774	0.272660695	2.94E-05	1	0.999253354	40.02988815	1.993318876	12.26999756	2.960099782	0.521359805	25	0.000162167	0.27265242	0.00034317	300.0022583	300.0025024	-879.1356812	-858.7130737	50.19774676	18.67919867	7.99955	0	0	0	4449	300.05025	-868.9243774																	17.416636
	26231835.31	300.0022126	-909.4779358	0.272026368	2.94E-05	1	0.999253354	40.02988815	1.993347454	12.26999756	2.953230438	0.52028668	25	0.000174008	0.272018106	0.00035459	300.0016785	300.0027466	-919.3974609	-899.5584106	50.04923734	18.67756278	7.9971	0	0	0	4449	300.0486	-909.4779358																	15.941451
	26231838.32	300.0009308	-969.5301819	0.271060958	3.36E-05	1	0.999253354	40.02988815	1.993114885	12.26999756	2.942406544	0.518470682	25	0.000181516	0.271052731	0.000361454	300.0006714	300.0011902	-979.5469971	-959.5133667	50.26574844	18.67863089	7.98485	0	0	0	4449	300.05085	-969.5301819																	17.416636
	26231840.37	300.0015106	-1010.740234	0.270424187	2.85E-05	1	0.999253354	40.02988815	1.993263884	12.26999756	2.935726003	0.517162312	25	0.000169366	0.270415982	0.000348882	300.0012512	300.00177	-1019.881775	-1001.598694	50.43067206	18.67900602	7.9922	0	0	0	4449	300.04875	-1010.740234																	17.416636
	26231843.3	300.0023041	-1069.151367	0.269461034	2.42E-05	1	0.999253354	40.02988815	1.993338555	12.26999756	2.925311846	0.515695839	25	0.000201651	0.269452829	0.000380524	300.0018005	300.0028076	-1079.545044	-1058.75769	50.30951964	18.67715915	7.99465	0	0	0	4449	300.0504	-1069.151367																	17.416636
	26231845.36	300.0013275	-1110.32489	0.268844411	2.75E-05	1	0.999253354	40.02988815	1.993253754	12.26999756	2.918555114	0.51417684	25	0.000171897	0.268836253	0.000350362	300.0009155	300.0017395	-1118.761353	-1101.888428	50.28216264	18.68085157	7.9971	0	0	0	4449	300.04895	-1110.32489																	16.310225
	26231848.29	300.0018921	-1169.137207	0.267906126	2.76E-05	1	0.999253354	40.02988815	1.993289841	12.26999756	2.908414068	0.512421329	25	0.000174075	0.267897991	0.000351917	300.0016174	300.0021667	-1179.956421	-1158.317993	50.27200147	18.67876283	7.98975	0	0	0	4449	300.0483	-1169.137207																	16.310225
	26231850.27	300.0016785	-1208.49939	0.26728416	3.31E-05	1	0.999253354	40.02988815	1.993243716	12.26999756	2.901623806	0.511072732	25	0.000160069	0.267276054	0.000337498	300.0016785	300.0016785	-1218.273071	-1198.725708	50.16022859	18.67785823	7.9971	0	0	0	4449	300.04745	-1208.49939																	17.416636
	26231853.29	300.0015106	-1268.98938	0.266346566	2.34E-05	1	0.999253354	40.02988815	1.993277757	12.26999756	2.891515507	0.509156989	25	0.000147418	0.266338497	0.000324223	300.0014343	300.0015869	-1279.176392	-1258.802368	50.36188875	18.67836663	7.9922	0	0	0	4449	300.0484	-1268.98938																	15.941451
	26231855.29	300.0020447	-1308.971558	0.265726528	2.42E-05	1	0.999253354	40.02988815	1.993357546	12.26999756	2.884831965	0.508346797	25	0.000179835	0.265718452	0.000356227	300.0015564	300.002533	-1319.243652	-1298.699463	50.24229959	18.67774684	8.002	0	0	0	4449	300.04835	-1308.971558																	17.416636
	26231858.28	300.0018158	-1368.780701	0.264803538	2.75E-05	1	0.999253354	40.02988815	1.99325759	12.26999756	2.874698321	0.506418695	25	0.000166489	0.264795501	0.000342266	300.0015564	300.0020752	-1378.858276	-1358.703125	50.2727831	18.67990457	7.9971	0	0	0	4449	300.0491	-1368.780701																	17.047815
	26231860.38	300.0012818	-1410.756531	0.264200272	2.87E-05	1	0.999253354	40.02988815	1.99329455	12.26999756	2.868205425	0.505243538	25	0.00016331	0.26419226	0.000338687	300.0006104	300.0019531	-1421.940308	-1399.572754	50.05392711	18.67937719	8.00195	0	0	0	4449	300.04795	-1410.756531																	17.416636
	26231863.24	300.0015106	-1468.15863	0.263295415	2.17E-05	1	0.999253354	40.02988815	1.993274917	12.26999756	2.858363722	0.503460107	25	0.000158303	0.263287431	0.000333079	300.0014648	300.0015564	-1478.029541	-1458.28772	50.21885073	18.6789169	7.99955	0	0	0	4449	300.0476	-1468.15863																	17.047815
	26231865.28	300.0013886	-1508.541992	0.262703117	2.80E-05	1	0.999253354	40.02988815	1.993254351	12.26999756	2.851930895	0.502178502	25	0.000144676	0.262695161	0.000319058	300.0004578	300.0023193	-1518.729004	-1498.35498	50.21181608	18.68030319	7.9873	0	0	0	4449	300.0474	-1508.541992																	17.785473
	26231868.26	300.0019837	-1568.326965	0.261801452	2.50E-05	1	0.999253354	40.02988815	1.993261179	12.26999756	2.842115956	0.500659463	25	0.000162873	0.261793507	0.000336654	300.0017395	300.0022278	-1578.732788	-1557.921143	50.24464447	18.6807125	7.99955	0	0	0	4449	300.0481	-1568.326965																	17.785473
	26231870.28	300.0012665	-1608.758789	0.261192923	3.05E-05	1	0.999253354	40.02988815	1.993293446	12.26999756	2.835547581	0.499537929	25	0.000165668	0.261185	0.000339046	300.000946	300.0015869	-1619.115967	-1598.401611	50.26574844	18.6779031	8.0068	0	0	0	4449	300.04655	-1608.758789																	16.310225
	26231873.26	300.002533	-1668.750427	0.260286458	2.07E-05	1	0.999253354	40.02988815	1.993311429	12.26999756	2.825742745	0.497742172	25	0.000158986	0.260278557	0.000331755	300.0018921	300.0031738	-1677.904175	-1659.59668	50.38064784	18.67918604	7.98975	0	0	0	4449	300.0553	-1668.750427																	17.047815
	26231875.29	300.0024414	-1708.635315	0.259691908	2.53E-05	1	0.999253354	40.02988815	1.993271788	12.26999756	2.819225428	0.496648284	25	0.000163457	0.259684022	0.000335831	300.0023193	300.0025635	-1718.214478	-1699.056152	50.29232381	18.67891837	7.98975	0	0	0	4449	300.0535	-1708.635315																	16.310225
	26231878.25	300.0019226	-1768.104065	0.258795173	2.54E-05	1	0.999253354	40.02988815	1.993307364	12.26999756	2.809539164	0.494937044	25	0.000162457	0.258787318	0.000334237	300.0015869	300.0022583	-1777.877808	-1758.330322	50.33218687	18.67872276	7.99465	0	0	0	4449	300.05065	-1768.104065																	16.310225
	26231880.25	300.0017395	-1808.329346	0.258198817	3.11E-05	1	0.999253354	40.02988815	1.993229342	12.26999756	2.802963465	0.49376005	25	0.000160422	0.258190983	0.000331806	300.0016785	300.0018005	-1818.698608	-1797.960083	50.42129252	18.68019899	8.002	0	0	0	4449	300.05015	-1808.329346																	17.416636
	26231883.26	300.0025482	-1868.515381	0.257308443	2.17E-05	1	0.999253354	40.02988815	1.993256398	12.26999756	2.793355215	0.491941913	25	0.000148649	0.257300638	0.000319442	300.0017395	300.0033569	-1878.702393	-1858.328369	50.17820605	18.68088376	8.002	0	0	0	4449	300.04815	-1868.515381																	17.416636
	26231885.25	300.0018463	-1908.376038	0.256715268	2.43E-05	1	0.999253354	40.02988815	1.993284216	12.26999756	2.786965493	0.490742351	25	0.000141673	0.256707491	0.000312071	300.0017395	300.0019531	-1917.991699	-1898.760376	50.31264615	18.67947219	8.0044	0	0	0	4449	300.04835	-1908.376038																	17.785473
	26231888.28	300.0019074	-1969.194214	0.255818089	2.17E-05	1	0.999253354	40.02988815	1.993169613	12.26999756	2.777044251	0.489164811	25	0.000156316	0.255810327	0.000326119	300.0010986	300.0027161	-1980.013306	-1958.375122	50.39628041	18.67958215	8.002	0	0	0	4449	300.0454	-1969.194214																	17.785473
	26231890.33	300.0024719	-2009.699097	0.255238471	2.37E-05	1	0.999253354	40.02988815	1.993297363	12.26999756	2.770914695	0.488125766	25	0.000159594	0.255230721	0.000329012	300.0023193	300.0026245	-2018.719116	-2000.679077	50.21650585	18.67965912	7.99705	0	0	0	4449	300.0451	-2009.699097																	17.416636
	26231892.38	300.0028992	-2050.690247	0.254636838	2.15E-05	1	0.999253354	40.02988815	1.993287804	12.26999756	2.764405463	0.486774125	25	0.000140904	0.254629114	0.000309924	300.0027771	300.0030212	-2061.071777	-2040.308716	50.20634468	18.67952051	7.99465	0	0	0	4449	300.042	-2050.690247																	17.416636
	26231895.54	300.000885	-2114.061157	0.253760966	3.17E-05	1	0.999253354	40.02988815	1.993160832	12.26999756	2.754706584	0.485200685	25	0.000152431	0.253753277	0.000320866	300.0002441	300.0015259	-2126.351318	-2101.770996	50.16726325	18.68475176	8.0117	0	0	0	4449	300.0439	-2114.061157																	17.416636
	26231897.5	300.0023651	-2153.155884	0.253170223	2.73E-05	1	0.999253354	40.02988815	1.993138903	12.26999756	2.748233285	0.484245564	25	0.000168611	0.25316253	0.000336653	300.0016479	300.0030823	-2163.160645	-2143.151123	50.36736015	18.68332623	8.00685	0	0	0	4449	300.0432	-2153.155884																	17.047815
	26231900.52	300.0006409	-2213.706665	0.252270352	2.15E-05	1	0.999253354	40.02988815	1.993180071	12.26999756	2.738522689	0.482513157	25	0.000166103	0.2522627	0.000333547	300.0005798	300.0007019	-2223.091309	-2204.322021	50.31030127	18.68309245	7.99705	0	0	0	4449	300.044	-2213.706665																	17.047815
	26231902.73	300.0010224	-2257.688232	0.251692773	2.45E-05	1	0.999253354	40.02988815	1.993207219	12.26999756	2.732319929	0.481234297	25	0.00014911	0.251685148	0.000316169	300.0007935	300.0012512	-2267.072998	-2248.303467	50.02735174	18.68149558	8.00925	0	0	0	4449	300.0461	-2257.688232																	17.416636
	26231904.88	300.0007477	-2301.110596	0.251098937	2.49E-05	1	0.999253354	40.02988815	1.993228864	12.26999756	2.725892427	0.480156431	25	0.000153601	0.251091329	0.000320264	300.0004578	300.0010376	-2313.169678	-2289.051514	50.31264615	18.68254402	7.9971	0	0	0	4449	300.0465	-2301.110596																	17.785473
	26231908.01	300.001709	-2363.363281	0.249919242	2.37E-05	1	0.999253354	40.02988815	1.993163779	12.26999756	2.713002249	0.477879746	25	0.000152334	0.249911662	0.000318212	300.0015564	300.0018616	-2374.388916	-2352.337646	50.24229959	18.68392185	8.0044	0	0	0	4449	300.0473	-2363.363281																	17.416636
	26231910.23	300.0011139	-2407.976929	0.24962408	2.90E-05	1	0.999253354	40.02988815	1.993079972	12.26999756	2.709669963	0.477407182	25	0.000162377	0.249616508	0.000328058	299.9999084	300.0023193	-2418.078857	-2397.875	50.24073633	18.68525932	8.00925	0	0	0	4449	300.04745	-2407.976929																	16.310225
	26231913.25	300.0020752	-2468.503296	0.248504435	2.90E-05	1	0.999253354	40.02988815	1.99317154	12.26999756	2.697653859	0.475175807	25	0.000151438	0.248496896	0.000316374	300.0014954	300.002655	-2478.058105	-2458.948486	50.40800483	18.68289141	8.00925	0	0	0	4449	300.0481	-2468.503296																	17.047815
	26231915.23	300.0016175	-2508.072266	0.247886901	2.32E-05	1	0.999253354	40.02988815	1.993187457	12.26999756	2.690969341	0.474006515	25	0.00015179	0.247879383	0.000316316	300.0009766	300.0022583	-2517.712158	-2498.432373	50.21728748	18.68295011	8.0068	0	0	0	4449	300.0481	-2508.072266																	17.416636
	26231918.22	300.0013733	-2567.954346	0.246988952	1.55E-05	1	0.999253354	40.02988815	1.993200636	12.26999756	2.681211376	0.472446883	25	0.000165465	0.246981455	0.000329394	300.0013123	300.0014343	-2577.958984	-2557.949707	50.35016432	18.68234813	7.9995	0	0	0	4449	300.0474	-2567.954346																	17.416636
	26231920.24	300.0010987	-2607.900024	0.246399821	2.50E-05	1	0.999253354	40.02988815	1.993242977	12.26999756	2.674904791	0.471132749	25	0.000146948	0.246392355	0.000310484	300.0007935	300.0014038	-2618.269287	-2597.530762	50.39315389	18.68213916	8.0044	0	0	0	4449	300.0494	-2607.900024																	15.941451
	26231922.34	300.00029	-2650.070435	0.245802966	1.89E-05	1	0.999253354	40.02988815	1.993201346	12.26999756	2.668342689	0.470150529	25	0.000162099	0.245795514	0.000325239	300.0001221	300.0004578	-2661.521729	-2638.619141	50.26418519	18.68392745	8.0068	0	0	0	4449	300.0472	-2650.070435																	17.047815
	26231925.24	300.001236	-2707.922363	0.244908195	2.47E-05	1	0.999253354	40.02988815	1.993290038	12.26999756	2.658779155	0.468248532	25	0.000142129	0.244900776	0.000304673	300.0009766	300.0014954	-2717.538086	-2698.306641	50.17195302	18.68273797	7.9922	0	0	0	4449	300.04875	-2707.922363																	17.416636
	26231928.22	300.001297	-2767.537109	0.244018526	2.24E-05	1	0.999253354	40.02988815	1.993200007	12.26999756	2.648981379	0.466670697	25	0.00015481	0.244011126	0.000316762	300.0012817	300.0013123	-2777.493164	-2757.581055	50.32827872	18.683803	8.00925	0	0	0	4449	300.0489	-2767.537109																	18.154324
	26231930.23	300.0006867	-2807.640747	0.243414529	2.13E-05	1	0.999253354	40.02988815	1.993174306	12.26999756	2.642405997	0.465430798	25	0.000147143	0.243407155	0.000308695	299.9996033	300.00177	-2816.976807	-2798.304688	50.21416096	18.6836079	8.0044	0	0	0	4449	300.04605	-2807.640747																	16.310225
	26231933.2	300.0006104	-2867.121704	0.242515696	1.99E-05	1	0.999253354	40.02988815	1.993140097	12.26999756	2.632606813	0.463697251	25	0.000145919	0.242508351	0.000306882	300.0003662	300.0008545	-2877.029053	-2857.214355	50.25558727	18.68274306	7.9922	0	0	0	4449	300.03215	-2867.121704																	17.785473
	26231935.38	300.0091706	-2910.398315	0.242292227	0.000518327	1	0.999253354	40.02988815	1.993246687	12.26999756	2.631000306	0.459386186	25	-0.000214096	0.242285064	-5.33E-05	300.0012207	300.0171204	-2923.004395	-2897.792236	50.2180691	18.68136337	8.0117	0	0	0	4449	300.0375	-2910.398315																	17.416636
	26231938.23	300.0008545	-2968.404297	0.241148133	2.78E-05	1	0.999253354	40.02988815	1.99321916	12.26999756	2.617840759	0.461211973	25	0.000155426	0.24114082	0.000315476	299.9996948	300.0020142	-2978.307861	-2958.500732	50.52915725	18.6818154	8.0117	0	0	0	4449	300.0375	-2968.404297																	17.785473
	26231940.21	300.0009155	-3007.507935	0.240474254	2.47E-05	1	0.999253354	40.02988815	1.99324129	12.26999756	2.61056087	0.459882941	25	0.000150842	0.240466964	0.000310444	300.000885	300.000946	-3017.257324	-2997.758545	50.31577267	18.68345055	8.01415	0	0	0	4449	300.0372	-3007.507935																	17.047815
	26231942.34	300.0004426	-3050.358887	0.239852546	1.73E-05	1	0.999253354	40.02988815	1.993244126	12.26999756	2.60380939	0.458728058	25	0.000153536	0.239845277	0.000312721	300.0002747	300.0006104	-3063.499756	-3037.218018	50.40487832	18.68350979	8.0117	0	0	0	4449	300.0424	-3050.358887																	16.310225
	26231945.2	300.0007324	-3107.043823	0.238921015	2.42E-05	1	0.999253354	40.02988815	1.99320778	12.26999756	2.593672672	0.456818737	25	0.000141913	0.23891378	0.000300475	300.0007324	300.0007324	-3116.939209	-3097.148438	50.27512799	18.68284843	8.00195	0	0	0	4449	300.0484	-3107.043823																	17.416636
	26231948.23	300.0001526	-3168.117065	0.238002508	2.81E-05	1	0.999253354	40.02988815	1.993268603	12.26999756	2.583792598	0.454986108	25	0.000133107	0.23799531	0.000291059	299.9999084	300.0003967	-3178.595703	-3157.638428	50.31499104	18.68221021	7.99465	0	0	0	4449	300.04795	-3168.117065																	17.785473
	26231950.18	300.0007325	-3207.017456	0.237402983	2.54E-05	1	0.999253354	40.02988815	1.993331122	12.26999756	2.577355547	0.453885568	25	0.000135721	0.237395798	0.000293271	300.0006104	300.0008545	-3217.204346	-3196.830566	50.26574844	18.68231514	8.00925	0	0	0	4449	300.05185	-3207.017456																	15.941451
	26231953.23	300.0009156	-3267.811279	0.236460624	1.90E-05	1	0.999253354	40.02988815	1.993286382	12.26999756	2.56704261	0.452229491	25	0.000149486	0.236453456	0.000306409	300.0007935	300.0010376	-3278.837158	-3256.7854	50.23604656	18.68249136	8.0044	0	0	0	4449	300.052	-3267.811279																	17.416636
	26231955.2	300.0006714	-3307.428833	0.235833155	2.55E-05	1	0.999253354	40.02988815	1.993265871	12.26999756	2.560217485	0.450957423	25	0.000142863	0.235826013	0.000299369	300.0001526	300.0011902	-3317.615723	-3297.241943	50.30482987	18.68133608	8.01415	0	0	0	4449	300.052	-3307.428833																	17.416636
	26231958.26	299.9999237	-3369.085693	0.235107188	2.50E-05	1	0.999253354	40.02988815	1.993337509	12.26999756	2.55237812	0.449845795	25	0.000166474	0.235100058	0.000322497	299.9996948	300.0001526	-3379.102295	-3359.069092	50.29076056	18.68103953	8.0166	0	0	0	4449	300.052	-3369.085693																	17.785473
	26231960.24	300.0008698	-3408.800293	0.234348781	2.56E-05	1	0.999253354	40.02988815	1.993290063	12.26999756	2.54412387	0.448173333	25	0.000146489	0.234341679	0.000302009	300.000824	300.0009155	-3418.756348	-3398.844238	50.41894763	18.68139214	8.0117	0	0	0	4449	300.05005	-3408.800293																	17.416636
	26231963.25	300.001236	-3468.718872	0.233337274	2.22E-05	1	0.999253354	40.02988815	1.993309573	12.26999756	2.533192969	0.44609192	25	0.000131938	0.23333021	0.000286784	300.0004578	300.0020142	-3479.294922	-3458.142822	50.29779521	18.68039771	8.0166	0	0	0	4449	300.05135	-3468.718872																	17.416636
	26231965.29	300.0005341	-3509.138794	0.23269801	3.12E-05	1	0.999253354	40.02988815	1.99328273	12.26999756	2.526191524	0.445029078	25	0.000146772	0.23269096	0.000301196	300.0002136	300.0008545	-3519.751221	-3498.526367	50.48069629	18.68075806	8.00685	0	0	0	4449	300.04725	-3509.138794																	17.785473
	26231968.22	300.0011444	-3567.902588	0.231721611	2.43E-05	1	0.999253354	40.02988815	1.993297227	12.26999756	2.515611244	0.443152327	25	0.00014501	0.231714587	0.000298783	300.0006409	300.0016479	-3578.174561	-3557.630615	50.21181608	18.68039652	8.01905	0	0	0	4449	300.05155	-3567.902588																	17.416636
	26231970.21	300.0015564	-3607.750977	0.231081426	2.33E-05	1	0.999253354	40.02988815	1.993295215	12.26999756	2.508664731	0.441893994	25	0.000141517	0.231074421	0.000294863	300.0015564	300.0015564	-3617.293701	-3598.208252	50.20634468	18.6821939	8.0166	0	0	0	4449	300.0511	-3607.750977																	17.416636
	26231973.2	300.0011139	-3667.633057	0.230129643	2.04E-05	1	0.999253354	40.02988815	1.993304172	12.26999756	2.49833819	0.440101697	25	0.000143318	0.230122668	0.000296034	300.0008545	300.0013733	-3677.856445	-3657.409668	50.35798061	18.68158599	8.00685	0	0	0	4449	300.04835	-3667.633057																	17.416636
	26231975.26	300.0023651	-3709.037598	0.229470513	1.83E-05	1	0.999253354	40.02988815	1.993269526	12.26999756	2.491169044	0.438674779	25	0.000128254	0.229463559	0.000280533	300.0014038	300.0033264	-3719.820068	-3698.255127	50.2618403	18.68182866	8.01905	0	0	0	4449	300.04745	-3709.037598																	17.416636
	26231978.18	300.0033112	-3767.120483	0.228474172	2.46E-05	1	0.999253354	40.02988815	1.99325394	12.26999756	2.4803333	0.436770974	25	0.000128081	0.228467242	0.000279697	300.0032654	300.0033569	-3776.736084	-3757.504883	50.25949542	18.68221528	8.0166	0	0	0	4449	300.0464	-3767.120483																	15.941451
	26231980.17	300.0025787	-3807.102783	0.22781182	2.53E-05	1	0.999253354	40.02988815	1.99332839	12.26999756	2.47322962	0.435527908	25	0.00012841	0.227804914	0.000279587	300.0025024	300.002655	-3817.046631	-3797.158936	50.26887496	18.68093826	8.0215	0	0	0	4449	300.04425	-3807.102783																	17.785473
	26231983.22	300.0018463	-3868.224731	0.226813564	1.75E-05	1	0.999253354	40.02988815	1.993293455	12.26999756	2.462334884	0.43370386	25	0.000136291	0.226806688	0.000286803	300.0010986	300.002594	-3877.415039	-3859.034424	50.40956809	18.68050372	8.01905	0	0	0	4449	300.0458	-3868.224731																	16.310225
	26231985.18	300.0033264	-3907.137085	0.226148893	1.85E-05	1	0.999253354	40.02988815	1.9932476	12.26999756	2.455076981	0.432355564	25	0.000129645	0.226142032	0.000279715	300.0031128	300.00354	-3916.728516	-3897.545654	50.35016432	18.68053158	8.002	0	0	0	4449	300.04535	-3907.137085																	17.416636
	26231988.18	300.0029145	-3967.359619	0.225122614	2.28E-05	1	0.999253354	40.02988815	1.993290353	12.26999756	2.443974839	0.430464349	25	0.00013477	0.225115783	0.000284159	300.0024414	300.0033875	-3977.242676	-3957.476563	50.38924575	18.68182338	8.0215	0	0	0	4449	300.04405	-3967.359619																	16.310225
	26231990.2	300.0036621	-4007.779541	0.22444082	2.60E-05	1	0.999253354	40.02988815	1.993147314	12.26999756	2.436415522	0.42907836	25	0.00012949	0.224434008	0.000278425	300.0036011	300.0037231	-4017.942383	-3997.616699	50.33218687	18.68447983	8.01415	0	0	0	4449	300.04575	-4007.779541																	17.416636
	26231993.2	300.0036774	-4067.831665	0.223401873	2.19E-05	1	0.999253354	40.02988815	1.993217923	12.26999756	2.425220103	0.427101628	25	0.000128437	0.223395093	0.000276681	300.0036011	300.0037537	-4078.845215	-4056.818115	50.30639313	18.68286559	8.0264	0	0	0	4449	300.0476	-4067.831665																	17.785473
	26231995.17	300.0042725	-4107.413086	0.22270791	2.42E-05	1	0.999253354	40.02988815	1.993271256	12.26999756	2.41772773	0.425902516	25	0.000138794	0.222701139	0.000286574	300.0038452	300.0046997	-4117.259766	-4097.566406	50.3384399	18.6809166	8.01905	0	0	0	4449	300.0496	-4107.413086																	16.310225
	26231998.15	300.0040283	-4166.589844	0.221660768	2.62E-05	1	0.999253354	40.02988815	1.993223944	12.26999756	2.406302733	0.423905725	25	0.000139554	0.221654031	0.000286639	300.0039978	300.0040588	-4176.36377	-4156.815918	50.24308122	18.68090618	8.0166	0	0	0	4449	300.04805	-4166.589844																	17.047815
	26232000.16	300.0044861	-4207.094727	0.220941472	2.40E-05	1	0.999253354	40.02988815	1.99328579	12.26999756	2.398586055	0.422423793	25	0.000128156	0.220934761	0.000274763	300.0042725	300.0046997	-4217.476563	-4196.712891	50.25480564	18.68067587	8.0166	0	0	0	4449	300.04745	-4207.094727																	17.416636
	26232003.18	300.0040589	-4267.402344	0.219885431	2.74E-05	1	0.999253354	40.02988815	1.993315074	12.26999756	2.387141355	0.420488056	25	0.000134675	0.219878749	0.000280582	300.0035706	300.0045471	-4277.601563	-4257.203125	50.32593384	18.68113278	8.0215	0	0	0	4449	300.0458	-4267.402344																	17.785473
	26232005.2	300.0039063	-4307.97998	0.219150185	2.62E-05	1	0.999253354	40.02988815	1.993314781	12.26999756	2.379150984	0.419127622	25	0.000138429	0.219143525	0.000283847	300.0032654	300.0045471	-4318.762695	-4297.197266	50.34469292	18.68257344	8.0215	0	0	0	4449	300.0458	-4307.97998																	15.941451
	26232008.19	300.005066	-4367.619141	0.218056009	1.98E-05	1	0.999253354	40.02988815	1.99327475	12.26999756	2.367247413	0.416909919	25	0.000126956	0.218049381	0.000271647	300.0050049	300.005127	-4378.742188	-4356.496094	50.54088168	18.68134202	8.0044	0	0	0	4449	300.0441	-4367.619141																	16.310225
	26232010.15	300.0044861	-4407.042236	0.217317413	2.64E-05	1	0.999253354	40.02988815	1.993330044	12.26999756	2.359298748	0.415468094	25	0.000122779	0.217310814	0.00026698	300.0041809	300.0047913	-4416.694336	-4397.390137	50.10238808	18.6814105	8.01415	0	0	0	4449	300.04325	-4407.042236																	17.785473
	26232013.18	300.0044556	-4467.62915	0.21619938	2.43E-05	1	0.999253354	40.02988815	1.993270165	12.26999756	2.347075622	0.413421119	25	0.000131573	0.216192809	0.000275032	300.0040588	300.0048523	-4476.697754	-4458.560547	50.34156641	18.68169043	8.0215	0	0	0	4449	300.04175	-4467.62915																	17.785473
	26232015.17	300.0047302	-4507.429199	0.215450567	2.43E-05	1	0.999253354	40.02988815	1.993264733	12.26999756	2.338937445	0.412004691	25	0.000132641	0.215444016	0.000275603	300.0043945	300.0050659	-4517.834961	-4497.023438	50.28528916	18.68204165	8.0313	0	0	0	4449	300.0403	-4507.429199																	17.416636
	26232018.18	300.0044861	-4567.882568	0.214317844	2.57E-05	1	0.999253354	40.02988815	1.993351078	12.26999756	2.326751639	0.409770871	25	0.000124148	0.214311335	0.000266356	300.0037231	300.005249	-4577.887207	-4557.87793	50.16648162	18.68039585	8.01415	0	0	0	4449	300.04185	-4567.882568																	17.416636
	26232020.17	300.0048676	-4607.88916	0.213544785	2.52E-05	1	0.999253354	40.02988815	1.993287726	12.26999756	2.318271003	0.40838035	25	0.000132905	0.21353829	0.0002746	300.0047607	300.0049744	-4618.635254	-4597.143066	50.21103445	18.68152517	8.0264	0	0	0	4449	300.0399	-4607.88916																	17.047815
	26232023.24	300.0056153	-4668.926025	0.212385238	2.79E-05	1	0.999253354	40.02988815	1.99321069	12.26999756	2.305602969	0.406117903	25	0.000129426	0.212378775	0.00027035	300.0055847	300.0056458	-4679.125	-4658.727051	50.30404824	18.68352372	8.0215	0	0	0	4449	300.04035	-4668.926025																	15.941451
	26232025.27	300.0051117	-4710.111572	0.211587772	2.60E-05	1	0.999253354	40.02988815	1.993325533	12.26999756	2.297094358	0.404489059	25	0.000117317	0.211581345	0.000257712	300.0049438	300.0052795	-4723.106445	-4697.116699	50.09300854	18.68237489	8.02885	0	0	0	4449	300.03945	-4710.111572																	17.416636
	26232027.42	300.0059204	-4752.537109	0.210790404	3.19E-05	1	0.999253354	40.02988815	1.993283579	12.26999756	2.288371384	0.403072609	25	0.000127556	0.210783989	0.000267421	300.0055237	300.0063171	-4764.705566	-4740.368652	50.36267038	18.68264883	8.01415	0	0	0	4449	300.0375	-4752.537109																	17.416636
	26232030.21	300.0054474	-4808.152344	0.209586645	2.59E-05	1	0.999253354	40.02988815	1.993253735	12.26999756	2.275258156	0.400836687	25	0.000133426	0.209580265	0.000272491	300.005249	300.0056458	-4818.388184	-4797.916504	50.28216264	18.68273273	8.02395	0	0	0	4449	300.0392	-4808.152344																	15.941451
	26232033.12	300.004242	-4866.782471	0.208342906	2.40E-05	1	0.999253354	40.02988815	1.99333115	12.26999756	2.26185247	0.398402454	25	0.000126155	0.208336576	0.000264394	300.0041199	300.004364	-4877.175781	-4856.38916	50.00077638	18.68275615	8.01905	0	0	0	4449	300.0368	-4866.782471																	17.785473
	26232035.14	300.0045319	-4907.226318	0.207509017	2.60E-05	1	0.999253354	40.02988815	1.993308566	12.26999756	2.252744015	0.396980487	25	0.000141947	0.2075027	0.000279631	300.004425	300.0046387	-4916.756836	-4897.695801	50.29623196	18.68198095	8.02885	0	0	0	4449	300.0391	-4907.226318																	17.416636
	26232038.14	300.00383	-4967.023682	0.206249628	2.56E-05	1	0.999253354	40.02988815	1.993197621	12.26999756	2.238980129	0.394395954	25	0.000126876	0.206243363	0.000263724	300.0036011	300.0040588	-4976.80957	-4957.237793	50.38221109	18.68210252	8.02885	0	0	0	4449	300.0382	-4967.023682																	16.310225
	26232040.14	300.0036469	-5006.932861	0.205388185	2.87E-05	1	0.999253354	40.02988815	1.993204834	12.26999756	2.229625336	0.392812472	25	0.000132098	0.205381944	0.000268373	300.0028992	300.0043945	-5016.390625	-4997.475098	50.33922152	18.68130353	8.01905	0	0	0	4449	300.03945	-5006.932861																	17.416636
	26232043.18	300.0046234	-5058.001465	0.204696859	0.000496802	1	0.999253354	40.02988815	1.993268763	12.26999756	2.220181056	0.402939558	25	0.001185083	0.204689934	0.001320866	300.004303	300.0049438	-5079.67627	-5036.32666	50.36892341	18.68239494	8.02395	0	0	0	4449	300.03985	-5058.001465																	17.416636
	26232045.29	300.0046082	-5111.550293	0.203503856	3.05E-05	1	0.999253354	40.02988815	1.993292359	12.26999756	2.209269038	0.389185985	25	0.000127303	0.203497669	0.000262325	300.0045471	300.0046692	-5119.62207	-5103.478516	50.30092173	18.68325618	8.02395	0	0	0	4449	300.0415	-5111.550293																	15.941451
	26232047.3	300.0046539	-5151.228516	0.202441214	2.46E-05	1	0.999253354	40.02988815	1.993271103	12.26999756	2.197704061	0.38718629	25	0.000129999	0.202435056	0.000264314	300.0043945	300.0049133	-5160.710449	-5141.746582	50.2618403	18.68140641	8.0215	0	0	0	4449	300.0419	-5151.228516																	17.416636
	26232050.17	300.0054016	-5207.937988	0.200995511	3.15E-05	1	0.999253354	40.02988815	1.993375094	12.26999756	2.18214486	0.384287815	25	0.000115019	0.200989402	0.000248375	300.0050964	300.0057068	-5216.921387	-5198.95459	50.4236374	18.68317544	8.01905	0	0	0	4449	300.04125	-5207.937988																	17.416636
	26232053.13	300.0044556	-5267.126953	0.199609996	2.69E-05	1	0.999253354	40.02988815	1.993267847	12.26999756	2.166977015	0.381702093	25	0.000121859	0.19960393	0.000254294	300.0042114	300.0046997	-5276.949219	-5257.304688	50.51821445	18.68319422	8.0215	0	0	0	4449	300.0409	-5267.126953																	17.785473
	26232055.15	300.0049439	-5307.595459	0.198679844	2.53E-05	1	0.999253354	40.02988815	1.993250239	12.26999756	2.156864696	0.379899282	25	0.000119364	0.198673805	0.000251181	300.0048828	300.0050049	-5317.746094	-5297.444824	50.49085746	18.68442523	8.03375	0	0	0	4449	300.0411	-5307.595459																	17.416636
	26232058.14	300.0047913	-5367.34375	0.197237485	2.65E-05	1	0.999253354	40.02988815	1.993204543	12.26999756	2.141148976	0.377193851	25	0.000124096	0.197231487	0.000254956	300.0039368	300.0056458	-5376.947266	-5357.740234	50.29935847	18.68462709	8.03375	0	0	0	4449	300.03885	-5367.34375																	17.047815
	26232060.09	300.0046692	-5406.621094	0.196291498	2.80E-05	1	0.999253354	40.02988815	1.993060457	12.26999756	2.130716156	0.375452804	25	0.000132156	0.196285524	0.000262386	300.0045776	300.0047607	-5416.601563	-5396.640625	50.27043821	18.68459529	8.0264	0	0	0	4449	300.042	-5406.621094																	17.785473
	26232063.1	300.004303	-5466.843262	0.194789347	2.63E-05	1	0.999253354	40.02988815	1.993181267	12.26999756	2.114548377	0.372512679	25	0.000122996	0.194783426	0.000252229	300.0041199	300.0044861	-5476.65332	-5457.033203	50.18055093	18.68551535	8.02885	0	0	0	4449	300.0396	-5466.843262																	17.416636
	26232065.13	300.0035706	-5506.99585	0.19377802	2.74E-05	1	0.999253354	40.02988815	1.993141864	12.26999756	2.103548184	0.370469256	25	0.000112927	0.19377214	0.000241489	300.0032959	300.0038452	-5516.988281	-5497.003418	50.18836722	18.68433747	8.0362	0	0	0	4449	300.03975	-5506.99585																	17.785473
	26232068.13	300.0038453	-5567.218018	0.192236679	2.63E-05	1	0.999253354	40.02988815	1.993008505	12.26999756	2.08666394	0.367607424	25	0.000122017	0.192230838	0.000249554	300.0036011	300.0040894	-5576.626953	-5557.809082	50.07424946	18.68605185	8.03375	0	0	0	4449	300.04075	-5567.218018																	17.416636
	26232070.12	300.0036622	-5607.103027	0.191190073	3.17E-05	1	0.999253354	40.02988815	1.992991387	12.26999756	2.075325119	0.365382369	25	0.000101025	0.191184278	0.000227868	300.003418	300.0039063	-5617.496582	-5596.709473	50.44083323	18.68701421	8.03375	0	0	0	4449	300.04075	-5607.103027																	17.416636
	26232073.18	300.0041809	-5668.371094	0.189603491	3.00E-05	1	0.999253354	40.02988815	1.993010508	12.26999756	2.058118335	0.362374135	25	0.000102081	0.189597741	0.000227871	300.0041199	300.0042419	-5678.010742	-5658.731445	50.32593384	18.68360125	8.03375	0	0	0	4449	300.0379	-5668.371094																	17.785473
	26232075.09	300.0035096	-5706.493408	0.188517913	3.00E-05	1	0.999253354	40.02988815	1.993044572	12.26999756	2.046338185	0.360474877	25	0.000117124	0.188512189	0.000242192	300.0034485	300.0035706	-5716.376465	-5696.610352	50.24308122	18.68635779	8.02885	0	0	0	4449	300.03935	-5706.493408																	17.047815
	26232094.19	299.9946899	-6088.661133			2				12.27999743							299.9946899	299.9946899	-6088.661133	-6088.661133							4449	300.0413	-6088.661133																	17.785473
	26232107.69	299.984436	-6359.383057	0.16848565	3.45E-05	1	0.999253354	40.02988815	1.993351566	12.26999756	1.829173694	0.322141976	25	9.77E-05	0.168480637	0.000209483	299.984436	299.984436	-6360.671387	-6358.094727	50.00859266	18.68012707	8.0362	0	0	0	4449	300.0481	-6359.383057																	17.416636
	26232110.31	299.9844666	-6411.885986	0.166298878	3.70E-05	1	0.999253354	40.02988815	1.993272418	12.26999756	1.805380751	0.317856157	25	8.79E-05	0.166293937	0.000198226	299.9843445	299.9845886	-6421.550293	-6402.22168	49.99764986	18.68074795	8.0215	0	0	0	4449	300.05435	-6411.885986																	17.416636
	26232112.22	299.9849701	-6450.16626	0.164808357	3.88E-05	1	0.999253354	40.02988815	1.993248441	12.26999756	1.789185186	0.314966815	25	8.37E-05	0.16480346	0.00019306	299.9846191	299.985321	-6459.088867	-6441.243652	50.10395134	18.68048543	8.0386	0	0	0	4449	300.05565	-6450.16626																	16.310225
	26232115.17	299.9856568	-6509.003174	0.162518295	3.68E-05	1	0.999253354	40.02988815	1.993214679	12.26999756	1.764308073	0.310512791	25	7.59E-05	0.162513467	0.000183705	299.9848938	299.9864197	-6516.758789	-6501.247559	50.26965659	18.68159489	8.0362	0	0	0	4449	300.05965	-6509.003174																	16.310225
	26232118.09	299.9866791	-6567.766846	0.160135779	3.83E-05	1	0.999253354	40.02988815	1.993179973	12.26999756	1.738394162	0.306070911	25	8.54E-05	0.16013101	0.000191634	299.9863586	299.9869995	-6577.880859	-6557.652832	50.22744865	18.68193945	8.0215	0	0	0	4449	300.06055	-6567.766846																	17.416636
	26232120.25	299.9884339	-6610.556885	0.158534607	3.99E-05	1	0.999253354	40.02988815	1.993192003	12.26999756	1.721036802	0.302928329	25	7.68E-05	0.158529883	0.000181985	299.9884033	299.9884644	-6621.060059	-6600.053711	50.23760982	18.68083319	8.0313	0	0	0	4449	300.06505	-6610.556885																	17.785473
	26232123.12	299.9883881	-6668.445557	0.156045726	3.92E-05	1	0.999253354	40.02988815	1.993274455	12.26999756	1.694073856	0.298245642	25	8.13E-05	0.156041072	0.000184774	299.9880676	299.9887085	-6676.979492	-6659.911621	50.02813337	18.68176629	8.041	0	0	0	4449	300.06275	-6668.445557																	16.310225
	26232125.09	299.9891968	-6707.868408	0.154356996	4.16E-05	1	0.999253354	40.02988815	1.993319679	12.26999756	1.675775382	0.295032506	25	8.11E-05	0.154352389	0.000183521	299.9891663	299.9892273	-6718.699707	-6697.037109	50.15397556	18.681674	8.03125	0	0	0	4449	300.06855	-6707.868408																	17.416636
	26232128.22	299.9907074	-6770.619385	0.151757129	4.12E-05	1	0.999253354	40.02988815	1.993271858	12.26999756	1.64751274	0.290053183	25	7.95E-05	0.151752592	0.000180119	299.9901123	299.9913025	-6781.110352	-6760.128418	50.06799643	18.6831715	8.041	0	0	0	4449	300.0671	-6770.619385																	17.416636
	26232130.17	299.9903717	-6809.349609	0.149980691	4.19E-05	1	0.999253354	40.02988815	1.993288014	12.26999756	1.628230134	0.286715762	25	8.37E-05	0.149976205	0.000183137	299.9901733	299.9905701	-6817.117676	-6801.581543	50.12271042	18.68156035	8.0386	0	0	0	4449	300.0657	-6809.349609																	15.941451
	26232133.07	299.9919892	-6867.772949	0.147242618	4.51E-05	1	0.999253354	40.02988815	1.993263041	12.26999756	1.598489413	0.281456918	25	8.02E-05	0.147238209	0.000177847	299.9918518	299.9921265	-6877.242676	-6858.303223	50.17976931	18.68219735	8.04345	0	0	0	4449	300.0662	-6867.772949																	17.047815
	26232135.07	299.9927674	-6907.74292	0.145369082	4.30E-05	1	0.999253354	40.02988815	1.993295784	12.26999756	1.578197837	0.277748186	25	6.70E-05	0.145364734	0.000163447	299.9924927	299.993042	-6918.185059	-6897.300781	50.44317812	18.68133292	8.03125	0	0	0	4449	300.06645	-6907.74292																	17.785473
	26232138.06	299.9936524	-6967.637207	0.142498513	4.57E-05	1	0.999253354	40.02988815	1.993121407	12.26999756	1.546895057	0.272293703	25	7.06E-05	0.142494243	0.00016509	299.9934998	299.9938049	-6977.896973	-6957.377441	50.14459602	18.68429939	8.03615	0	0	0	4449	300.06505	-6967.637207																	17.047815
	26232140.06	299.9935608	-7007.582764	0.140535161	4.71E-05	1	0.999253354	40.02988815	1.993248104	12.26999756	1.52567355	0.268563229	25	7.01E-05	0.140530951	0.000163268	299.9935608	299.9935608	-7016.942871	-6998.222656	50.03594966	18.68226476	8.0386	0	0	0	4449	300.06145	-7007.582764																	17.785473
	26232143.07	299.9944916	-7067.75708	0.13751591	4.61E-05	1	0.999253354	40.02988815	1.993379478	12.26999756	1.49298778	0.262822062	25	6.97E-05	0.137511785	0.000160876	299.9942017	299.9947815	-7077.530762	-7057.983398	50.17429791	18.68086315	8.02395	0	0	0	4449	300.059	-7067.75708																	17.785473
	26232145.11	299.994217	-7108.820801	0.135449228	4.90E-05	1	0.999253354	40.02988815	1.993269815	12.26999756	1.470480199	0.258817334	25	6.48E-05	0.135445169	0.000154657	299.9940186	299.9944153	-7118.424316	-7099.217285	50.07503108	18.68098667	8.03615	0	0	0	4449	300.05905	-7108.820801																	17.416636
	26232148.05	299.994278	-7167.450684	0.132271679	4.96E-05	1	0.999253354	40.02988815	1.99328565	12.26999756	1.435994166	0.252750021	25	6.35E-05	0.132267715	0.000151255	299.9938965	299.9946594	-7177.625488	-7157.275879	50.4345802	18.68188356	8.0264	0	0	0	4449	300.05985	-7167.450684																	17.047815
	26232150.08	299.9946442	-7208.356934	0.130103246	5.03E-05	1	0.999253354	40.02988815	1.993298102	12.26999756	1.412457165	0.248630954	25	6.46E-05	0.130099344	0.000150892	299.9945068	299.9947815	-7219.370605	-7197.343262	50.15319394	18.68145508	8.0386	0	0	0	4449	300.05675	-7208.356934																	17.416636
	26232153.02	299.9963379	-7267.083984	0.126770379	5.23E-05	1	0.999253354	40.02988815	1.993316851	12.26999756	1.376298125	0.242197092	25	5.68E-05	0.126766574	0.000140872	299.9963074	299.9963684	-7277.161621	-7257.006348	50.21572422	18.67901579	8.0386	0	0	0	4449	300.05755	-7267.083984																	16.310225
	26232155.04	299.996582	-7307.734863	0.124493708	5.49E-05	1	0.999253354	40.02988815	1.993348876	12.26999756	1.351603787	0.237840271	25	5.48E-05	0.124489972	0.000137343	299.9963989	299.9967651	-7318.080078	-7297.389648	50.02266197	18.67990906	8.0264	0	0	0	4449	300.05675	-7307.734863																	17.785473
	26232158.04	299.9972077	-7367.82373	0.120989984	5.50E-05	1	0.999253354	40.02988815	1.993327752	12.26999756	1.31354003	0.231207991	25	5.91E-05	0.120986346	0.000139353	299.9961853	299.99823	-7378.132324	-7357.515137	50.05549037	18.68032775	8.04835	0	0	0	4449	300.05295	-7367.82373																	17.785473
	26232160.05	299.9980469	-7407.95166	0.118586178	5.72E-05	1	0.999253354	40.02988815	1.993362037	12.26999756	1.287476821	0.226544883	25	5.12E-05	0.118582614	0.00012984	299.997467	299.9986267	-7417.542969	-7398.360352	50.2344833	18.68158424	8.03615	0	0	0	4449	300.05285	-7407.95166																	17.416636
	26232163.08	299.9985047	-7468.781982	0.114921311	5.83E-05	1	0.999253354	40.02988815	1.993332557	12.26999756	1.247663289	0.219579569	25	5.32E-05	0.114917853	0.000129427	299.9981995	299.9988098	-7479.126953	-7458.437012	50.15475719	18.68333569	8.0459	0	0	0	4449	300.0557	-7468.781982																	17.785473
	26232165.13	299.9993134	-7509.76123	0.112415323	5.82E-05	1	0.999253354	40.02988815	1.993369517	12.26999756	1.220477332	0.214799866	25	5.25E-05	0.112411937	0.000127036	299.999176	299.9994507	-7520.604492	-7498.917969	50.22510376	18.68244474	8.0459	0	0	0	4449	300.0509	-7509.76123																	16.310225
	26232168.04	299.9990387	-7568.208496	0.108556994	6.14E-05	1	0.999253354	40.02988815	1.993196588	12.26999756	1.178495677	0.207380473	25	4.79E-05	0.108553728	0.000119927	299.9988708	299.9992065	-7578.249512	-7558.16748	50.16648162	18.68325565	8.0459	0	0	0	4449	300.05145	-7568.208496																	17.416636
	26232170.07	299.9991761	-7608.847168	0.105924187	6.06E-05	1	0.999253354	40.02988815	1.993243493	12.26999756	1.149932364	0.202397387	25	5.06E-05	0.105920997	0.000120879	299.999115	299.9992371	-7618.365234	-7599.329102	50.01406406	18.68268578	8.03615	0	0	0	4449	300.05005	-7608.847168																	17.416636
	26232173.06	299.9994049	-7668.790283	0.101892068	6.30E-05	1	0.999253354	40.02988815	1.993343567	12.26999756	1.10622056	0.194653097	25	4.42E-05	0.101889002	0.000111752	299.9993591	299.9994507	-7679.244629	-7658.335938	50.28450753	18.68083779	8.0386	0	0	0	4449	300.05145	-7668.790283																	17.785473
	26232175.09	300.0001832	-7709.17334	0.0991399	6.39E-05	1	0.999253354	40.02988815	1.993303562	12.26999756	1.076328097	0.189346865	25	3.88E-05	0.099136917	0.000104598	300.0000916	300.0002747	-7719.992676	-7698.354004	50.2180691	18.68128807	8.0313	0	0	0	4449	300.04555	-7709.17334																	17.416636
	26232178.1	300.0000305	-7769.578125	0.094921853	6.62E-05	1	0.999253354	40.02988815	1.993332392	12.26999756	1.030538456	0.181350116	25	4.24E-05	0.094918994	0.000105377	299.9996643	300.0003967	-7781.381836	-7757.774414	50.16804488	18.68034777	8.0508	0	0	0	4449	300.04355	-7769.578125																	16.310225
	26232180.24	300.0009308	-7812.380615	0.092048032	6.70E-05	1	0.999253354	40.02988815	1.993308425	12.26999756	0.999338846	0.175788644	25	3.48E-05	0.092045261	9.58E-05	300.0004578	300.0014038	-7822.445801	-7802.31543	50.27200147	18.68116665	8.0386	0	0	0	4449	300.0465	-7812.380615																	17.416636
	26232182.12	300.0010529	-7850.065186	0.089114911	6.80E-05	1	0.999253354	40.02988815	1.993344745	12.26999756	0.967497463	0.17027072	25	4.11E-05	0.089112223	0.000100209	300.0004883	300.0016174	-7859.960449	-7840.169922	50.24620773	18.6806491	8.0313	0	0	0	4449	300.0469	-7850.065186																	17.416636
	26232185.01	300.0009918	-7908.160645	0.084625363	6.86E-05	1	0.999253354	40.02988815	1.993411733	12.26999756	0.918783617	0.161706117	25	3.98E-05	0.084622811	9.59E-05	300.0000305	300.0019531	-7917.897949	-7898.42334	49.97889078	18.68064193	8.0459	0	0	0	4449	300.0494	-7908.160645																	17.785473
	26232188.01	300.0019532	-7967.994141	0.080025911	7.15E-05	1	0.999253354	40.02988815	1.993401859	12.26999756	0.86885247	0.152862005	25	3.26E-05	0.080023498	8.57E-05	300.0015259	300.0023804	-7977.561523	-7958.426758	50.24308122	18.68091511	8.04595	0	0	0	4449	300.0504	-7967.994141																	15.941451
	26232190.09	300.0019837	-8010.07959	0.076903794	7.26E-05	1	0.999253354	40.02988815	1.993316885	12.26999756	0.834931528	0.146833731	25	2.60E-05	0.076901479	7.70E-05	300.0016174	300.0023499	-8020.497559	-7999.661621	50.36579689	18.68165051	8.0459	0	0	0	4449	300.05165	-8010.07959																	17.416636
	26232192.35	300.0014038	-8054.705322	0.073724335	7.33E-05	1	0.999253354	40.02988815	1.993371416	12.26999756	0.800423802	0.140822567	25	3.00E-05	0.073722114	7.89E-05	300.0010681	300.0017395	-8066.05957	-8043.351074	50.32437058	18.68165406	8.04105	0	0	0	4449	300.0537	-8054.705322																	15.941451
	26232195.5	300.0015412	-8118.003418	0.068862151	7.51E-05	1	0.999253354	40.02988815	1.993337686	12.26999756	0.747628885	0.131499991	25	2.50E-05	0.068860078	7.07E-05	300.0013733	300.001709	-8129.831543	-8106.175293	50.42989043	18.68171783	8.03375	0	0	0	4449	300.0511	-8118.003418																	17.047815
	26232197.5	300.0019074	-8157.973389	0.065559403	7.57E-05	1	0.999253354	40.02988815	1.993437479	12.26999756	0.711803806	0.125207591	25	2.46E-05	0.065557428	6.81E-05	300.0018005	300.0020142	-8168.147949	-8147.798828	50.34860107	18.67987813	8.04595	0	0	0	4449	300.05115	-8157.973389																	16.310225
	26232200.49	300.0013276	-8218.146973	0.060505361	7.75E-05	1	0.999253354	40.02988815	1.99327982	12.26999756	0.656885794	0.115516585	25	1.99E-05	0.060503541	6.01E-05	300.0006409	300.0020142	-8228.807617	-8207.486328	50.21650585	18.68121678	8.0435	0	0	0	4449	300.0515	-8218.146973																	17.785473
	26232202.49	300.0014649	-8259.210938	0.057078751	7.96E-05	1	0.999253354	40.02988815	1.993339459	12.26999756	0.619702479	0.10897469	25	1.85E-05	0.057077034	5.64E-05	300.0007935	300.0021362	-8269.677734	-8248.744141	50.30404824	18.68147272	8.04835	0	0	0	4449	300.0502	-8259.210938																	17.785473
	26232205.54	300.00177	-8319.3125	0.051839682	8.02E-05	1	0.999253354	40.02988815	1.993342776	12.26999756	0.562815387	0.099015405	25	2.08E-05	0.05183812	5.52E-05	300.0013733	300.0021667	-8329.317383	-8309.307617	50.26340356	18.68121984	8.04105	0	0	0	4449	300.0478	-8319.3125																	17.047815
	26232207.42	300.0019226	-8356.753418	0.048287275	8.13E-05	1	0.999253354	40.02988815	1.993362167	12.26999756	0.524254546	0.092218403	25	1.82E-05	0.048285821	5.02E-05	300.0018616	300.0019836	-8367.366211	-8346.140625	50.40800483	18.68269704	8.0508	0	0	0	4449	300.04865	-8356.753418																	17.416636
	26232210.57	300.0028076	-8419.820801	0.042882159	8.27E-05	1	0.999253354	40.02988815	1.993429209	12.26999756	0.465590628	0.081873005	25	1.38E-05	0.042880867	4.23E-05	300.002594	300.0030212	-8432.645508	-8406.996094	50.11802065	18.68129313	8.05325	0	0	0	4449	300.0512	-8419.820801																	17.785473
	26232212.83	300.0030213	-8465.187988	0.039230389	8.42E-05	1	0.999253354	40.02988815	1.99348289	12.26999756	0.425972663	0.074788978	25	2.17E-06	0.039229215	2.82E-05	300.0028687	300.0031738	-8474.754883	-8455.621094	50.30717475	18.68078593	8.0484	0	0	0	4449	300.0493	-8465.187988																	15.941451
	26232216.84	300.0030213	-8545.578125	0.031792822	8.62E-05	1	0.999253354	40.02988815	1.993347892	12.26999756	0.345129846	0.06065405	2.5	7.02E-06	0.031791867	2.81E-05	300.0026245	300.003418	-8548.008789	-8543.147461	50.25793216	18.68365505	8.05325	0	0	0	4449	300.048	-8545.578125																	17.416636
	26232217.47	300.0031738	-8556.117188	0.029901284	8.66E-05	1	0.999253354	40.02988815	1.993258877	12.26999756	0.324579998	0.057055787	2.5	7.78E-06	0.029900384	2.76E-05	300.0026245	300.0037231	-8564.225586	-8548.008789	50.34547455	18.68308426	8.0508	0	0	0	4449	300.0469	-8556.117188																	16.310225
	26232220.5	300.0037232	-8619.233398	0.024885939	9.41E-05	1	0.999253354	40.02988815	1.993370582	12.26999756	0.270156108	0.047468431	2.5	4.64E-06	0.024885191	2.11E-05	300.0027771	300.0046692	-8630.162109	-8608.304688	50.29545033	18.68212875	8.05815	0	0	0	4449	300.04695	-8619.233398																	16.310225
	26232222.57	300.0036011	-8660.30957	0.02062728	9.72E-05	1	0.999253354	40.02988815	1.993401311	12.26999756	0.223934932	0.039308455	2.5	3.99E-07	0.020626662	1.41E-05	300.0030823	300.0041199	-8671.37207	-8649.24707	50.2563689	18.68115735	8.0484	0	0	0	4449	300.0478	-8660.30957																	17.047815
	26232224.77	300.0033722	-8704.314941	0.014401622	9.27E-05	1	0.999253354	40.02988815	1.993366464	12.26999756	0.156349547	0.027418232	2.5	-2.10E-06	0.014401192	7.45E-06	300.0030823	300.0036621	-8715.474609	-8693.155273	50.29701358	18.68269867	8.0606	0	0	0	4449	300.04565	-8704.314941																	17.416636
	26232228.03	300.0042725	-8769.874512	0.008352098	9.18E-05	1	0.999253354	40.02988815	1.993317928	12.26999756	0.090677074	0.015868743	2.5	-4.15E-06	0.008351851	1.39E-06	300.0040894	300.0044556	-8780.949219	-8758.799805	50.17429791	18.68269116	8.0508	0	0	0	4449	300.0459	-8769.874512																	17.047815
	26232230	300.0040741	-8809.151367	0.004321306	9.24E-05	1	0.999253354	40.02988815	1.993301458	12.26999756	0.046924029	0.008159953	2.5	-6.79E-06	0.004321181	-3.92E-06	300.0033264	300.0048218	-8819.167969	-8799.134766	50.26965659	18.68209344	8.0557	0	0	0	4449	300.04635	-8809.151367																	17.416636
	26232235.11	300.0048828	-8911.617188	-0.005893539	9.43E-05	1	0.999253354	40.02988815	1.993379366	12.26999756	-0.063984214	-0.011392998	0.25	-1.45E-05	-0.005893353	-1.84E-05	300.0048828	300.0048828	-8914.912109	-8908.322266	50.34781944	18.68238338	8.0557	0	0	0	4449	300.0549	-8911.617188																	17.416636
	26232237.06	300.0044556	-8950.298828	-0.010036479	9.51E-05	1	0.999253354	40.02988815	1.99336696	12.26999756	-0.108972373	-0.019343225	0.25	-1.94E-05	-0.010036166	-2.60E-05	300.0038452	300.0050659	-8961.665039	-8938.932617	50.24308122	18.6821097	8.0557	0	0	0	4449	300.0491	-8950.298828																	15.941451
	26232241.14	300.0045776	-9032.038086	-0.016304135	9.61E-05	1	0.999253354	40.02988815	1.993381066	12.26999756	-0.176968605	-0.031248964	2.5	-1.68E-05	-0.016303635	-2.76E-05	300.0045776	300.0045776	-9033.800781	-9030.275391	50.26574844	18.68177909	8.04835	0	0	0	4449	300.0481	-9032.038086																	16.310225
	26232242.91	300.0044098	-9067.667969	-0.022639205	9.67E-05	1	0.999253354	40.02988815	1.99329953	12.26999756	-0.245727035	-0.043356233	2.5	-2.03E-05	-0.022638514	-3.53E-05	300.0040283	300.0047913	-9079.119141	-9056.216797	50.1219288	18.68092395	8.06305	0	0	0	4449	300.0481	-9067.667969																	17.785473
	26232245	300.0046997	-9109.193848	-0.026893031	9.71E-05	1	0.999253354	40.02988815	1.993271489	12.26999756	-0.291896379	-0.051490453	2.5	-2.31E-05	-0.026892211	-4.09E-05	300.0043945	300.0050049	-9118.894531	-9099.493164	50.29232381	18.68197417	8.04835	0	0	0	4449	300.04445	-9109.193848																	17.416636
	26232247.95	300.0045624	-9168.869629	-0.033317604	9.81E-05	1	0.999253354	40.02988815	1.993139296	12.26999756	-0.361610883	-0.063757449	2.5	-2.59E-05	-0.033316589	-4.79E-05	300.0038147	300.0053101	-9178.53418	-9159.205078	50.37595806	18.68117725	8.06305	0	0	0	4449	300.0467	-9168.869629																	15.941451
	26232250.04	300.0046539	-9210.480469	-0.037628011	9.82E-05	1	0.999253354	40.02988815	1.993299455	12.26999756	-0.408428624	-0.071990657	2.5	-2.73E-05	-0.037626866	-5.22E-05	300.0045776	300.0047302	-9221.761719	-9199.199219	50.43223532	18.68193386	8.05325	0	0	0	4449	300.04585	-9210.480469																	16.310225
	26232252.04	300.0044403	-9250.390137	-0.041952163	9.90E-05	1	0.999253354	40.02988815	1.993224643	12.26999756	-0.455349308	-0.080255064	2.5	-2.99E-05	-0.041950887	-5.77E-05	300.0043945	300.0044861	-9260.954102	-9239.826172	50.22119562	18.68129729	8.0557	0	0	0	4449	300.045	-9250.390137																	17.416636
	26232255	300.0063172	-9309.992676	-0.048468157	9.89E-05	1	0.999253354	40.02988815	1.993329758	12.26999756	-0.52610174	-0.092717485	2.5	-3.38E-05	-0.04846668	-6.60E-05	300.006073	300.0065613	-9320.25293	-9299.732422	50.28450753	18.68114018	8.0508	0	0	0	4449	300.0442	-9309.992676																	15.941451
	26232258	300.0048371	-9369.680176	-0.055010545	9.97E-05	1	0.999253354	40.02988815	1.993291676	12.26999756	-0.597109644	-0.10520893	2.5	-3.64E-05	-0.055008873	-7.29E-05	300.0045471	300.005127	-9380.280273	-9359.080078	50.26809333	18.68247066	8.0508	0	0	0	4449	300.0438	-9369.680176																	17.785473
	26232260.03	300.0056611	-9409.431641	-0.059308053	0.000732791	1	0.999253354	40.02988815	1.993271445	12.26999756	-0.64413475	-0.11123772	2.5	0.000162438	-0.059306383	0.000123109	300.0051575	300.0061646	-9417.308594	-9401.554688	50.554951	18.6810504	8.0557	0	0	0	4449	300.0421	-9409.431641																	17.416636
	26232261.99	300.0043183	-9450.38623	-0.062656829	0.000101159	1	0.999253354	40.02988815	1.993295313	12.26999756	-0.680105234	-0.11984346	2.5	-4.24E-05	-0.062654925	-8.40E-05	300.0041504	300.0044861	-9461.898438	-9438.874023	50.30092173	18.68271564	8.06545	0	0	0	4449	300.04105	-9450.38623																	17.785473
	26232265.02	300.0048371	-9511.021973	-0.069790585	0.000108261	1	0.999253354	40.02988815	1.993321348	12.26999756	-0.757550117	-0.133475729	2.5	-4.60E-05	-0.069788464	-9.22E-05	300.0041809	300.0054932	-9522.412109	-9499.631836	50.36657852	18.68036104	8.06305	0	0	0	4449	300.04005	-9511.021973																	15.941451
	26232267.16	300.0042878	-9553.641602	-0.074431054	0.000102685	1	0.999253354	40.02988815	1.993311267	12.26999756	-0.807925273	-0.142301457	2.5	-4.45E-05	-0.074428796	-9.39E-05	300.0039368	300.0046387	-9563.378906	-9543.904297	50.39315389	18.68088403	8.0581	0	0	0	4449	300.04115	-9553.641602																	17.785473
	26232270.45	300.0044708	-9618.970215	-0.081129432	0.000100414	1	0.999253354	40.02988815	1.993306683	12.26999756	-0.880632875	-0.155102955	2.5	-4.81E-05	-0.081126971	-0.000101917	300.004364	300.0045776	-9626.616211	-9611.324219	50.08128411	18.68136083	8.0606	0	0	0	4449	300.0395	-9618.970215																	17.785473
	26232272.6	300.0042877	-9662.319824	-0.085529688	0.000101037	1	0.999253354	40.02988815	1.99326152	12.26999756	-0.928370236	-0.163545359	2.5	-5.38E-05	-0.085527092	-0.000110535	300.0039978	300.0045776	-9672.786133	-9651.853516	50.31811755	18.68198245	8.06545	0	0	0	4449	300.0389	-9662.319824																	17.416636
	26232274.56	300.0052033	-9701.645508	-0.089910089	0.000100162	1	0.999253354	40.02988815	1.993260781	12.26999756	-0.975912872	-0.171940918	2.5	-5.84E-05	-0.089907356	-0.000118006	300.004364	300.0060425	-9708.915039	-9694.375977	50.26262193	18.68346004	8.0459	0	0	0	4449	300.04195	-9701.645508																	17.047815
	26232277.83	300.0042725	-9767.167969	-0.098656972	9.93E-05	1	0.999253354	40.02988815	1.993229678	12.26999756	-1.070852664	-0.188584223	2.5	-5.66E-05	-0.098653982	-0.000122014	300.0039673	300.0045776	-9780.029297	-9754.306641	50.33609501	18.68382205	8.0679	0	0	0	4449	300.0425	-9767.167969																	17.416636
	26232283.16	300.0041199	-9874.605469	-0.10949239	9.90E-05	1	0.999253354	40.02988815	1.99318627	12.26999756	-1.188616521	-0.209324663	25	-6.30E-05	-0.109489071	-0.000135543	300.0041199	300.0041199	-9876.769531	-9872.441406	50.28997893	18.68395101	8.0679	0	0	0	4449	300.04405	-9874.605469																	17.785473
	26232284.95	300.0040436	-9909.591797	-0.113806468	9.80E-05	1	0.999253354	40.02988815	1.993226021	12.26999756	-1.235472065	-0.217578145	25	-6.56E-05	-0.113803019	-0.00014105	300.0039063	300.0041809	-9918.952148	-9900.231445	50.19852839	18.68193862	8.0557	0	0	0	4449	300.0443	-9909.591797																	16.310225
	26232287.03	300.0041047	-9951.214844	-0.118110922	9.97E-05	1	0.999253354	40.02988815	1.993159754	12.26999756	-1.282170037	-0.225743809	25	-6.29E-05	-0.118107345	-0.000141177	300.0039063	300.004303	-9961.81543	-9940.614258	50.34156641	18.68385788	8.06305	0	0	0	4449	300.0437	-9951.214844																	17.416636
	26232290.04	300.0043793	-10011.68018	-0.12453939	9.71E-05	1	0.999253354	40.02988815	1.993279388	12.26999756	-1.352021612	-0.238106847	25	-7.21E-05	-0.124535614	-0.000154641	300.0040588	300.0046997	-10022.30469	-10001.05566	50.36814178	18.68310555	8.06305	0	0	0	4449	300.04095	-10011.68018																	17.047815
	26232292.27	300.0042115	-10056.20898	-0.128785082	9.79E-05	1	0.999253354	40.02988815	1.993280849	12.26999756	-1.398108252	-0.246260419	25	-7.79E-05	-0.128781176	-0.000163234	300.0037842	300.0046387	-10069.25293	-10043.16504	50.4619372	18.68204236	8.05815	0	0	0	4449	300.04145	-10056.20898																	15.941451
	26232295.28	300.0036469	-10116.2002	-0.135327267	0.000726351	1	0.999253354	40.02988815	1.993244755	12.26999756	-1.469332834	-0.257471861	25	3.74E-05	-0.135323244	-5.24E-05	300.0031433	300.0041504	-10123.95605	-10108.44434	50.26496681	18.68255776	8.06055	0	0	0	4449	300.04025	-10116.2002																	15.941451
	26232297.18	300.0039215	-10154.79736	-0.138942916	9.90E-05	1	0.999253354	40.02988815	1.993294753	12.26999756	-1.508414381	-0.265564691	25	-7.28E-05	-0.138938711	-0.000164954	300.0036621	300.0041809	-10163.24609	-10146.34863	50.35329084	18.68462554	8.06055	0	0	0	4449	300.038	-10154.79736																	17.785473
	26232300.47	300.0043183	-10220.36816	-0.145457277	9.68E-05	1	0.999253354	40.02988815	1.993041064	12.26999756	-1.57893678	-0.27802773	25	-8.05E-05	-0.14545287	-0.000176904	300.0039368	300.0046997	-10229.13281	-10211.60352	50.35016432	18.68435875	8.06055	0	0	0	4449	300.0385	-10220.36816																	15.941451
	26232302.38	300.0042725	-10258.86719	-0.149658391	9.64E-05	1	0.999253354	40.02988815	1.993202684	12.26999756	-1.624680349	-0.285995539	25	-7.50E-05	-0.149653862	-0.000174243	300.0038452	300.0046997	-10270.0752	-10247.65918	50.33375012	18.68330311	8.06055	0	0	0	4449	300.04	-10258.86719																	17.047815
	26232305.23	300.0038605	-10315.51611	-0.155778457	9.33E-05	1	0.999253354	40.02988815	1.993167252	12.26999756	-1.691068777	-0.297810536	25	-8.96E-05	-0.155773737	-0.000192851	300.00354	300.0041809	-10324.39063	-10306.6416	50.24698936	18.68295479	8.07035	0	0	0	4449	300.0412	-10315.51611																	17.416636
	26232306.95	300.004776	-10350.58691	-0.159807952	8.84E-05	1	0.999253354	40.02988815	1.993177066	12.26999756	-1.734835116	-0.305426298	25	-8.37E-05	-0.159803112	-0.000189635	300.004364	300.005188	-10360.05664	-10341.11719	50.33922152	18.68304026	8.05815	0	0	0	4449	300.0433	-10350.58691																	16.310225
	26232309.93	300.0041199	-10410.16504	-0.165761693	8.85E-05	1	0.999253354	40.02988815	1.993122581	12.26999756	-1.79942093	-0.316794582	25	-8.66E-05	-0.165756676	-0.000196488	300.003479	300.0047607	-10420.44922	-10399.88086	50.31577267	18.68383218	8.07035	0	0	0	4449	300.04015	-10410.16504																	18.154324
	26232312.02	300.0035858	-10451.77588	-0.169684436	8.78E-05	1	0.999253354	40.02988815	1.99319411	12.26999756	-1.842043641	-0.324437171	25	-0.000101047	-0.169679294	-0.000213531	300.003479	300.0036926	-10460.12695	-10443.4248	50.33531338	18.68231752	8.063	0	0	0	4449	300.04145	-10451.77588																	17.785473
	26232315.27	300.0031891	-10517.25	-0.175504984	8.94E-05	1	0.999253354	40.02988815	1.993261071	12.26999756	-1.905323137	-0.335393105	25	-8.76E-05	-0.17549968	-0.000203933	300.0029602	300.003418	-10528.25195	-10506.24805	50.32046244	18.68326008	8.06055	0	0	0	4449	300.03875	-10517.25																	16.310225
	26232317.49	300.002472	-10561.31689	-0.179337048	8.73E-05	1	0.999253354	40.02988815	1.993103659	12.26999756	-1.946750582	-0.342847984	25	-0.000104019	-0.179331623	-0.000222898	300.0021973	300.0027466	-10573.1084	-10549.52539	50.35641735	18.68459854	8.063	0	0	0	4449	300.04455	-10561.31689																	17.416636
	26232320.32	300.0025635	-10618.17188	-0.185019443	8.31E-05	1	0.999253354	40.02988815	1.993126169	12.26999756	-2.008480228	-0.35357771	25	-9.47E-05	-0.185013854	-0.000217304	300.0025024	300.0026245	-10628.12793	-10608.21582	50.33453175	18.68512131	8.0679	0	0	0	4449	300.0445	-10618.17188																	17.416636
	26232322.28	300.0028534	-10657.46143	-0.188766631	8.46E-05	1	0.999253354	40.02988815	1.993179572	12.26999756	-2.049181613	-0.360911006	25	-0.000111596	-0.188760917	-0.000236726	300.002594	300.0031128	-10668.43848	-10646.48438	50.34469292	18.68687934	8.063	0	0	0	4449	300.0412	-10657.46143																	16.310225
	26232324.64	300.0020599	-10704.77344	-0.194278653	8.58E-05	1	0.999253354	40.02988815	1.993114322	12.26999756	-2.108960448	-0.371391512	25	-0.000110567	-0.194272779	-0.000239349	300.0019531	300.0021667	-10716.11523	-10693.43164	50.30248498	18.68468119	8.063	0	0	0	4449	300.0419	-10704.77344																	17.785473
	26232327.93	300.0021363	-10770.1626	-0.199718953	8.44E-05	1	0.999253354	40.02988815	1.993172177	12.26999756	-2.16806452	-0.381871969	25	-0.00012011	-0.199712911	-0.000252496	300.001709	300.0025635	-10780.98145	-10759.34375	50.18993048	18.68461434	8.0703	0	0	0	4449	300.0425	-10770.1626																	17.785473
	26232330.03	300.0027771	-10812.64941	-0.203272239	8.03E-05	1	0.999253354	40.02988815	1.993058333	12.26999756	-2.206524617	-0.388602341	25	-0.000118333	-0.203266087	-0.000253075	300.0024414	300.0031128	-10821.46289	-10803.83594	50.26809333	18.68599788	8.07275	0	0	0	4449	300.0406	-10812.64941																	17.416636
	26232332.13	300.0028992	-10854.46631	-0.206785379	8.05E-05	1	0.999253354	40.02988815	1.993099983	12.26999756	-2.244695015	-0.39538099	25	-0.000125407	-0.206779117	-0.000262476	300.002594	300.0032043	-10866.34277	-10842.58984	50.23682819	18.68595471	8.0703	0	0	0	4449	300.04105	-10854.46631																	17.416636
	26232335.21	300.0024719	-10916.2085	-0.211979225	7.94E-05	1	0.999253354	40.02988815	1.993144884	12.26999756	-2.301124459	-0.405321936	25	-0.00012869	-0.211972808	-0.000269198	300.0022583	300.0026855	-10926.44434	-10905.97266	50.30717475	18.68610239	8.07275	0	0	0	4449	300.0437	-10916.2085																	17.047815
	26232337.08	300.0037079	-10953.6626	-0.21538036	7.37E-05	1	0.999253354	40.02988815	1.9930743	12.26999756	-2.337961724	-0.41183636	25	-0.000133068	-0.215373832	-0.00027583	300.0031433	300.0042725	-10963.22949	-10944.0957	50.2344833	18.68846728	8.0752	0	0	0	4449	300.0439	-10953.6626																	17.416636
	26232340.2	300.0029755	-11015.90283	-0.220386232	7.73E-05	1	0.999253354	40.02988815	1.993180019	12.26999756	-2.392443695	-0.421304821	25	-0.000124669	-0.220379564	-0.000270747	300.001709	300.0042419	-11025.68848	-11006.11719	50.31264615	18.68437171	8.0752	0	0	0	4449	300.0448	-11015.90283																	17.785473
	26232342.44	300.002182	-11061.1001	-0.223680849	7.64E-05	1	0.999253354	40.02988815	1.993189039	12.26999756	-2.428201004	-0.427710644	25	-0.000136276	-0.22367408	-0.000284536	300.0016174	300.0027466	-11071.80957	-11050.39063	50.15319394	18.68518115	8.0752	0	0	0	4449	300.0453	-11061.1001																	17.416636
	26232345.5	300.0024872	-11122.11279	-0.228547875	7.62E-05	1	0.999253354	40.02988815	1.993159445	12.26999756	-2.481003081	-0.436996576	25	-0.00013792	-0.228540958	-0.000289406	300.0023193	300.002655	-11133.9043	-11110.32129	50.28607078	18.68616341	8.0703	0	0	0	4449	300.04235	-11122.11279																	16.310225
	26232347.65	300.0029602	-11165.48682	-0.231712991	7.11E-05	1	0.999253354	40.02988815	1.993139692	12.26999756	-2.515346144	-0.442998955	25	-0.000135657	-0.231705977	-0.000289241	300.0028992	300.0030212	-11176.30566	-11154.66797	50.45255766	18.68580016	8.06545	0	0	0	4449	300.0413	-11165.48682																	17.416636
	26232349.54	300.0029297	-11203.15918	-0.234846499	7.04E-05	1	0.999253354	40.02988815	1.993115439	12.26999756	-2.549298856	-0.449174177	25	-0.000154963	-0.234839379	-0.000310622	300.0022583	300.0036011	-11210.00293	-11196.31543	50.33062361	18.68632718	8.0801	0	0	0	4449	300.042	-11203.15918																	17.785473
	26232352.34	300.001587	-11259.26074	-0.239447943	7.08E-05	1	0.999253354	40.02988815	1.993161265	12.26999756	-2.599321732	-0.457892379	25	-0.000149461	-0.239440699	-0.000308168	300.0014954	300.0016785	-11266.91895	-11251.60254	50.37595806	18.68598655	8.0752	0	0	0	4449	300.0442	-11259.26074																	17.785473
	26232355.3	300.0028076	-11318.70508	-0.243959761	7.09E-05	1	0.999253354	40.02988815	1.993145046	12.26999756	-2.648287993	-0.466465411	25	-0.000147562	-0.243952375	-0.000309258	300.0024719	300.0031433	-11326.89844	-11310.51172	50.24386284	18.68629798	8.0752	0	0	0	4449	300.04195	-11318.70508																	15.941451
	26232357.29	300.0024872	-11358.6626	-0.246902172	6.95E-05	1	0.999253354	40.02988815	1.99318779	12.26999756	-2.68028447	-0.47209853	25	-0.000149103	-0.2468947	-0.000312748	300.0023193	300.002655	-11368.30273	-11349.02246	50.16569999	18.68577027	8.07765	0	0	0	4449	300.04305	-11358.6626																	17.416636
	26232360.03	300.0024567	-11412.92871	-0.251306496	0.000244029	1	0.999253354	40.02988815	1.993154231	12.26999756	-2.728050973	-0.480520735	25	-0.000152545	-0.251298891	-0.000319107	300.0021973	300.0027161	-11421.66895	-11404.18848	50.22041399	18.68583789	8.0679	0	0	0	4449	300.04315	-11412.92871																	15.941451
	26232362.04	300.003067	-11453.73779	-0.253878307	6.50E-05	1	0.999253354	40.02988815	1.993133449	12.26999756	-2.755945229	-0.485413484	25	-0.000152269	-0.253870621	-0.000320535	300.0029602	300.0031738	-11464.82422	-11442.65137	50.41660275	18.68675621	8.0752	0	0	0	4449	300.04235	-11453.73779																	17.785473
	26232364.91	300.0028534	-11511.00635	-0.258134415	6.65E-05	1	0.999253354	40.02988815	1.993222681	12.26999756	-2.802261315	-0.493602478	25	-0.000157609	-0.258126599	-0.000328696	300.002594	300.0031128	-11521.32715	-11500.68555	50.2946687	18.68503497	8.0606	0	0	0	4449	300.04095	-11511.00635																	16.310225
	26232366.89	300.0026093	-11550.57471	-0.260910271	6.01E-05	1	0.999253354	40.02988815	1.993107914	12.26999756	-2.832238374	-0.498891793	25	-0.000160113	-0.260902373	-0.000333037	300.0021362	300.0030823	-11560.76172	-11540.3877	50.28841567	18.68580524	8.0801	0	0	0	4449	300.04275	-11550.57471																	17.416636
	26232369.87	300.0025025	-11610.77295	-0.264929674	6.29E-05	1	0.999253354	40.02988815	1.993183171	12.26999756	-2.875969853	-0.50661645	25	-0.000164499	-0.264921654	-0.000340085	300.0024719	300.002533	-11621.44629	-11600.09961	50.3165543	18.68638311	8.0728	0	0	0	4449	300.04215	-11610.77295																	17.785473
	26232371.87	300.0027161	-11650.47559	-0.267539543	5.82E-05	1	0.999253354	40.02988815	1.993243851	12.26999756	-2.90438833	-0.511608239	25	-0.000164847	-0.267531443	-0.00034216	300.0018311	300.0036011	-11660.24902	-11640.70215	50.14772254	18.68592521	8.0752	0	0	0	4449	300.0436	-11650.47559																	17.416636
	26232374.93	300.0035248	-11711.97461	-0.271369847	6.01E-05	1	0.999253354	40.02988815	1.993228457	12.26999756	-2.945951923	-0.518906768	25	-0.000165161	-0.271361626	-0.000345013	300.0025024	300.0045471	-11722.70898	-11701.24023	50.37908458	18.68521575	8.08255	0	0	0	4449	300.0407	-11711.97461																	17.416636
	26232376.9	300.0037995	-11751.17871	-0.273880452	5.77E-05	1	0.999253354	40.02988815	1.993213981	12.26999756	-2.973216516	-0.523530333	25	-0.000150707	-0.273872163	-0.000332223	300.0036926	300.0039063	-11760.75781	-11741.59961	50.36188875	18.6855898	8.07035	0	0	0	4449	300.0399	-11751.17871																	17.416636
	26232380.13	300.0040131	-11815.52197	-0.277537042	5.60E-05	1	0.999253354	40.02988815	1.993221811	12.26999756	-3.012917516	-0.530555189	25	-0.00015578	-0.277528639	-0.000339716	300.0037842	300.0042419	-11827.93359	-11803.11035	50.4400516	18.6847685	8.07035	0	0	0	4449	300.0409	-11815.52197																	16.310225
	26232381.98	300.0045166	-11852.86621	-0.279943503	5.17E-05	1	0.999253354	40.02988815	1.993151689	12.26999756	-3.038941349	-0.535128556	25	-0.000156304	-0.279935024	-0.000341834	300.004364	300.0046692	-11862.84668	-11842.88574	50.34625618	18.68523677	8.085	0	0	0	4449	300.0405	-11852.86621																	17.416636
	26232384.85	300.0035706	-11910.70605	-0.283490055	5.54E-05	1	0.999253354	40.02988815	1.99319801	12.26999756	-3.077525427	-0.541829133	25	-0.000149913	-0.283481482	-0.000337792	300.0033569	300.0037842	-11921.36719	-11900.04492	50.46662697	18.68592232	8.0728	0	0	0	4449	300.04065	-11910.70605																	17.416636
	26232386.89	300.0022431	-11951.63721	-0.285776426	5.55E-05	1	0.999253354	40.02988815	1.993216208	12.26999756	-3.102336495	-0.546412236	25	-0.000170321	-0.285767783	-0.000359713	300.0014343	300.0030518	-11960.63281	-11942.6416	50.44317812	18.68423877	8.08255	0	0	0	4449	300.0405	-11951.63721																	16.310225
	26232389.86	300.0027008	-12011.27588	-0.289130279	5.04E-05	1	0.999253354	40.02988815	1.99323286	12.26999756	-3.138766629	-0.55285018	25	-0.000174246	-0.28912153	-0.000365859	300.0025024	300.0028992	-12020.68457	-12001.86719	50.25480564	18.68229537	8.08745	0	0	0	4449	300.04065	-12011.27588																	17.785473
	26232391.98	300.0034638	-12053.04541	-0.291332113	5.19E-05	1	0.999253354	40.02988815	1.993166649	12.26999756	-3.162604247	-0.556842813	25	-0.000157168	-0.291323303	-0.000350237	300.0032959	300.0036316	-12063.11035	-12042.98047	50.29623196	18.68395184	8.08255	0	0	0	4449	300.04325	-12053.04541																	17.785473
	26232394.93	300.0019531	-12112.53809	-0.294558148	5.46E-05	1	0.999253354	40.02988815	1.993178032	12.26999756	-3.197618252	-0.563150637	25	-0.000171673	-0.294549245	-0.00036688	300.00177	300.0021362	-12123.04102	-12102.03516	50.33375012	18.68556127	8.08255	0	0	0	4449	300.0395	-12112.53809																	17.785473
	26232396.84	300.0026703	-12151.56055	-0.296671358	5.32E-05	1	0.999253354	40.02988815	1.993127691	12.26999756	-3.220428635	-0.567474385	25	-0.000200292	-0.296662366	-0.000396895	300.0025635	300.0027771	-12162.16113	-12140.95996	50.34703781	18.68657705	8.0655	0	0	0	4449	300.0417	-12151.56055																	16.310225
	26232399.84	300.0033265	-12210.81055	-0.299769291	5.17E-05	1	0.999253354	40.02988815	1.993226506	12.26999756	-3.254254768	-0.573179177	25	-0.000179536	-0.299760215	-0.000378192	300.0023804	300.0042725	-12220.24414	-12201.37695	50.2891973	18.68465413	8.085	0	0	0	4449	300.0403	-12210.81055																	15.941451
	26232401.89	300.0028992	-12251.8623	-0.301778496	5.06E-05	1	0.999253354	40.02988815	1.993168313	12.26999756	-3.275969442	-0.577037644	25	-0.000183764	-0.301769361	-0.000383748	300.0021362	300.0036621	-12261.4541	-12242.27051	50.38690086	18.68411472	8.0655	0	0	0	4449	300.0434	-12251.8623																	17.047815
	26232404.83	300.0027924	-12310.68701	-0.304748589	4.56E-05	1	0.999253354	40.02988815	1.993215841	12.26999756	-3.308285409	-0.582737483	25	-0.000186254	-0.304739365	-0.000388206	300.0026245	300.0029602	-12320.53418	-12300.83984	50.26653007	18.68653937	8.07525	0	0	0	4449	300.04175	-12310.68701																	17.785473
	26232406.93	300.0027619	-12352.75977	-0.306673472	5.07E-05	1	0.999253354	40.02988815	1.993215604	12.26999756	-3.329201267	-0.586303562	25	-0.000176874	-0.306664197	-0.000380103	300.0024414	300.0030823	-12364.9043	-12340.61523	50.35954387	18.68497897	8.07525	0	0	0	4449	300.03795	-12352.75977																	17.785473
	26232409.85	300.0028077	-12410.94043	-0.309511104	4.11E-05	1	0.999253354	40.02988815	1.993224839	12.26999756	-3.360010618	-0.591790554	25	-0.000183981	-0.30950174	-0.000389085	300.0023804	300.0032349	-12420.24023	-12401.64063	50.24620773	18.68472641	8.085	0	0	0	4449	300.04165	-12410.94043																	17.785473
	26232411.84	300.0029755	-12451.25	-0.311349672	4.76E-05	1	0.999253354	40.02988815	1.993189222	12.26999756	-3.379899656	-0.595367289	25	-0.000191661	-0.311340246	-0.000397984	300.0026855	300.0032654	-12460.74414	-12441.75586	50.32593384	18.68613799	8.08255	0	0	0	4449	300.0396	-12451.25																	17.416636
	26232414.86	300.0029144	-12511.48486	-0.314058703	4.74E-05	1	0.999253354	40.02988815	1.993235043	12.26999756	-3.409385565	-0.600544526	25	-0.000191842	-0.314049197	-0.000399956	300.0025024	300.0033264	-12521.01563	-12501.9541	50.36579689	18.68414972	8.07765	0	0	0	4449	300.0416	-12511.48486																	17.785473
	26232416.85	300.0017242	-12552.35498	-0.31581924	3.67E-05	1	0.999253354	40.02988815	1.993271293	12.26999756	-3.428551829	-0.603953187	25	-0.000195842	-0.315809691	-0.000405113	300.0016479	300.0018005	-12563.02832	-12541.68164	50.37673969	18.6826742	8.07525	0	0	0	4449	300.0513	-12552.35498																	15.941451
	26232419.89	300.0013428	-12612.77148	-0.318415083	4.13E-05	1	0.999253354	40.02988815	1.993220295	12.26999756	-3.456650025	-0.608891455	25	-0.000196439	-0.31840546	-0.000407429	300.000946	300.0017395	-12624.27148	-12601.27148	50.2344833	18.68484292	8.0899	0	0	0	4449	300.04945	-12612.77148																	17.785473
	26232421.92	300.0017853	-12653.02148	-0.320119097	4.17E-05	1	0.999253354	40.02988815	1.993232894	12.26999756	-3.475178921	-0.612099266	25	-0.00019248	-0.320109421	-0.0004046	300.0013428	300.0022278	-12662.41797	-12643.625	50.36110712	18.68414891	8.07765	0	0	0	4449	300.0465	-12653.02148																	16.310225
	26232424.88	300.0018158	-12712.22266	-0.322588701	4.19E-05	1	0.999253354	40.02988815	1.9932745	12.26999756	-3.502047385	-0.616896635	25	-0.000199764	-0.322578947	-0.00041352	300.0018005	300.0018311	-12720.8418	-12703.60352	50.46037394	18.68456198	8.08255	0	0	0	4449	300.0448	-12712.22266																	15.941451
	26232426.86	300.0021973	-12752.0835	-0.324226668	4.20E-05	1	0.999253354	40.02988815	1.993237683	12.26999756	-3.519781715	-0.619935273	25	-0.000193155	-0.324216865	-0.000407997	300.0021057	300.0022888	-12761.61426	-12742.55273	50.12427368	18.68589294	8.09235	0	0	0	4449	300.04185	-12752.0835																	15.941451
	26232429.81	300.0021363	-12810.98047	-0.326580778	4.40E-05	1	0.999253354	40.02988815	1.993291933	12.26999756	-3.545462033	-0.624269326	25	-0.000177672	-0.326570916	-0.000394075	300.0020142	300.0022583	-12820.83887	-12801.12207	50.28294427	18.68529501	8.0703	0	0	0	4449	300.0391	-12810.98047																	17.785473
	26232431.86	300.0023041	-12852.1543	-0.328129245	3.72E-05	1	0.999253354	40.02988815	1.993237122	12.26999756	-3.562149634	-0.627381159	25	-0.000194023	-0.328119325	-0.000411449	300.0017395	300.0028687	-12862.26855	-12842.04004	50.33765827	18.683813	8.08745	0	0	0	4449	300.0392	-12852.1543																	17.047815
	26232434.89	300.0028229	-12912.98438	-0.330427037	2.98E-05	1	0.999253354	40.02988815	1.993167411	12.26999756	-3.586951854	-0.631882687	25	-0.000207287	-0.330417034	-0.000426236	300.0021057	300.00354	-12924.09473	-12901.87402	50.09847994	18.68512914	8.08255	0	0	0	4449	300.0366	-12912.98438																	15.941451
	26232437.04	300.0026551	-12955.76318	-0.331903155	4.04E-05	1	0.999253354	40.02988815	1.993194661	12.26999756	-3.603011412	-0.634779131	25	-0.000214235	-0.331893105	-0.000434159	300.0020447	300.0032654	-12965.57324	-12945.95313	50.36267038	18.6863329	8.08745	0	0	0	4449	300.03705	-12955.76318																	17.416636
	26232440.09	300.0014954	-13016.94482	-0.334090759	3.38E-05	1	0.999253354	40.02988815	1.993226384	12.26999756	-3.626848676	-0.638777482	25	-0.000197662	-0.334080667	-0.000419036	300.0010376	300.0019531	-13025.67285	-13008.2168	50.44395975	18.68608779	8.07765	0	0	0	4449	300.03425	-13016.94482																	18.154324
	26232442.11	300.0010834	-13057.42627	-0.335518251	3.80E-05	1	0.999253354	40.02988815	1.993245918	12.26999756	-3.642362565	-0.641609102	25	-0.000207375	-0.335508114	-0.000429693	300.0010376	300.0011292	-13067.85645	-13046.99609	50.16101022	18.68489227	8.0899	0	0	0	4449	300.0351	-13057.42627																	16.310225
	26232444.94	300.0008087	-13114.01367	-0.337611813	3.06E-05	1	0.999253354	40.02988815	1.993171875	12.26999756	-3.66493173	-0.645752132	25	-0.000223634	-0.337601606	-0.000447333	300.0001526	300.0014648	-13123.11914	-13104.9082	50.34156641	18.68671722	8.0801	0	0	0	4449	300.03835	-13114.01367																	17.416636
	26232446.83	300.000885	-13152.26953	-0.338978854	4.36E-05	1	0.999253354	40.02988815	1.99316849	12.26999756	-3.679774452	-0.648315528	25	-0.000219908	-0.338968608	-0.000444511	300.0006714	300.0010986	-13162.72363	-13141.81543	50.37908458	18.68639743	8.085	0	0	0	4449	300.039	-13152.26953																	15.941451
	26232449.82	300.0002747	-13211.28906	-0.34098785	3.45E-05	1	0.999253354	40.02988815	1.993203045	12.26999756	-3.701634938	-0.652222306	25	-0.000226155	-0.340977547	-0.000452088	299.9996948	300.0008545	-13221.34277	-13201.23535	50.33375012	18.68630746	8.08745	0	0	0	4449	300.037	-13211.28906																	16.310225
	26232451.87	299.9995728	-13252.76611	-0.342316615	3.29E-05	1	0.999253354	40.02988815	1.993136371	12.26999756	-3.715934145	-0.654781835	25	-0.000230616	-0.342306276	-0.000457426	299.999115	300.0000305	-13263.11133	-13242.4209	50.35876224	18.68787094	8.0899	0	0	0	4449	300.0387	-13252.76611																	17.416636
	26232454.82	299.9999237	-13311.66406	-0.344216728	3.29E-05	1	0.999253354	40.02988815	1.993151534	12.26999756	-3.736600457	-0.658347021	25	-0.000225073	-0.344206333	-0.000453139	299.9995117	300.0003357	-13321.31543	-13302.0127	50.57058357	18.68521295	8.08255	0	0	0	4449	300.04065	-13311.66406																	17.416636
	26232456.83	300	-13352.3877	-0.345497796	3.52E-05	1	0.999253354	40.02988815	1.993166264	12.26999756	-3.750582335	-0.66052287	25	-0.000200216	-0.345487379	-0.00042913	299.9999084	300.0000916	-13362.30762	-13342.46777	50.44161486	18.68626171	8.0899	0	0	0	4449	300.03995	-13352.3877																	17.416636
	26232459.79	299.9998627	-13411.85645	-0.347324189	3.84E-05	1	0.999253354	40.02988815	1.99323281	12.26999756	-3.770487345	-0.664273437	25	-0.000223172	-0.347313705	-0.000453292	299.9991455	300.0005798	-13422.33496	-13401.37793	50.55260611	18.68459104	8.0899	0	0	0	4449	300.0407	-13411.85645																	18.154324
	26232461.83	299.999527	-13452.06934	-0.348531757	2.78E-05	1	0.999253354	40.02988815	1.993295621	12.26999756	-3.783691104	-0.666712385	25	-0.000234024	-0.348521233	-0.000464941	299.9985352	300.0005188	-13461.1377	-13443.00098	50.36736015	18.68512713	8.09235	0	0	0	4449	300.04195	-13452.06934																	17.416636
	26232464.78	299.9993592	-13511.24658	-0.350307987	3.97E-05	1	0.999253354	40.02988815	1.993333662	12.26999756	-3.803086026	-0.669878885	25	-0.000212793	-0.350297426	-0.000444885	299.999115	299.9996033	-13521.06934	-13501.42383	50.4345802	18.68353655	8.0948	0	0	0	4449	300.0419	-13511.24658																	17.416636
	26232466.9	299.999466	-13553.80566	-0.351468213	2.78E-05	1	0.999253354	40.02988815	1.993227487	12.26999756	-3.815462087	-0.672210714	25	-0.000227073	-0.351457607	-0.00045993	299.9989624	299.9999695	-13564.85547	-13542.75586	50.57214682	18.68528306	8.09725	0	0	0	4449	300.0438	-13553.80566																	17.416636
	26232469.97	299.9998627	-13615.54785	-0.353168052	4.25E-05	1	0.999253354	40.02988815	1.99320978	12.26999756	-3.833867683	-0.675541165	25	-0.000236012	-0.353157386	-0.000469993	299.9994202	300.0003052	-13626.19629	-13604.89941	50.44630463	18.68386355	8.0948	0	0	0	4449	300.0432	-13615.54785																	17.416636
	26232471.79	299.9992981	-13652.12598	-0.354284291	3.22E-05	1	0.999253354	40.02988815	1.993224111	12.26999756	-3.846060452	-0.677402826	25	-0.000211144	-0.354273614	-0.00044586	299.9988403	299.9997559	-13662.17969	-13642.07227	50.36579689	18.68415109	8.08255	0	0	0	4449	300.0462	-13652.12598																	17.416636
	26232474.78	299.9980011	-13711.49756	-0.355936654	3.59E-05	1	0.999253354	40.02988815	1.993187875	12.26999756	-3.863926465	-0.6805785	25	-0.000214713	-0.35592594	-0.000450526	299.9968872	299.999115	-13721.76953	-13701.22559	50.34078478	18.68359537	8.085	0	0	0	4449	300.04155	-13711.49756																	16.310225
	26232476.84	299.9976349	-13753.03516	-0.35701119	4.15E-05	1	0.999253354	40.02988815	1.993217575	12.26999756	-3.875653193	-0.68260414	25	-0.000211796	-0.357000449	-0.000448325	299.9973755	299.9978943	-13763.51367	-13742.55664	50.4400516	18.68567062	8.0899	0	0	0	4449	300.0357	-13753.03516																	17.416636
	26232479.84	299.9984742	-13812.86865	-0.358602029	3.66E-05	1	0.999253354	40.02988815	1.993230101	12.26999756	-3.892919399	-0.685803273	25	-0.000226863	-0.358591222	-0.000464447	299.9973755	299.9995728	-13824.05273	-13801.68457	50.27903613	18.68574056	8.0948	0	0	0	4449	300.0306	-13812.86865																	16.310225
	26232481.83	299.9980316	-13853.44678	-0.359617295	2.99E-05	1	0.999253354	40.02988815	1.993241423	12.26999756	-3.903944925	-0.687846862	25	-0.000236557	-0.359606456	-0.000474809	299.9976501	299.9984131	-13863.14746	-13843.74609	50.18445908	18.68458508	8.09725	0	0	0	4449	300.03355	-13853.44678																	15.941451
	26232484.79	299.9982758	-13912.05322	-0.361130447	2.82E-05	1	0.999253354	40.02988815	1.993262257	12.26999756	-3.920426715	-0.690655786	25	-0.000229071	-0.361119567	-0.000468315	299.9981995	299.9983521	-13922.08203	-13902.02441	50.29935847	18.6844947	8.0948	0	0	0	4449	300.0426	-13912.05322																	17.785473
	26232486.81	299.9984894	-13952.54541	-0.362155571	3.05E-05	1	0.999253354	40.02988815	1.993191563	12.26999756	-3.931420576	-0.69260305	25	-0.000230659	-0.362144657	-0.000470582	299.9981689	299.9988098	-13962.17285	-13942.91797	50.44786789	18.68541707	8.08745	0	0	0	4449	300.04075	-13952.54541																	17.416636
	26232489.81	299.9974671	-14012.5127	-0.363616389	3.82E-05	1	0.999253354	40.02988815	1.993230949	12.26999756	-3.947344785	-0.695457924	25	-0.000236017	-0.36360544	-0.000476901	299.997345	299.9975891	-14023.27051	-14001.75488	50.47366163	18.68549176	8.1021	0	0	0	4449	300.0444	-14012.5127																	17.785473
	26232491.79	299.9978333	-14052.43408	-0.364585391	2.17E-05	1	0.999253354	40.02988815	1.99322455	12.26999756	-3.957862348	-0.697249566	25	-0.000231163	-0.364574412	-0.000472688	299.9975891	299.9980774	-14063.07129	-14041.79688	50.30170336	18.6867875	8.0801	0	0	0	4449	300.0439	-14052.43408																	17.416636
	26232494.77	299.9975891	-14112.14648	-0.365998576	9.84E-06	1	0.999253354	40.02988815	1.993156903	12.26999756	-3.973045768	-0.700095795	25	-0.000247381	-0.365987548	-0.000489833	299.9975891	299.9975891	-14121.4707	-14102.82227	50.31186453	18.68642869	8.1021	0	0	0	4449	300.04965	-14112.14648																	17.047815
	26232496.78	299.9975586	-14152.43213	-0.366917967	4.14E-05	1	0.999253354	40.02988815	1.993236255	12.26999756	-3.983209979	-0.701695571	25	-0.000230914	-0.366906923	-0.000473975	299.9975281	299.9975891	-14162.04785	-14142.81641	50.14225114	18.68480896	8.09965	0	0	0	4449	300.0484	-14152.43213																	17.785473
	26232499.8	299.9979401	-14212.72852	-0.368285215	4.26E-05	1	0.999253354	40.02988815	1.993187592	12.26999756	-3.997955534	-0.704316166	25	-0.000233832	-0.368274125	-0.000477794	299.9978638	299.9980164	-14222.46582	-14202.99121	50.30482987	18.68533629	8.09725	0	0	0	4449	300.0517	-14212.72852																	16.310225
	26232501.78	299.9976349	-14252.51514	-0.369178858	3.41E-05	1	0.999253354	40.02988815	1.993184817	12.26999756	-4.007642904	-0.706071954	25	-0.000238793	-0.369167742	-0.000483346	299.9972839	299.9979858	-14262.3623	-14242.66797	50.31577267	18.68518601	8.1021	0	0	0	4449	300.04925	-14252.51514																	17.416636
	26232504.79	299.9973145	-14312.66455	-0.370494043	1.93E-05	1	0.999253354	40.02988815	1.993178107	12.26999756	-4.02192783	-0.708466871	25	-0.000228758	-0.370482898	-0.000474184	299.9972229	299.997406	-14323.14355	-14302.18555	50.36970504	18.68469054	8.1021	0	0	0	4449	300.04535	-14312.66455																	17.785473
	26232506.77	299.9975739	-14352.1001	-0.371345922	2.98E-05	1	0.999253354	40.02988815	1.993182836	12.26999756	-4.031174619	-0.71015418	25	-0.000234513	-0.371334746	-0.000480499	299.9975281	299.9976196	-14361.87402	-14342.32617	50.44317812	18.68776644	8.0997	0	0	0	4449	300.04835	-14352.1001																	17.047815
	26232509.88	299.9973603	-14415.04541	-0.372662148	1.94E-05	1	0.999253354	40.02988815	1.993181123	12.26999756	-4.04546486	-0.712641426	25	-0.000232649	-0.372650936	-0.000479504	299.9969788	299.9977417	-14423.7002	-14406.39063	50.36579689	18.68555654	8.0997	0	0	0	4449	300.048	-14415.04541																	17.785473
	26232511.76	299.9968872	-14452.69385	-0.373483209	3.40E-05	1	0.999253354	40.02988815	1.993122011	12.26999756	-4.054249452	-0.714270074	25	-0.000240416	-0.373471973	-0.000487813	299.9962463	299.9975281	-14462.06641	-14443.32129	50.32046244	18.68542039	8.09475	0	0	0	4449	300.0481	-14452.69385																	17.416636
	26232514.77	299.9975739	-14512.44189	-0.374704334	2.09E-05	1	0.999253354	40.02988815	1.993240132	12.26999756	-4.067737443	-0.716632056	25	-0.000239924	-0.374693054	-0.000488129	299.9974976	299.9976501	-14522.70215	-14502.18164	50.59637731	18.68464647	8.08255	0	0	0	4449	300.04605	-14512.44189																	15.941451
	26232516.82	299.9985047	-14553.74854	-0.375526456	2.35E-05	1	0.999253354	40.02988815	1.993281251	12.26999756	-4.076761127	-0.718111985	25	-0.000230646	-0.375515148	-0.00047939	299.99823	299.9987793	-14563.69238	-14543.80469	50.37673969	18.68446198	8.1021	0	0	0	4449	300.05045	-14553.74854																	16.310225
	26232520.06	299.9984131	-14618.65186	-0.376704064	2.56E-05	1	0.999253354	40.02988815	1.993330402	12.26999756	-4.08966751	-0.720233372	25	-0.000217784	-0.37669273	-0.00046731	299.9983215	299.9985046	-14626.71191	-14610.5918	50.29701358	18.68241438	8.09475	0	0	0	4449	300.04575	-14618.65186																	17.047815
	26232521.85	299.998703	-14654.33008	-0.377488424	2.64E-05	1	0.999253354	40.02988815	1.99335315	12.26999756	-4.098186357	-0.721975121	25	-0.000239814	-0.377477049	-0.000489857	299.9984131	299.9989929	-14665.92773	-14642.73242	50.29701358	18.68240126	8.09475	0	0	0	4449	300.0461	-14654.33008																	17.416636
	26232524.73	299.9987641	-14712.29248	-0.378676205	3.58E-05	1	0.999253354	40.02988815	1.993273233	12.26999756	-4.110926695	-0.724204655	25	-0.000239237	-0.378664795	-0.000490065	299.9980164	299.9995117	-14721.89551	-14702.68945	50.58621614	18.68253959	8.0997	0	0	0	4449	300.04435	-14712.29248																	17.416636
	26232526.76	299.9987183	-14753.06396	-0.379394312	2.86E-05	1	0.999253354	40.02988815	1.993403722	12.26999756	-4.118976882	-0.725640044	25	-0.000241232	-0.37938288	-0.000492533	299.9986267	299.9988098	-14762.88574	-14743.24219	50.40097018	18.6820255	8.0997	0	0	0	4449	300.04575	-14753.06396																	17.785473
	26232529.75	299.9990845	-14812.67871	-0.380541413	2.57E-05	1	0.999253354	40.02988815	1.993297638	12.26999756	-4.131215358	-0.727827927	25	-0.000244808	-0.380529941	-0.000496866	299.9989319	299.9992371	-14822.5498	-14802.80762	50.38924575	18.68351233	8.085	0	0	0	4449	300.0457	-14812.67871																	17.416636
	26232531.91	299.9986725	-14855.67627	-0.38127541	3.03E-05	1	0.999253354	40.02988815	1.993332682	12.26999756	-4.139268065	-0.729159536	25	-0.0002375	-0.381263925	-0.000490043	299.9984131	299.9989319	-14866.43457	-14844.91797	50.17507953	18.68316447	8.10695	0	0	0	4449	300.04455	-14855.67627																	17.416636
	26232534.74	299.9998322	-14912.4707	-0.38235524	2.65E-05	1	0.999253354	40.02988815	1.993388068	12.26999756	-4.151100828	-0.731245134	25	-0.000238282	-0.38234371	-0.000491536	299.9996033	300.000061	-14922.64551	-14902.2959	50.42285578	18.68309094	8.10455	0	0	0	4449	300.04595	-14912.4707																	17.416636
	26232536.74	300.0000153	-14952.73193	-0.383075555	2.71E-05	1	0.999253354	40.02988815	1.993353815	12.26999756	-4.158880546	-0.732452738	25	-0.000224184	-0.38306401	-0.000477914	299.9996033	300.0004272	-14961.98242	-14943.48145	50.43536183	18.68281077	8.085	0	0	0	4449	300.04625	-14952.73193																	17.416636
	26232539.75	300	-15012.9917	-0.384115908	4.01E-05	1	0.999253354	40.02988815	1.993360997	12.26999756	-4.17017051	-0.734552904	25	-0.000234787	-0.384104326	-0.0004892	299.9999695	300.0000305	-15023.20313	-15002.78027	50.3056115	18.68118562	8.09235	0	0	0	4449	300.04935	-15012.9917																	17.416636
	26232541.89	300.0006562	-15056.21875	-0.384812368	3.29E-05	1	0.999253354	40.02988815	1.993406531	12.26999756	-4.177788407	-0.736095852	25	-0.000253179	-0.384800746	-0.000508052	300.0004578	300.0008545	-15066.84375	-15045.59375	50.31733593	18.67988952	8.1094	0	0	0	4449	300.04745	-15056.21875																	17.416636
	26232545	300.0007477	-15117.87598	-0.38582489	3.43E-05	1	0.999253354	40.02988815	1.99339572	12.26999756	-4.188780806	-0.737906657	25	-0.00024259	-0.385813244	-0.000498135	300.0004578	300.0010376	-15129.22949	-15106.52246	50.33140524	18.68133465	8.10695	0	0	0	4449	300.0444	-15117.87598																	17.047815
	26232546.79	300.001297	-15154.19873	-0.38650767	2.78E-05	1	0.999253354	40.02988815	1.993399824	12.26999756	-4.196224434	-0.739084456	25	-0.000231096	-0.386496005	-0.000487091	300.0004578	300.0021362	-15165.43066	-15142.9668	50.16179185	18.68180115	8.1045	0	0	0	4449	300.04415	-15154.19873																	17.416636
	26232549.73	300.0016632	-15212.63428	-0.387523123	1.85E-05	1	0.999253354	40.02988815	1.993250148	12.26999756	-4.206974227	-0.740820572	25	-0.000217653	-0.387511432	-0.000474321	300.0012512	300.0020752	-15223.02832	-15202.24023	50.33922152	18.68531597	8.0899	0	0	0	4449	300.04145	-15212.63428																	17.785473
	26232551.78	300.0009613	-15253.79541	-0.38818174	1.67E-05	1	0.999253354	40.02988815	1.993362717	12.26999756	-4.214318322	-0.742308279	25	-0.0002354	-0.388170027	-0.0004925	300.0008545	300.0010681	-15264.72363	-15242.86719	50.47678814	18.68347117	8.10455	0	0	0	4449	300.04365	-15253.79541																	17.416636
	26232554.86	300.0016327	-15315.61133	-0.389127796	2.80E-05	1	0.999253354	40.02988815	1.993287621	12.26999756	-4.224403411	-0.744283518	25	-0.000253738	-0.389116034	-0.000511466	300.0005493	300.0027161	-15326.84375	-15304.37891	50.38142946	18.68358076	8.0972	0	0	0	4449	300.03875	-15315.61133																	17.416636
	26232556.86	300.0018464	-15356.10352	-0.389786553	1.54E-05	1	0.999253354	40.02988815	1.99335645	12.26999756	-4.231686511	-0.745612715	25	-0.000258283	-0.389774766	-0.000516442	300.0009766	300.0027161	-15368.2959	-15343.91113	50.49163909	18.6834091	8.0972	0	0	0	4449	300.0416	-15356.10352																	15.941451
	26232560.01	300.0009461	-15419.01221	-0.390731238	1.99E-05	1	0.999253354	40.02988815	1.993323798	12.26999756	-4.241884552	-0.747360634	25	-0.000254535	-0.390719436	-0.000513321	300.0005188	300.0013733	-15429.41797	-15408.60645	50.34547455	18.68299762	8.11185	0	0	0	4449	300.03775	-15419.01221																	16.310225
	26232562.22	300.0012207	-15462.88525	-0.391354176	2.69E-05	1	0.999253354	40.02988815	1.993287696	12.26999756	-4.248582402	-0.748490548	25	-0.000250462	-0.391342355	-0.000509658	300.0010681	300.0013733	-15473.8623	-15451.9082	50.40097018	18.68282766	8.1045	0	0	0	4449	300.03735	-15462.88525																	16.310225
	26232564.32	300.001175	-15505.14014	-0.391967909	3.27E-05	1	0.999253354	40.02988815	1.993250918	12.26999756	-4.255167732	-0.749665433	25	-0.000252173	-0.39195607	-0.000511773	300.0009766	300.0013733	-15517.16211	-15493.11816	50.37673969	18.68430107	8.10695	0	0	0	4449	300.03845	-15505.14014																	17.785473
	26232567.71	300.0009613	-15572.92383	-0.393181731	3.40E-05	1	0.999253354	40.02988815	1.993373258	12.26999756	-4.268610847	-0.751940219	25	-0.000244597	-0.393169864	-0.000504997	300.0002441	300.0016785	-15582.75879	-15563.08887	50.36423364	18.68424947	8.09965	0	0	0	4449	300.03955	-15572.92383																	17.416636
	26232569.78	300.000824	-15614.24365	-0.393755838	2.21E-05	1	0.999253354	40.02988815	1.99321785	12.26999756	-4.274478432	-0.753251289	25	-0.000269749	-0.393743939	-0.000530523	300.0006714	300.0009766	-15624.01758	-15604.46973	50.55964077	18.68512714	8.11185	0	0	0	4449	300.0421	-15614.24365																	15.941451
	26232571.78	300.0018158	-15654.25	-0.394348667	3.05E-05	1	0.999253354	40.02988815	1.993290434	12.26999756	-4.281084273	-0.754288197	25	-0.000258796	-0.394336746	-0.00051996	300.0015564	300.0020752	-15663.2334	-15645.2666	50.31968081	18.68410866	8.09965	0	0	0	4449	300.043	-15654.25																	17.785473
	26232574.94	300.0009919	-15717.79102	-0.395255886	2.53E-05	1	0.999253354	40.02988815	1.99323578	12.26999756	-4.290840564	-0.755891983	25	-0.000249104	-0.395243955	-0.000510866	300.0004578	300.0015259	-15727.00488	-15708.57715	50.38533761	18.68577398	8.11185	0	0	0	4449	300.0436	-15717.79102																	17.416636
	26232576.85	300.0010376	-15756.0957	-0.395795831	2.09E-05	1	0.999253354	40.02988815	1.993227522	12.26999756	-4.296666628	-0.757026981	25	-0.00025915	-0.395783876	-0.000521271	300.0009766	300.0010986	-15767.63184	-15744.55957	50.19931002	18.68613099	8.09965	0	0	0	4449	300.03975	-15756.0957																	17.416636
	26232580.03	299.9999695	-15819.7583	-0.396660506	2.89E-05	1	0.999253354	40.02988815	1.993215772	12.26999756	-4.306026938	-0.758689845	25	-0.000260944	-0.396648538	-0.000523632	299.9996033	300.0003357	-15831.2334	-15808.2832	50.26809333	18.68422311	8.1094	0	0	0	4449	300.0429	-15819.7583																	16.310225
	26232581.97	300.0002442	-15858.51318	-0.39721116	2.53E-05	1	0.999253354	40.02988815	1.993169299	12.26999756	-4.311939791	-0.759548965	25	-0.000244986	-0.397199182	-0.000508037	299.9996948	300.0007935	-15868.2627	-15848.76367	50.13912462	18.68515057	8.11185	0	0	0	4449	300.04245	-15858.51318																	17.785473
	26232584.88	300.0004273	-15916.88672	-0.3980589	3.48E-05	1	0.999253354	40.02988815	1.993185451	12.26999756	-4.321151593	-0.761314173	25	-0.000258248	-0.398046887	-0.000521857	299.9998169	300.0010376	-15928.38672	-15905.38672	50.40800483	18.68612762	8.0948	0	0	0	4449	300.0422	-15916.88672																	17.416636
	26232586.99	299.9998627	-15959.04541	-0.3985993	3.00E-05	1	0.999253354	40.02988815	1.993236602	12.26999756	-4.327130076	-0.762331682	25	-0.000255401	-0.398587279	-0.000519367	299.9995117	300.0002136	-15967.67676	-15950.41406	50.39080901	18.68461386	8.1021	0	0	0	4449	300.0413	-15959.04541																	16.310225
	26232589.86	300.0007935	-16016.58203	-0.399428177	3.47E-05	1	0.999253354	40.02988815	1.993224431	12.26999756	-4.336097909	-0.763940607	25	-0.000258528	-0.399416119	-0.00052304	300.0003357	300.0012512	-16025.34668	-16007.81738	50.34000315	18.68526935	8.1094	0	0	0	4449	300.0415	-16016.58203																	17.047815
	26232591.97	300.0005035	-16059.18896	-0.399946751	1.63E-05	1	0.999253354	40.02988815	1.993232345	12.26999756	-4.341732486	-0.765000415	25	-0.000264862	-0.399934677	-0.000529714	299.9999084	300.0010986	-16070.25098	-16048.12695	50.44395975	18.68288276	8.1021	0	0	0	4449	300.04275	-16059.18896																	17.047815
	26232595.08	299.9994965	-16121.67334	-0.40075181	3.97E-05	1	0.999253354	40.02988815	1.993213147	12.26999756	-4.350416945	-0.766620031	25	-0.000273386	-0.400739718	-0.000538771	299.999176	299.9998169	-16133.00293	-16110.34375	50.38299272	18.68406414	8.11185	0	0	0	4449	300.03995	-16121.67334																	17.785473
	26232596.96	299.9996948	-16158.75	-0.401284271	2.47E-05	1	0.999253354	40.02988815	1.993169065	12.26999756	-4.356171701	-0.767243463	25	-0.000238852	-0.401272185	-0.000504584	299.9996643	299.9997253	-16168.40234	-16149.09766	50.39784366	18.68497017	8.11185	0	0	0	4449	300.04375	-16158.75																	17.785473
	26232599.78	299.9997712	-16215.30127	-0.402095268	3.69E-05	1	0.999253354	40.02988815	1.993189933	12.26999756	-4.36497577	-0.769048823	25	-0.000262084	-0.402083141	-0.000528361	299.9995728	299.9999695	-16225.39063	-16205.21191	50.37048666	18.68498977	8.0948	0	0	0	4449	300.0329	-16215.30127																	15.941451
	26232601.71	300.0000916	-16253.90967	-0.402580716	2.80E-05	1	0.999253354	40.02988815	1.993164379	12.26999756	-4.370206856	-0.769883678	25	-0.000254651	-0.402568576	-0.000521245	299.9995728	300.0006104	-16263.78125	-16244.03809	50.34234804	18.68365195	8.0948	0	0	0	4449	300.0359	-16253.90967																	17.416636
	26232604.85	300.0007172	-16316.72168	-0.403332701	1.77E-05	1	0.999253354	40.02988815	1.993184645	12.26999756	-4.378356873	-0.771645675	25	-0.000284279	-0.403320511	-0.000551365	300.0002747	300.0011597	-16325.92383	-16307.51953	50.44943115	18.684797	8.10455	0	0	0	4449	300.0373	-16316.72168																	17.785473
	26232606.81	300.0005646	-16355.66992	-0.403836052	3.72E-05	1	0.999253354	40.02988815	1.993228012	12.26999756	-4.383950726	-0.77240418	25	-0.000264326	-0.403823862	-0.000531741	299.9999084	300.0012207	-16365.28613	-16346.05371	50.37048666	18.68351993	8.1094	0	0	0	4449	300.0398	-16355.66992																	16.310225
	26232609.99	300.0004273	-16420.17188	-0.404598326	3.31E-05	1	0.999253354	40.02988815	1.99324435	12.26999756	-4.392278122	-0.773766037	25	-0.000255422	-0.404586123	-0.000523334	300.0001221	300.0007324	-16430.03125	-16410.3125	50.4126946	18.68424554	8.11675	0	0	0	4449	300.0449	-16420.17188																	17.416636
	26232611.89	300.0003662	-16457.65039	-0.405065059	2.68E-05	1	0.999253354	40.02988815	1.993229708	12.26999756	-4.397295697	-0.774758143	25	-0.000265385	-0.405052836	-0.000533603	300.0003357	300.0003967	-16467.66797	-16447.63281	50.28294427	18.68302233	8.11185	0	0	0	4449	300.04535	-16457.65039																	17.416636
	26232614.84	299.9992523	-16517.00879	-0.405808665	2.58E-05	1	0.999253354	40.02988815	1.993203048	12.26999756	-4.405328767	-0.77607519	25	-0.000257095	-0.405796439	-0.0005258	299.9989929	299.9995117	-16527.91406	-16506.10352	50.52368585	18.68396517	8.10945	0	0	0	4449	300.0476	-16517.00879																	17.047815
	26232616.77	300.0001374	-16555.49609	-0.406290382	4.49E-05	1	0.999253354	40.02988815	1.993238627	12.26999756	-4.410663657	-0.776835866	25	-0.000241395	-0.406278142	-0.000510418	299.9992676	300.0010071	-16566.93555	-16544.05664	50.2180691	18.68266796	8.11675	0	0	0	4449	300.04665	-16555.49609																	17.785473
	26232619.7	300.0012818	-16614.40625	-0.407011715	1.90E-05	1	0.999253354	40.02988815	1.993125851	12.26999756	-4.418181042	-0.77859829	25	-0.000280999	-0.406999414	-0.000550495	300.0006714	300.0018921	-16625.06836	-16603.74414	50.61044662	18.68551148	8.1143	0	0	0	4449	300.0475	-16614.40625																	17.416636
	26232621.79	299.9996643	-16656.25977	-0.407470026	1.68E-05	1	0.999253354	40.02988815	1.993260719	12.26999756	-4.423475908	-0.779331774	25	-0.000263481	-0.407457743	-0.000533282	299.9994202	299.9999084	-16667.0293	-16645.49023	50.47991466	18.68142232	8.1241	0	0	0	4449	300.04455	-16656.25977																	17.047815
	26232624.94	300.0001526	-16719.64355	-0.408168667	2.81E-05	1	0.999253354	40.02988815	1.993303829	12.26999756	-4.431184576	-0.780496863	25	-0.000246691	-0.408156368	-0.000516951	300.0001526	300.0001526	-16729.17383	-16710.11328	50.31889918	18.68181358	8.12165	0	0	0	4449	300.04515	-16719.64355																	17.416636
	26232626.85	300.0001831	-16757.81348	-0.408644205	1.78E-05	1	0.999253354	40.02988815	1.993297119	12.26999756	-4.436321347	-0.781469439	25	-0.000253038	-0.408631888	-0.000523611	299.9996338	300.0007324	-16767.5625	-16748.06445	50.41738438	18.68219529	8.10945	0	0	0	4449	300.04525	-16757.81348																	17.047815
	26232629.72	300.0009308	-16815.08301	-0.40934088	2.51E-05	1	0.999253354	40.02988815	1.993334899	12.26999756	-4.443963048	-0.782826212	25	-0.000254426	-0.409328532	-0.000525457	300.000824	300.0010376	-16825.86523	-16804.30078	50.44864952	18.68274323	8.1192	0	0	0	4449	300.0461	-16815.08301																	17.416636
	26232631.75	300.000763	-16855.79395	-0.409794219	2.83E-05	1	0.999253354	40.02988815	1.993287312	12.26999756	-4.448800977	-0.783574863	25	-0.000245455	-0.409781866	-0.000516785	300.0003357	300.0011902	-16864.54688	-16847.04102	50.41660275	18.68240998	8.1143	0	0	0	4449	300.0443	-16855.79395																	17.047815
	26232634.04	300.0009461	-16901.63574	-0.410248707	2.25E-05	1	0.999253354	40.02988815	1.993303274	12.26999756	-4.453739485	-0.784617975	25	-0.000261208	-0.410236327	-0.000532839	300.0009155	300.0009766	-16913.02539	-16890.24609	50.32437058	18.68288965	8.1241	0	0	0	4449	300.04225	-16901.63574																	17.785473
	26232637.12	300.0018311	-16963.45117	-0.410907673	3.47E-05	1	0.999253354	40.02988815	1.993266511	12.26999756	-4.460825914	-0.78580065	25	-0.000255758	-0.410895267	-0.000527822	300.0012512	300.0024109	-16975.55859	-16951.34375	50.41738438	18.68208585	8.1119	0	0	0	4449	300.04305	-16963.45117																	17.785473
	26232639.18	300.0022126	-17004.30859	-0.41135905	2.52E-05	1	0.999253354	40.02988815	1.993203124	12.26999756	-4.465553259	-0.786852129	25	-0.000275582	-0.411346612	-0.000547943	300.0018311	300.002594	-17014.72656	-16993.89063	50.44943115	18.68171444	8.11675	0	0	0	4449	300.041	-17004.30859																	17.785473
	26232642.37	300.0024109	-17068.63965	-0.41224725	3.30E-05	1	0.999253354	40.02988815	1.99320641	12.26999756	-4.475223679	-0.788430115	25	-0.000264927	-0.412234791	-0.00053787	300.0023804	300.0024414	-17078.81445	-17058.46484	50.43692509	18.68364128	8.12165	0	0	0	4449	300.04395	-17068.63965																	17.416636
	26232644.74	300.0020752	-17115.62402	-0.412670211	3.89E-05	1	0.999253354	40.02988815	1.993208763	12.26999756	-4.479814381	-0.789273693	25	-0.000268307	-0.412657742	-0.000541532	300.0013733	300.0027771	-17127.26953	-17103.97852	50.29779521	18.683991	8.12165	0	0	0	4449	300.0409	-17115.62402																	17.785473
	26232646.69	300.0019379	-17154.88867	-0.413101941	3.92E-05	1	0.999253354	40.02988815	1.99321816	12.26999756	-4.484473003	-0.79037813	25	-0.000293935	-0.413089443	-0.000567441	300.0017395	300.0021362	-17164.61328	-17145.16406	50.52446748	18.68592357	8.11185	0	0	0	4449	300.04235	-17154.88867																	17.416636
	26232649.86	300.0014344	-17218.23438	-0.413756494	2.11E-05	1	0.999253354	40.02988815	1.993180808	12.26999756	-4.491530424	-0.791433406	25	-0.000277553	-0.413743994	-0.000551492	300.0011597	300.001709	-17228.70117	-17207.76758	50.5440082	18.68534798	8.12165	0	0	0	4449	300.04035	-17218.23438																	15.941451
	26232652.2	300.0017548	-17265.49902	-0.414172799	3.50E-05	1	0.999253354	40.02988815	1.99309088	12.26999756	-4.495860708	-0.792168773	25	-0.000275363	-0.414160285	-0.000549576	300.0014954	300.0020142	-17276.74414	-17254.25391	50.40878646	18.68633623	8.1192	0	0	0	4449	300.03935	-17265.49902																	17.416636
	26232654.13	300.0023651	-17304.13086	-0.414591646	2.79E-05	1	0.999253354	40.02988815	1.993042014	12.26999756	-4.500266819	-0.793151364	25	-0.000294073	-0.4145791	-0.000568559	300.0020752	300.002655	-17315.10742	-17293.1543	50.31264615	18.68664313	8.11185	0	0	0	4449	300.0408	-17304.13086																	17.785473
	26232657.04	300.0020294	-17362.48145	-0.415223166	1.53E-05	1	0.999253354	40.02988815	1.993191359	12.26999756	-4.507442967	-0.794422924	25	-0.000295131	-0.415210604	-0.000570032	300.0018921	300.0021667	-17372.77734	-17352.18555	50.36736015	18.68568854	8.1192	0	0	0	4449	300.04095	-17362.48145																	17.785473
	26232659.89	300.0019684	-17419.17969	-0.415829226	3.07E-05	1	0.999253354	40.02988815	1.993195206	12.26999756	-4.514062806	-0.795399072	25	-0.000278541	-0.415816659	-0.000553837	300.0013123	300.0026245	-17430.25391	-17408.10547	50.33218687	18.68582297	8.1241	0	0	0	4449	300.04345	-17419.17969																	17.785473
	26232661.78	300.0021973	-17457.13086	-0.41622441	3.73E-05	1	0.999253354	40.02988815	1.9932672	12.26999756	-4.518530584	-0.796056404	25	-0.000267199	-0.416211835	-0.000542758	300.0016785	300.0027161	-17466.94141	-17447.32031	50.083629	18.68378107	8.12165	0	0	0	4449	300.0421	-17457.13086																	17.416636
	26232663.99	300.0015107	-17501.51465	-0.416637241	3.95E-05	1	0.999253354	40.02988815	1.993289117	12.26999756	-4.523052825	-0.796894257	25	-0.000271144	-0.41662466	-0.000546971	300.0014954	300.0015259	-17510.36523	-17492.66406	50.40175181	18.68487385	8.1241	0	0	0	4449	300.0433	-17501.51465																	17.416636
	26232667	300.0024414	-17561.7373	-0.41724919	3.55E-05	1	0.999253354	40.02988815	1.993319385	12.26999756	-4.529716218	-0.798335539	25	-0.000295425	-0.417236564	-0.000571654	300.0021057	300.0027771	-17570.83008	-17552.64453	50.26027704	18.683735	8.12655	0	0	0	4449	300.0432	-17561.7373																	17.785473
	26232669.84	300.0021973	-17618.40918	-0.417648428	1.90E-05	1	0.999253354	40.02988815	1.993254336	12.26999756	-4.5339312	-0.798949398	25	-0.000284187	-0.417635801	-0.000560676	300.0021973	300.0021973	-17619.94141	-17616.87695	50.54635308	18.68521196	8.1094	0	0	0	4449	300.0451	-17618.40918																	17.785473
	26232672.29	300.0022583	-17667.50879	-0.418222876	1.82E-05	1	0.999253354	40.02988815	1.993212974	12.26999756	-4.540102467	-0.799889674	25	-0.000271425	-0.418210239	-0.000548296	300.0020752	300.0024414	-17677.63477	-17657.38281	50.44317812	18.68578227	8.12165	0	0	0	4449	300.04075	-17667.50879																	17.416636
	26232674.18	300.0029144	-17705.31445	-0.418608099	3.71E-05	1	0.999253354	40.02988815	1.993220705	12.26999756	-4.544296601	-0.800654809	25	-0.000274015	-0.418595441	-0.000551142	300.0022888	300.00354	-17715.36719	-17695.26172	50.45881069	18.68728429	8.129	0	0	0	4449	300.03875	-17705.31445																	17.047815
	26232677.03	300.0033722	-17762.42578	-0.419209826	3.59E-05	1	0.999253354	40.02988815	1.993345879	12.26999756	-4.551126937	-0.801708564	25	-0.000261041	-0.419197153	-0.000538563	300.0031433	300.0036011	-17771.43359	-17753.41797	50.45490254	18.68554829	8.12165	0	0	0	4449	300.0389	-17762.42578																	17.785473
	26232678.95	300.0033264	-17801.10645	-0.419586281	4.82E-05	1	0.999253354	40.02988815	1.993290567	12.26999756	-4.555022089	-0.80281291	25	-0.00029864	-0.419573572	-0.000576407	300.002594	300.0040588	-17808.24219	-17793.9707	50.51274306	18.68684743	8.12655	0	0	0	4449	300.0399	-17801.10645																	17.047815
	26232681.68	300.0027008	-17855.78613	-0.42016253	4.09E-05	1	0.999253354	40.02988815	1.993301377	12.26999756	-4.561335946	-0.8037236	25	-0.000280996	-0.420149824	-0.000559142	300.0026245	300.0027771	-17865.52344	-17846.04883	50.50805328	18.68442912	8.1192	0	0	0	4449	300.03905	-17855.78613																	17.416636
	26232684.76	300.0031738	-17917.54004	-0.420727745	6.57E-06	1	0.999253354	40.02988815	1.993273325	12.26999756	-4.567369404	-0.805028558	25	-0.00030298	-0.420715001	-0.0005815	300.0025024	300.0038452	-17927.49609	-17907.58398	50.35016432	18.68601307	8.1241	0	0	0	4449	300.03615	-17917.54004																	17.047815
	26232686.86	300.0030823	-17959.6748	-0.421098242	1.64E-05	1	0.999253354	40.02988815	1.993315447	12.26999756	-4.571474921	-0.805803643	25	-0.00030785	-0.421085486	-0.00058661	300.0030212	300.0031433	-17969.16797	-17950.18164	50.53931842	18.68573199	8.1241	0	0	0	4449	300.0394	-17959.6748																	17.047815
	26232689.69	300.0033264	-18015.9707	-0.421662923	1.62E-05	1	0.999253354	40.02988815	1.993373143	12.26999756	-4.577796698	-0.806535302	25	-0.000274078	-0.421650169	-0.000553211	300.002655	300.0039978	-18026.54688	-18005.39453	50.48538606	18.68386536	8.11675	0	0	0	4449	300.0378	-18015.9707																	17.047815
	26232691.63	300.0036163	-18054.83398	-0.422033471	3.67E-05	1	0.999253354	40.02988815	1.993366242	12.26999756	-4.581777453	-0.807394871	25	-0.000288459	-0.422020693	-0.000567832	300.0028381	300.0043945	-18064.30469	-18045.36328	50.38611924	18.68359967	8.11675	0	0	0	4449	300.03955	-18054.83398																	17.416636
	26232711.72	299.9944153	-18457.07422			2				12.27999743							299.9944153	299.9944153	-18457.07422	-18457.07422							4449	300.0381	-18457.07422																	17.785473
	26232724.96	299.9855347	-18722.73926	-0.42789452	2.95E-05	1	0.999253354	40.02988815	1.993311514	12.26999756	-4.645329169	-0.818354509	25	-0.000271132	-0.427881819	-0.000554335	299.9855347	299.9855347	-18724.27148	-18721.20703	50.04063943	18.68490571	8.12165	0	0	0	4449	300.0527	-18722.73926																	17.785473
	26232726.61	299.9849396	-18755.39063	-0.428232923	3.69E-05	1	0.999253354	40.02988815	1.993317448	12.26999756	-4.648997752	-0.819109418	25	-0.00028105	-0.428220213	-0.000564477	299.9846191	299.98526	-18765.74805	-18745.0332	50.21181608	18.68438323	8.13145	0	0	0	4449	300.05055	-18755.39063																	17.416636
	26232729.63	299.986145	-18816.25781	-0.428718974	3.24E-05	1	0.999253354	40.02988815	1.993448337	12.26999756	-4.654555639	-0.820149007	25	-0.000286765	-0.42870623	-0.000570508	299.9858398	299.9864502	-18825.6543	-18806.86133	50.28294427	18.68177456	8.1241	0	0	0	4449	300.0525	-18816.25781																	17.416636
	26232731.64	299.9866638	-18856.81152	-0.429042681	3.45E-05	1	0.999253354	40.02988815	1.99347568	12.26999756	-4.658123409	-0.82082228	25	-0.000290974	-0.429029919	-0.000574925	299.9865417	299.9867859	-18866.23242	-18847.39063	50.26574844	18.68336065	8.13145	0	0	0	4449	300.0557	-18856.81152																	17.047815
	26232734.65	299.9872589	-18916.62109	-0.429546242	3.04E-05	1	0.999253354	40.02988815	1.993489062	12.26999756	-4.663650566	-0.821618872	25	-0.000275475	-0.429533468	-0.000559756	299.9869385	299.9875793	-18927.42773	-18905.81445	50.33453175	18.68159941	8.1265	0	0	0	4449	300.0569	-18916.62109																	16.310225
	26232736.61	299.9877167	-18955.86133	-0.429884723	3.85E-05	1	0.999253354	40.02988815	1.99349365	12.26999756	-4.667351306	-0.822179167	25	-0.000267506	-0.429871939	-0.000552007	299.9873657	299.9880676	-18965.47656	-18946.24609	50.51821445	18.68127271	8.1363	0	0	0	4449	300.0582	-18955.86133																	17.416636
	26232739.61	299.9883118	-19015.92578	-0.430363605	3.36E-05	1	0.999253354	40.02988815	1.993526691	12.26999756	-4.672590895	-0.823299294	25	-0.000285421	-0.430350788	-0.000570233	299.9880981	299.9885254	-19026.8418	-19005.00977	50.27512799	18.6811397	8.12165	0	0	0	4449	300.06035	-19015.92578																	17.416636
	26232741.61	299.9892121	-19055.99316	-0.430679992	2.52E-05	1	0.999253354	40.02988815	1.993423091	12.26999756	-4.675806566	-0.823791949	25	-0.000279026	-0.430667158	-0.000564047	299.988678	299.9897461	-19066.08203	-19045.9043	50.15241231	18.68222789	8.12895	0	0	0	4449	300.05895	-19055.99316																	17.047815
	26232744.74	299.9895935	-19118.91406	-0.431168102	4.06E-05	1	0.999253354	40.02988815	1.993435261	12.26999756	-4.68113707	-0.824707819	25	-0.000277269	-0.43115525	-0.000562607	299.9893799	299.9898071	-19132.14063	-19105.6875	50.19071211	18.6836902	8.1241	0	0	0	4449	300.06045	-19118.91406																	17.785473
	26232747.03	299.9907379	-19164.53809	-0.431468925	4.37E-05	1	0.999253354	40.02988815	1.993349206	12.26999756	-4.684223013	-0.825174591	25	-0.000270595	-0.431456054	-0.00055613	299.9906921	299.9907837	-19172.96289	-19156.11328	50.44083323	18.68299663	8.13875	0	0	0	4449	300.0609	-19164.53809																	17.785473
	26232748.94	299.9901734	-19202.79297	-0.431809266	1.67E-05	1	0.999253354	40.02988815	1.993433085	12.26999756	-4.688155335	-0.825579012	25	-0.000245059	-0.43179641	-0.000530814	299.9895325	299.9908142	-19212.61523	-19192.9707	50.56198565	18.68225373	8.12895	0	0	0	4449	300.06385	-19202.79297																	17.416636
	26232751.84	299.9924774	-19260.9248	-0.432249477	2.47E-05	1	0.999253354	40.02988815	1.993499876	12.26999756	-4.693020723	-0.826810011	25	-0.000278741	-0.432236556	-0.000564784	299.9923706	299.9925842	-19271.66992	-19250.17969	50.29545033	18.68093552	8.1192	0	0	0	4449	300.06315	-19260.9248																	17.416636
	26232753.83	299.9931488	-19300.9668	-0.432575487	2.19E-05	1	0.999253354	40.02988815	1.993212951	12.26999756	-4.695929627	-0.827237177	25	-0.000271329	-0.432562552	-0.000557587	299.9928284	299.9934692	-19311.10547	-19290.82813	50.22588539	18.68339502	8.1363	0	0	0	4449	300.0621	-19300.9668																	17.785473
	26232756.91	299.9933472	-19362.5752	-0.433034877	2.77E-05	1	0.999253354	40.02988815	1.993167807	12.26999756	-4.700794723	-0.828213379	25	-0.000282266	-0.433021919	-0.000568826	299.9930725	299.9936218	-19374.92578	-19350.22461	50.39237226	18.68413591	8.1314	0	0	0	4449	300.0607	-19362.5752																	17.416636
	26232758.88	299.9929657	-19402.31445	-0.433356222	3.59E-05	1	0.999253354	40.02988815	1.99320712	12.26999756	-4.704348153	-0.828977629	25	-0.000294822	-0.433343252	-0.000581594	299.9923706	299.9935608	-19412.02734	-19392.60156	50.4619372	18.68669651	8.13875	0	0	0	4449	300.0594	-19402.31445																	17.047815
	26232761.98	299.9940949	-19464.20313	-0.433808948	2.59E-05	1	0.999253354	40.02988815	1.993343204	12.26999756	-4.709572042	-0.829882882	25	-0.000293772	-0.433795951	-0.000580837	299.993988	299.9942017	-19475.07031	-19453.33594	50.4400516	18.68394116	8.13875	0	0	0	4449	300.0615	-19464.20313																	17.047815
	26232763.95	299.9950409	-19503.28613	-0.434097888	2.41E-05	1	0.999253354	40.02988815	1.993347734	12.26999756	-4.71274326	-0.83029894	25	-0.000281214	-0.434084878	-0.000568471	299.9944763	299.9956055	-19510.20313	-19496.36914	50.28685241	18.68286082	8.12895	0	0	0	4449	300.0587	-19503.28613																	16.310225
	26232767.04	299.9944764	-19565.30762	-0.434566522	1.55E-05	1	0.999253354	40.02988815	1.993346079	12.26999756	-4.717832649	-0.831164086	25	-0.000278704	-0.434553507	-0.00056627	299.9944153	299.9945374	-19575.48242	-19555.13281	50.34860107	18.68388608	8.12895	0	0	0	4449	300.05695	-19565.30762																	17.416636
	26232769.15	299.9948884	-19607.88965	-0.434881807	3.06E-05	1	0.999253354	40.02988815	1.993351848	12.26999756	-4.721248947	-0.831880743	25	-0.000289162	-0.43486877	-0.000576935	299.9945374	299.9952393	-19618.34375	-19597.43555	50.34625618	18.6825152	8.1363	0	0	0	4449	300.0558	-19607.88965																	16.310225
	26232772.07	299.9962006	-19666.19238	-0.435315305	4.38E-05	1	0.999253354	40.02988815	1.993398448	12.26999756	-4.726039524	-0.832847604	25	-0.000300421	-0.435302231	-0.000588477	299.9956665	299.9967346	-19676.37891	-19656.00586	50.36188875	18.68193026	8.129	0	0	0	4449	300.0562	-19666.19238																	17.047815
	26232774.1	299.9954834	-19706.86816	-0.435621132	2.20E-05	1	0.999253354	40.02988815	1.993562595	12.26999756	-4.72976326	-0.833317277	25	-0.000283969	-0.43560807	-0.000572228	299.9949036	299.9960632	-19717.78516	-19695.95117	50.13365322	18.68125011	8.1363	0	0	0	4449	300.054	-19706.86816																	18.154324
	26232776.29	299.9966126	-19750.53223	-0.435905081	3.57E-05	1	0.999253354	40.02988815	1.993473983	12.26999756	-4.73262055	-0.8339662	25	-0.000297155	-0.435891986	-0.000585599	299.9963379	299.9968872	-19760.0625	-19741.00195	50.33922152	18.68160127	8.12895	0	0	0	4449	300.05425	-19750.53223																	17.416636
	26232779.43	299.9957581	-19813.4541	-0.436496748	3.15E-05	1	0.999253354	40.02988815	1.993320059	12.26999756	-4.73871555	-0.834920768	25	-0.000286883	-0.436483655	-0.000575721	299.9954529	299.9960632	-19826.58203	-19800.32617	50.20634468	18.68320397	8.1314	0	0	0	4449	300.0496	-19813.4541																	16.310225
	26232781.59	299.9969025	-19856.62207	-0.436784046	3.31E-05	1	0.999253354	40.02988815	1.993434588	12.26999756	-4.742060833	-0.835707094	25	-0.000304661	-0.436770917	-0.00059369	299.996582	299.9972229	-19867.4043	-19845.83984	50.11958391	18.68184669	8.1436	0	0	0	4449	300.0452	-19856.62207																	17.047815
	26232784.64	299.998642	-19917.88965	-0.437218824	3.50E-05	1	0.999253354	40.02988815	1.99331772	12.26999756	-4.746529161	-0.83641311	25	-0.000297693	-0.437205664	-0.000587005	299.9985352	299.9987488	-19929.9375	-19905.8418	50.25871379	18.68344373	8.1363	0	0	0	4449	300.04645	-19917.88965																	17.047815
	26232786.9	299.998169	-19963.21973	-0.437526692	3.96E-05	1	0.999253354	40.02988815	1.99338202	12.26999756	-4.750083764	-0.836651573	25	-0.00026325	-0.437513552	-0.000552764	299.9979858	299.9983521	-19974.0625	-19952.37695	50.59012428	18.68386046	8.1436	0	0	0	4449	300.0466	-19963.21973																	16.310225
	26232789.22	299.9986572	-20009.56055	-0.437800039	3.77E-05	1	0.999253354	40.02988815	1.993410841	12.26999756	-4.753058786	-0.83751701	25	-0.000293921	-0.437786864	-0.000583611	299.9981689	299.9991455	-20019.86914	-19999.25195	50.30404824	18.68135771	8.1436	0	0	0	4449	300.04745	-20009.56055																	17.047815
	26232791.46	299.9991455	-20054.5752	-0.438216862	3.93E-05	1	0.999253354	40.02988815	1.993449369	12.26999756	-4.757672827	-0.838323986	25	-0.000293667	-0.43820367	-0.000583627	299.9987488	299.9995422	-20066.62305	-20042.52734	50.4291088	18.68161624	8.14605	0	0	0	4449	300.05085	-20054.5752																	17.047815
	26232794.59	299.9987183	-20117.26465	-0.438641597	1.51E-05	1	0.999253354	40.02988815	1.993553952	12.26999756	-4.762538712	-0.839086781	25	-0.000285504	-0.438628403	-0.000575743	299.9987183	299.9987183	-20128.30273	-20106.22656	50.28216264	18.67991637	8.1436	0	0	0	4449	300.04995	-20117.26465																	17.047815
	26232796.57	299.9998169	-20157.12598	-0.438944387	4.32E-05	1	0.999253354	40.02988815	1.993519481	12.26999756	-4.765761205	-0.839573759	25	-0.000278491	-0.438931174	-0.000568924	299.9997559	299.9998779	-20167.9082	-20146.34375	50.43770672	18.68120072	8.13385	0	0	0	4449	300.05315	-20157.12598																	15.941451
	26232799.53	299.9994355	-20216.14551	-0.439356211	3.82E-05	1	0.999253354	40.02988815	1.993542152	12.26999756	-4.770278461	-0.840404103	25	-0.000281841	-0.43934299	-0.000572544	299.9992371	299.9996338	-20226.25977	-20206.03125	50.4783514	18.68192979	8.14605	0	0	0	4449	300.05245	-20216.14551																	17.785473
	26232801.59	300.0005493	-20257.2207	-0.439629416	2.19E-05	1	0.999253354	40.02988815	1.993593099	12.26999756	-4.773409102	-0.840673185	25	-0.000256784	-0.439616188	-0.00054767	300.0005493	300.0005493	-20267.20117	-20247.24023	50.28450753	18.68053778	8.12655	0	0	0	4449	300.0496	-20257.2207																	17.416636
	26232803.75	300.0006867	-20300.875	-0.439901004	1.29E-05	1	0.999253354	40.02988815	1.993567245	12.26999756	-4.776230149	-0.841573395	25	-0.000292981	-0.439887743	-0.000584041	300.000061	300.0013123	-20310.86719	-20290.88281	50.32124407	18.67905665	8.1436	0	0	0	4449	300.05135	-20300.875																	17.416636
	26232806.94	300.0017853	-20364.41602	-0.44033125	2.76E-05	1	0.999253354	40.02988815	1.993565885	12.26999756	-4.780945907	-0.84212455	25	-0.000268282	-0.440317978	-0.000559622	300.00177	300.0018005	-20377.48438	-20351.34766	50.17586116	18.68094146	8.12655	0	0	0	4449	300.05215	-20364.41602																	17.047815
	26232809	300.0006257	-20406.05176	-0.440603093	3.04E-05	1	0.999253354	40.02988815	1.993532076	12.26999756	-4.783788137	-0.842813632	25	-0.000285282	-0.440589817	-0.000576801	300.0002747	300.0009766	-20415.80078	-20396.30273	50.36970504	18.68097705	8.1363	0	0	0	4449	300.0504	-20406.05176																	17.416636
	26232812.04	300.0011139	-20466.83301	-0.440996242	2.62E-05	1	0.999253354	40.02988815	1.993504937	12.26999756	-4.788024499	-0.843383379	25	-0.000269761	-0.440982959	-0.000561538	300.0006714	300.0015564	-20477.91992	-20455.74609	50.35407247	18.67998577	8.1363	0	0	0	4449	300.0497	-20466.83301																	17.416636
	26232813.89	300.0004578	-20503.88477	-0.441270472	3.58E-05	1	0.999253354	40.02988815	1.993390695	12.26999756	-4.790719859	-0.843976336	25	-0.000280487	-0.441257182	-0.000572445	300.0002136	300.0007019	-20512.07813	-20495.69141	50.54791634	18.68176327	8.1436	0	0	0	4449	300.04775	-20503.88477																	17.785473
	26232816.79	300.0009003	-20561.90723	-0.441678589	3.78E-05	1	0.999253354	40.02988815	1.993425771	12.26999756	-4.795216044	-0.844856892	25	-0.000288654	-0.441665276	-0.000580878	300.0003662	300.0014343	-20571.25586	-20552.55859	50.4783514	18.68187812	8.1485	0	0	0	4449	300.04855	-20561.90723																	17.416636
	26232818.87	300.0015259	-20603.46973	-0.44192715	3.45E-05	1	0.999253354	40.02988815	1.993421569	12.26999756	-4.797938712	-0.845137904	25	-0.00027107	-0.441913834	-0.000563456	300.0014343	300.0016174	-20616.42773	-20590.51172	50.12114717	18.68138184	8.1363	0	0	0	4449	300.0492	-20603.46973																	17.047815
	26232821.84	300.0010224	-20662.97559	-0.442321346	3.77E-05	1	0.999253354	40.02988815	1.993395625	12.26999756	-4.802182015	-0.845749375	25	-0.000259164	-0.442308032	-0.000551811	300.000885	300.0011597	-20674.2207	-20651.73047	50.35719898	18.68019262	8.1485	0	0	0	4449	300.04595	-20662.97559																	17.785473
	26232824.01	300.0015869	-20706.64063	-0.44262213	3.57E-05	1	0.999253354	40.02988815	1.993353136	12.26999756	-4.805270465	-0.846758902	25	-0.000300941	-0.442608772	-0.000593781	300.0010376	300.0021362	-20716.57227	-20696.70898	50.36892341	18.68293492	8.15095	0	0	0	4449	300.04785	-20706.64063																	17.785473
	26232826.92	300.0019531	-20764.72363	-0.443011846	1.77E-05	1	0.999253354	40.02988815	1.993374388	12.26999756	-4.809562221	-0.847444868	25	-0.000294927	-0.442998476	-0.000588024	300.0018005	300.0021057	-20776.25977	-20753.1875	50.39080901	18.68486966	8.14605	0	0	0	4449	300.04655	-20764.72363																	15.941451
	26232828.85	300.0012818	-20803.19824	-0.443263813	2.66E-05	1	0.999253354	40.02988815	1.993409791	12.26999756	-4.81242378	-0.847688157	25	-0.000271787	-0.44325046	-0.00056505	300.0011292	300.0014343	-20810.71094	-20795.68555	50.35485409	18.68227396	8.1363	0	0	0	4449	300.04585	-20803.19824																	16.310225
	26232831.73	300.0021515	-20861.12305	-0.443659688	4.56E-05	1	0.999253354	40.02988815	1.993328774	12.26999756	-4.816522091	-0.848484541	25	-0.00027869	-0.443646307	-0.000572208	300.0018311	300.0024719	-20869.64453	-20852.60156	50.36892341	18.68312107	8.15095	0	0	0	4449	300.04775	-20861.12305																	17.047815
	26232833.85	300.0027619	-20903.56152	-0.44392749	3.31E-05	1	0.999253354	40.02988815	1.993187595	12.26999756	-4.819079143	-0.849078789	25	-0.000291708	-0.443914085	-0.000585401	300.0024414	300.0030823	-20913.77344	-20893.34961	50.26574844	18.68696231	8.13145	0	0	0	4449	300.0473	-20903.56152																	16.310225
	26232836.68	300.0033417	-20960.14941	-0.444323877	3.08E-05	1	0.999253354	40.02988815	1.993385678	12.26999756	-4.823868837	-0.849750381	25	-0.00027658	-0.444310463	-0.00057053	300.0028381	300.0038452	-20970.9082	-20949.39063	50.17742442	18.68336916	8.1485	0	0	0	4449	300.04925	-20960.14941																	17.047815
	26232838.7	300.0040894	-21000.61719	-0.444561982	3.08E-05	1	0.999253354	40.02988815	1.993401426	12.26999756	-4.826475736	-0.850294189	25	-0.000284283	-0.444548546	-0.000578393	300.003479	300.0046997	-21011.02344	-20990.21094	50.40175181	18.68280376	8.1412	0	0	0	4449	300.04515	-21000.61719																	16.310225
	26232841.56	300.0037842	-21058.34863	-0.44495501	2.65E-05	1	0.999253354	40.02988815	1.993344259	12.26999756	-4.830565874	-0.851277302	25	-0.000308005	-0.444941551	-0.000602358	300.0032043	300.004364	-21068.88867	-21047.80859	50.39784366	18.68381696	8.1412	0	0	0	4449	300.05545	-21058.34863																	18.154324
	26232844.52	300.0033722	-21117.25781	-0.445332794	3.27E-05	1	0.999253354	40.02988815	1.993394594	12.26999756	-4.834832055	-0.851745503	25	-0.000282928	-0.445319346	-0.000577534	300.0032654	300.003479	-21127.72461	-21106.79102	50.46428209	18.68349591	8.15095	0	0	0	4449	300.05175	-21117.25781																	17.416636
	26232846.52	300.0048523	-21157.44629	-0.445555389	2.93E-05	1	0.999253354	40.02988815	1.993378149	12.26999756	-4.837227184	-0.85206891	25	-0.000274268	-0.445541921	-0.000569019	300.0046997	300.0050049	-21167.98633	-21146.90625	50.36657852	18.68356351	8.15095	0	0	0	4449	300.05065	-21157.44629																	17.047815
	26232849.52	300.0052033	-21217.1582	-0.445955321	1.45E-05	1	0.999253354	40.02988815	1.993409661	12.26999756	-4.841665753	-0.852711701	25	-0.000262088	-0.445941844	-0.000557108	300.0050659	300.0053406	-21227.40625	-21206.91016	50.32515221	18.68241267	8.1485	0	0	0	4449	300.04505	-21217.1582																	16.310225
	26232851.64	300.0045319	-21260.05859	-0.446227431	3.98E-05	1	0.999253354	40.02988815	1.993368234	12.26999756	-4.844437823	-0.853706227	25	-0.000307484	-0.446213925	-0.000602679	300.0042419	300.0048218	-21270.24609	-21249.87109	50.17429791	18.68293466	8.15585	0	0	0	4449	300.04545	-21260.05859																	17.416636
	26232854.59	300.0045319	-21318.94336	-0.446560154	2.33E-05	1	0.999253354	40.02988815	1.993362812	12.26999756	-4.84810674	-0.853945684	25	-0.000271346	-0.446546662	-0.000566761	300.0037231	300.0053406	-21330.00586	-21307.88086	50.41582112	18.68109384	8.1461	0	0	0	4449	300.04325	-21318.94336																	17.785473
	26232856.62	300.0041962	-21359.48438	-0.446830543	4.33E-05	1	0.999253354	40.02988815	1.993384952	12.26999756	-4.851049984	-0.854720897	25	-0.000294453	-0.446817033	-0.000590045	300.0035706	300.0048218	-21370.36523	-21348.60352	50.32515221	18.68305069	8.15095	0	0	0	4449	300.04285	-21359.48438																	15.941451
	26232858.75	300.0043335	-21402.49414	-0.447071009	1.47E-05	1	0.999253354	40.02988815	1.993353551	12.26999756	-4.853618095	-0.854994425	25	-0.000278623	-0.447057499	-0.000574375	300.0041199	300.0045471	-21410.57813	-21394.41016	50.34938269	18.68331249	8.14365	0	0	0	4449	300.03985	-21402.49414																	17.785473
	26232861.72	300.0039978	-21461.71875	-0.447441058	4.20E-05	1	0.999253354	40.02988815	1.993393069	12.26999756	-4.857686782	-0.855950254	25	-0.00030022	-0.447427529	-0.000596211	300.0036011	300.0043945	-21471.38281	-21452.05469	50.42598229	18.68238222	8.14365	0	0	0	4449	300.0413	-21461.71875																	15.941451
	26232863.82	300.0045929	-21504.15723	-0.447693196	4.30E-05	1	0.999253354	40.02988815	1.9935047	12.26999756	-4.860777952	-0.855941878	25	-0.000250984	-0.447679683	-0.000547143	300.0044861	300.0046997	-21514.125	-21494.18945	50.38377435	18.68256502	8.1339	0	0	0	4449	300.03935	-21504.15723																	17.416636
	26232867.02	300.0049134	-21568.17285	-0.448048433	2.46E-05	1	0.999253354	40.02988815	1.993395512	12.26999756	-4.864349351	-0.856754259	25	-0.00026758	-0.448034895	-0.000563969	300.0046387	300.005188	-21578.9668	-21557.37891	50.11020437	18.68358464	8.1461	0	0	0	4449	300.04045	-21568.17285																	17.785473
	26232869.2	300.0053253	-21611.36328	-0.448283953	2.91E-05	1	0.999253354	40.02988815	1.993388205	12.26999756	-4.866834919	-0.857511156	25	-0.00029623	-0.448270384	-0.000592774	300.0048828	300.0057678	-21622.75391	-21599.97266	50.26262193	18.68362673	8.15585	0	0	0	4449	300.03805	-21611.36328																	17.416636
	26232871.44	300.0046845	-21656.53711	-0.448632409	2.92E-05	1	0.999253354	40.02988815	1.993463158	12.26999756	-4.870817128	-0.858070057	25	-0.00028371	-0.448618846	-0.000580483	300.0043335	300.0050354	-21668.82813	-21644.24609	50.53072051	18.6805527	8.1583	0	0	0	4449	300.03725	-21656.53711																	17.416636
	26232874.51	300.0049133	-21718.08398	-0.448990701	3.60E-05	1	0.999253354	40.02988815	1.993540627	12.26999756	-4.874877765	-0.858844744	25	-0.000289248	-0.448977122	-0.000586247	300.004364	300.0054626	-21728.95117	-21707.2168	50.57214682	18.68093374	8.1534	0	0	0	4449	300.04235	-21718.08398																	17.416636
	26232876.73	300.0043945	-21762.625	-0.449232896	2.49E-05	1	0.999253354	40.02988815	1.993492973	12.26999756	-4.877433971	-0.859073192	25	-0.000269582	-0.44921933	-0.000566742	300.0038452	300.0049438	-21773.61328	-21751.63672	50.37439481	18.68166447	8.1485	0	0	0	4449	300.04065	-21762.625																	17.416636
	26232878.87	300.0044708	-21805.47656	-0.449471913	4.44E-05	1	0.999253354	40.02988815	1.993450501	12.26999756	-4.879884532	-0.859770743	25	-0.000293486	-0.449458322	-0.000590799	300.0039978	300.0049438	-21814.94727	-21796.00586	50.32437058	18.68212968	8.1485	0	0	0	4449	300.0424	-21805.47656																	17.785473
	26232881.96	300.004715	-21867.04785	-0.449832965	3.64E-05	1	0.999253354	40.02988815	1.993391879	12.26999756	-4.883690075	-0.860307822	25	-0.000281801	-0.449819369	-0.000579356	300.0044556	300.0049744	-21875.36328	-21858.73242	50.39549878	18.6818639	8.1534	0	0	0	4449	300.0368	-21867.04785																	17.047815
	26232884.18	300.0047303	-21911.68652	-0.450178679	2.25E-05	1	0.999253354	40.02988815	1.993527274	12.26999756	-4.887798191	-0.860808182	25	-0.000262074	-0.450165086	-0.000559852	300.0044556	300.0050049	-21923.47852	-21899.89453	50.26965659	18.68087905	8.14605	0	0	0	4449	300.04	-21911.68652																	17.416636
	26232886.5	300.0050812	-21957.98926	-0.450415744	4.05E-05	1	0.999253354	40.02988815	1.993444343	12.26999756	-4.890078082	-0.861796135	25	-0.000314607	-0.450402104	-0.000612535	300.0045166	300.0056458	-21969.16016	-21946.81836	50.36345201	18.6824192	8.1534	0	0	0	4449	300.0424	-21957.98926																	17.785473
	26232888.59	300.0046082	-22000.26953	-0.450655562	2.58E-05	1	0.999253354	40.02988815	1.993458324	12.26999756	-4.892745569	-0.862084119	25	-0.000298507	-0.450641933	-0.000596592	300.0045776	300.0046387	-22012.07227	-21988.4668	50.42129252	18.68112593	8.15095	0	0	0	4449	300.04155	-22000.26953																	17.047815
	26232891.77	300.0046692	-22063.75	-0.450976591	2.04E-05	1	0.999253354	40.02988815	1.993396831	12.26999756	-4.896068546	-0.862777003	25	-0.000308316	-0.450962945	-0.00060661	300.0039063	300.0054321	-22074.5332	-22052.9668	50.56823868	18.68182482	8.1387	0	0	0	4449	300.0407	-22063.75																	17.047815
	26232893.85	300.0044861	-22105.4082	-0.451217447	1.92E-05	1	0.999253354	40.02988815	1.99345925	12.26999756	-4.898868223	-0.863044857	25	-0.000288338	-0.45120381	-0.00058679	300.0041504	300.0048218	-22114.20898	-22096.60742	50.37048666	18.68177158	8.1534	0	0	0	4449	300.04005	-22105.4082																	17.416636
	26232897.02	300.0031281	-22168.76758	-0.451587451	3.17E-05	1	0.999253354	40.02988815	1.993326937	12.26999756	-4.902555338	-0.863809986	25	-0.000298905	-0.451573815	-0.000597595	300.0025024	300.0037537	-22178.39453	-22159.14063	50.38690086	18.68455866	8.1632	0	0	0	4449	300.04225	-22168.76758																	17.416636
	26232899.09	300.0036316	-22210.12402	-0.451782078	3.44E-05	1	0.999253354	40.02988815	1.993354726	12.26999756	-4.904727583	-0.864227121	25	-0.000302108	-0.451768427	-0.000600926	300.0032043	300.0040588	-22221.57617	-22198.67188	50.36501527	18.68323053	8.1387	0	0	0	4449	300.0416	-22210.12402																	17.785473
	26232901.89	300.0027924	-22266.66309	-0.452111989	3.36E-05	1	0.999253354	40.02988815	1.993461332	12.26999756	-4.908585653	-0.864755364	25	-0.000288784	-0.452098348	-0.000587825	300.002655	300.0029297	-22276.88672	-22256.43945	50.19540188	18.68270801	8.1534	0	0	0	4449	300.03405	-22266.66309																	17.416636
	26232903.76	300.0036011	-22303.83691	-0.452341339	3.60E-05	1	0.999253354	40.02988815	1.993387381	12.26999756	-4.910889524	-0.86523295	25	-0.000295342	-0.452327676	-0.00059453	300.0036011	300.0036011	-22314.42578	-22293.24805	50.33765827	18.68140666	8.15585	0	0	0	4449	300.03665	-22303.83691																	17.785473
	26232906.65	300.0045929	-22361.93164	-0.452707533	3.31E-05	1	0.999253354	40.02988815	1.993296819	12.26999756	-4.914712567	-0.865550339	25	-0.000263766	-0.452693867	-0.000563191	300.004364	300.0048218	-22372.62891	-22351.23438	50.56276728	18.6849509	8.15585	0	0	0	4449	300.03845	-22361.93164																	17.416636
	26232908.57	300.0035095	-22400.16309	-0.452945851	2.94E-05	1	0.999253354	40.02988815	1.993274789	12.26999756	-4.917230057	-0.866099695	25	-0.000273375	-0.452932186	-0.000572956	300.0033264	300.0036926	-22408.66016	-22391.66602	50.45568417	18.68509995	8.15095	0	0	0	4449	300.0378	-22400.16309																	17.785473
	26232911.57	300.003006	-22460.19141	-0.453264637	1.86E-05	1	0.999253354	40.02988815	1.993299325	12.26999756	-4.920755771	-0.866679276	25	-0.000269873	-0.453250973	-0.000569659	300.0027161	300.0032959	-22467.95898	-22452.42383	50.08988203	18.6838269	8.15095	0	0	0	4449	300.0398	-22460.19141																	16.310225
	26232914.51	300.0034485	-22519.28418	-0.453582759	2.52E-05	1	0.999253354	40.02988815	1.99322332	12.26999756	-4.923994399	-0.867459651	25	-0.00028883	-0.453569068	-0.000588817	300.0029907	300.0039063	-22530.32227	-22508.24609	50.3110829	18.68564551	8.15585	0	0	0	4449	300.04415	-22519.28418																	17.416636
	26232916.62	300.0031433	-22561.35742	-0.453806436	3.38E-05	1	0.999253354	40.02988815	1.993394245	12.26999756	-4.926826086	-0.867956727	25	-0.000288813	-0.453792742	-0.000588948	300.0025024	300.0037842	-22571.9707	-22550.74414	50.4345802	18.68330579	8.15095	0	0	0	4449	300.0411	-22561.35742																	17.416636
	26232919.47	300.0031739	-22618.49219	-0.454134038	3.49E-05	1	0.999253354	40.02988815	1.993331965	12.26999756	-4.930167544	-0.868946046	25	-0.000324824	-0.454120311	-0.000625167	300.0031128	300.0032349	-22627.35352	-22609.63086	50.38064784	18.68390572	8.15095	0	0	0	4449	300.045	-22618.49219																	17.416636
	26232921.46	300.0030976	-22658.31543	-0.454365574	3.01E-05	1	0.999253354	40.02988815	1.993285014	12.26999756	-4.93260905	-0.869148631	25	-0.000304643	-0.454351854	-0.000605141	300.0030518	300.0031433	-22668.10156	-22648.5293	50.35876224	18.68316661	8.1583	0	0	0	4449	300.0429	-22658.31543																	17.416636
	26232923.6	300.002884	-22701.20313	-0.454578535	4.85E-05	1	0.999253354	40.02988815	1.993316048	12.26999756	-4.935005554	-0.86950493	25	-0.000298896	-0.454564816	-0.00059953	300.0028687	300.0028992	-22711.88867	-22690.51758	50.42285578	18.68360106	8.1583	0	0	0	4449	300.044	-22701.20313																	17.416636
	26232926.45	300.0033112	-22758.31348	-0.454906584	4.14E-05	1	0.999253354	40.02988815	1.9933232	12.26999756	-4.938602005	-0.870031527	25	-0.000289552	-0.454892856	-0.000590398	300.0028992	300.0037231	-22768.80469	-22747.82227	50.49007583	18.68353515	8.1436	0	0	0	4449	300.0454	-22758.31348																	16.310225
	26232929.52	300.0035248	-22819.72754	-0.455218047	1.93E-05	1	0.999253354	40.02988815	1.993427979	12.26999756	-4.942257951	-0.87051854	25	-0.000275721	-0.455204316	-0.000576772	300.0028992	300.0041504	-22831.14258	-22808.3125	50.35485409	18.68239739	8.1632	0	0	0	4449	300.04375	-22819.72754																	17.416636
	26232931.45	300.0034485	-22858.37207	-0.455414065	1.98E-05	1	0.999253354	40.02988815	1.993446674	12.26999756	-4.944406054	-0.871039683	25	-0.000288597	-0.455400321	-0.000589775	300.0027771	300.0041199	-22868.82617	-22847.91797	50.56902031	18.68086299	8.1534	0	0	0	4449	300.0433	-22858.37207																	17.047815
	26232934.48	300.0036316	-22919.26367	-0.455763794	1.35E-05	1	0.999253354	40.02988815	1.993403427	12.26999756	-4.948059205	-0.871926282	25	-0.000310536	-0.455750024	-0.000611939	300.0036011	300.0036621	-22928.78125	-22909.74609	50.51352468	18.68194698	8.1534	0	0	0	4449	300.04445	-22919.26367																	16.310225
	26232936.45	300.0034485	-22958.57715	-0.45597186	2.42E-05	1	0.999253354	40.02988815	1.993357835	12.26999756	-4.950257812	-0.872033345	25	-0.000285631	-0.455958102	-0.000587172	300.0033569	300.00354	-22969.01953	-22948.13477	50.56589379	18.68409374	8.14605	0	0	0	4449	300.0434	-22958.57715																	17.416636
	26232938.48	300.0036469	-23000.03027	-0.456174887	3.35E-05	1	0.999253354	40.02988815	1.993320356	12.26999756	-4.952337173	-0.872610603	25	-0.000304612	-0.456161108	-0.00060628	300.0031738	300.0041199	-23011.08008	-22988.98047	50.44708626	18.68417048	8.1534	0	0	0	4449	300.0467	-23000.03027																	17.785473
	26232941.45	300.0036774	-23058.7334	-0.456479992	4.41E-05	1	0.999253354	40.02988815	1.993280304	12.26999756	-4.955527671	-0.873329997	25	-0.000318863	-0.456466195	-0.000620732	300.0035706	300.0037842	-23068.3125	-23049.1543	50.30639313	18.68355784	8.16075	0	0	0	4449	300.04465	-23058.7334																	17.785473
	26232943.56	300.0038452	-23100.75879	-0.456689505	1.69E-05	1	0.999253354	40.02988815	1.993271308	12.26999756	-4.957819687	-0.87350527	25	-0.000298583	-0.456675713	-0.000600589	300.003479	300.0042114	-23111.95508	-23089.5625	50.50258188	18.68539242	8.15585	0	0	0	4449	300.04405	-23100.75879																	18.154324
	26232946.71	300.0031433	-23164.01953	-0.457012259	4.33E-05	1	0.999253354	40.02988815	1.993420966	12.26999756	-4.961695599	-0.874091136	25	-0.000290128	-0.456998472	-0.000592346	300.0029907	300.0032959	-23172.85742	-23155.18164	50.51039817	18.68351266	8.16805	0	0	0	4449	300.0419	-23164.01953																	17.416636
	26232948.55	300.0037537	-23200.58594	-0.457220796	2.67E-05	1	0.999253354	40.02988815	1.993437814	12.26999756	-4.963986629	-0.874570888	25	-0.000297065	-0.45720699	-0.000599419	300.0036621	300.0038452	-23210.00781	-23191.16406	50.4674086	18.68324402	8.1632	0	0	0	4449	300.0418	-23200.58594																	17.416636
	26232951.53	300.0039673	-23260.51563	-0.457530208	1.35E-05	1	0.999253354	40.02988815	1.993331009	12.26999756	-4.967074008	-0.875219728	25	-0.00030664	-0.457516384	-0.000609196	300.0038452	300.0040894	-23271.29883	-23249.73242	50.38142946	18.68356777	8.1681	0	0	0	4449	300.04075	-23260.51563																	15.941451
	26232954.42	300.0041962	-23318.58691	-0.457864731	1.98E-05	1	0.999253354	40.02988815	1.993396594	12.26999756	-4.970841862	-0.876000348	25	-0.000317294	-0.457850887	-0.000620067	300.0039368	300.0044556	-23328.06836	-23309.10547	50.44161486	18.68363381	8.1632	0	0	0	4449	300.0406	-23318.58691																	18.154324
	26232956.45	300.0046235	-23359.11621	-0.458034153	1.95E-05	1	0.999253354	40.02988815	1.993375266	12.26999756	-4.972665103	-0.876117635	25	-0.000299185	-0.458020311	-0.000602071	300.0042725	300.0049744	-23368.76953	-23349.46289	50.42285578	18.68331845	8.15585	0	0	0	4449	300.03875	-23359.11621																	17.416636
	26232959.4	300.004242	-23418.90039	-0.458344687	4.33E-05	1	0.999253354	40.02988815	1.993429335	12.26999756	-4.976172941	-0.876690743	25	-0.000295381	-0.458330844	-0.000598465	300.0041809	300.004303	-23427.96875	-23409.83203	50.37517644	18.68326133	8.1607	0	0	0	4449	300.041	-23418.90039																	17.416636
	26232961.49	300.004715	-23460.08691	-0.458546516	3.51E-05	1	0.999253354	40.02988815	1.993398753	12.26999756	-4.978268095	-0.87719564	25	-0.000307643	-0.458532652	-0.000610858	300.004364	300.0050659	-23470.90625	-23449.26758	50.2782545	18.684074	8.16805	0	0	0	4449	300.04015	-23460.08691																	16.310225
	26232963.55	300.0044861	-23502.31738	-0.458743633	3.36E-05	1	0.999253354	40.02988815	1.993448667	12.26999756	-4.980539203	-0.877525081	25	-0.000301456	-0.45872977	-0.000604802	300.0042419	300.0047302	-23512.9668	-23491.66797	50.38221109	18.68334289	8.15095	0	0	0	4449	300.0383	-23502.31738																	16.310225
	26232966.47	300.0050049	-23559.81738	-0.459048894	2.72E-05	1	0.999253354	40.02988815	1.993472025	12.26999756	-4.983855762	-0.878422445	25	-0.000329623	-0.459034997	-0.000633166	300.0044861	300.0055237	-23569.90625	-23549.72852	50.64093013	18.68374521	8.16805	0	0	0	4449	300.0384	-23559.81738																	17.785473
	26232969.43	300.0052643	-23619.04297	-0.459363431	2.30E-05	1	0.999253354	40.02988815	1.993373556	12.26999756	-4.98710313	-0.878597772	25	-0.000294387	-0.459349544	-0.000598131	300.0050354	300.0054932	-23628.23242	-23609.85352	50.43145369	18.68372933	8.1583	0	0	0	4449	300.04155	-23619.04297																	16.310225
	26232971.42	300.0057831	-23658.90332	-0.459561616	2.56E-05	1	0.999253354	40.02988815	1.993306433	12.26999756	-4.989098339	-0.878925749	25	-0.000292412	-0.459547718	-0.000596288	300.005188	300.0063782	-23669.07813	-23648.72852	50.34625618	18.68681617	8.1681	0	0	0	4449	300.04005	-23658.90332																	17.416636
	26232974.44	300.0054932	-23719.39258	-0.459850655	3.27E-05	1	0.999253354	40.02988815	1.993333062	12.26999756	-4.992304535	-0.879463367	25	-0.000290167	-0.459836754	-0.000594231	300.0054321	300.0055542	-23729.93164	-23708.85352	50.44317812	18.68690816	8.1681	0	0	0	4449	300.03815	-23719.39258																	17.047815
	26232976.39	300.0045471	-23758.18457	-0.460043303	3.63E-05	1	0.999253354	40.02988815	1.993325087	12.26999756	-4.994338516	-0.880048111	25	-0.00031052	-0.460029396	-0.000614709	300.0045471	300.0045471	-23767.95898	-23748.41016	50.48147791	18.68615554	8.1729	0	0	0	4449	300.0381	-23758.18457																	17.047815
	26232978.49	300.0041809	-23800.19727	-0.460262833	2.27E-05	1	0.999253354	40.02988815	1.993355739	12.26999756	-4.996837484	-0.880239855	25	-0.000288457	-0.460248939	-0.000592794	300.0038757	300.0044861	-23811.25977	-23789.13477	50.32984198	18.68432209	8.1656	0	0	0	4449	300.03415	-23800.19727																	17.416636
	26232981.46	300.0051117	-23860.13965	-0.460542933	2.16E-05	1	0.999253354	40.02988815	1.993238356	12.26999756	-4.999558318	-0.880948019	25	-0.000309088	-0.460529005	-0.000613601	300.0046387	300.0055847	-23871.16602	-23849.11328	50.45959232	18.68770413	8.17535	0	0	0	4449	300.03775	-23860.13965																	15.941451
	26232984.39	300.0057374	-23918.46484	-0.460824885	3.08E-05	1	0.999253354	40.02988815	1.993387078	12.26999756	-5.002956243	-0.881658306	25	-0.000319243	-0.460810933	-0.000623943	300.005127	300.0063477	-23928.67578	-23908.25391	50.46115557	18.68452567	8.16075	0	0	0	4449	300.03445	-23918.46484																	16.310225
	26232986.5	300.0046997	-23961.25586	-0.461039546	2.36E-05	1	0.999253354	40.02988815	1.99343097	12.26999756	-5.005421207	-0.881921472	25	-0.000304099	-0.461025613	-0.000608937	300.0046387	300.0047607	-23969.69141	-23952.82031	50.34156641	18.68373191	8.1656	0	0	0	4449	300.0356	-23961.25586																	16.310225
	26232988.51	300.0054016	-24001.50488	-0.461223109	3.50E-05	1	0.999253354	40.02988815	1.993424652	12.26999756	-5.007476482	-0.881827654	25	-0.00026349	-0.461209187	-0.000568449	300.0048523	300.0059509	-24012.77539	-23990.23438	50.32593384	18.68333397	8.17295	0	0	0	4449	300.03495	-24001.50488																	17.785473
	26232991.54	300.0056458	-24062.55371	-0.46153099	3.42E-05	1	0.999253354	40.02988815	1.993415227	12.26999756	-5.010694066	-0.882995942	25	-0.000317423	-0.461517021	-0.000622578	300.0056458	300.0056458	-24074.25977	-24050.84766	50.40487832	18.68495013	8.1705	0	0	0	4449	300.0368	-24062.55371																	17.416636
	26232993.51	300.0050812	-24102.17188	-0.461719617	3.74E-05	1	0.999253354	40.02988815	1.993448174	12.26999756	-5.012851041	-0.883200035	25	-0.000301829	-0.46170566	-0.000607109	300.0046997	300.0054626	-24112.04297	-24092.30078	50.62686082	18.68407107	8.1705	0	0	0	4449	300.0355	-24102.17188																	15.941451
	26232996.42	300.0049744	-24160.57031	-0.461990452	3.77E-05	1	0.999253354	40.02988815	1.993458792	12.26999756	-5.015791761	-0.883866347	25	-0.00031525	-0.46197648	-0.000620703	300.0045471	300.0054016	-24170.125	-24151.01563	50.22979353	18.68324086	8.16315	0	0	0	4449	300.0361	-24160.57031																	17.416636
	26232998.45	300.0044556	-24201.3418	-0.462194675	3.60E-05	1	0.999253354	40.02988815	1.993423861	12.26999756	-5.017976039	-0.883952416	25	-0.000288695	-0.462180722	-0.000594282	300.0041199	300.0047913	-24209.82617	-24192.85742	50.25246076	18.68383357	8.1729	0	0	0	4449	300.03625	-24201.3418																	17.785473
	26233001.4	300.0040741	-24260.77539	-0.46247377	2.62E-05	1	0.999253354	40.02988815	1.993422478	12.26999756	-5.021009197	-0.884449518	25	-0.000285546	-0.462459816	-0.000591317	300.0040588	300.0040894	-24270.43945	-24251.11133	50.30873801	18.6841653	8.16805	0	0	0	4449	300.0336	-24260.77539																	17.416636
	26233003.49	300.004715	-24302.62988	-0.462670652	4.62E-05	1	0.999253354	40.02988815	1.993410809	12.26999756	-5.023080046	-0.885040553	25	-0.000305887	-0.46265667	-0.000611781	300.0042419	300.005188	-24314.64063	-24290.61914	50.39002738	18.68253171	8.1632	0	0	0	4449	300.0368	-24302.62988																	17.785473
	26233006.71	300.0047913	-24367.04688	-0.462948002	4.31E-05	1	0.999253354	40.02988815	1.993320125	12.26999756	-5.025954582	-0.885067549	25	-0.000263235	-0.46293404	-0.000569312	300.0045471	300.0050354	-24376.17578	-24357.91797	50.39159063	18.68438614	8.1705	0	0	0	4449	300.0352	-24367.04688																	17.785473
	26233008.68	300.0049439	-24406.68848	-0.463149572	2.61E-05	1	0.999253354	40.02988815	1.993278721	12.26999756	-5.02795644	-0.885929768	25	-0.000308889	-0.463135571	-0.000615096	300.0044861	300.0054016	-24416.31641	-24397.06055	50.63702199	18.68604381	8.1656	0	0	0	4449	300.03415	-24406.68848																	16.310225
	26233011.42	300.0043488	-24461.86621	-0.463422598	2.76E-05	1	0.999253354	40.02988815	1.993327866	12.26999756	-5.031040187	-0.88646546	25	-0.000308394	-0.463408599	-0.000614774	300.0040588	300.0046387	-24472.52734	-24451.20508	50.47522489	18.68596394	8.16805	0	0	0	4449	300.0384	-24461.86621																	17.047815
	26233013.47	300.0043488	-24503.59766	-0.463618782	3.96E-05	1	0.999253354	40.02988815	1.993271217	12.26999756	-5.032998039	-0.887018761	25	-0.000327138	-0.463604764	-0.000633646	300.0039368	300.0047607	-24514.80664	-24492.38867	50.39628041	18.68640072	8.1656	0	0	0	4449	300.03665	-24503.59766																	17.785473
	26233016.4	300.0039978	-24562.13184	-0.463874494	1.53E-05	1	0.999253354	40.02988815	1.993177049	12.26999756	-5.035556413	-0.887414653	25	-0.000322409	-0.463860477	-0.000629082	300.0030518	300.0049438	-24571.94141	-24552.32227	50.43301695	18.68616228	8.1656	0	0	0	4449	300.03745	-24562.13184																	17.416636
	26233018.44	300.0045624	-24602.96289	-0.464073298	3.57E-05	1	0.999253354	40.02988815	1.993120377	12.26999756	-5.037646024	-0.887381764	25	-0.000286704	-0.46405929	-0.000593511	300.0041199	300.0050049	-24612.88281	-24593.04297	50.42520066	18.68693938	8.1705	0	0	0	4449	300.03355	-24602.96289																	17.047815
	26233021.39	300.0044403	-24662.6875	-0.464398494	3.37E-05	1	0.999253354	40.02988815	1.993146012	12.26999756	-5.041175376	-0.888371482	25	-0.000319797	-0.464384458	-0.000626808	300.0040283	300.0048523	-24672.74219	-24652.63281	50.31968081	18.68694697	8.1729	0	0	0	4449	300.0382	-24662.6875																	17.047815
	26233023.36	300.0046234	-24701.91602	-0.464539743	2.67E-05	1	0.999253354	40.02988815	1.993142476	12.26999756	-5.042629768	-0.889040932	25	-0.000356816	-0.464525676	-0.000663912	300.0045166	300.0047302	-24711.64258	-24692.18945	50.59715894	18.68613304	8.1705	0	0	0	4449	300.0426	-24701.91602																	17.785473
	26233026.4	300.0048523	-24763.40332	-0.464847973	3.36E-05	1	0.999253354	40.02988815	1.993090579	12.26999756	-5.045935745	-0.889121464	25	-0.000312169	-0.464833924	-0.000619472	300.0047607	300.0049438	-24773.25	-24753.55664	50.39080901	18.68892036	8.1656	0	0	0	4449	300.03785	-24763.40332																	17.047815
	26233028.42	300.0046997	-24804.00586	-0.465006276	2.54E-05	1	0.999253354	40.02988815	1.993082006	12.26999756	-5.047620466	-0.889494452	25	-0.000319077	-0.464992219	-0.000626485	300.0044861	300.0049133	-24812.97852	-24795.0332	50.35485409	18.68844841	8.17535	0	0	0	4449	300.0359	-24804.00586																	17.416636
	26233031.42	300.0040131	-24864.28809	-0.465296801	1.95E-05	1	0.999253354	40.02988815	1.993123797	12.26999756	-5.050855586	-0.890180225	25	-0.000329618	-0.465282739	-0.000637211	300.0039673	300.0040588	-24873.00391	-24855.57227	50.48069629	18.68674876	8.1778	0	0	0	4449	300.0376	-24864.28809																	16.310225
	26233033.42	300.0045471	-24904.48926	-0.465442978	4.95E-05	1	0.999253354	40.02988815	1.993238742	12.26999756	-5.052767395	-0.890240747	25	-0.000305025	-0.46542892	-0.000612716	300.0038452	300.005249	-24915.57617	-24893.40234	50.29935847	18.68665676	8.1705	0	0	0	4449	300.035	-24904.48926																	17.785473
	26233036.35	300.0046387	-24962.84082	-0.465749064	1.02E-05	1	0.999253354	40.02988815	1.993140229	12.26999756	-5.05586987	-0.890680791	25	-0.000295707	-0.465735002	-0.000603597	300.0039673	300.0053101	-24972.61523	-24953.06641	50.31030127	18.68721483	8.17295	0	0	0	4449	300.0352	-24962.84082																	17.416636
	26233044.41	300.0032044	-25000.20605	-0.46604814	1.13E-05	1	0.999253354	40.02988815	1.993215093	12.26999756	-5.059259365	-0.891504906	25	-0.000316177	-0.466034076	-0.000624265	300.0030212	300.0033875	-25000.30273	-25000.10938	50.52134097	18.68793031	8.1827	0	0	0	4417	300.03285	-25000.20605																	16.310225
	26233056.35	300.0030823	-24993.35547	-0.466093798	3.28E-05	1	0.999253354	40.02988815	1.993334076	12.26999756	-5.060075561	-0.891458995	25	-0.000299258	-0.466079745	-0.000607376	300.0027466	300.003418	-24999.73047	-24986.98047	50.32984198	18.68749695	8.1778	0	0	0	4449	300.03335	-24993.35547																	17.416636
	26233059.39	300.0021058	-24938.94531	-0.465966866	3.47E-05	1	0.999253354	40.02988815	1.99333647	12.26999756	-5.058688195	-0.891304427	25	-0.0003072	-0.465952825	-0.000615237	300.0013123	300.0028992	-24950.14063	-24927.75	50.51977771	18.68564699	8.1827	0	0	0	4449	300.0333	-24938.94531																	17.416636
	26233061.47	300.0031128	-24897.39844	-0.465839622	3.03E-05	1	0.999253354	40.02988815	1.993254301	12.26999756	-5.057094209	-0.891102782	25	-0.000314193	-0.465825566	-0.000622145	300.002655	300.0035706	-24906.35742	-24888.43945	50.27903613	18.68560477	8.18025	0	0	0	4449	300.03565	-24897.39844																	15.941451
	26233064.42	300.0035248	-24838.23145	-0.465625873	3.82E-05	1	0.999253354	40.02988815	1.993304432	12.26999756	-5.054864316	-0.890890214	25	-0.000330152	-0.465611806	-0.000637972	300.0032043	300.0038452	-24847.56836	-24828.89453	50.39002738	18.68506318	8.18515	0	0	0	4449	300.03055	-24838.23145																	17.416636
	26233066.39	300.0025635	-24798.32227	-0.465478755	3.78E-05	1	0.999253354	40.02988815	1.993290111	12.26999756	-5.053251512	-0.890495462	25	-0.000320179	-0.465464713	-0.000627899	300.0022278	300.0028992	-24809.1543	-24787.49023	50.45802906	18.68384593	8.1876	0	0	0	4449	300.0357	-24798.32227																	15.941451
	26233069.47	300.0028992	-24737.11426	-0.465279497	4.06E-05	1	0.999253354	40.02988815	1.99332349	12.26999756	-5.051177722	-0.890078942	25	-0.000315471	-0.465265459	-0.000623067	300.0028381	300.0029602	-24746.32813	-24727.90039	50.44474137	18.68420151	8.16565	0	0	0	4449	300.0327	-24737.11426																	17.047815
	26233071.37	300.0018769	-24699.66113	-0.465154209	3.69E-05	1	0.999253354	40.02988815	1.993334661	12.26999756	-5.049919531	-0.889417871	25	-0.000276133	-0.465140215	-0.000583649	300.0011597	300.002594	-24709.30078	-24690.02148	50.29857684	18.68540775	8.1705	0	0	0	4449	300.03335	-24699.66113																	17.416636
	26233074.32	300.0030365	-24640.8623	-0.46492944	1.59E-05	1	0.999253354	40.02988815	1.993390495	12.26999756	-5.047519505	-0.889550639	25	-0.000325619	-0.464915403	-0.00063299	300.0027161	300.0033569	-24651.36523	-24630.35938	50.36970504	18.68493373	8.1754	0	0	0	4449	300.03275	-24640.8623																	17.785473
	26233076.49	300.0030365	-24597.52344	-0.464783007	2.82E-05	1	0.999253354	40.02988815	1.993377843	12.26999756	-5.045937941	-0.889044259	25	-0.000305178	-0.464768988	-0.000612453	300.0030212	300.0030518	-24608.33008	-24586.7168	50.46037394	18.68378351	8.1681	0	0	0	4449	300.03385	-24597.52344																	17.785473
	26233079.41	300.002243	-24538.97852	-0.464575674	5.97E-06	1	0.999253354	40.02988815	1.993348208	12.26999756	-5.043635197	-0.888523336	25	-0.000294749	-0.464561679	-0.000601889	300.0021667	300.0023193	-24549.64063	-24528.31641	50.39706203	18.68424881	8.1803	0	0	0	4449	300.03625	-24538.97852																	17.785473
	26233082.33	300.0024719	-24480.68945	-0.464372869	2.92E-05	1	0.999253354	40.02988815	1.993366683	12.26999756	-5.041433836	-0.888395035	25	-0.000317803	-0.464358862	-0.000624809	300.0022888	300.002655	-24490.875	-24470.50391	50.46584534	18.68340187	8.1827	0	0	0	4449	300.0387	-24480.68945																	15.941451
	26233084.43	300.0014344	-24438.78711	-0.464233507	3.85E-05	1	0.999253354	40.02988815	1.993368978	12.26999756	-5.039930744	-0.888105548	25	-0.000315507	-0.46421952	-0.000622422	300.0011292	300.0017395	-24447.81836	-24429.75586	50.32124407	18.68399266	8.1803	0	0	0	4449	300.03955	-24438.78711																	17.416636
	26233087.33	300.0015717	-24380.55859	-0.464026064	3.82E-05	1	0.999253354	40.02988815	1.993380296	12.26999756	-5.037748643	-0.887470057	25	-0.000292938	-0.464012095	-0.000599724	300.0010376	300.0021057	-24391.31641	-24369.80078	50.51586957	18.68454819	8.1876	0	0	0	4449	300.0366	-24380.55859																	16.310225
	26233089.35	300.0016327	-24340.64844	-0.463900678	3.17E-05	1	0.999253354	40.02988815	1.993402109	12.26999756	-5.036453558	-0.88716207	25	-0.000285726	-0.463886717	-0.000592429	300.0013123	300.0019531	-24350.83594	-24330.46094	50.41894763	18.68458392	8.1827	0	0	0	4449	300.03835	-24340.64844																	17.416636
	26233092.3	300.0005646	-24281.83691	-0.463683662	2.88E-05	1	0.999253354	40.02988815	1.993421312	12.26999756	-5.034146831	-0.886738575	25	-0.000284055	-0.463669723	-0.000590618	299.9999695	300.0011597	-24291.97656	-24271.69727	50.47600651	18.68255804	8.19005	0	0	0	4449	300.0384	-24281.83691																	15.941451
	26233094.31	300.0001831	-24241.27148	-0.463539142	4.61E-05	1	0.999253354	40.02988815	1.993387644	12.26999756	-5.032417057	-0.886901902	25	-0.000325774	-0.463525185	-0.000632245	300	300.0003662	-24250.91211	-24231.63086	50.52603074	18.68365389	8.1876	0	0	0	4449	300.03735	-24241.27148																	17.785473
	26233097.3	300.0008545	-24182.19141	-0.463338735	3.46E-05	1	0.999253354	40.02988815	1.993382735	12.26999756	-5.030244356	-0.886431183	25	-0.000317785	-0.463324779	-0.000624127	300.0007935	300.0009155	-24191.97656	-24172.40625	50.42754555	18.68434905	8.1803	0	0	0	4449	300.0374	-24182.19141																	17.416636
	26233099.36	300.0006562	-24140.5791	-0.463189436	2.65E-05	1	0.999253354	40.02988815	1.993380695	12.26999756	-5.028700245	-0.885679517	25	-0.000274836	-0.463175515	-0.000581085	300.0000916	300.0012207	-24151.54492	-24129.61328	50.38611924	18.68307397	8.1754	0	0	0	4449	300.03615	-24140.5791																	17.047815
	26233102.35	299.9999543	-24081.09961	-0.4629619	3.58E-05	1	0.999253354	40.02988815	1.99340836	12.26999756	-5.026301742	-0.885227094	25	-0.000272018	-0.462947998	-0.000578121	299.9998169	300.0000916	-24090.03516	-24072.16406	50.74723161	18.68304019	8.1925	0	0	0	4449	300.03625	-24081.09961																	17.785473
	26233104.31	300.0004731	-24042.25879	-0.462842243	2.20E-05	1	0.999253354	40.02988815	1.993442837	12.26999756	-5.025013101	-0.885425381	25	-0.000309934	-0.462828312	-0.000615959	300.0004578	300.0004883	-24051.83789	-24032.67969	50.32671547	18.68355328	8.1803	0	0	0	4449	300.0356	-24042.25879																	15.941451
	26233107.35	300.0001679	-23980.51563	-0.462623286	3.85E-05	1	0.999253354	40.02988815	1.993289969	12.26999756	-5.022248461	-0.885055329	25	-0.000320245	-0.462609358	-0.000626128	299.9992371	300.0010986	-23990.83594	-23970.19531	50.46428209	18.68514951	8.1729	0	0	0	4449	300.0361	-23980.51563																	17.416636
	26233109.46	300.0001221	-23939.26953	-0.46248861	1.69E-05	1	0.999253354	40.02988815	1.993337694	12.26999756	-5.020893114	-0.884863646	25	-0.000324364	-0.462474684	-0.000630159	299.9993591	300.000885	-23949.48242	-23929.05664	50.31186453	18.68489539	8.18025	0	0	0	4449	300.037	-23939.26953																	15.941451
	26233112.42	300.000351	-23880.29883	-0.462274851	2.87E-05	1	0.999253354	40.02988815	1.993255047	12.26999756	-5.018367838	-0.884454091	25	-0.000327378	-0.462260925	-0.000633039	299.9998474	300.0008545	-23892.32227	-23868.27539	50.66985039	18.68579648	8.18515	0	0	0	4449	300.0345	-23880.29883																	16.310225
	26233114.29	299.9996338	-23842.77246	-0.462137613	4.65E-05	1	0.999253354	40.02988815	1.993276872	12.26999756	-5.016938503	-0.884155374	25	-0.000323099	-0.462123704	-0.000628669	299.9993591	299.9999084	-23852.52148	-23833.02344	50.43067206	18.68504171	8.19495	0	0	0	4449	300.03695	-23842.77246																	17.416636
	26233117.34	300.0001678	-23782.01465	-0.461928081	3.06E-05	1	0.999253354	40.02988815	1.993319063	12.26999756	-5.014787854	-0.88364243	25	-0.000310985	-0.461914179	-0.00061642	299.9999084	300.0004272	-23790.45117	-23773.57813	50.44786789	18.68422103	8.19005	0	0	0	4449	300.03725	-23782.01465																	17.416636
	26233119.29	300.0005646	-23742.79883	-0.46177622	3.64E-05	1	0.999253354	40.02988815	1.993366205	12.26999756	-5.013302752	-0.883084376	25	-0.000284403	-0.461762334	-0.000589741	300.0003357	300.0007935	-23753.17969	-23732.41797	50.38690086	18.68260172	8.1729	0	0	0	4449	300.03755	-23742.79883																	17.047815
	26233122.39	300.0001068	-23680.7168	-0.461575163	3.81E-05	1	0.999253354	40.02988815	1.993293197	12.26999756	-5.010880005	-0.883038701	25	-0.000318324	-0.461561267	-0.00062353	300.000061	300.0001526	-23690.7207	-23670.71289	50.40097018	18.68517782	8.19005	0	0	0	4449	300.03895	-23680.7168																	17.416636
	26233124.34	299.9989624	-23642.14453	-0.461435337	2.16E-05	1	0.999253354	40.02988815	1.993291633	12.26999756	-5.00937503	-0.882676232	25	-0.000309537	-0.461421467	-0.000614653	299.9988098	299.999115	-23653.13281	-23631.15625	50.41113135	18.68456362	8.1925	0	0	0	4449	300.039	-23642.14453																	17.047815
	26233127.31	300	-23583.08887	-0.461227931	4.13E-05	1	0.999253354	40.02988815	1.993281956	12.26999756	-5.007068545	-0.882454898	25	-0.000325926	-0.461214041	-0.000630911	299.9992676	300.0007324	-23592.88672	-23573.29102	50.4783514	18.68550594	8.1974	0	0	0	4449	300.03665	-23583.08887																	17.785473
	26233129.36	299.9996796	-23542.09766	-0.461061315	1.89E-05	1	0.999253354	40.02988815	1.993326717	12.26999756	-5.005399441	-0.881970581	25	-0.000308818	-0.461047445	-0.000613696	299.9996033	299.9997559	-23550.60742	-23533.58789	50.45568417	18.68547052	8.19005	0	0	0	4449	300.03615	-23542.09766																	17.416636
	26233132.37	299.9987641	-23481.875	-0.460859422	4.76E-05	1	0.999253354	40.02988815	1.993325636	12.26999756	-5.003177525	-0.881741539	25	-0.000323196	-0.460845561	-0.000627942	299.9987183	299.9988098	-23489.92188	-23473.82813	50.59168754	18.68492941	8.17535	0	0	0	4449	300.0386	-23481.875																	17.047815
	26233134.33	299.998642	-23442.61035	-0.460722389	2.60E-05	1	0.999253354	40.02988815	1.993266809	12.26999756	-5.001618622	-0.881057986	25	-0.000286575	-0.460708558	-0.000591232	299.9983521	299.9989319	-23453.96484	-23431.25586	50.49554723	18.68518114	8.1925	0	0	0	4449	300.03985	-23442.61035																	15.941451
	26233137.32	299.9986572	-23382.81348	-0.460513869	2.22E-05	1	0.999253354	40.02988815	1.993312561	12.26999756	-4.99945712	-0.880720134	25	-0.000290273	-0.460500041	-0.000594797	299.9985046	299.9988098	-23392.76953	-23372.85742	50.40956809	18.6848449	8.1876	0	0	0	4449	300.0385	-23382.81348																	16.310225
	26233139.29	299.9994507	-23343.73047	-0.460377096	3.65E-05	1	0.999253354	40.02988815	1.993283949	12.26999756	-4.997878585	-0.880589548	25	-0.000303359	-0.460363253	-0.000607798	299.9987488	300.0001526	-23353.60156	-23333.85938	50.38455598	18.68485174	8.1925	0	0	0	4449	300.0362	-23343.73047																	17.416636
	26233142.29	299.9994049	-23284.05566	-0.460137365	3.47E-05	1	0.999253354	40.02988815	1.993323168	12.26999756	-4.995405885	-0.879942198	25	-0.000284283	-0.460123541	-0.00058857	299.9989929	299.9998169	-23293.86523	-23274.24609	50.42520066	18.68419559	8.1876	0	0	0	4449	300.03395	-23284.05566																	16.310225
	26233144.27	299.9997711	-23244.47461	-0.460007838	3.58E-05	1	0.999253354	40.02988815	1.993368363	12.26999756	-4.994111374	-0.87969248	25	-0.000282262	-0.459994013	-0.000586467	299.9993286	300.0002136	-23255.01367	-23233.93555	50.7112767	18.68366225	8.18515	0	0	0	4449	300.03255	-23244.47461																	16.310225
	26233147.29	299.9996949	-23183.4375	-0.45978662	4.72E-05	1	0.999253354	40.02988815	1.99338922	12.26999756	-4.991713742	-0.879539248	25	-0.000306165	-0.459772787	-0.000610225	299.9992981	300.0000916	-23194.74414	-23172.13086	50.49398397	18.68360601	8.18515	0	0	0	4449	300.03455	-23183.4375																	17.416636
	26233149.37	299.9994507	-23142.78613	-0.45964617	3.31E-05	1	0.999253354	40.02988815	1.993408289	12.26999756	-4.990228211	-0.879314598	25	-0.000309386	-0.459632343	-0.000613353	299.999054	299.9998474	-23151.80664	-23133.76563	50.50727166	18.6831946	8.19495	0	0	0	4449	300.0362	-23142.78613																	17.416636
	26233152.36	299.9998016	-23082.91699	-0.459441407	4.14E-05	1	0.999253354	40.02988815	1.993321922	12.26999756	-4.987849744	-0.878596672	25	-0.000282544	-0.459427598	-0.000586384	299.9993896	300.0002136	-23093.0918	-23072.74219	50.47366163	18.68293447	8.1998	0	0	0	4449	300.03335	-23082.91699																	17.785473
	26233154.24	299.9990692	-23045.18359	-0.459289464	2.51E-05	1	0.999253354	40.02988815	1.993382812	12.26999756	-4.986305701	-0.878559454	25	-0.000303426	-0.459275656	-0.000607162	299.9989319	299.9992065	-23055.1875	-23035.17969	50.45333929	18.68348925	8.18515	0	0	0	4449	300.0376	-23045.18359																	17.785473
	26233157.29	299.9989777	-22984.20703	-0.459103377	3.71E-05	1	0.999253354	40.02988815	1.993228139	12.26999756	-4.983887551	-0.878302731	25	-0.000318434	-0.459089566	-0.000622046	299.9986267	299.9993286	-22993.77344	-22974.64063	50.46819023	18.68696422	8.19495	0	0	0	4449	300.0418	-22984.20703																	17.416636
	26233159.26	299.9990082	-22945.39258	-0.45894515	2.63E-05	1	0.999253354	40.02988815	1.9931122	12.26999756	-4.981948473	-0.877637066	25	-0.000289377	-0.458931362	-0.000592888	299.9981384	299.9998779	-22954.50977	-22936.27539	50.44708626	18.68708942	8.19495	0	0	0	4449	300.0405	-22945.39258																	17.047815
	26233162.3	299.9990845	-22884.73145	-0.458742206	3.69E-05	1	0.999253354	40.02988815	1.993137019	12.26999756	-4.97978434	-0.877375016	25	-0.000299895	-0.458728416	-0.000603275	299.9988098	299.9993591	-22894.31055	-22875.15234	50.54322657	18.68840728	8.1876	0	0	0	4449	300.04065	-22884.73145																	17.785473
	26233164.28	299.9992218	-22844.87109	-0.458587252	2.79E-05	1	0.999253354	40.02988815	1.993282634	12.26999756	-4.97849025	-0.876906587	25	-0.000278311	-0.458573479	-0.000581592	299.9991455	299.9992981	-22854.80273	-22834.93945	50.4947656	18.68425863	8.1974	0	0	0	4449	300.041	-22844.87109																	16.310225
	26233167.6	299.9992218	-22778.91016	-0.458378556	2.58E-05	1	0.999253354	40.02988815	1.993247148	12.26999756	-4.976112877	-0.876647578	25	-0.000292453	-0.45836478	-0.000595599	299.999054	299.9993896	-22790.85938	-22766.96094	50.29935847	18.68392715	8.19005	0	0	0	4449	300.0414	-22778.91016																	17.785473
	26233169.59	299.9986878	-22739.16016	-0.458230951	4.02E-05	1	0.999253354	40.02988815	1.993315771	12.26999756	-4.974670605	-0.8764134	25	-0.000294134	-0.458217184	-0.000597185	299.9986267	299.9987488	-22749.31055	-22729.00977	50.2618403	18.68364173	8.19735	0	0	0	4449	300.04055	-22739.16016																	17.785473
	26233171.78	299.9995118	-22694.99609	-0.458084088	4.35E-05	1	0.999253354	40.02988815	1.993333254	12.26999756	-4.973082725	-0.876339254	25	-0.000312405	-0.458070302	-0.000615362	299.9992676	299.9997559	-22705.35352	-22684.63867	50.59403242	18.68407947	8.19005	0	0	0	4449	300.0411	-22694.99609																	17.416636
	26233174.69	299.9989319	-22637.41113	-0.457870939	1.89E-05	1	0.999253354	40.02988815	1.993389326	12.26999756	-4.970920339	-0.875851916	25	-0.00030276	-0.457857174	-0.00060558	299.9988098	299.999054	-22647.5625	-22627.25977	50.53384703	18.6841819	8.19005	0	0	0	4449	300.0404	-22637.41113																	15.941451
	26233176.7	299.999115	-22597.27051	-0.457711738	3.97E-05	1	0.999253354	40.02988815	1.99331295	12.26999756	-4.969056811	-0.875249983	25	-0.00027821	-0.457697991	-0.000580928	299.9988098	299.9994202	-22608.07813	-22586.46289	50.34703781	18.68380841	8.19005	0	0	0	4449	300.0406	-22597.27051																	16.310225
	26233179.91	299.9995118	-22533.30469	-0.45751399	1.58E-05	1	0.999253354	40.02988815	1.993310174	12.26999756	-4.966911754	-0.874822687	25	-0.000273663	-0.457500246	-0.000576258	299.9989319	300.0000916	-22543.45508	-22523.1543	50.64483828	18.68226736	8.1974	0	0	0	4449	300.0371	-22533.30469																	16.310225
	26233181.92	299.9998016	-22492.83594	-0.457361142	3.20E-05	1	0.999253354	40.02988815	1.993354069	12.26999756	-4.965295754	-0.874895956	25	-0.000305545	-0.457347377	-0.000608038	299.9992065	300.0003967	-22505.13867	-22480.5332	50.58699776	18.68073572	8.19005	0	0	0	4449	300.039	-22492.83594																	15.941451
	26233184.13	299.9993897	-22448.8418	-0.457139864	3.39E-05	1	0.999253354	40.02988815	1.993422905	12.26999756	-4.963084745	-0.874343862	25	-0.000290877	-0.45712612	-0.000593227	299.9993286	299.9994507	-22460.86523	-22436.81836	50.39940692	18.6818698	8.1974	0	0	0	4449	300.0388	-22448.8418																	15.941451
	26233187.46	299.9996949	-22382.50488	-0.456940066	2.47E-05	1	0.999253354	40.02988815	1.993420331	12.26999756	-4.960897113	-0.8740307	25	-0.000297196	-0.456926319	-0.00059942	299.9996338	299.9997559	-22395.12305	-22369.88672	50.52055934	18.6834266	8.19005	0	0	0	4449	300.0366	-22382.50488																	17.047815
	26233189.42	300.0003205	-22343.84863	-0.456812471	4.47E-05	1	0.999253354	40.02988815	1.993434809	12.26999756	-4.959540484	-0.873824795	25	-0.000300071	-0.456798717	-0.000602211	299.9997559	300.000885	-22355.4707	-22332.22656	50.57761822	18.68281749	8.1974	0	0	0	4449	300.0387	-22343.84863																	17.785473
	26233192.45	299.9994355	-22283.15137	-0.456560824	3.37E-05	1	0.999253354	40.02988815	1.993430641	12.26999756	-4.956815474	-0.873245722	25	-0.000291061	-0.456547095	-0.000593039	299.9992981	299.9995728	-22295.27148	-22271.03125	50.63545873	18.6821744	8.1949	0	0	0	4449	300.0376	-22283.15137																	17.785473
	26233194.47	299.9988098	-22242.13477	-0.456418623	3.12E-05	1	0.999253354	40.02988815	1.993299196	12.26999756	-4.954978203	-0.872814546	25	-0.000281364	-0.456404914	-0.000583251	299.9986267	299.9989929	-22250.875	-22233.39453	50.61279151	18.68133412	8.1949	0	0	0	4449	300.03825	-22242.13477																	17.785473
	26233197.71	299.9982758	-22177.26855	-0.456238956	3.40E-05	1	0.999253354	40.02988815	1.993259289	12.26999756	-4.952889337	-0.872703917	25	-0.000304239	-0.456225244	-0.00060601	299.9978027	299.9987488	-22190.53125	-22164.00586	50.39549878	18.68306579	8.2071	0	0	0	4449	300.03825	-22177.26855																	16.310225
	26233199.88	299.9988404	-22134.54102	-0.456071795	3.22E-05	1	0.999253354	40.02988815	1.993363189	12.26999756	-4.95133566	-0.872343196	25	-0.000296358	-0.456058086	-0.000598019	299.9986267	299.999054	-22144.67969	-22124.40234	50.64249339	18.6824737	8.20225	0	0	0	4449	300.0399	-22134.54102																	17.785473
	26233202.15	299.9992523	-22089.34277	-0.455875936	1.29E-05	1	0.999253354	40.02988815	1.993340274	12.26999756	-4.949133741	-0.8720799	25	-0.000307363	-0.45586222	-0.000608898	299.999176	299.9993286	-22100.91602	-22077.76953	50.445523	18.6812532	8.2071	0	0	0	4449	300.03975	-22089.34277																	17.416636
	26233204.23	299.9996338	-22047.98633	-0.455681961	3.73E-05	1	0.999253354	40.02988815	1.993380234	12.26999756	-4.947135725	-0.871649954	25	-0.000300277	-0.455668249	-0.000601682	299.9995728	299.9996948	-22057.80859	-22038.16406	50.46975349	18.68426485	8.1925	0	0	0	4449	300.04325	-22047.98633																	17.047815
	26233207.28	300.0001526	-21986.81641	-0.455461858	3.13E-05	1	0.999253354	40.02988815	1.993390062	12.26999756	-4.944784702	-0.871145529	25	-0.000292068	-0.455448151	-0.000593334	299.9994507	300.0008545	-21996.10352	-21977.5293	50.62138942	18.68168805	8.19735	0	0	0	4449	300.0411	-21986.81641																	18.154324
	26233209.25	299.9996796	-21947.34473	-0.455361381	3.16E-05	1	0.999253354	40.02988815	1.993325677	12.26999756	-4.943538292	-0.870945068	25	-0.000293707	-0.455347682	-0.000594912	299.9993286	300.0000305	-21956.32813	-21938.36133	50.46662697	18.68358523	8.2071	0	0	0	4449	300.0387	-21947.34473																	16.310225
	26233212.28	300.0005341	-21887.12207	-0.455113546	3.29E-05	1	0.999253354	40.02988815	1.993334134	12.26999756	-4.940879215	-0.870408333	25	-0.000287447	-0.455099846	-0.000588489	300.0000305	300.0010376	-21897.36914	-21876.875	50.49632886	18.6821647	8.1949	0	0	0	4449	300.04	-21887.12207																	17.047815
	26233214.4	299.9990692	-21844.40527	-0.454971718	1.42E-05	1	0.999253354	40.02988815	1.993375772	12.26999756	-4.939480577	-0.869912733	25	-0.00026509	-0.454958057	-0.000566043	299.9989319	299.9992065	-21856.64648	-21832.16406	50.4236374	18.68254853	8.20465	0	0	0	4449	300.03975	-21844.40527																	15.941451
	26233217.61	300.0009308	-21780.96094	-0.45476462	4.44E-05	1	0.999253354	40.02988815	1.993324121	12.26999756	-4.937041164	-0.869886419	25	-0.000300998	-0.454750916	-0.000601815	300.0006714	300.0011902	-21791.51172	-21770.41016	50.66985039	18.68526063	8.2071	0	0	0	4449	300.04065	-21780.96094																	17.416636
	26233219.74	300.000885	-21738.43848	-0.454601509	3.69E-05	1	0.999253354	40.02988815	1.993317576	12.26999756	-4.935272341	-0.869472483	25	-0.000291749	-0.454587816	-0.000592462	300.000824	300.000946	-21747.45898	-21729.41797	50.51899608	18.68273617	8.2022	0	0	0	4449	300.0394	-21738.43848																	17.416636
	26233221.8	300.0009918	-21696.80273	-0.454475938	3.81E-05	1	0.999253354	40.02988815	1.993340634	12.26999756	-4.933946342	-0.869339915	25	-0.00030069	-0.45446224	-0.000601325	300.0007629	300.0012207	-21706.17578	-21687.42969	50.47913303	18.68289909	8.2022	0	0	0	4449	300.0378	-21696.80273																	15.941451
	26233224.7	300.0008851	-21639.24219	-0.454246257	3.31E-05	1	0.999253354	40.02988815	1.993384378	12.26999756	-4.931621672	-0.8685454	25	-0.000266147	-0.454232591	-0.000566635	300.0007935	300.0009766	-21649.76953	-21628.71484	50.4892942	18.68324797	8.1949	0	0	0	4449	300.03705	-21639.24219																	16.310225
	26233226.76	300.0011139	-21598.08105	-0.454087721	2.17E-05	1	0.999253354	40.02988815	1.993404628	12.26999756	-4.929944197	-0.86827372	25	-0.000268173	-0.454074054	-0.000568559	300.000824	300.0014038	-21610.67578	-21585.48633	50.46897186	18.68254115	8.1876	0	0	0	4449	300.0366	-21598.08105																	17.416636
	26233229.88	300.0010681	-21535.64746	-0.453871723	2.47E-05	1	0.999253354	40.02988815	1.993351685	12.26999756	-4.927397344	-0.868276945	25	-0.000308403	-0.453858036	-0.00060865	300.000885	300.0012512	-21545.17773	-21526.11719	50.54322657	18.6824372	8.2071	0	0	0	4449	300.03615	-21535.64746																	17.047815
	26233231.93	300.0006867	-21494.8252	-0.453630899	2.34E-05	1	0.999253354	40.02988815	1.993347816	12.26999756	-4.924788801	-0.867729195	25	-0.000300369	-0.45361723	-0.000600457	300.0002747	300.0010986	-21505.01172	-21484.63867	50.30795638	18.68302822	8.2071	0	0	0	4449	300.0379	-21494.8252																	17.047815
	26233234.31	299.9999238	-21447.01367	-0.453509835	1.26E-05	1	0.999253354	40.02988815	1.99336596	12.26999756	-4.923536817	-0.867394374	25	-0.000290081	-0.453496187	-0.000590093	299.9995728	300.0002747	-21458.4043	-21435.62305	50.60106708	18.68185356	8.19735	0	0	0	4449	300.0377	-21447.01367																	17.785473
	26233237.47	300.0005493	-21384.21484	-0.453269013	1.82E-05	1	0.999253354	40.02988815	1.993338978	12.26999756	-4.920858587	-0.866922995	25	-0.000289965	-0.453255363	-0.00058982	300.0002441	300.0008545	-21394.02539	-21374.4043	50.32827872	18.68178485	8.2071	0	0	0	4449	300.0383	-21384.21484																	15.941451
	26233239.59	299.9998169	-21341.41211	-0.45311663	3.79E-05	1	0.999253354	40.02988815	1.993399326	12.26999756	-4.919317107	-0.866824003	25	-0.000305278	-0.453102984	-0.000605038	299.9994812	300.0001526	-21351.57422	-21331.25	50.34547455	18.6832564	8.2071	0	0	0	4449	300.0349	-21341.41211																	16.310225
	26233242.74	299.9999237	-21279.07422	-0.45290709	2.49E-05	1	0.999253354	40.02988815	1.993403157	12.26999756	-4.917079292	-0.866264676	25	-0.000290394	-0.452893458	-0.000590018	299.9993286	300.0005188	-21290.30664	-21267.8418	50.554951	18.68328247	8.20955	0	0	0	4449	300.0364	-21279.07422																	17.785473
	26233244.92	299.9993134	-21235.56641	-0.452756856	1.18E-05	1	0.999253354	40.02988815	1.993345493	12.26999756	-4.915308735	-0.865975717	25	-0.000292347	-0.452743236	-0.000591874	299.9989929	299.9996338	-21246.56836	-21224.56445	50.46819023	18.68324793	8.2071	0	0	0	4449	300.0362	-21235.56641																	15.941451
	26233246.9	299.9995423	-21196.47266	-0.452624272	1.78E-05	1	0.999253354	40.02988815	1.993398419	12.26999756	-4.914031134	-0.865531463	25	-0.000272678	-0.452610665	-0.000572122	299.999054	300.0000305	-21204.82422	-21188.12109	50.50649003	18.68298671	8.2071	0	0	0	4449	300.03535	-21196.47266																	17.047815
	26233249.92	299.9986725	-21135.90918	-0.452425166	3.91E-05	1	0.999253354	40.02988815	1.993383721	12.26999756	-4.91178165	-0.865448891	25	-0.000300574	-0.452411558	-0.000599889	299.9981995	299.9991455	-21144.625	-21127.19336	50.46584534	18.68313861	8.1998	0	0	0	4449	300.03515	-21135.90918																	16.310225
	26233252	299.9996186	-21094.43262	-0.452257815	3.53E-05	1	0.999253354	40.02988815	1.993356144	12.26999756	-4.90991288	-0.865042988	25	-0.00029362	-0.452244204	-0.000592822	299.9995728	299.9996643	-21104.55859	-21084.30664	50.554951	18.68400347	8.2047	0	0	0	4449	300.03965	-21094.43262																	17.785473
	26233254.71	299.9995423	-21040.22754	-0.452019312	3.03E-05	1	0.999253354	40.02988815	1.993324021	12.26999756	-4.90722637	-0.864697504	25	-0.000304882	-0.452005702	-0.000603929	299.9989929	300.0000916	-21050.39063	-21030.06445	50.5440082	18.68484563	8.21445	0	0	0	4449	300.0391	-21040.22754																	17.785473
	26233257.79	299.9999237	-20978.94629	-0.451807091	4.74E-05	1	0.999253354	40.02988815	1.993331956	12.26999756	-4.904957729	-0.864199594	25	-0.000295965	-0.451793487	-0.000594877	299.9996948	300.0001526	-20989.65625	-20968.23633	50.55651425	18.68372314	8.1925	0	0	0	4449	300.038	-20978.94629																	17.785473
	26233259.93	300.0000305	-20936.23047	-0.451670683	3.80E-05	1	0.999253354	40.02988815	1.993358263	12.26999756	-4.90359455	-0.863630659	25	-0.000266502	-0.451657101	-0.000565328	300.0000305	300.0000305	-20947.08594	-20925.375	50.45568417	18.68442959	8.20225	0	0	0	4449	300.03805	-20936.23047																	17.047815
	26233262.11	299.9991303	-20892.74609	-0.451444319	3.52E-05	1	0.999253354	40.02988815	1.993332608	12.26999756	-4.901075225	-0.863197054	25	-0.000267269	-0.451430755	-0.000565947	299.9990234	299.9992371	-20904.73242	-20880.75977	50.36657852	18.685907	8.1925	0	0	0	4449	300.0387	-20892.74609																	15.941451
	26233264.29	299.9986572	-20848.74023	-0.451276926	3.89E-05	1	0.999253354	40.02988815	1.99340318	12.26999756	-4.899363335	-0.863249083	25	-0.000298749	-0.451263352	-0.00059732	299.9983215	299.9989929	-20861.01758	-20836.46289	50.69877064	18.68418288	8.20955	0	0	0	4449	300.0365	-20848.74023																	15.941451
	26233267.38	299.9997864	-20787.33789	-0.451052971	4.70E-05	1	0.999253354	40.02988815	1.993350929	12.26999756	-4.896819676	-0.862739766	25	-0.000293136	-0.451039391	-0.000591562	299.9994202	300.0001526	-20798.14453	-20776.53125	50.49007583	18.68516462	8.1998	0	0	0	4449	300.03745	-20787.33789																	15.941451
	26233269.55	299.9992523	-20744.01367	-0.45091904	2.53E-05	1	0.999253354	40.02988815	1.993349273	12.26999756	-4.895335106	-0.862635375	25	-0.000307088	-0.450905462	-0.000605427	299.999176	299.9993286	-20754.57813	-20733.44922	50.38377435	18.68518433	8.2169	0	0	0	4449	300.0381	-20744.01367																	17.785473
	26233272.37	299.9999695	-20687.31641	-0.450680324	3.34E-05	1	0.999253354	40.02988815	1.993380443	12.26999756	-4.892868168	-0.86189676	25	-0.000279774	-0.450666762	-0.000577958	299.9997864	300.0001526	-20697.12695	-20677.50586	50.47678814	18.68277441	8.212	0	0	0	4449	300.0394	-20687.31641																	17.047815
	26233274.5	299.9997406	-20645.4502	-0.450541145	3.16E-05	1	0.999253354	40.02988815	1.993381017	12.26999756	-4.891339518	-0.861739169	25	-0.000289666	-0.450527584	-0.000587757	299.9988098	300.0006714	-20658.08008	-20632.82031	50.47366163	18.68395702	8.212	0	0	0	4449	300.04155	-20645.4502																	17.416636
	26233277.56	299.9994049	-20584.33984	-0.450312743	2.38E-05	1	0.999253354	40.02988815	1.993372743	12.26999756	-4.888847001	-0.861262011	25	-0.000286114	-0.450299195	-0.000584061	299.999115	299.9996948	-20595.66992	-20573.00977	50.50101863	18.68408808	8.20715	0	0	0	4449	300.03835	-20584.33984																	17.416636
	26233279.67	299.9997253	-20541.73242	-0.450166273	2.07E-05	1	0.999253354	40.02988815	1.993350761	12.26999756	-4.887225817	-0.860856225	25	-0.000275282	-0.450152731	-0.000573134	299.9995422	299.9999084	-20552.15039	-20531.31445	50.70111553	18.68530008	8.20715	0	0	0	4449	300.03925	-20541.73242																	17.047815
	26233282.02	299.9996338	-20495.20996	-0.449932079	4.68E-05	1	0.999253354	40.02988815	1.993417189	12.26999756	-4.884799004	-0.860661636	25	-0.000295941	-0.449918532	-0.00059364	299.9995728	299.9996948	-20506.17383	-20484.24609	50.46350046	18.68246428	8.212	0	0	0	4449	300.0393	-20495.20996																	17.416636
	26233285.16	299.998703	-20432.49512	-0.449715038	3.11E-05	1	0.999253354	40.02988815	1.993406165	12.26999756	-4.882447693	-0.860067147	25	-0.000279695	-0.449701521	-0.000577255	299.9984131	299.9989929	-20442.18359	-20422.80664	50.52055934	18.68311035	8.21935	0	0	0	4449	300.0393	-20432.49512																	17.416636
	26233287.23	299.9998932	-20391.44336	-0.449566412	3.65E-05	1	0.999253354	40.02988815	1.99347588	12.26999756	-4.880936014	-0.860157952	25	-0.000311505	-0.449552862	-0.000608964	299.9996948	300.0000916	-20400.68164	-20382.20508	50.56042239	18.68281076	8.21935	0	0	0	4449	300.0424	-20391.44336																	17.785473
	26233290.31	299.9997712	-20329.54297	-0.449345441	2.96E-05	1	0.999253354	40.02988815	1.993456493	12.26999756	-4.87849252	-0.859722351	25	-0.000310897	-0.449331899	-0.000608219	299.9990845	300.0004578	-20340.45898	-20318.62695	50.43692509	18.6826176	8.2218	0	0	0	4449	300.0381	-20329.54297																	17.785473
	26233292.42	299.9999695	-20287.53027	-0.449198184	3.19E-05	1	0.999253354	40.02988815	1.993385619	12.26999756	-4.876790204	-0.859058587	25	-0.000278296	-0.449184665	-0.000575523	299.9995117	300.0004272	-20297.10938	-20277.95117	50.46975349	18.68335346	8.2047	0	0	0	4449	300.0388	-20287.53027																	17.785473
	26233294.43	299.9994965	-20247.73145	-0.449042155	3.10E-05	1	0.999253354	40.02988815	1.993414572	12.26999756	-4.875121092	-0.859015948	25	-0.000300652	-0.449028632	-0.000597779	299.9994507	299.9995422	-20256.92188	-20238.54102	50.49554723	18.68385694	8.2169	0	0	0	4449	300.0373	-20247.73145																	17.047815
	26233297.45	299.9989166	-20187.1084	-0.448816733	2.99E-05	1	0.999253354	40.02988815	1.99348406	12.26999756	-4.872905903	-0.858214616	25	-0.000263783	-0.448803249	-0.000560764	299.9988098	299.9990234	-20196.62695	-20177.58984	50.61200988	18.68193374	8.2096	0	0	0	4449	300.03885	-20187.1084																	17.047815
	26233299.61	299.9989624	-20144.04883	-0.44865041	4.15E-05	1	0.999253354	40.02988815	1.99350075	12.26999756	-4.871131237	-0.857947631	25	-0.000267751	-0.448636927	-0.000564627	299.9987793	299.9991455	-20154.9043	-20133.19336	50.57292845	18.68110606	8.212	0	0	0	4449	300.03695	-20144.04883																	17.416636
	26233302.66	299.9990082	-20083.59668	-0.448455476	2.38E-05	1	0.999253354	40.02988815	1.993499865	12.26999756	-4.868945006	-0.857960288	25	-0.000303163	-0.448441975	-0.00059991	299.9989014	299.999115	-20094.83008	-20072.36328	50.59637731	18.68225032	8.2169	0	0	0	4449	300.0392	-20083.59668																	17.785473
	26233304.54	299.9985962	-20045.72949	-0.448276233	2.48E-05	1	0.999253354	40.02988815	1.993486721	12.26999756	-4.867010348	-0.857372785	25	-0.000281011	-0.448262756	-0.000577642	299.9985657	299.9986267	-20056.12305	-20035.33594	50.49085746	18.68358248	8.21935	0	0	0	4449	300.03915	-20045.72949																	17.047815
	26233307.72	299.9996186	-19982.35938	-0.448060823	3.31E-05	1	0.999253354	40.02988815	1.993415036	12.26999756	-4.864499049	-0.85696255	25	-0.000283744	-0.448047337	-0.000580237	299.9996033	299.9996338	-19993.22656	-19971.49219	50.49320234	18.68356487	8.212	0	0	0	4449	300.0381	-19982.35938																	17.047815
	26233309.96	300.0000305	-19937.46484	-0.447822067	2.78E-05	1	0.999253354	40.02988815	1.993525923	12.26999756	-4.862206196	-0.856316375	25	-0.000261949	-0.447808597	-0.000558288	300	300.000061	-19947.44531	-19927.48438	50.64483828	18.68293563	8.20955	0	0	0	4449	300.03815	-19937.46484																	15.941451
	26233329.55	299.9910583	-19546.87109			2				12.27999743							299.9910583	299.9910583	-19546.87109	-19546.87109							4449	300.0433	-19546.87109																	17.416636
	26233342.85	299.9815063	-19281.39941	-0.445384812	2.00E-05	1	0.999253354	40.02988815	1.993284435	12.26999756	-4.835183884	-0.851578468	25	-0.000262386	-0.445371661	-0.000557141	299.9815063	299.9815063	-19282.12891	-19280.66992	50.38690086	18.68445454	8.2218	0	0	0	4449	300.0457	-19281.39941																	17.785473
	26233345.4	299.9803925	-19230.05176	-0.445156021	4.31E-05	1	0.999253354	40.02988815	1.993475105	12.26999756	-4.833166131	-0.851077795	25	-0.000249276	-0.4451429	-0.000543875	299.9801636	299.9806213	-19241.42969	-19218.67383	50.51586957	18.67977111	8.2218	0	0	0	4449	300.05255	-19230.05176																	17.416636
	26233347.6	299.9812317	-19186.0459	-0.44502579	2.84E-05	1	0.999253354	40.02988815	1.993420297	12.26999756	-4.831553626	-0.851214802	25	-0.000286812	-0.445012637	-0.000581321	299.9811707	299.9812927	-19196.45117	-19175.64063	50.42832718	18.682076	8.22425	0	0	0	4449	300.0569	-19186.0459																	16.310225
	26233349.95	299.9818879	-19139.25684	-0.444784792	3.77E-05	1	0.999253354	40.02988815	1.993444022	12.26999756	-4.828936254	-0.851080541	25	-0.000315852	-0.444771618	-0.000610206	299.9816895	299.9820862	-19150.89063	-19127.62305	50.51899608	18.68127939	8.21445	0	0	0	4449	300.055	-19139.25684																	17.416636
	26233352.15	299.9832001	-19095.67578	-0.444616481	2.55E-05	1	0.999253354	40.02988815	1.99341747	12.26999756	-4.827166315	-0.850070047	25	-0.00025333	-0.444603335	-0.000547572	299.9830322	299.9833679	-19105.52148	-19085.83008	50.5221226	18.68195337	8.2218	0	0	0	4449	300.0593	-19095.67578																	16.310225
	26233355.14	299.9838715	-19035.73242	-0.444373266	4.33E-05	1	0.999253354	40.02988815	1.993379689	12.26999756	-4.82439323	-0.849846995	25	-0.000276891	-0.444360103	-0.000570973	299.9838257	299.9839172	-19044.35156	-19027.11328	50.37204992	18.68227174	8.2218	0	0	0	4449	300.06105	-19035.73242																	17.785473
	26233357.35	299.9849854	-18991.88477	-0.444230013	3.63E-05	1	0.999253354	40.02988815	1.993419076	12.26999756	-4.822900799	-0.849748317	25	-0.000291474	-0.44421683	-0.000585459	299.9847107	299.98526	-19005.23242	-18978.53711	50.41894763	18.68046387	8.2267	0	0	0	4449	300.06475	-18991.88477																	17.785473
	26233359.6	299.9851074	-18946.99219	-0.444083223	2.46E-05	1	0.999253354	40.02988815	1.993399962	12.26999756	-4.821248377	-0.84954307	25	-0.000299052	-0.444070037	-0.000592939	299.9849548	299.98526	-18956.99609	-18936.98828	50.3056115	18.68221938	8.2218	0	0	0	4449	300.06715	-18946.99219																	17.416636
	26233362.74	299.9856263	-18884.25293	-0.44385677	3.95E-05	1	0.999253354	40.02988815	1.993329286	12.26999756	-4.81868147	-0.84876926	25	-0.000270171	-0.443843602	-0.000563915	299.9849854	299.9862671	-18893.44336	-18875.0625	50.44474137	18.68276885	8.22425	0	0	0	4449	300.06545	-18884.25293																	18.154324
	26233364.79	299.9859924	-18843.06738	-0.4436226	2.97E-05	1	0.999253354	40.02988815	1.993484746	12.26999756	-4.816509946	-0.848314395	25	-0.000263562	-0.443609439	-0.000557153	299.9856567	299.9863281	-18854.71289	-18831.42188	50.38377435	18.68097585	8.21445	0	0	0	4449	300.0665	-18843.06738																	17.416636
	26233367.14	299.9871826	-18796.44824	-0.443453261	1.81E-05	1	0.999253354	40.02988815	1.99344924	12.26999756	-4.81457604	-0.848052169	25	-0.000270463	-0.443440085	-0.000563942	299.986969	299.9873962	-18806.06445	-18786.83203	50.40878646	18.67948716	8.21935	0	0	0	4449	300.06745	-18796.44824																	17.785473
	26233370.2	299.9884339	-18735.58203	-0.443233463	2.05E-05	1	0.999253354	40.02988815	1.993507188	12.26999756	-4.812328054	-0.847626522	25	-0.000267674	-0.443220278	-0.000561011	299.9882813	299.9885864	-18745.8418	-18725.32227	50.3056115	18.68055161	8.2169	0	0	0	4449	300.0673	-18735.58203																	15.941451
	26233372.46	299.9881745	-18689.89648	-0.443070116	2.71E-05	1	0.999253354	40.02988815	1.993445375	12.26999756	-4.810394259	-0.847391467	25	-0.000277003	-0.443056932	-0.000570234	299.9876099	299.988739	-18699.01367	-18680.7793	50.35329084	18.68075263	8.21935	0	0	0	4449	300.0679	-18689.89648																	17.785473
	26233375.39	299.9897614	-18631.85059	-0.442835176	3.30E-05	1	0.999253354	40.02988815	1.993474142	12.26999756	-4.807923803	-0.846872247	25	-0.000269345	-0.442821982	-0.000562426	299.9888306	299.9906921	-18642.80273	-18620.89844	50.24229959	18.68026693	8.22425	0	0	0	4449	300.06645	-18631.85059																	17.047815
	26233377.39	299.9903412	-18591.74707	-0.442686365	4.18E-05	1	0.999253354	40.02988815	1.993471694	12.26999756	-4.806298432	-0.846609367	25	-0.000271341	-0.442673166	-0.000564328	299.9902344	299.990448	-18600.88867	-18582.60547	50.49789211	18.68154576	8.22425	0	0	0	4449	300.0643	-18591.74707																	16.310225
	26233380.45	299.9916993	-18530.45508	-0.442454018	3.67E-05	1	0.999253354	40.02988815	1.993552695	12.26999756	-4.803954579	-0.846239388	25	-0.000275026	-0.442440805	-0.000567862	299.9909363	299.9924622	-18541.08008	-18519.83008	50.36267038	18.68109315	8.2316	0	0	0	4449	300.0643	-18530.45508																	15.941451
	26233382.82	299.9919434	-18483.15527	-0.442229356	2.76E-05	1	0.999253354	40.02988815	1.993538156	12.26999756	-4.801453062	-0.845967825	25	-0.000289987	-0.442216136	-0.000582679	299.9916077	299.9922791	-18496.85547	-18469.45508	50.52837563	18.6801675	8.21935	0	0	0	4449	300.06315	-18483.15527																	17.047815
	26233385.07	299.9918671	-18438.39453	-0.442030599	1.74E-05	1	0.999253354	40.02988815	1.993614009	12.26999756	-4.799454172	-0.845704675	25	-0.000297783	-0.442017378	-0.00059037	299.991394	299.9923401	-18448.375	-18428.41406	50.59637731	18.67969447	8.21935	0	0	0	4449	300.04255	-18438.39453																	17.416636
	26233387.23	299.9923096	-18394.41309	-0.441893906	3.69E-05	1	0.999253354	40.02988815	1.993498116	12.26999756	-4.797756232	-0.845097341	25	-0.000270165	-0.441880702	-0.000562661	299.9923096	299.9923096	-18406.45898	-18382.36719	50.39471715	18.68063616	8.2218	0	0	0	4449	300.04495	-18394.41309																	15.941451
	26233390.45	299.9931793	-18331.21191	-0.441666463	3.24E-05	1	0.999253354	40.02988815	1.993545971	12.26999756	-4.795398298	-0.844671734	25	-0.00026911	-0.441653255	-0.000561454	299.993103	299.9932556	-18340.52344	-18321.90039	50.2290119	18.68087458	8.2218	0	0	0	4449	300.0499	-18331.21191																	17.047815
	26233392.25	299.9940949	-18295.58301	-0.441509204	2.71E-05	1	0.999253354	40.02988815	1.99349893	12.26999756	-4.793511713	-0.844756864	25	-0.000306304	-0.441495964	-0.000598544	299.9937439	299.9944458	-18305.17383	-18285.99219	50.42207415	18.6821708	8.234	0	0	0	4449	300.05055	-18295.58301																	15.941451
	26233395.36	299.9940338	-18233.26855	-0.441268985	2.73E-05	1	0.999253354	40.02988815	1.993487956	12.26999756	-4.790940273	-0.843940663	25	-0.000273705	-0.441255774	-0.000565788	299.9931335	299.9949341	-18242.78711	-18223.75	50.32827872	18.68075659	8.2242	0	0	0	4449	300.0523	-18233.26855																	16.310225
	26233397.23	299.9952545	-18195.97363	-0.441087611	2.28E-05	1	0.999253354	40.02988815	1.993524662	12.26999756	-4.789058858	-0.843586752	25	-0.000271583	-0.44107439	-0.000563546	299.9946899	299.9958191	-18203.08594	-18188.86133	50.48460443	18.68004727	8.234	0	0	0	4449	300.05385	-18195.97363																	17.047815
	26233400.13	299.995575	-18138.1084	-0.440901701	2.43E-05	1	0.999253354	40.02988815	1.993519088	12.26999756	-4.787055964	-0.843067022	25	-0.000256554	-0.440888492	-0.000548398	299.9949951	299.9961548	-18148.64844	-18127.56836	50.61435476	18.67919906	8.234	0	0	0	4449	300.0543	-18138.1084																	17.416636
	26233402.47	299.9961243	-18091.01563	-0.440741968	1.98E-05	1	0.999253354	40.02988815	1.99354448	12.26999756	-4.785340045	-0.842998096	25	-0.000277299	-0.440728742	-0.000569037	299.9955139	299.9967346	-18102.40625	-18079.625	50.21885073	18.67972088	8.2267	0	0	0	4449	300.05625	-18091.01563																	17.416636
	26233404.59	299.9957428	-18049.05273	-0.440551087	4.40E-05	1	0.999253354	40.02988815	1.993533962	12.26999756	-4.783233643	-0.842685099	25	-0.000282367	-0.440537868	-0.000573978	299.9957275	299.9957581	-18060.00586	-18038.09961	50.38533761	18.68009976	8.2242	0	0	0	4449	300.0584	-18049.05273																	17.416636
	26233407.61	299.9972687	-17988.90137	-0.440318392	2.65E-05	1	0.999253354	40.02988815	1.993496739	12.26999756	-4.780590091	-0.842405527	25	-0.000298846	-0.440305149	-0.000590304	299.9970703	299.997467	-17999.51367	-17978.28906	50.42754555	18.68088282	8.2242	0	0	0	4449	300.0604	-17988.90137																	17.416636
	26233409.61	299.9979096	-17948.9082	-0.440149652	2.37E-05	1	0.999253354	40.02988815	1.993570057	12.26999756	-4.778949207	-0.84197821	25	-0.000286383	-0.440136414	-0.000577735	299.9978638	299.9979553	-17958.18359	-17939.63281	50.43301695	18.68085752	8.2316	0	0	0	4449	300.05675	-17948.9082																	17.047815
	26233412.73	299.9980469	-17886.43652	-0.439909712	4.55E-05	1	0.999253354	40.02988815	1.993540635	12.26999756	-4.776273207	-0.841527513	25	-0.000288078	-0.439896477	-0.000579276	299.9980469	299.9980469	-17895.89453	-17876.97852	50.29388707	18.6795973	8.234	0	0	0	4449	300.05595	-17886.43652																	17.416636
	26233414.74	299.9989472	-17846.39453	-0.439760077	2.76E-05	1	0.999253354	40.02988815	1.993500471	12.26999756	-4.774558959	-0.841211778	25	-0.000286751	-0.439746834	-0.000577855	299.9987183	299.999176	-17857.01953	-17835.76953	50.21416096	18.68087911	8.2218	0	0	0	4449	300.0543	-17846.39453																	15.941451
	26233417.76	299.9997406	-17786.09863	-0.439535354	2.33E-05	1	0.999253354	40.02988815	1.993535743	12.26999756	-4.772200327	-0.840791739	25	-0.000286201	-0.439522108	-0.000577159	299.9992676	300.0002136	-17797.13672	-17775.06055	50.31186453	18.68003724	8.2291	0	0	0	4449	300.0537	-17786.09863																	17.416636
	26233419.82	299.9997712	-17744.99609	-0.439287653	3.00E-05	1	0.999253354	40.02988815	1.993625578	12.26999756	-4.769723907	-0.840309183	25	-0.000281906	-0.439274416	-0.000572703	299.9994507	300.0000916	-17758.01563	-17731.97656	50.31577267	18.68080625	8.22425	0	0	0	4449	300.05415	-17744.99609																	15.941451
	26233423.08	300.0004425	-17679.87695	-0.439076919	2.96E-05	1	0.999253354	40.02988815	1.993530434	12.26999756	-4.767236176	-0.839767502	25	-0.000272527	-0.439063686	-0.000563192	300.0003357	300.0005493	-17689.57813	-17670.17578	50.59715894	18.67944687	8.22665	0	0	0	4449	300.05165	-17679.87695																	17.047815
	26233425.17	300.0005341	-17638.61719	-0.438895329	2.24E-05	1	0.999253354	40.02988815	1.993533189	12.26999756	-4.765320709	-0.839137183	25	-0.000246248	-0.438882117	-0.000536794	300.0000916	300.0009766	-17647.83203	-17629.40234	50.39471715	18.67946711	8.22665	0	0	0	4449	300.05195	-17638.61719																	17.785473
	26233427.3	300.0013428	-17595.1582	-0.438743164	3.62E-05	1	0.999253354	40.02988815	1.993554607	12.26999756	-4.763667046	-0.839141113	25	-0.000272522	-0.438729928	-0.000562971	300.0006714	300.0020142	-17607.86133	-17582.45508	50.39002738	18.67962971	8.234	0	0	0	4449	300.0505	-17595.1582																	17.416636
	26233430.57	300.0028381	-17530.62012	-0.438472234	2.80E-05	1	0.999253354	40.02988815	1.993539556	12.26999756	-4.760698876	-0.838571409	25	-0.000268165	-0.438458989	-0.000558439	300.0026855	300.0029907	-17541.94922	-17519.29102	50.28216264	18.67778318	8.23885	0	0	0	4449	300.0499	-17530.62012																	17.785473
	26233432.69	300.0032349	-17488.18359	-0.438329396	6.91E-06	1	0.999253354	40.02988815	1.99362385	12.26999756	-4.759312514	-0.838488557	25	-0.000282486	-0.438316139	-0.000572669	300.0029907	300.003479	-17498.82031	-17477.54688	50.6292057	18.67843434	8.2316	0	0	0	4449	300.04845	-17488.18359																	17.416636
	26233434.63	300.0026246	-17449.41602	-0.438204604	2.83E-05	1	0.999253354	40.02988815	1.993599119	12.26999756	-4.75790261	-0.838232547	25	-0.000281724	-0.43819136	-0.000571826	300.0023499	300.0028992	-17460.59961	-17438.23242	50.41738438	18.68247203	8.2316	0	0	0	4449	300.04915	-17449.41602																	17.416636
	26233437.67	300.003357	-17388.79297	-0.437922301	3.30E-05	1	0.999253354	40.02988815	1.993489738	12.26999756	-4.75459703	-0.837599352	25	-0.000276995	-0.437909059	-0.000566917	300.0032654	300.0034485	-17399.74609	-17377.83984	50.58387125	18.68095086	8.2291	0	0	0	4449	300.0462	-17388.79297																	16.310225
	26233439.65	300.0040131	-17349.39453	-0.437778241	2.82E-05	1	0.999253354	40.02988815	1.99357427	12.26999756	-4.753227803	-0.837342713	25	-0.000275523	-0.437764994	-0.000565353	300.003479	300.0045471	-17358.73047	-17340.05859	50.500237	18.68180393	8.2413	0	0	0	4449	300.0457	-17349.39453																	17.416636
	26233442.42	300.0037842	-17293.79004	-0.437542735	3.39E-05	1	0.999253354	40.02988815	1.993613021	12.26999756	-4.750735826	-0.837039377	25	-0.00028749	-0.43752949	-0.000577166	300.0037842	300.0037842	-17303.00391	-17284.57617	50.53619191	18.68103315	8.234	0	0	0	4449	300.0459	-17293.79004																	17.416636
	26233444.77	300.0044556	-17246.81836	-0.437354353	3.40E-05	1	0.999253354	40.02988815	1.993578991	12.26999756	-4.748620773	-0.836620898	25	-0.000283275	-0.437341108	-0.000572824	300.0039368	300.0049744	-17258.48828	-17235.14844	50.71362158	18.68110344	8.23645	0	0	0	4449	300.05045	-17246.81836																	17.416636
	26233448.12	300.0057526	-17180.44629	-0.437044893	2.64E-05	1	0.999253354	40.02988815	1.993609481	12.26999756	-4.745325158	-0.836067817	25	-0.000285533	-0.437031638	-0.00057488	300.0055237	300.0059814	-17192.01953	-17168.87305	50.29154218	18.68231527	8.23885	0	0	0	4449	300.0518	-17180.44629																	16.310225
	26233450.37	300.0061036	-17135.49023	-0.436863025	3.50E-05	1	0.999253354	40.02988815	1.993550507	12.26999756	-4.743178091	-0.835915275	25	-0.000305577	-0.436849757	-0.000594805	300.006012	300.0061951	-17144.12109	-17126.85938	50.37595806	18.68133503	8.22425	0	0	0	4449	300.0512	-17135.49023																	17.785473
	26233452.49	300.0059967	-17093.24805	-0.436728308	3.71E-05	1	0.999253354	40.02988815	1.99353449	12.26999756	-4.741691492	-0.835580385	25	-0.000298966	-0.43671505	-0.00058811	300.0053101	300.0066833	-17103.81055	-17082.68555	50.38533761	18.68098976	8.2291	0	0	0	4449	300.0487	-17093.24805																	17.785473
	26233455.38	300.0065308	-17035.48145	-0.436467587	2.59E-05	1	0.999253354	40.02988815	1.993583349	12.26999756	-4.739007438	-0.83489641	25	-0.000279936	-0.436454342	-0.000568912	300.006073	300.0069885	-17046.67773	-17024.28516	50.4291088	18.68100323	8.23645	0	0	0	4449	300.04795	-17035.48145																	16.310225
	26233457.29	300.0072022	-16997.31055	-0.436327324	1.84E-05	1	0.999253354	40.02988815	1.993533018	12.26999756	-4.737380712	-0.834548532	25	-0.000274364	-0.436314078	-0.000563255	300.0070496	300.0073547	-17007.50977	-16987.11133	50.55729588	18.68173103	8.2364	0	0	0	4449	300.04365	-16997.31055																	17.785473
	26233460.59	300.0075837	-16931.28906	-0.436069129	3.45E-05	1	0.999253354	40.02988815	1.993598198	12.26999756	-4.734701148	-0.834216827	25	-0.000286733	-0.436055876	-0.000575457	300.0073853	300.007782	-16941.30664	-16921.27148	50.47288	18.68072512	8.2291	0	0	0	4449	300.04295	-16931.28906																	17.785473
	26233462.68	300.0076752	-16889.71387	-0.435911818	2.82E-05	1	0.999253354	40.02988815	1.993573334	12.26999756	-4.732963939	-0.833751195	25	-0.000272371	-0.435898579	-0.000560997	300.0069275	300.0084229	-16899.92578	-16879.50195	50.49554723	18.68033382	8.22665	0	0	0	4449	300.03995	-16889.71387																	17.047815
	26233465.64	300.0075074	-16830.05176	-0.4356517	4.58E-05	1	0.999253354	40.02988815	1.99352214	12.26999756	-4.729970274	-0.833538069	25	-0.000300275	-0.435638451	-0.000588732	300.0071106	300.0079041	-16838.53711	-16821.56641	50.27903613	18.68058173	8.23885	0	0	0	4449	300.039	-16830.05176																	17.416636
	26233467.75	300.0067444	-16788.58594	-0.435498645	3.14E-05	1	0.999253354	40.02988815	1.99354765	12.26999756	-4.728483777	-0.832586513	25	-0.000238566	-0.435485452	-0.000526926	300.0067444	300.0067444	-16799.49023	-16777.68164	50.4783514	18.68076061	8.22665	0	0	0	4449	300.0387	-16788.58594																	17.785473
	26233470.76	300.007843	-16728.69238	-0.435242424	3.64E-05	1	0.999253354	40.02988815	1.993573607	12.26999756	-4.72568875	-0.832515047	25	-0.000275999	-0.435229198	-0.000564194	300.0078125	300.0078735	-16739.17188	-16718.21289	50.39002738	18.68064581	8.2364	0	0	0	4449	300.03635	-16728.69238																	18.154324
	26233472.71	300.0074921	-16689.68262	-0.435085219	3.78E-05	1	0.999253354	40.02988815	1.993490728	12.26999756	-4.72377839	-0.832273245	25	-0.000284362	-0.435071997	-0.000572454	300.0068665	300.0081177	-16698.73828	-16680.62695	50.48225954	18.68277857	8.2291	0	0	0	4449	300.03775	-16689.68262																	17.416636
	26233474.75	300.008133	-16648.8125	-0.434832534	2.37E-05	1	0.999253354	40.02988815	1.993591868	12.26999756	-4.721279361	-0.831739398	25	-0.000275837	-0.434819317	-0.000563765	300.0078125	300.0084534	-16661.17578	-16636.44922	50.4674086	18.68062569	8.2291	0	0	0	4449	300.0365	-16648.8125																	17.785473
	26233478.04	300.0083008	-16582.80371	-0.434606112	2.70E-05	1	0.999253354	40.02988815	1.9935202	12.26999756	-4.718614206	-0.83153318	25	-0.000299211	-0.434592884	-0.000586992	300.0080261	300.0085754	-16592.37109	-16573.23633	50.24620773	18.67932569	8.2364	0	0	0	4449	300.03725	-16582.80371																	17.785473
	26233480.09	300.0065155	-16542.33594	-0.434446834	4.36E-05	1	0.999253354	40.02988815	1.993567356	12.26999756	-4.71705981	-0.830858697	25	-0.000263315	-0.434433657	-0.000550996	300.0062256	300.0068054	-16552.64453	-16532.02734	50.61044662	18.68069209	8.2364	0	0	0	4449	300.0345	-16542.33594																	17.416636
	26233483.02	300.0080872	-16484.10547	-0.434169928	4.41E-05	1	0.999253354	40.02988815	1.993488277	12.26999756	-4.713825	-0.830580245	25	-0.000289172	-0.434156721	-0.000576669	300.007782	300.0083923	-16493.36914	-16474.8418	50.67922993	18.68025977	8.2291	0	0	0	4449	300.03715	-16484.10547																	17.416636
	26233485	300.0071716	-16444.09961	-0.434030259	2.19E-05	1	0.999253354	40.02988815	1.993530605	12.26999756	-4.712491329	-0.82983354	25	-0.000243362	-0.434017099	-0.000530774	300.0071716	300.0071716	-16453.98242	-16434.2168	50.56198565	18.67957903	8.2364	0	0	0	4449	300.03485	-16444.09961																	17.416636
	26233488.04	300.0076447	-16383.42725	-0.43377926	4.48E-05	1	0.999253354	40.02988815	1.993583245	12.26999756	-4.709886335	-0.829365265	25	-0.000242367	-0.433766101	-0.000529613	300.0072021	300.0080872	-16393.66211	-16373.19238	50.43614346	18.68194637	8.23885	0	0	0	4449	300.03685	-16383.42725																	17.416636
	26233490.03	300.0078888	-16343.59082	-0.433615148	2.60E-05	1	0.999253354	40.02988815	1.993683114	12.26999756	-4.708239584	-0.829603255	25	-0.000289432	-0.43360196	-0.000576572	300.0073242	300.0084534	-16353.79004	-16333.3916	50.54713471	18.67959986	8.2364	0	0	0	4449	300.035	-16343.59082																	17.047815
	26233493.02	300.0067749	-16284.31689	-0.433367516	2.78E-05	1	0.999253354	40.02988815	1.993549137	12.26999756	-4.705255581	-0.829039776	25	-0.000285897	-0.433354352	-0.000572876	300.0066528	300.006897	-16294.32129	-16274.3125	50.51039817	18.68162502	8.23155	0	0	0	4449	300.03505	-16284.31689																	17.047815
	26233495.07	300.0071411	-16242.99707	-0.433195526	3.61E-05	1	0.999253354	40.02988815	1.99352539	12.26999756	-4.703329987	-0.828728127	25	-0.000288249	-0.43318236	-0.000575117	300.0071411	300.0071411	-16253.20801	-16232.78613	50.44943115	18.68139285	8.2413	0	0	0	4449	300.03485	-16242.99707																	17.047815
	26233497.99	300.0079346	-16184.80518	-0.432954803	2.10E-05	1	0.999253354	40.02988815	1.99353162	12.26999756	-4.700766018	-0.828066531	25	-0.000269344	-0.432941647	-0.000556054	300.0078735	300.0079956	-16194.95605	-16174.6543	50.54088168	18.68170845	8.2291	0	0	0	4449	300.0367	-16184.80518																	17.785473
	26233500.12	300.0078431	-16142.28223	-0.432798404	2.84E-05	1	0.999253354	40.02988815	1.993442893	12.26999756	-4.698817521	-0.828021871	25	-0.000295916	-0.432785235	-0.000582526	300.0067444	300.0089417	-16153.50195	-16131.0625	50.48460443	18.68367571	8.23885	0	0	0	4449	300.0354	-16142.28223																	17.785473
	26233503.02	300.006836	-16084.57617	-0.432520551	2.93E-05	1	0.999253354	40.02988815	1.993523415	12.26999756	-4.695992266	-0.827464126	25	-0.000290377	-0.432507407	-0.000576803	300.0064087	300.0072632	-16094.66602	-16074.48633	50.54244494	18.68104313	8.2291	0	0	0	4449	300.03785	-16084.57617																	16.310225
	26233505.03	300.0074463	-16044.69141	-0.432378018	4.01E-05	1	0.999253354	40.02988815	1.993569785	12.26999756	-4.694571821	-0.827078976	25	-0.00027823	-0.432364879	-0.000564567	300.0068054	300.0080872	-16053.99121	-16035.3916	50.46350046	18.67991442	8.2364	0	0	0	4449	300.03585	-16044.69141																	17.785473
	26233508.21	300.0078125	-15980.8584	-0.432116605	1.97E-05	1	0.999253354	40.02988815	1.993600663	12.26999756	-4.691815388	-0.826519479	25	-0.000271464	-0.432103473	-0.000557627	300.0078125	300.0078125	-15989.44043	-15972.27637	50.5385368	18.68082774	8.24375	0	0	0	4449	300.04	-15980.8584																	17.416636
	26233510.22	300.0070496	-15940.66895	-0.431939876	3.42E-05	1	0.999253354	40.02988815	1.993582723	12.26999756	-4.689875382	-0.826065839	25	-0.000261355	-0.431926766	-0.000547404	300.0065918	300.0075073	-15949.44629	-15931.8916	50.19305699	18.68236193	8.24375	0	0	0	4449	300.03935	-15940.66895																	17.416636
	26233513.06	300.0067902	-15884.21533	-0.431694918	2.61E-05	1	0.999253354	40.02988815	1.993505241	12.26999756	-4.68699702	-0.825822438	25	-0.000284752	-0.431681803	-0.00057064	300.0065918	300.0069885	-15893.55176	-15874.87891	50.7222195	18.6811456	8.24375	0	0	0	4449	300.0398	-15884.21533																	17.785473
	26233514.97	300.0067902	-15846.11768	-0.431528369	3.54E-05	1	0.999253354	40.02988815	1.993552327	12.26999756	-4.685334602	-0.825293161	25	-0.000263519	-0.431515272	-0.000549306	300.0065308	300.0070496	-15856.49902	-15835.73633	50.64327502	18.68077303	8.2413	0	0	0	4449	300.03445	-15846.11768																	17.047815
	26233517.98	300.0059204	-15786.22314	-0.431262678	3.07E-05	1	0.999253354	40.02988815	1.993575627	12.26999756	-4.682482537	-0.824906238	25	-0.000273669	-0.431249593	-0.000559281	300.0055542	300.0062866	-15796.30078	-15776.14551	50.5221226	18.68003667	8.2413	0	0	0	4449	300.0364	-15786.22314																	17.785473
	26233520.02	300.0067139	-15745.42676	-0.431082975	1.46E-05	1	0.999253354	40.02988815	1.993542724	12.26999756	-4.680448009	-0.824603904	25	-0.000278559	-0.431069882	-0.000564058	300.0066833	300.0067444	-15755.30957	-15735.54395	50.71362158	18.68185009	8.234	0	0	0	4449	300.033	-15745.42676																	17.047815
	26233523.27	300.0057068	-15680.1958	-0.430864931	3.58E-05	1	0.999253354	40.02988815	1.993579487	12.26999756	-4.678143301	-0.824314066	25	-0.000288797	-0.430851851	-0.000574152	300.0055847	300.0058289	-15691.65918	-15668.73242	50.39315389	18.68114564	8.2389	0	0	0	4449	300.03515	-15680.1958																	17.785473
	26233525.22	300.006073	-15641.48975	-0.430668477	3.08E-05	1	0.999253354	40.02988815	1.993580717	12.26999756	-4.676027813	-0.823854202	25	-0.000280883	-0.430655403	-0.00056611	300.0058899	300.0062561	-15652.10156	-15630.87793	50.33140524	18.68016985	8.23885	0	0	0	4449	300.0354	-15641.48975																	17.416636
	26233527.42	300.0063477	-15597.01025	-0.430534082	2.53E-05	1	0.999253354	40.02988815	1.993580643	12.26999756	-4.674531694	-0.823806208	25	-0.000300052	-0.430520995	-0.000585192	300.0058289	300.0068665	-15607.17285	-15586.84766	50.30170336	18.68017419	8.2413	0	0	0	4449	300.0354	-15597.01025																	15.941451
	26233530.34	300.0061341	-15539.47412	-0.430263908	3.02E-05	1	0.999253354	40.02988815	1.993521576	12.26999756	-4.671534851	-0.82287492	25	-0.000263847	-0.430250856	-0.000548813	300.0055237	300.0067444	-15548.1416	-15530.80664	50.45568417	18.68184946	8.2413	0	0	0	4449	300.03455	-15539.47412																	17.416636
	26233532.56	300.0056152	-15494.82373	-0.430119539	1.04E-05	1	0.999253354	40.02988815	1.993528587	12.26999756	-4.669935413	-0.822873412	25	-0.000288787	-0.430106481	-0.000573661	300.0049438	300.0062866	-15506.68848	-15482.95898	50.42754555	18.68422083	8.24375	0	0	0	4449	300.033	-15494.82373																	17.047815
	26233535.71	300.0059662	-15432.07324	-0.429732002	3.50E-05	1	0.999253354	40.02988815	1.993476188	12.26999756	-4.665698599	-0.821610713	25	-0.000242415	-0.429718981	-0.000527037	300.0059509	300.0059814	-15444.47266	-15419.67383	50.37126829	18.68071904	8.2413	0	0	0	4449	300.03295	-15432.07324																	17.416636
	26233538.04	300.005661	-15385.68457	-0.429585628	2.57E-05	1	0.999253354	40.02988815	1.993462816	12.26999756	-4.664023391	-0.821645728	25	-0.000271813	-0.429572597	-0.000556338	300.0045471	300.0067749	-15395.91992	-15375.44922	50.34781944	18.68129386	8.234	0	0	0	4449	300.0338	-15385.68457																	15.941451
	26233540.07	300.0045014	-15344.94873	-0.429414987	2.21E-05	1	0.999253354	40.02988815	1.993462054	12.26999756	-4.662166107	-0.821336621	25	-0.000273316	-0.429401974	-0.000557733	300.004303	300.0046997	-15356.31543	-15333.58203	50.41503949	18.68161413	8.2462	0	0	0	4449	300.0319	-15344.94873																	17.416636
	26233543	300.0039673	-15286.80518	-0.429176759	2.75E-05	1	0.999253354	40.02988815	1.993523121	12.26999756	-4.659688645	-0.821060582	25	-0.000287493	-0.429163751	-0.000571753	300.0037842	300.0041504	-15297.47852	-15276.13184	50.31264615	18.68059028	8.234	0	0	0	4449	300.0331	-15286.80518																	17.416636
	26233545	300.0040589	-15246.78613	-0.428986112	3.47E-05	1	0.999253354	40.02988815	1.993557362	12.26999756	-4.657675659	-0.820819848	25	-0.000297542	-0.428973101	-0.000581679	300.0039368	300.0041809	-15256.56055	-15237.01172	50.6839197	18.68066623	8.2511	0	0	0	4449	300.0318	-15246.78613																	15.941451
	26233547.96	300.0030365	-15187.80322	-0.428756541	3.25E-05	1	0.999253354	40.02988815	1.993405553	12.26999756	-4.654843968	-0.820326724	25	-0.000297909	-0.42874355	-0.000581896	300.0022888	300.0037842	-15197.60156	-15178.00488	50.26496681	18.68280162	8.234	0	0	0	4449	300.0339	-15187.80322																	17.047815
	26233549.99	300.0047303	-15146.95752	-0.42859078	3.55E-05	1	0.999253354	40.02988815	1.993453454	12.26999756	-4.653222477	-0.819620097	25	-0.000260196	-0.428577797	-0.000544074	300.0037537	300.0057068	-15157.97168	-15135.94336	50.49398397	18.68458399	8.23645	0	0	0	4449	300.03515	-15146.95752																	17.785473
	26233552.98	300.0037079	-15087.38037	-0.428308673	4.04E-05	1	0.999253354	40.02988815	1.993496509	12.26999756	-4.650187317	-0.819486657	25	-0.00029586	-0.428295687	-0.000579553	300.0033875	300.0040283	-15098.08984	-15076.6709	50.38690086	18.68374053	8.24375	0	0	0	4449	300.0359	-15087.38037																	17.416636
	26233554.96	300.0040589	-15047.77441	-0.428148729	3.71E-05	1	0.999253354	40.02988815	1.993494867	12.26999756	-4.648460243	-0.819105012	25	-0.000288845	-0.428135748	-0.000572432	300.003418	300.0046997	-15057.19629	-15038.35254	50.50258188	18.6819752	8.234	0	0	0	4449	300.03735	-15047.77441																	17.047815
	26233557.95	300.0033875	-14988.33008	-0.427925819	1.95E-05	1	0.999253354	40.02988815	1.993375264	12.26999756	-4.64580702	-0.818444506	25	-0.000271448	-0.427912864	-0.000554894	300.0030823	300.0036926	-14998.28613	-14978.37402	50.48773094	18.68368198	8.2511	0	0	0	4449	300.0351	-14988.33008																	16.310225
	26233559.96	300.0037232	-14948.21484	-0.427736071	3.02E-05	1	0.999253354	40.02988815	1.993327732	12.26999756	-4.643697793	-0.817741054	25	-0.000241678	-0.427723137	-0.000525	300.0036621	300.0037842	-14957.68457	-14938.74512	50.45177603	18.68358876	8.23645	0	0	0	4449	300.03695	-14948.21484																	17.047815
	26233562.99	300.0036164	-14887.68799	-0.427500412	2.75E-05	1	0.999253354	40.02988815	1.99338392	12.26999756	-4.6412231	-0.817546869	25	-0.000263126	-0.427487473	-0.000546294	300.0035706	300.0036621	-14897.65625	-14877.71973	50.38846412	18.68693098	8.24375	0	0	0	4449	300.03635	-14887.68799																	17.047815
	26233564.94	300.0041809	-14848.62939	-0.427280208	1.83E-05	1	0.999253354	40.02988815	1.993203641	12.26999756	-4.638341509	-0.817570668	25	-0.000310461	-0.427267236	-0.000593488	300.0033569	300.0050049	-14858.58594	-14838.67285	50.41660275	18.68724582	8.24375	0	0	0	4449	300.0331	-14848.62939																	17.416636
	26233567.93	300.0022888	-14788.91797	-0.427030198	1.32E-05	1	0.999253354	40.02988815	1.993337739	12.26999756	-4.635990535	-0.816773749	25	-0.000276105	-0.427017281	-0.000558968	300.0019836	300.002594	-14798.65527	-14779.18066	50.43926997	18.68507038	8.2511	0	0	0	4449	300.0356	-14788.91797																	17.785473
	26233569.99	300.0030823	-14747.87744	-0.426860175	3.29E-05	1	0.999253354	40.02988815	1.993399951	12.26999756	-4.63430596	-0.816339862	25	-0.000263747	-0.426847261	-0.000546498	300.0029602	300.0032043	-14758.49023	-14737.26465	50.45255766	18.68414373	8.2389	0	0	0	4449	300.0372	-14747.87744																	17.416636
	26233572.94	300.0029602	-14688.98047	-0.426608921	3.12E-05	1	0.999253354	40.02988815	1.99344061	12.26999756	-4.631649822	-0.815980654	25	-0.000273295	-0.426596009	-0.000555885	300.002655	300.0032654	-14699.38672	-14678.57422	50.40722321	18.68441224	8.234	0	0	0	4449	300.03555	-14688.98047																	16.310225
	26233574.96	300.0030365	-14648.9375	-0.42643687	3.63E-05	1	0.999253354	40.02988815	1.993492657	12.26999756	-4.629879944	-0.815770309	25	-0.00028225	-0.426423956	-0.000564724	300.0028381	300.0032349	-14658.83301	-14639.04199	50.62998733	18.68344522	8.2462	0	0	0	4449	300.0382	-14648.9375																	17.785473
	26233577.96	300.0035553	-14588.83643	-0.426160778	1.80E-05	1	0.999253354	40.02988815	1.993480504	12.26999756	-4.626877383	-0.815112117	25	-0.000270527	-0.426147874	-0.000552821	300.003479	300.0036316	-14599.7041	-14577.96875	50.47288	18.68297921	8.23645	0	0	0	4449	300.03865	-14588.83643																	17.047815
	26233579.94	300.0032959	-14549.52344	-0.425980786	3.20E-05	1	0.999253354	40.02988815	1.993478047	12.26999756	-4.624884249	-0.814957933	25	-0.000288005	-0.425967878	-0.000570181	300.0028076	300.0037842	-14560.09961	-14538.94727	50.28294427	18.68442814	8.23645	0	0	0	4449	300.0387	-14549.52344																	17.416636
	26233582.92	300.0032349	-14489.60449	-0.425740861	2.59E-05	1	0.999253354	40.02988815	1.993488433	12.26999756	-4.622347819	-0.814243992	25	-0.000263987	-0.425727977	-0.00054601	300.0028687	300.0036011	-14499.80371	-14479.40527	50.62373431	18.68368519	8.24865	0	0	0	4449	300.03715	-14489.60449																	17.785473
	26233584.96	300.0027313	-14449.30615	-0.42555606	2.89E-05	1	0.999253354	40.02988815	1.993600253	12.26999756	-4.620567338	-0.814056341	25	-0.000275123	-0.42554318	-0.000557026	300.0021667	300.0032959	-14459.51758	-14439.09473	50.44786789	18.68199085	8.2462	0	0	0	4449	300.0366	-14449.30615																	17.785473
	26233587.96	300.00383	-14389.3999	-0.425301004	7.21E-06	1	0.999253354	40.02988815	1.993626789	12.26999756	-4.6179048	-0.813303606	25	-0.000249619	-0.425288134	-0.000531356	300.0032654	300.0043945	-14398.80859	-14379.99121	50.41582112	18.68259915	8.2462	0	0	0	4449	300.0368	-14389.3999																	17.047815
	26233589.98	300.0022736	-14349.04102	-0.425142123	3.26E-05	1	0.999253354	40.02988815	1.993636727	12.26999756	-4.616143886	-0.813333939	25	-0.000279939	-0.425129258	-0.00056157	300.0016785	300.0028687	-14358.8877	-14339.19434	50.41191298	18.68250257	8.2316	0	0	0	4449	300.03935	-14349.04102																	17.785473
	26233592.94	300.0034027	-14289.93652	-0.424832916	3.43E-05	1	0.999253354	40.02988815	1.993647727	12.26999756	-4.612778156	-0.812931954	25	-0.000296794	-0.424820034	-0.000578225	300.0031433	300.0036621	-14300.70703	-14279.16602	50.48460443	18.68195084	8.2462	0	0	0	4449	300.0372	-14289.93652																	17.047815
	26233595.91	300.0032349	-14230.44385	-0.42462174	3.53E-05	1	0.999253354	40.02988815	1.993572462	12.26999756	-4.610364767	-0.812238736	25	-0.000272711	-0.424608882	-0.000554008	300.0031433	300.0033264	-14239.9502	-14220.9375	50.24151796	18.68406746	8.2462	0	0	0	4449	300.03585	-14230.44385																	17.785473
	26233597.96	300.0038453	-14189.42822	-0.424428702	2.65E-05	1	0.999253354	40.02988815	1.99357552	12.26999756	-4.608277576	-0.811858823	25	-0.000271499	-0.424415843	-0.000552666	300.0035706	300.0041199	-14199.93164	-14178.9248	50.527594	18.6830974	8.24865	0	0	0	4449	300.03925	-14189.42822																	16.310225
	26233599.95	300.0030823	-14149.85986	-0.424244918	3.45E-05	1	0.999253354	40.02988815	1.993620704	12.26999756	-4.606411718	-0.811354678	25	-0.000255706	-0.424232084	-0.000536757	300.0028992	300.0032654	-14160.01074	-14139.70898	50.43067206	18.68299102	8.2462	0	0	0	4449	300.03625	-14149.85986																	17.047815
	26233602.98	300.0026398	-14089.44238	-0.42398375	4.04E-05	1	0.999253354	40.02988815	1.993614371	12.26999756	-4.60353154	-0.811026779	25	-0.000271572	-0.423970919	-0.000552451	300.0023193	300.0029602	-14099.81152	-14079.07324	50.44083323	18.6824956	8.2462	0	0	0	4449	300.037	-14089.44238																	15.941451
	26233605.94	300.0027313	-14030.39941	-0.423727522	2.74E-05	1	0.999253354	40.02988815	1.993570533	12.26999756	-4.600567134	-0.811008355	25	-0.00031641	-0.423714668	-0.000597123	300.0026855	300.0027771	-14040.8291	-14019.96973	50.69564413	18.68138997	8.256	0	0	0	4449	300.0358	-14030.39941																	16.310225
	26233607.97	300.0027313	-13990.16162	-0.423555105	4.13E-05	1	0.999253354	40.02988815	1.993626339	12.26999756	-4.59893799	-0.810016271	25	-0.000253317	-0.423542297	-0.000533917	300.0024414	300.0030212	-14000.56738	-13979.75586	50.54322657	18.68173735	8.2511	0	0	0	4449	300.0379	-13990.16162																	17.416636
	26233610.98	300.0021363	-13929.67139	-0.423274502	3.52E-05	1	0.999253354	40.02988815	1.993591722	12.26999756	-4.595803357	-0.80953338	25	-0.000259328	-0.423261706	-0.000539746	300.0015259	300.0027466	-13939.88281	-13919.45996	50.4509944	18.68065604	8.256	0	0	0	4449	300.03705	-13929.67139																	17.416636
	26233612.95	300.0032501	-13890.37061	-0.423106923	3.43E-05	1	0.999253354	40.02988815	1.993683881	12.26999756	-4.594190113	-0.809226977	25	-0.000257237	-0.423094119	-0.000537547	300.0031433	300.0033569	-13900.71582	-13880.02539	50.35172758	18.68133371	8.2389	0	0	0	4449	300.03715	-13890.37061																	17.785473
	26233615.95	300.0032501	-13830.69482	-0.42283529	2.98E-05	1	0.999253354	40.02988815	1.993573165	12.26999756	-4.590994232	-0.808682348	25	-0.000258703	-0.422822492	-0.000538836	300.0031433	300.0033569	-13840.88184	-13820.50781	50.5111798	18.68248013	8.256	0	0	0	4449	300.0371	-13830.69482																	17.785473
	26233617.95	300.0032196	-13790.55518	-0.422658513	2.37E-05	1	0.999253354	40.02988815	1.99357899	12.26999756	-4.589063125	-0.808486274	25	-0.000271464	-0.422645713	-0.000551481	300.002655	300.0037842	-13799.2832	-13781.82715	50.23292005	18.6818521	8.25355	0	0	0	4449	300.03775	-13790.55518																	16.310225
	26233620.89	300.0049439	-13731.79004	-0.422401042	4.01E-05	1	0.999253354	40.02988815	1.993608778	12.26999756	-4.58634363	-0.807943299	25	-0.000265588	-0.422388231	-0.00054544	300.0046387	300.005249	-13741.68555	-13721.89453	50.59950382	18.68139987	8.25355	0	0	0	4449	300.03505	-13731.79004																	15.941451
	26233622.93	300.0034333	-13691.24951	-0.422217142	2.84E-05	1	0.999253354	40.02988815	1.993557158	12.26999756	-4.584183371	-0.807858979	25	-0.000291932	-0.422204338	-0.000571665	300.0032959	300.0035706	-13701.30273	-13681.19629	50.4892942	18.68544047	8.24135	0	0	0	4449	300.03385	-13691.24951																	15.941451
	26233625.9	300.0028381	-13632.37646	-0.421930552	3.94E-05	1	0.999253354	40.02988815	1.993537189	12.26999756	-4.581109746	-0.806837401	25	-0.000248861	-0.421917792	-0.000528407	300.0025024	300.0031738	-13642.12598	-13622.62695	50.28607078	18.68464176	8.24135	0	0	0	4449	300.0353	-13632.37646																	16.310225
	26233627.9	300.0036316	-13592.13867	-0.421754456	4.00E-05	1	0.999253354	40.02988815	1.99358733	12.26999756	-4.579243826	-0.806883224	25	-0.000282203	-0.421741669	-0.000561635	300.003479	300.0037842	-13602.17969	-13582.09766	50.44239649	18.68229365	8.24865	0	0	0	4449	300.03365	-13592.13867																	17.416636
	26233630.93	300.0039215	-13531.12646	-0.421463879	1.93E-05	1	0.999253354	40.02988815	1.993513994	12.26999756	-4.575913536	-0.806382426	25	-0.00028969	-0.421451092	-0.000568932	300.0037842	300.0040588	-13540.23145	-13522.02148	50.36579689	18.68407151	8.24135	0	0	0	4449	300.0346	-13531.12646																	17.047815
	26233632.94	300.0034637	-13491.6792	-0.421322987	2.90E-05	1	0.999253354	40.02988815	1.993533169	12.26999756	-4.574461054	-0.805919923	25	-0.00027114	-0.421310222	-0.000550292	300.0032043	300.0037231	-13502.03613	-13481.32227	50.48304117	18.68547653	8.24865	0	0	0	4449	300.03315	-13491.6792																	17.416636
	26233635.92	300.0028534	-13431.86963	-0.421041788	3.90E-05	1	0.999253354	40.02988815	1.993525864	12.26999756	-4.571365457	-0.80553088	25	-0.000284923	-0.42102903	-0.000563889	300.0025024	300.0032043	-13441.9834	-13421.75586	50.49632886	18.68404294	8.25355	0	0	0	4449	300.0352	-13431.86963																	17.785473
	26233637.91	300.003479	-13392.38623	-0.420865846	3.16E-05	1	0.999253354	40.02988815	1.993491511	12.26999756	-4.569386888	-0.805141566	25	-0.000281169	-0.420853087	-0.000560021	300.0030212	300.0039368	-13402.25781	-13382.51465	50.59246916	18.68247077	8.2462	0	0	0	4449	300.0346	-13392.38623																	17.785473
	26233640.93	300.0040283	-13331.65283	-0.420600784	2.89E-05	1	0.999253354	40.02988815	1.993561553	12.26999756	-4.566684985	-0.804531143	25	-0.000268989	-0.420588034	-0.000547668	300.0033569	300.0046997	-13341.62109	-13321.68457	50.67922993	18.68259479	8.24135	0	0	0	4449	300.0349	-13331.65283																	15.941451
	26233642.91	300.0035096	-13292.84961	-0.42041763	1.38E-05	1	0.999253354	40.02988815	1.993482409	12.26999756	-4.564538513	-0.804064953	25	-0.000261006	-0.420404897	-0.000539566	300.003418	300.0036011	-13303.23145	-13282.46777	50.43848835	18.68348333	8.25355	0	0	0	4449	300.0356	-13292.84961																	17.416636
	26233645.95	300.004242	-13232.00732	-0.420152298	3.67E-05	1	0.999253354	40.02988815	1.993523702	12.26999756	-4.561770988	-0.803441438	25	-0.000248687	-0.420139572	-0.000527076	300.0037842	300.0046997	-13242.59473	-13221.41992	50.46897186	18.68232971	8.2511	0	0	0	4449	300.0343	-13232.00732																	17.416636
	26233647.86	300.0033417	-13193.90918	-0.419968419	2.37E-05	1	0.999253354	40.02988815	1.993555128	12.26999756	-4.559806938	-0.803308806	25	-0.00026763	-0.419955697	-0.000545898	300.0031433	300.00354	-13203.84082	-13183.97754	50.37673969	18.68135342	8.24375	0	0	0	4449	300.03475	-13193.90918																	17.416636
	26233650.91	300.0031433	-13132.87256	-0.419710731	1.84E-05	1	0.999253354	40.02988815	1.993580909	12.26999756	-4.557084028	-0.802719424	25	-0.000257663	-0.419698026	-0.000535765	300.0029297	300.0033569	-13143.30371	-13122.44141	50.26574844	18.68308481	8.24375	0	0	0	4449	300.03355	-13132.87256																	17.416636
	26233652.91	300.0028534	-13093.04785	-0.419527127	3.54E-05	1	0.999253354	40.02988815	1.993600565	12.26999756	-4.555143242	-0.802319802	25	-0.000252386	-0.419514434	-0.000530372	300.002594	300.0031128	-13102.74902	-13083.34668	50.41660275	18.68293718	8.24375	0	0	0	4449	300.0309	-13093.04785																	17.416636
	26233655.95	300.0026245	-13032.19385	-0.419239493	1.45E-05	1	0.999253354	40.02988815	1.993509202	12.26999756	-4.551759081	-0.802088159	25	-0.000284769	-0.41922679	-0.000562562	300.0024109	300.0028381	-13044.10742	-13020.28027	50.44395975	18.68304389	8.2462	0	0	0	4449	300.03415	-13032.19385																	15.941451
	26233657.98	300.0025177	-12991.84717	-0.419073166	1.74E-05	1	0.999253354	40.02988815	1.993518316	12.26999756	-4.55004494	-0.801364139	25	-0.00024696	-0.419060494	-0.000524646	300.0020447	300.0029907	-13000.1748	-12983.51953	50.30248498	18.68260991	8.25355	0	0	0	4449	300.0344	-12991.84717																	16.310225
	26233660.89	300.0027008	-12933.37451	-0.41878626	4.06E-05	1	0.999253354	40.02988815	1.993547821	12.26999756	-4.54698043	-0.800904583	25	-0.00025395	-0.41877359	-0.000531449	300.0026245	300.0027771	-12942.40625	-12924.34277	50.60966499	18.68189821	8.24375	0	0	0	4449	300.0348	-12933.37451																	17.785473
	26233662.9	300.0028077	-12893.50195	-0.418632588	3.49E-05	1	0.999253354	40.02988815	1.99364731	12.26999756	-4.545508668	-0.800761119	25	-0.000264196	-0.418619914	-0.000541595	300.0025635	300.0030518	-12904.43066	-12882.57324	50.37986621	18.68418269	8.256	0	0	0	4449	300.03475	-12893.50195																	17.416636
	26233665.9	300.0031586	-12833.99707	-0.418329224	3.62E-05	1	0.999253354	40.02988815	1.99353785	12.26999756	-4.541983608	-0.800099575	25	-0.000260378	-0.418316556	-0.00053758	300.002655	300.0036621	-12844.13574	-12823.8584	50.27356473	18.68353222	8.24865	0	0	0	4449	300.0339	-12833.99707																	17.047815
	26233667.85	300.0025025	-12794.91455	-0.418134496	2.90E-05	1	0.999253354	40.02988815	1.993531112	12.26999756	-4.539829594	-0.79986825	25	-0.000273486	-0.418121834	-0.000550561	300.0019226	300.0030823	-12804.60352	-12785.22559	50.3274971	18.6862	8.2511	0	0	0	4449	300.03345	-12794.91455																	17.785473
	26233670.9	300.0019684	-12733.84082	-0.417883506	2.95E-05	1	0.999253354	40.02988815	1.993445759	12.26999756	-4.536960237	-0.799121644	25	-0.000251784	-0.417870871	-0.000528696	300.0011597	300.0027771	-12743.28613	-12724.39551	50.35250921	18.68480707	8.24375	0	0	0	4449	300.033	-12733.84082																	17.416636
	26233672.87	300.0014954	-12694.74609	-0.417676919	3.25E-05	1	0.999253354	40.02988815	1.993552913	12.26999756	-4.534983242	-0.798578205	25	-0.000234218	-0.417664309	-0.000510997	300.0008545	300.0021362	-12705.28613	-12684.20605	50.46271883	18.68166789	8.2609	0	0	0	4449	300.0321	-12694.74609																	17.785473
	26233675.89	300.0015564	-12634.65723	-0.417419055	2.45E-05	1	0.999253354	40.02988815	1.993497447	12.26999756	-4.531967086	-0.798611061	25	-0.000284457	-0.417406418	-0.000561062	300.0003967	300.0027161	-12644.67383	-12624.64063	50.50101863	18.68108209	8.2462	0	0	0	4449	300.0365	-12634.65723																	17.047815
	26233677.85	300.0023957	-12594.50488	-0.417216206	2.26E-05	1	0.999253354	40.02988815	1.99351509	12.26999756	-4.52982047	-0.798129393	25	-0.000275077	-0.41720357	-0.000551553	300.0022278	300.0025635	-12603.90137	-12585.1084	50.35250921	18.68208971	8.2609	0	0	0	4449	300.0335	-12594.50488																	17.785473
	26233680.87	300.0022736	-12534.87793	-0.416964289	2.04E-05	1	0.999253354	40.02988815	1.993598961	12.26999756	-4.527267803	-0.797675593	25	-0.000274553	-0.416951663	-0.00055086	300.0018921	300.002655	-12544.91895	-12524.83691	50.50180026	18.68267249	8.2364	0	0	0	4449	300.03835	-12534.87793																	16.310225
	26233682.84	300.0021973	-12495.58936	-0.416764849	2.85E-05	1	0.999253354	40.02988815	1.993622014	12.26999756	-4.525216899	-0.796934693	25	-0.000240512	-0.416752251	-0.000516694	300.0021057	300.0022888	-12505.75195	-12485.42676	50.47678814	18.68255695	8.2462	0	0	0	4449	300.03445	-12495.58936																	17.047815
	26233685.86	300.0028839	-12435.57275	-0.416476865	3.66E-05	1	0.999253354	40.02988815	1.993614367	12.26999756	-4.522061842	-0.796446586	25	-0.000246375	-0.416464264	-0.000522369	300.0022278	300.00354	-12445.13965	-12426.00586	50.50805328	18.68208878	8.2462	0	0	0	4449	300.03415	-12435.57275																	17.047815
	26233687.86	300.0017548	-12395.5542	-0.41631742	3.80E-05	1	0.999253354	40.02988815	1.993587082	12.26999756	-4.520262712	-0.796182599	25	-0.000251005	-0.416304834	-0.000526893	300.0007935	300.0027161	-12404.97461	-12386.13379	50.5221226	18.68314959	8.25355	0	0	0	4449	300.03655	-12395.5542																	17.416636
	26233690.87	300.0015412	-12335.34424	-0.416017927	3.20E-05	1	0.999253354	40.02988815	1.993465026	12.26999756	-4.516679174	-0.795949925	25	-0.000286423	-0.41600533	-0.000562114	300.0014954	300.0015869	-12345.40918	-12325.2793	50.45177603	18.68470119	8.2609	0	0	0	4449	300.0371	-12335.34424																	15.941451
	26233692.9	300.0019837	-12295.05811	-0.415841288	2.69E-05	1	0.999253354	40.02988815	1.99351986	12.26999756	-4.514985722	-0.795029698	25	-0.000230753	-0.415828727	-0.000506331	300.0014954	300.0024719	-12304.61328	-12285.50293	50.60497522	18.68322242	8.2511	0	0	0	4449	300.03595	-12295.05811																	17.416636
	26233695.88	300.0021668	-12234.96924	-0.415562074	2.28E-05	1	0.999253354	40.02988815	1.993499331	12.26999756	-4.511877532	-0.794671858	25	-0.000247522	-0.415549507	-0.000522917	300.0020142	300.0023193	-12244.75488	-12225.18359	50.49007583	18.68383065	8.24865	0	0	0	4449	300.0368	-12234.96924																	17.785473
	26233697.85	300.0022888	-12196.00879	-0.415364802	2.19E-05	1	0.999253354	40.02988815	1.993505378	12.26999756	-4.509722452	-0.79444664	25	-0.000261187	-0.415352231	-0.000536457	300.0021057	300.0024719	-12206.80371	-12185.21387	50.48460443	18.6820557	8.2609	0	0	0	4449	300.03305	-12196.00879																	16.310225
	26233700.88	300.0011292	-12135.66455	-0.415073583	2.14E-05	1	0.999253354	40.02988815	1.993532522	12.26999756	-4.506606876	-0.793970912	25	-0.000267536	-0.41506103	-0.000542613	300.0004578	300.0018005	-12145.73047	-12125.59863	50.25246076	18.68282267	8.24865	0	0	0	4449	300.03545	-12135.66455																	17.416636
	26233702.85	300.0012512	-12095.97363	-0.414899446	3.41E-05	1	0.999253354	40.02988815	1.993526137	12.26999756	-4.504733451	-0.793458584	25	-0.000251136	-0.414886908	-0.000526103	300.0007019	300.0018005	-12104.83496	-12087.1123	50.44474137	18.68460089	8.25845	0	0	0	4449	300.032	-12095.97363																	17.785473
	26233705.82	300.0016785	-12037.01611	-0.414609677	2.45E-05	1	0.999253354	40.02988815	1.993543896	12.26999756	-4.501626259	-0.792906942	25	-0.000250572	-0.414597142	-0.000525348	300.0014038	300.0019531	-12046.77734	-12027.25488	50.46662697	18.68412087	8.25845	0	0	0	4449	300.03515	-12037.01611																	17.416636
	26233707.95	300.0014344	-11994.46826	-0.414425274	2.46E-05	1	0.999253354	40.02988815	1.993492758	12.26999756	-4.499459565	-0.792844954	25	-0.000279013	-0.414412729	-0.000553668	300.0011902	300.0016785	-12005.5918	-11983.34473	50.2782545	18.68374262	8.2609	0	0	0	4449	300.03395	-11994.46826																	17.785473
	26233710.93	300.0012665	-11935.30957	-0.414152649	4.54E-05	1	0.999253354	40.02988815	1.993538468	12.26999756	-4.496603669	-0.792308742	25	-0.000275881	-0.414140116	-0.000550358	300.0001831	300.0023499	-11944.88867	-11925.73047	50.36501527	18.68375588	8.25845	0	0	0	4449	300.03425	-11935.30957																	17.416636
	26233712.86	300.0017853	-11896.27637	-0.413946561	3.70E-05	1	0.999253354	40.02988815	1.993518161	12.26999756	-4.49432184	-0.791909607	25	-0.000276006	-0.413934027	-0.000550346	300.0014954	300.0020752	-11905.28418	-11887.26855	50.73628881	18.68358072	8.24865	0	0	0	4449	300.0372	-11896.27637																	17.785473
	26233715.83	300.0024872	-11836.98926	-0.41365447	2.15E-05	1	0.999253354	40.02988815	1.993414176	12.26999756	-4.490936232	-0.791258077	25	-0.000270895	-0.413641939	-0.000545046	300.0021362	300.0028381	-11846.56836	-11827.41016	50.47913303	18.6852244	8.256	0	0	0	4449	300.03495	-11836.98926																	16.310225
	26233717.85	300.0021668	-11796.38721	-0.413491963	3.81E-05	1	0.999253354	40.02988815	1.993357961	12.26999756	-4.489059234	-0.79088002	25	-0.000266555	-0.413479444	-0.000540602	300.0017395	300.002594	-11806.13672	-11786.6377	50.42989043	18.68579436	8.2609	0	0	0	4449	300.03405	-11796.38721																	17.785473
	26233720.87	300.001175	-11735.95801	-0.413205048	3.74E-05	1	0.999253354	40.02988815	1.993428295	12.26999756	-4.486092029	-0.790377833	25	-0.000268206	-0.413192548	-0.000542065	300.000824	300.0015259	-11746.18164	-11725.73438	50.44943115	18.68523725	8.256	0	0	0	4449	300.035	-11735.95801																	17.416636
	26233722.86	300.0020142	-11696.47363	-0.412992064	3.40E-05	1	0.999253354	40.02988815	1.993441173	12.26999756	-4.483869896	-0.78961824	25	-0.000235181	-0.412979582	-0.000508904	300.0016174	300.0024109	-11707.62109	-11685.32617	50.69877064	18.68439592	8.256	0	0	0	4449	300.0334	-11696.47363																	17.416636
	26233725.31	300.0014038	-11647.49658	-0.41280245	3.64E-05	1	0.999253354	40.02988815	1.993507732	12.26999756	-4.481941078	-0.789355242	25	-0.000241922	-0.412789976	-0.000515519	300.0009155	300.0018921	-11657.05176	-11637.94141	50.47288	18.68291894	8.25355	0	0	0	4449	300.0348	-11647.49658																	17.416636
	26233727.96	300.0010224	-11594.85889	-0.412526699	2.64E-05	1	0.999253354	40.02988815	1.99346811	12.26999756	-4.478797367	-0.789182719	25	-0.000275809	-0.412514216	-0.000549223	300.0007324	300.0013123	-11602.22559	-11587.49219	50.42754555	18.68478152	8.25845	0	0	0	4449	300.03665	-11594.85889																	17.416636
	26233730.86	300.0013886	-11536.65479	-0.412230615	2.65E-05	1	0.999253354	40.02988815	1.993695728	12.26999756	-4.476108305	-0.788486209	25	-0.000255716	-0.412218149	-0.000528938	300.0012207	300.0015564	-11545.84473	-11527.46484	50.48069629	18.68290747	8.2658	0	0	0	4449	300.0359	-11536.65479																	17.416636
	26233732.82	300.0013428	-11497.35352	-0.412042587	7.94E-06	1	0.999253354	40.02988815	1.993635215	12.26999756	-4.473958699	-0.78798047	25	-0.000244248	-0.412030135	-0.000517346	300.000885	300.0018005	-11507.18848	-11487.51855	50.5494796	18.68360404	8.256	0	0	0	4449	300.03715	-11497.35352																	17.047815
	26233735.85	300.0016785	-11436.73047	-0.411754918	2.31E-05	1	0.999253354	40.02988815	1.993574185	12.26999756	-4.470685588	-0.787515264	25	-0.000254011	-0.411742463	-0.000526924	300.0007935	300.0025635	-11446.82031	-11426.64063	50.49554723	18.68449195	8.25845	0	0	0	4449	300.034	-11436.73047																	15.941451
	26233737.8	300.0014343	-11398.01172	-0.411560863	3.25E-05	1	0.999253354	40.02988815	1.993524764	12.26999756	-4.468490758	-0.787023903	25	-0.000244534	-0.411548423	-0.00051732	300.0014343	300.0014343	-11407.91895	-11388.10449	50.44317812	18.68350026	8.2609	0	0	0	4449	300.03485	-11398.01172																	17.785473
	26233740.88	300.0016022	-11336.14844	-0.411257935	4.07E-05	1	0.999253354	40.02988815	1.993528424	12.26999756	-4.46521388	-0.786421298	25	-0.000242076	-0.411245504	-0.000514665	300.0011902	300.0020142	-11344.85254	-11327.44434	50.50336351	18.6838969	8.256	0	0	0	4449	300.0341	-11336.14844																	17.785473
	26233742.79	300.0011292	-11298.08691	-0.411068407	2.85E-05	1	0.999253354	40.02988815	1.993495004	12.26999756	-4.463064916	-0.786159315	25	-0.000252372	-0.41105598	-0.000524835	300.0009766	300.0012817	-11307.84863	-11288.3252	50.43301695	18.68488541	8.2511	0	0	0	4449	300.03615	-11298.08691																	16.310225
	26233745.81	300.0018311	-11237.14697	-0.410775491	2.01E-05	1	0.999253354	40.02988815	1.993496825	12.26999756	-4.459879144	-0.785652772	25	-0.000257063	-0.410763061	-0.00052934	300.0014954	300.0021667	-11246.77441	-11227.51953	50.47756977	18.68246252	8.25845	0	0	0	4449	300.0315	-11237.14697																	15.941451
	26233747.8	300.0009613	-11197.80957	-0.410589254	2.10E-05	1	0.999253354	40.02988815	1.993541835	12.26999756	-4.45795703	-0.785292232	25	-0.000254991	-0.410576841	-0.00052714	300.0003357	300.0015869	-11208.33691	-11187.28223	50.64327502	18.68195638	8.2609	0	0	0	4449	300.0373	-11197.80957																	17.785473
	26233750.86	300.0019531	-11136.72363	-0.410303001	2.66E-05	1	0.999253354	40.02988815	1.993557199	12.26999756	-4.454900297	-0.784644432	25	-0.000245041	-0.410290591	-0.000517006	300.0018005	300.0021057	-11148.16309	-11125.28418	50.4400516	18.68334779	8.25845	0	0	0	4449	300.0355	-11136.72363																	15.941451
	26233752.78	300.0018005	-11098.26123	-0.410090311	2.85E-05	1	0.999253354	40.02988815	1.993519534	12.26999756	-4.452483121	-0.784380877	25	-0.000259403	-0.4100779	-0.000531225	300.000946	300.002655	-11108.07129	-11088.45117	50.32280733	18.68381512	8.25355	0	0	0	4449	300.03735	-11098.26123																	17.416636
	26233755.81	300.0011139	-11037.40674	-0.40981182	2.89E-05	1	0.999253354	40.02988815	1.993307251	12.26999756	-4.448984926	-0.783896519	25	-0.000271003	-0.409799417	-0.000542649	300.0009766	300.0012512	-11047.24121	-11027.57227	50.33375012	18.68637234	8.2609	0	0	0	4449	300.0326	-11037.40674																	16.310225
	26233757.81	300.0009155	-10997.22998	-0.409613284	2.47E-05	1	0.999253354	40.02988815	1.993417855	12.26999756	-4.447101272	-0.783352039	25	-0.000251881	-0.409600902	-0.000523395	300.0007324	300.0010986	-11006.46875	-10987.99121	50.46897186	18.68313057	8.2511	0	0	0	4449	300.0349	-10997.22998																	16.310225
	26233760.8	300.0010224	-10937.74902	-0.409328796	2.80E-05	1	0.999253354	40.02988815	1.993372472	12.26999756	-4.443863504	-0.783090485	25	-0.000279287	-0.409316403	-0.000550616	300.0010071	300.0010376	-10947.4375	-10928.06055	50.48538606	18.68378689	8.256	0	0	0	4449	300.0334	-10937.74902																	16.310225
	26233762.76	300.0012055	-10898.71484	-0.409126339	2.16E-05	1	0.999253354	40.02988815	1.993444078	12.26999756	-4.441857014	-0.782506414	25	-0.000258557	-0.409113964	-0.000529754	300.000824	300.0015869	-10908.87695	-10888.55273	50.28607078	18.68403312	8.2609	0	0	0	4449	300.034	-10898.71484																	15.941451
	26233765.78	300.0002747	-10838.54102	-0.408808685	2.98E-05	1	0.999253354	40.02988815	1.993447849	12.26999756	-4.438441938	-0.781754757	25	-0.000244949	-0.408796339	-0.00051594	299.9995728	300.0009766	-10848.5332	-10828.54883	50.58465288	18.68428944	8.2609	0	0	0	4449	300.03285	-10838.54102																	17.047815
	26233767.79	300.0008087	-10797.96289	-0.408637669	1.80E-05	1	0.999253354	40.02988815	1.993444548	12.26999756	-4.436525773	-0.781724801	25	-0.00027232	-0.408625303	-0.000543198	300.0005188	300.0010986	-10807.39648	-10788.5293	50.61435476	18.68302485	8.2609	0	0	0	4449	300.0339	-10797.96289																	16.310225
	26233770.79	300.0014801	-10738.47021	-0.408322917	3.67E-05	1	0.999253354	40.02988815	1.993410046	12.26999756	-4.433070226	-0.78091042	25	-0.000253749	-0.408310564	-0.000524421	300.0013123	300.0016479	-10748.65723	-10728.2832	50.72456438	18.68296955	8.2609	0	0	0	4449	300.0341	-10738.47021																	17.785473
	26233772.83	300.0017395	-10696.94385	-0.408122772	2.90E-05	1	0.999253354	40.02988815	1.993491192	12.26999756	-4.431104272	-0.780359229	25	-0.000235323	-0.408110435	-0.000505862	300.0013733	300.0021057	-10707.39844	-10686.48926	50.44317812	18.68360955	8.2609	0	0	0	4449	300.0369	-10696.94385																	17.785473
	26233775.83	300.0015412	-10637.06201	-0.4078343	2.11E-05	1	0.999253354	40.02988815	1.993536472	12.26999756	-4.428060018	-0.779871419	25	-0.000239469	-0.40782197	-0.00050982	300.0014038	300.0016785	-10646.68945	-10627.43457	50.56433054	18.68188553	8.256	0	0	0	4449	300.03675	-10637.06201																	17.785473
	26233777.86	300.0006714	-10596.73975	-0.407643052	2.83E-05	1	0.999253354	40.02988815	1.993535894	12.26999756	-4.425974564	-0.779550378	25	-0.000243487	-0.407630736	-0.000513712	300.0005493	300.0007935	-10607.25488	-10586.22461	50.55416937	18.68268141	8.2609	0	0	0	4449	300.0365	-10596.73975																	17.416636
	26233781.1	300.001709	-10532.04297	-0.407352774	1.20E-05	1	0.999253354	40.02988815	1.993519322	12.26999756	-4.422726339	-0.779338376	25	-0.000275478	-0.407340432	-0.000545515	300.0011597	300.0022583	-10542.53418	-10521.55176	50.45802906	18.68365805	8.256	0	0	0	4449	300.03525	-10532.04297																	17.785473
	26233783	300.0006104	-10494.10352	-0.407141288	3.70E-05	1	0.999253354	40.02988815	1.993550652	12.26999756	-4.420584993	-0.77844199	25	-0.000228964	-0.407128996	-0.000498866	300.0004578	300.0007629	-10502.37012	-10485.83691	50.47913303	18.68205334	8.256	0	0	0	4449	300.03315	-10494.10352																	17.047815
	26233785.79	300.0010071	-10438.16016	-0.406830016	3.35E-05	1	0.999253354	40.02988815	1.993609533	12.26999756	-4.417292784	-0.778079495	25	-0.000248195	-0.406817716	-0.000517891	300.0008545	300.0011597	-10447.64258	-10428.67773	50.55885914	18.68228764	8.26575	0	0	0	4449	300.035	-10438.16016																	15.941451
	26233787.86	300.0010224	-10396.24561	-0.40665627	3.55E-05	1	0.999253354	40.02988815	1.993617917	12.26999756	-4.415402151	-0.777874749	25	-0.000259543	-0.406643967	-0.000529128	300.0007935	300.0012512	-10406.65137	-10385.83984	50.29935847	18.68313925	8.256	0	0	0	4449	300.0329	-10396.24561																	17.047815
	26233790.81	300.0010834	-10337.74902	-0.406325539	2.70E-05	1	0.999253354	40.02988815	1.993611897	12.26999756	-4.411825973	-0.777082831	25	-0.000244871	-0.406313255	-0.000514237	300.0005798	300.0015869	-10347.54688	-10327.95117	50.47991466	18.68170772	8.2511	0	0	0	4449	300.0356	-10337.74902																	17.785473
	26233792.75	300.0014801	-10299.15234	-0.406134349	1.86E-05	1	0.999253354	40.02988815	1.993586949	12.26999756	-4.409680887	-0.776801672	25	-0.000253389	-0.40612206	-0.00052263	300.0005188	300.0024414	-10309.15723	-10289.14746	50.42520066	18.68226119	8.2609	0	0	0	4449	300.03555	-10299.15234																	17.416636
	26233795.81	300.0014954	-10237.6167	-0.405828639	3.45E-05	1	0.999253354	40.02988815	1.993574008	12.26999756	-4.406326347	-0.776257289	25	-0.00025735	-0.405816355	-0.000526394	300.0010071	300.0019836	-10248.42383	-10226.80957	50.48225954	18.68294753	8.25355	0	0	0	4449	300.0327	-10237.6167																	17.416636
	26233797.76	300.0005341	-10199.021	-0.405628397	2.58E-05	1	0.999253354	40.02988815	1.993625492	12.26999756	-4.40427602	-0.775807106	25	-0.000249275	-0.405616137	-0.000518186	300.0003967	300.0006714	-10209.13477	-10188.90723	50.33375012	18.68237125	8.2706	0	0	0	4449	300.0344	-10199.021																	17.785473
	26233800.77	300.0002899	-10138.82227	-0.405319064	4.45E-05	1	0.999253354	40.02988815	1.993433024	12.26999756	-4.400502911	-0.775195227	25	-0.000253795	-0.405306813	-0.000522503	299.9998474	300.0007324	-10149.30078	-10128.34375	50.71987461	18.68422736	8.25355	0	0	0	4449	300.0348	-10138.82227																	17.416636
	26233802.73	300.0009003	-10099.54541	-0.405123194	3.50E-05	1	0.999253354	40.02988815	1.993415919	12.26999756	-4.398421759	-0.774349981	25	-0.00021091	-0.40511097	-0.000479493	300.0008545	300.000946	-10109.33105	-10089.75977	50.43614346	18.68341523	8.2682	0	0	0	4449	300.0332	-10099.54541																	17.785473
	26233805.77	300.0007325	-10038.90967	-0.404821958	3.79E-05	1	0.999253354	40.02988815	1.993407854	12.26999756	-4.395056934	-0.77421193	25	-0.000251341	-0.404809717	-0.000519725	300.0000916	300.0013733	-10049.61914	-10028.2002	50.48460443	18.68629139	8.26575	0	0	0	4449	300.0347	-10038.90967																	17.416636
	26233807.76	300.0006867	-9998.477539	-0.404597783	3.34E-05	1	0.999253354	40.02988815	1.993478547	12.26999756	-4.392742982	-0.773973448	25	-0.000266305	-0.404585539	-0.000534546	300.0005798	300.0007935	-10008.84668	-9988.108398	50.52603074	18.68349736	8.26575	0	0	0	4449	300.0309	-9998.477539																	17.416636
	26233810.88	300.0006562	-9936.687012	-0.404304108	3.15E-05	1	0.999253354	40.02988815	1.993525054	12.26999756	-4.389665833	-0.773351576	25	-0.000258985	-0.404291878	-0.000527038	300.0001526	300.0011597	-9946.874023	-9926.5	50.73394393	18.6827976	8.256	0	0	0	4449	300.02685	-9936.687012																	15.941451
	26233812.74	300.0013123	-9899.318848	-0.404088674	3.39E-05	1	0.999253354	40.02988815	1.993600925	12.26999756	-4.387488042	-0.77295618	25	-0.0002578	-0.404076443	-0.00052571	300.0003052	300.0023193	-9909.773438	-9888.864258	50.27121984	18.68169499	8.2462	0	0	0	4449	300.0281	-9899.318848																	16.310225
	26233815.86	300.0012055	-9836.640137	-0.403774041	3.15E-05	1	0.999253354	40.02988815	1.993587828	12.26999756	-4.384087523	-0.772103604	25	-0.000234956	-0.403761836	-0.000502657	300.0007935	300.0016174	-9847.240234	-9826.040039	50.47678814	18.68171557	8.25845	0	0	0	4449	300.03215	-9836.640137																	15.941451
	26233817.79	300.0012055	-9798.76123	-0.403576576	2.34E-05	1	0.999253354	40.02988815	1.993591312	12.26999756	-4.381975626	-0.771585821	25	-0.000221811	-0.403564385	-0.000489384	300.0010986	300.0013123	-9807.732422	-9789.790039	50.55651425	18.68081373	8.2658	0	0	0	4449	300.0325	-9798.76123																	17.047815
	26233820.82	300.0003815	-9737.42041	-0.403272224	2.67E-05	1	0.999253354	40.02988815	1.993674812	12.26999756	-4.378838934	-0.77107583	25	-0.000225424	-0.40326005	-0.000492795	299.9999084	300.0008545	-9746.65918	-9728.181641	50.40722321	18.68017778	8.25845	0	0	0	4449	300.03485	-9737.42041																	15.941451
	26233822.75	300.0004273	-9699.541016	-0.403064145	2.25E-05	1	0.999253354	40.02988815	1.993673203	12.26999756	-4.376542163	-0.770871222	25	-0.000243159	-0.403051965	-0.000510391	300.0001831	300.0006714	-9710.141602	-9688.94043	50.2946687	18.68164542	8.26335	0	0	0	4449	300.03735	-9699.541016																	17.785473
	26233825.79	300.001648	-9638.407227	-0.402760483	2.77E-05	1	0.999253354	40.02988815	1.99364839	12.26999756	-4.373198286	-0.770250274	25	-0.000240117	-0.402748299	-0.000507151	300.0016174	300.0016785	-9648.946289	-9627.868164	50.33765827	18.68071298	8.2658	0	0	0	4449	300.03625	-9638.407227																	17.785473
	26233827.79	300.0014038	-9598.607422	-0.402552413	3.18E-05	1	0.999253354	40.02988815	1.993649765	12.26999756	-4.370949477	-0.769810008	25	-0.000236045	-0.402540241	-0.000502942	300.0006409	300.0021667	-9608.198242	-9589.016602	50.68313807	18.68019873	8.26085	0	0	0	4449	300.03705	-9598.607422																	17.416636
	26233830.76	300.0005799	-9538.773926	-0.402226777	3.89E-05	1	0.999253354	40.02988815	1.993595352	12.26999756	-4.367307961	-0.769122187	25	-0.000231699	-0.402214627	-0.000498383	300.0003357	300.000824	-9549.362305	-9528.185547	50.51586957	18.68199146	8.2658	0	0	0	4449	300.0368	-9538.773926																	17.785473
	26233832.77	300.0012055	-9498.974121	-0.402033288	3.28E-05	1	0.999253354	40.02988815	1.993616708	12.26999756	-4.365198464	-0.769062985	25	-0.000259483	-0.402021118	-0.00052604	300.0011597	300.0012512	-9508.56543	-9489.382813	50.47756977	18.68035177	8.27065	0	0	0	4449	300.03675	-9498.974121																	17.785473
	26233835.77	300.0008545	-9438.896973	-0.40168739	3.22E-05	1	0.999253354	40.02988815	1.993581419	12.26999756	-4.361360599	-0.768436986	25	-0.000263739	-0.401675231	-0.000530068	300.0006104	300.0010986	-9449.436523	-9428.357422	50.40800483	18.68209069	8.2682	0	0	0	4449	300.03885	-9438.896973																	17.416636
	26233837.73	300.0008392	-9399.680664	-0.401515299	2.21E-05	1	0.999253354	40.02988815	1.99357283	12.26999756	-4.359500117	-0.767956797	25	-0.000250009	-0.401503154	-0.000516228	300.0007324	300.000946	-9410.244141	-9389.117188	50.4291088	18.68200237	8.24865	0	0	0	4449	300.0358	-9399.680664																	17.416636
	26233840.71	300.0007019	-9340.114746	-0.401196366	1.18E-05	1	0.999253354	40.02988815	1.993650231	12.26999756	-4.35624241	-0.767126074	25	-0.000226863	-0.401184248	-0.000492875	299.9999695	300.0014343	-9350.337891	-9329.891602	50.28528916	18.68042023	8.27065	0	0	0	4449	300.0351	-9340.114746																	17.416636
	26233842.74	300.0004578	-9299.549316	-0.400965237	2.90E-05	1	0.999253354	40.02988815	1.993694887	12.26999756	-4.353787119	-0.766921291	25	-0.000247059	-0.400953114	-0.00051292	300.0003357	300.0005798	-9309.833008	-9289.265625	50.50101863	18.68170232	8.2658	0	0	0	4449	300.03465	-9299.549316																	16.310225
	26233845.74	300.0014191	-9239.083984	-0.400673659	1.82E-05	1	0.999253354	40.02988815	1.993739818	12.26999756	-4.35066995	-0.76663403	25	-0.000270265	-0.400661518	-0.000535934	300.0009766	300.0018616	-9247.666016	-9230.501953	50.46115557	18.68040866	8.2682	0	0	0	4449	300.035	-9239.083984																	17.047815
	26233848.71	300.001175	-9179.967773	-0.400320725	1.90E-05	1	0.999253354	40.02988815	1.993715703	12.26999756	-4.346786904	-0.765953362	25	-0.000270343	-0.400308597	-0.00053578	300.0008545	300.0014954	-9190.385742	-9169.549805	50.35172758	18.68010233	8.2706	0	0	0	4449	300.0352	-9179.967773																	15.941451
	26233850.74	300.0015564	-9139.583984	-0.400129569	1.93E-05	1	0.999253354	40.02988815	1.993705566	12.26999756	-4.344733973	-0.765334233	25	-0.000247221	-0.400117458	-0.000512535	300.0014954	300.0016174	-9149.564453	-9129.603516	50.48069629	18.68038525	8.25845	0	0	0	4449	300.03475	-9139.583984																	17.416636
	26233853.71	300.0014344	-9080.358398	-0.399813726	2.67E-05	1	0.999253354	40.02988815	1.993591221	12.26999756	-4.341025349	-0.764924717	25	-0.000268797	-0.39980161	-0.000533905	300.0009766	300.0018921	-9089.950195	-9070.766602	50.47131674	18.67995025	8.25845	0	0	0	4449	300.033	-9080.358398																	17.416636
	26233855.74	300.0010987	-9039.124023	-0.399587448	3.12E-05	1	0.999253354	40.02988815	1.993727233	12.26999756	-4.338898786	-0.764269411	25	-0.000243581	-0.39957536	-0.000508541	300.0007935	300.0014038	-9048.569336	-9029.678711	50.6729769	18.67930681	8.27065	0	0	0	4449	300.03365	-9039.124023																	15.941451
[truncated: 647 more rows]
[truncated: 7 more columns]
