# Supplementary material for: Regrafting submillimeter-scale ferromagnetic soft continuums
Source: Nat Commun. 2025 Jul 31;16:7023. doi: 10.1038/s41467-025-60928-6 (PMC12313971; doi:10.1038/s41467-025-60928-6)
Supplement: Supplementary file 25 — Source Data [file 41467_2025_60928_MOESM25_ESM.zip › Source File/Fig S24/NDFEB-PCL_60_11D3MG.DAT]

[Header]
	VSM Data File (default extension .dat)
	Copyright (c) 2003	Quantum Design	Inc. All rights reserved.
TITLE
FILEOPENTIME	25616456.2	10/24/2023	11:50 AM
BYAPP	VSM	1	1
INFO	PPMS VSM Option Release 1.3.7 Build 2	APPNAME
INFO	278	COIL_SERIAL_NUMBER
INFO	0	MOMENT_UNITS
INFO		SAMPLE_MATERIAL
INFO		SAMPLE_COMMENT
INFO		SAMPLE_MASS
INFO		SAMPLE_VOLUME
INFO		SAMPLE_MOLECULAR_WEIGHT
INFO		SAMPLE_SIZE
INFO		SAMPLE_SHAPE
INFO	31.81	SAMPLE_OFFSET
DATATYPE	COMMENT	1
DATATYPE	TIME	2
STARTUPAXIS	X	2
STARTUPAXIS	Y1	5
[Data]
Comment	Time Stamp (sec)	Temperature (K)	Magnetic Field (Oe)	Moment (emu)	M. Std. Err. (emu)	Transport Action	Averaging Time (sec)	Frequency (Hz)	Peak Amplitude (mm)	Center Position (mm)	Coil Signal' (mV)	Coil Signal" (mV)	Range (mV)	M. Quad. Signal (emu)	M. Raw' (emu)	M. Raw" (emu)	Min. Temperature (K)	Max. Temperature (K)	Min. Field (Oe)	Max. Field (Oe)	Mass (grams)	Motor Lag (deg)	Pressure (Torr)	VSM Status (code)	Motor Status (code)	Measure Status (code)	PPMS Status (code)	System Temp. (K)	System Field (Oe)	Sample Position (deg)	Bridge 1 Resistance (ohms)	Bridge 1 Excitation (�A)	Bridge 2 Resistance (ohms)	Bridge 2 Excitation (�A)	Bridge 3 Resistance (ohms)	Bridge 3 Excitation (�A)	Bridge 4 Resistance (ohms)	Bridge 4 Excitation (�A)	Signal 1 Vin (V)	Signal 2 Vin (V)	Digital Inputs (code)	Drive 1 Iout (mA)	Drive 1 Ipower (W)	Drive 2 Iout (mA)	Drive 2 Ipower (W)	Pressure ()	Map 20 ()	Map 21 ()	Map 22 ()
	25616633.9	300.067276	25000.79102	0.063880238	4.65E-05	1	0.999253354	40.02988815	1.997020655	16.6699966	7.850009341	1.385452585	25	0.000684298	0.721823373	0.001161539	300.0667725	300.0677795	25000.64453	25000.9375	49.30590862	18.83579567	7.7601	0	0	0	4417	299.99935	25000.79102																	17.047815
	25616645.73	300.0637665	24994.53906	0.063890573	4.72E-05	1	0.999253354	40.02988815	1.9968037	16.6699966	7.850353742	1.386174989	25	0.000743392	0.721940189	0.001220732	300.0629578	300.0645752	24994.10156	24994.97656	49.53805229	18.83864029	7.7479	0	0	0	4449	299.98715	24994.53906																	17.785473
	25616653.3	300.0616456	24934.78711	0.063869862	6.39E-05	1	0.999253354	40.02988815	1.996664332	16.6699966	7.847354404	1.385248763	25	0.000707764	0.721706235	0.001184963	300.0612183	300.0620728	24926.0957	24943.47852	49.38719799	18.83626205	7.75525	0	0	0	4449	299.9834	24934.78711																	17.047815
	25616655.53	300.0609284	24890.3584	0.063857966	3.66E-05	1	0.999253354	40.02988815	1.996832489	16.6699966	7.846565514	1.384861667	25	0.000685513	0.721571837	0.00116264	300.0608215	300.0610352	24878.81055	24901.90625	49.32935748	18.83843436	7.7626	0	0	0	4449	299.97765	24890.3584																	17.047815
	25616657.64	300.0599365	24847.91992	0.063841832	2.21E-05	1	0.999253354	40.02988815	1.99702234	16.6699966	7.845368201	1.384220016	25	0.000646966	0.721389583	0.001123971	300.0599365	300.0599365	24839.375	24856.46484	49.26213742	18.83783357	7.76505	0	0	0	4449	299.98095	24847.91992																	17.047815
	25616660.91	300.0581513	24782.95703	0.063800328	4.50E-05	1	0.999253354	40.02988815	1.99674956	16.6699966	7.839124115	1.383837039	25	0.000710634	0.720920593	0.001187341	300.0577698	300.0585327	24773.24414	24792.66992	49.45363641	18.84068652	7.7577	0	0	0	4449	299.97725	24782.95703																	15.941451
	25616662.95	300.0576783	24742.27051	0.063780864	4.03E-05	1	0.999253354	40.02988815	1.996644194	16.6699966	7.836484707	1.382509842	25	0.000633591	0.720700713	0.001110162	300.057251	300.0581055	24732.20508	24752.33594	49.43487733	18.83754532	7.7601	0	0	0	4449	299.9752	24742.27051																	15.941451
	25616665.96	300.0567169	24682.2793	0.063751963	5.70E-05	1	0.999253354	40.02988815	1.996622377	16.6699966	7.832798639	1.382175441	25	0.000661475	0.720374152	0.001137835	300.0563049	300.0571289	24671.10742	24693.45117	49.4505099	18.83973604	7.7675	0	0	0	4449	299.9755	24682.2793																	17.047815
	25616667.9	300.0566711	24643.53613	0.06373256	4.90E-05	1	0.999253354	40.02988815	1.996567728	16.6699966	7.830163904	1.381982539	25	0.000685535	0.720154888	0.001161751	300.056488	300.0568542	24633.64063	24653.43164	49.37703682	18.84116756	7.7577	0	0	0	4449	299.9764	24643.53613																	17.047815
	25616670.91	300.0547791	24583.2041	0.063702835	6.99E-05	1	0.999253354	40.02988815	1.99649018	16.6699966	7.826122207	1.381857213	25	0.000737651	0.719819012	0.001213658	300.0547485	300.0548096	24573.66016	24592.74805	49.07845472	18.84023886	7.7699	0	0	0	4449	299.97155	24583.2041																	17.047815
	25616673.02	300.0541229	24540.90039	0.063676874	5.81E-05	1	0.999253354	40.02988815	1.996324977	16.6699966	7.822351584	1.38097868	25	0.000718373	0.719525692	0.001194186	300.0540466	300.0541992	24532.01367	24549.78711	49.32779422	18.84172656	7.75035	0	0	0	4449	299.9747	24540.90039																	17.785473
	25616675.19	300.0527955	24497.9873	0.063659138	6.80E-05	1	0.999253354	40.02988815	1.996095639	16.6699966	7.819279888	1.380648057	25	0.000737048	0.719325294	0.001212736	300.0523682	300.0532227	24485.30859	24510.66602	49.2558844	18.84317027	7.7626	0	0	0	4449	299.97245	24497.9873																	17.047815
	25616678.08	300.0524445	24440.65918	0.063626535	5.62E-05	1	0.999253354	40.02988815	1.995811571	16.6699966	7.814208203	1.379787502	25	0.000739781	0.7189569	0.001215233	300.0521851	300.0527039	24429.60938	24451.70898	49.39188776	18.8431997	7.76505	0	0	0	4449	299.97075	24440.65918																	15.941451
	25616681.06	300.0506287	24380.50977	0.063597857	6.22E-05	1	0.999253354	40.02988815	1.996096421	16.6699966	7.81177354	1.379220216	25	0.000727191	0.718632889	0.001202429	300.050415	300.0508423	24370.11719	24390.90234	49.41377336	18.84221896	7.7699	0	0	0	4449	299.97455	24380.50977																	17.416636
	25616683.04	300.0495148	24341.19629	0.063581969	4.73E-05	1	0.999253354	40.02988815	1.995800913	16.6699966	7.80875765	1.378461702	25	0.000706835	0.718453405	0.00118196	300.0491943	300.0498352	24331.38477	24351.00781	49.30669025	18.84445404	7.7699	0	0	0	4449	299.97385	24341.19629																	17.047815
	25616686.02	300.0480499	24282.14063	0.063554375	4.92E-05	1	0.999253354	40.02988815	1.995771662	16.6699966	7.80526033	1.377841628	25	0.000706273	0.718141631	0.001181206	300.0474243	300.0486755	24272.69531	24291.58594	49.28324139	18.84476957	7.7675	0	0	0	4449	299.96905	24282.14063																	17.416636
	25616688.16	300.0481415	24238.96191	0.063534359	5.32E-05	1	0.999253354	40.02988815	1.995702415	16.6699966	7.802529535	1.377443059	25	0.000713504	0.717915448	0.001188284	300.04776	300.0485229	24229.27344	24248.65039	49.45285478	18.84311921	7.76505	0	0	0	4449	299.9729	24238.96191																	17.047815
	25616691.02	300.0478974	24182.31152	0.063503146	3.22E-05	1	0.999253354	40.02988815	1.995750985	16.6699966	7.7988645	1.376872088	25	0.000719932	0.717562749	0.001194486	300.0475464	300.0482483	24172.93945	24191.68359	49.20976831	18.8427229	7.7577	0	0	0	4449	299.9725	24182.31152																	17.047815
	25616693.06	300.0472412	24141.15137	0.063482529	6.72E-05	1	0.999253354	40.02988815	1.995691485	16.6699966	7.796144429	1.37619481	25	0.000702117	0.71732981	0.001176515	300.0471191	300.0473633	24129.44531	24152.85742	49.44738338	18.84366206	7.7675	0	0	0	4449	299.9758	24141.15137																	17.047815
	25616695.97	300.0465241	24083.32324	0.06345491	4.40E-05	1	0.999253354	40.02988815	1.995618659	16.6699966	7.792504939	1.375414673	25	0.000689514	0.717017754	0.001163717	300.0461121	300.046936	24073.62109	24093.02539	49.28480465	18.84049163	7.765	0	0	0	4449	299.973	24083.32324																	15.941451
	25616697.87	300.0457001	24044.8623	0.063435067	4.60E-05	1	0.999253354	40.02988815	1.995539266	16.6699966	7.789680979	1.375454516	25	0.000737331	0.716793521	0.001211388	300.0456238	300.0457764	24034.60156	24055.12305	49.3739103	18.84201445	7.7577	0	0	0	4449	299.9728	24044.8623																	15.941451
	25616700.9	300.0446473	23984.94336	0.063405024	5.88E-05	1	0.999253354	40.02988815	1.995536394	16.6699966	7.786079136	1.374244168	25	0.00068572	0.716454106	0.001159561	300.04422	300.0450745	23975.37695	23994.50977	49.33639213	18.8411475	7.7675	0	0	0	4449	299.97245	23984.94336																	17.047815
	25616702.95	300.0439758	23944.09766	0.063385273	6.11E-05	1	0.999253354	40.02988815	1.995653666	16.6699966	7.784108881	1.37378736	25	0.00067576	0.716230945	0.001149468	300.0439453	300.0440063	23933.94727	23954.24805	49.54508695	18.84035301	7.7577	0	0	0	4449	299.96675	23944.09766																	17.047815
	25616705.9	300.0425873	23884.9668	0.063355503	3.65E-05	1	0.999253354	40.02988815	1.995430433	16.6699966	7.779590478	1.373179608	25	0.000692373	0.715894567	0.001165856	300.04245	300.0427246	23874.74414	23895.18945	49.21914786	18.84262875	7.7528	0	0	0	4449	299.9706	23884.9668																	15.572695
	25616708.13	300.0422669	23840.4502	0.063335766	3.47E-05	1	0.999253354	40.02988815	1.99545299	16.6699966	7.777254885	1.372744245	25	0.000690089	0.715671561	0.001163431	300.0421448	300.0423889	23828.01367	23852.88672	49.53570741	18.84260845	7.7675	0	0	0	4449	299.96955	23840.4502																	17.416636
	25616711.06	300.04068	23782.03906	0.063305778	5.91E-05	1	0.999253354	40.02988815	1.995549053	16.6699966	7.773958748	1.371993223	25	0.000674657	0.715332747	0.001147779	300.0402832	300.0410767	23772.33789	23791.74023	49.42706104	18.8412694	7.76015	0	0	0	4449	299.971	23782.03906																	17.047815
	25616712.99	300.0405732	23743.47949	0.063289405	5.08E-05	1	0.999253354	40.02988815	1.995506018	16.6699966	7.771737905	1.371896829	25	0.000700847	0.715147721	0.001173857	300.0404053	300.040741	23733.80273	23753.15625	49.42002639	18.84141075	7.77235	0	0	0	4449	299.9671	23743.47949																	15.941451
	25616715.89	300.0404205	23685.61523	0.063259703	3.61E-05	1	0.999253354	40.02988815	1.995558224	16.6699966	7.76830189	1.371188678	25	0.000691447	0.714812113	0.001164239	300.0403442	300.0404968	23675.67188	23695.55859	49.4012673	18.84054666	7.76255	0	0	0	4449	299.96825	23685.61523																	17.047815
	25616717.88	300.039856	23646.07031	0.063241637	5.56E-05	1	0.999253354	40.02988815	1.995491283	16.6699966	7.765872043	1.370541829	25	0.000671793	0.714607998	0.001144456	300.0397339	300.039978	23636.89258	23655.24805	49.10737498	18.84265095	7.765	0	0	0	4449	299.9674	23646.07031																	15.941451
	25616721.06	300.0391846	23582.43359	0.06321285	4.57E-05	1	0.999253354	40.02988815	1.995385854	16.6699966	7.76192608	1.369961867	25	0.000681866	0.71428272	0.001154326	300.039032	300.0393372	23573.85156	23591.01563	49.47083224	18.84361533	7.76015	0	0	0	4449	299.9637	23582.43359																	15.941451
	25616723.11	300.0387116	23541.59863	0.063191904	5.07E-05	1	0.999253354	40.02988815	1.99554652	16.6699966	7.759921336	1.369778526	25	0.000696852	0.714046038	0.001169158	300.0384827	300.0389404	23528.91992	23554.27734	49.46614247	18.84154375	7.7699	0	0	0	4449	299.9645	23541.59863																	17.785473
	25616726.16	300.0373688	23480.65918	0.06316281	4.84E-05	1	0.999253354	40.02988815	1.99548602	16.6699966	7.756184086	1.36876884	25	0.000665295	0.713717331	0.001137387	300.0368652	300.0378723	23470.54492	23490.77344	49.53961555	18.84385081	7.77475	0	0	0	4449	299.96665	23480.65918																	15.941451
	25616728.08	300.0366211	23441.85645	0.063146175	5.50E-05	1	0.999253354	40.02988815	1.995511715	16.6699966	7.754173831	1.368784209	25	0.000698139	0.713529359	0.001170117	300.0365906	300.0366516	23431.08594	23452.62695	49.4559813	18.84469848	7.7772	0	0	0	4449	299.9623	23441.85645																	17.047815
	25616730.86	300.0365906	23387.10449	0.063113529	2.41E-05	1	0.999253354	40.02988815	1.995478013	16.6699966	7.75006147	1.367932788	25	0.000686576	0.713160478	0.001158313	300.0364075	300.0367737	23377.50195	23396.70703	49.6177784	18.84166163	7.76255	0	0	0	4449	299.9638	23387.10449																	15.941451
	25616732.85	300.0361023	23346.96387	0.06309304	4.91E-05	1	0.999253354	40.02988815	1.995305903	16.6699966	7.746896222	1.367443107	25	0.000692504	0.712928962	0.001164095	300.035553	300.0366516	23336.80078	23357.12695	49.48959132	18.84447661	7.76255	0	0	0	4449	299.96155	23346.96387																	17.047815
	25616735.85	300.0343323	23287.13086	0.063064664	5.92E-05	1	0.999253354	40.02988815	1.995386898	16.6699966	7.743727684	1.366793896	25	0.000684165	0.712608364	0.001155547	300.0334778	300.0351868	23277.42969	23296.83203	49.32623096	18.84394689	7.76015	0	0	0	4449	299.9632	23287.13086																	17.047815
	25616737.88	300.0345154	23246.68652	0.063047732	5.19E-05	1	0.999253354	40.02988815	1.995389446	16.6699966	7.741591661	1.366806829	25	0.000718779	0.712417016	0.001190037	300.0344543	300.0345764	23236.14648	23257.22656	49.33951865	18.84540121	7.7675	0	0	0	4449	299.96315	23246.68652																	17.047815
	25616740.9	300.03331	23186.71973	0.063015502	5.77E-05	1	0.999253354	40.02988815	1.995324792	16.6699966	7.737482903	1.365566491	25	0.000672445	0.712052888	0.001143474	300.0328369	300.033783	23177.14063	23196.29883	49.66936588	18.84509084	7.76255	0	0	0	4449	299.96065	23186.71973																	17.047815
	25616742.84	300.0319824	23147.625	0.062998693	3.50E-05	1	0.999253354	40.02988815	1.99514695	16.6699966	7.734759482	1.365096917	25	0.000673255	0.711862975	0.001144158	300.03125	300.0327148	23137.68164	23157.56836	49.44660176	18.84516638	7.7699	0	0	0	4449	299.9632	23147.625																	17.785473
	25616745.88	300.031189	23087.40137	0.062966862	4.62E-05	1	0.999253354	40.02988815	1.995213243	16.6699966	7.731062036	1.364648141	25	0.0006911	0.711503306	0.001161768	300.0308228	300.0315552	23077.38477	23097.41797	49.42158964	18.84471377	7.77235	0	0	0	4449	299.9647	23087.40137																	17.047815
	25616747.89	300.0301972	23047.00684	0.062947464	4.58E-05	1	0.999253354	40.02988815	1.995341477	16.6699966	7.72915414	1.364313344	25	0.000691053	0.711284129	0.001161586	300.0298462	300.0305481	23037.43945	23056.57422	49.37703682	18.84031577	7.76015	0	0	0	4449	299.96135	23047.00684																	17.047815
	25616750.93	300.0302887	22986.13965	0.062921455	5.24E-05	1	0.999253354	40.02988815	1.995539515	16.6699966	7.726706426	1.363797499	25	0.000683284	0.710990236	0.001153629	300.0299988	300.0305786	22977.5332	22994.74609	49.5740072	18.84180225	7.76255	0	0	0	4449	299.9606	22986.13965																	15.941451
	25616752.99	300.029419	22945.48926	0.062901932	6.17E-05	1	0.999253354	40.02988815	1.995579843	16.6699966	7.724601131	1.362586141	25	0.000608125	0.710769702	0.001078335	300.0291138	300.0297241	22935.69141	22955.28711	49.35827773	18.84199481	7.765	0	0	0	4449	299.95875	22945.48926																	17.047815
	25616755.95	300.0283966	22885.49805	0.06286823	5.53E-05	1	0.999253354	40.02988815	1.995552045	16.6699966	7.720320134	1.362065389	25	0.00062871	0.710388891	0.001098674	300.0280151	300.0287781	22876.15039	22894.8457	49.53258089	18.84193445	7.7528	0	0	0	4449	299.9579	22885.49805																	15.941451
	25616757.87	300.0272675	22847.88672	0.062848221	4.62E-05	1	0.999253354	40.02988815	1.995310829	16.6699966	7.716863656	1.362098369	25	0.00068588	0.710162782	0.001155693	300.0265198	300.0280151	22836.71484	22859.05859	49.62403143	18.84054553	7.7626	0	0	0	4449	299.95985	22847.88672																	17.047815
	25616760.84	300.0270538	22788.59961	0.062820142	3.85E-05	1	0.999253354	40.02988815	1.995461652	16.6699966	7.71400597	1.361396637	25	0.000667955	0.709845519	0.001137567	300.026947	300.0271606	22778.04883	22799.15039	49.37078379	18.84059227	7.75525	0	0	0	4449	299.95845	22788.59961																	15.941451
	25616762.83	300.0271607	22748.82324	0.062798269	5.11E-05	1	0.999253354	40.02988815	1.995549887	16.6699966	7.711683381	1.360763483	25	0.000647794	0.709598371	0.001117248	300.0270386	300.0272827	22739.14648	22758.5	49.42080801	18.83883819	7.76745	0	0	0	4449	299.95775	22748.82324																	15.941451
	25616765.84	300.0271149	22688.78418	0.062769299	6.42E-05	1	0.999253354	40.02988815	1.995590919	16.6699966	7.708296422	1.360051978	25	0.00063734	0.709271024	0.001106572	300.0269775	300.0272522	22678.99805	22698.57031	49.37781845	18.83582526	7.7699	0	0	0	4449	299.9635	22688.78418																	17.785473
	25616767.86	300.026535	22648.12109	0.062749981	4.23E-05	1	0.999253354	40.02988815	1.995494184	16.6699966	7.705535301	1.359755739	25	0.000654183	0.709052737	0.001123271	300.0260925	300.0269775	22637.95898	22658.2832	49.50131575	18.83651416	7.765	0	0	0	4449	299.96585	22648.12109																	15.572695
	25616770.82	300.0262604	22589.38086	0.062725001	6.36E-05	1	0.999253354	40.02988815	1.995476661	16.6699966	7.70243211	1.359039288	25	0.000638842	0.70877049	0.001107756	300.0260925	300.0264282	22579.14453	22599.61719	49.61387026	18.83931142	7.7699	0	0	0	4449	299.9623	22589.38086																	17.047815
	25616772.82	300.0256195	22549.50879	0.06270457	6.32E-05	1	0.999253354	40.02988815	1.995623199	16.6699966	7.700416462	1.358956521	25	0.000662984	0.708539624	0.001131745	300.0252075	300.0260315	22539.66211	22559.35547	49.50756878	18.83825567	7.7723	0	0	0	4449	299.9638	22549.50879																	16.679012
	25616775.86	300.025116	22488.87207	0.062672581	6.98E-05	1	0.999253354	40.02988815	1.995437755	16.6699966	7.695805011	1.358147467	25	0.000663069	0.708178175	0.001131593	300.0249023	300.0253296	22479.85156	22497.89258	49.72095337	18.83884628	7.7723	0	0	0	4449	299.96575	22488.87207																	17.785473
	25616777.86	300.0242615	22449.02441	0.062656395	6.94E-05	1	0.999253354	40.02988815	1.99540494	16.6699966	7.693729955	1.357587173	25	0.000645576	0.707995306	0.00111398	300.0240479	300.0244751	22439.61523	22458.43359	49.58182349	18.84350426	7.7723	0	0	0	4449	299.96775	22449.02441																	17.047815
	25616780.84	300.0231171	22389.28906	0.062621543	4.66E-05	1	0.999253354	40.02988815	1.995503128	16.6699966	7.689835873	1.356758023	25	0.000632528	0.707601524	0.001100686	300.0230713	300.0231628	22379.32031	22399.25781	49.4669241	18.83870857	7.765	0	0	0	4449	299.96325	22389.28906																	15.941451
	25616782.84	300.0224304	22349.28223	0.062600773	5.76E-05	1	0.999253354	40.02988815	1.995445877	16.6699966	7.687070816	1.356295213	25	0.000634548	0.707366845	0.001102556	300.0218811	300.0229797	22339.22852	22359.33594	49.42393453	18.84036708	7.765	0	0	0	4449	299.96215	22349.28223																	15.941451
	25616785.91	300.0213471	22288.26953	0.062572973	4.90E-05	1	0.999253354	40.02988815	1.995500671	16.6699966	7.683843639	1.35581361	25	0.000642095	0.707052723	0.001109901	300.0209045	300.0217896	22277.52344	22299.01563	49.34264516	18.83929681	7.7723	0	0	0	4449	299.9619	22288.26953																	17.047815
	25616787.98	300.0213013	22247.04688	0.062554076	6.49E-05	1	0.999253354	40.02988815	1.995558413	16.6699966	7.681726858	1.355489218	25	0.000646279	0.706839192	0.001113949	300.0213013	300.0213013	22239.10938	22254.98438	49.4231529	18.83801873	7.7699	0	0	0	4449	299.96165	22247.04688																	17.047815
	25616790.86	300.0223236	22189.30469	0.062524002	5.82E-05	1	0.999253354	40.02988815	1.995477032	16.6699966	7.677772561	1.354569644	25	0.000626167	0.706499364	0.001093618	300.0220032	300.022644	22180.56445	22198.04492	49.15896246	18.84196057	7.765	0	0	0	4449	299.96095	22189.30469																	15.572695
	25616793.8	300.0217285	22130.80762	0.06249317	5.21E-05	1	0.999253354	40.02988815	1.995464276	16.6699966	7.673875205	1.354261134	25	0.000659687	0.706150958	0.00112691	300.021698	300.021759	22120.53516	22141.08008	49.30669025	18.83968953	7.7821	0	0	0	4449	299.9627	22130.80762																	17.047815
	25616796.06	300.0209504	22085.47754	0.062470549	1.96E-05	1	0.999253354	40.02988815	1.995525428	16.6699966	7.671334592	1.353738683	25	0.000652831	0.705895373	0.00111989	300.0202637	300.021637	22072.64063	22098.31445	49.5740072	18.83825324	7.7577	0	0	0	4449	299.962	22085.47754																	15.941451
	25616798.28	300.0214539	22041.43457	0.062458259	6.02E-05	1	0.999253354	40.02988815	1.995700988	16.6699966	7.670481529	1.353514975	25	0.000646167	0.705756491	0.001113141	300.0210266	300.0218811	22032.88867	22049.98047	49.42706104	18.83886606	7.765	0	0	0	4449	299.9609	22041.43457																	17.047815
	25616801.07	300.0201111	21985.9541	0.062426437	5.96E-05	1	0.999253354	40.02988815	1.995714241	16.6699966	7.666664412	1.352594574	25	0.000623806	0.705396959	0.001090548	300.0197449	300.0204773	21976.92188	21994.98633	49.05422424	18.8384126	7.7577	0	0	0	4449	299.96085	21985.9541																	15.941451
	25616803.15	300.0197296	21944.14746	0.062405188	7.08E-05	1	0.999253354	40.02988815	1.995684474	16.6699966	7.663836455	1.352737632	25	0.000680876	0.705156816	0.001147462	300.019165	300.0202942	21934.98242	21953.3125	49.48802807	18.83762474	7.76745	0	0	0	4449	299.96065	21944.14746																	17.047815
	25616805.89	300.0201874	21889.51758	0.062375654	5.24E-05	1	0.999253354	40.02988815	1.995776979	16.6699966	7.660610458	1.351802021	25	0.00064787	0.704823103	0.001114245	300.0200806	300.0202942	21881.1543	21897.88086	49.52632786	18.84005631	7.76745	0	0	0	4449	299.95845	21889.51758																	15.941451
	25616808.79	300.0191956	21831.58008	0.062342831	2.14E-05	1	0.999253354	40.02988815	1.99569165	16.6699966	7.656366826	1.350468572	25	0.000595356	0.704452278	0.001061493	300.0189514	300.0194397	21821.9043	21841.25586	49.62090491	18.84006227	7.77475	0	0	0	4449	299.95865	21831.58008																	17.047815
	25616810.79	300.0175476	21791.8291	0.06232525	5.68E-05	1	0.999253354	40.02988815	1.995606258	16.6699966	7.653775635	1.350715774	25	0.000658032	0.704253608	0.001124038	300.0175171	300.0175781	21781.49609	21802.16211	49.32310445	18.84049739	7.76745	0	0	0	4449	299.9591	21791.8291																	17.785473
	25616813.82	300.0184021	21731.10742	0.062292254	5.33E-05	1	0.999253354	40.02988815	1.99551267	16.6699966	7.649409061	1.349780582	25	0.00064299	0.70388075	0.001108755	300.0178833	300.0189209	21721.22461	21740.99023	49.40517544	18.837805	7.77965	0	0	0	4449	299.9596	21731.10742																	17.047815
	25616815.8	300.0182037	21691.77051	0.062272587	6.54E-05	1	0.999253354	40.02988815	1.995432812	16.6699966	7.646644873	1.349628857	25	0.00067277	0.70365851	0.001138393	300.0177612	300.0186462	21681.47461	21702.06641	49.56540929	18.8404336	7.76745	0	0	0	4449	299.9579	21691.77051																	15.941451
	25616818.81	300.0173035	21631.4873	0.062240485	5.67E-05	1	0.999253354	40.02988815	1.995566629	16.6699966	7.64329857	1.348413241	25	0.000616647	0.70329582	0.001082034	300.0169067	300.0177002	21621.37305	21641.60156	49.33951865	18.8393143	7.77475	0	0	0	4449	299.9601	21631.4873																	17.047815
	25616820.85	300.0171051	21590.84766	0.062223874	2.92E-05	1	0.999253354	40.02988815	1.99564807	16.6699966	7.641428277	1.348835362	25	0.000683589	0.703108083	0.001148856	300.0166931	300.0175171	21580.2832	21601.41211	49.56540929	18.84128116	7.76015	0	0	0	4449	299.95875	21590.84766																	17.047815
	25616823.86	300.0163574	21530.74805	0.062190952	4.43E-05	1	0.999253354	40.02988815	1.995598647	16.6699966	7.637191199	1.348168095	25	0.000690416	0.702736082	0.001155444	300.0163269	300.0163879	21520.03906	21541.45703	49.80380599	18.83944364	7.7821	0	0	0	4449	299.95745	21530.74805																	17.785473
	25616825.93	300.0161438	21489.54883	0.062171026	4.56E-05	1	0.999253354	40.02988815	1.995626269	16.6699966	7.634909024	1.347389993	25	0.000656713	0.702510954	0.00112159	300.0157776	300.01651	21479.16797	21499.92969	49.39735916	18.83924539	7.76745	0	0	0	4449	299.9612	21489.54883																	17.047815
	25616828.89	300.0158081	21430.34766	0.062139698	5.52E-05	1	0.999253354	40.02988815	1.995290404	16.6699966	7.629840718	1.346470728	25	0.000654159	0.702156975	0.00111881	300.015686	300.0159302	21420.52539	21440.16992	49.46926898	18.8433951	7.77965	0	0	0	4449	299.95965	21430.34766																	17.785473
	25616830.89	300.0151062	21390.37793	0.062115769	4.91E-05	1	0.999253354	40.02988815	1.995265848	16.6699966	7.6268312	1.345833631	25	0.000644433	0.701886604	0.001108919	300.0150757	300.0151367	21379.75391	21401.00195	49.16130735	18.84318362	7.7626	0	0	0	4449	299.95455	21390.37793																	17.785473
	25616833.79	300.0150299	21332.42871	0.06208864	5.81E-05	1	0.999253354	40.02988815	1.995247885	16.6699966	7.623405847	1.345398259	25	0.000659243	0.701580039	0.001123524	300.0149536	300.0151062	21322.25391	21342.60352	49.41533661	18.84204304	7.77965	0	0	0	4449	299.9584	21332.42871																	15.941451
	25616835.8	300.0143128	21292.27637	0.062068112	5.14E-05	1	0.999253354	40.02988815	1.995318717	16.6699966	7.621188154	1.344745581	25	0.000635706	0.701348109	0.001099833	300.0142822	300.0143433	21281.72461	21302.82813	49.53336252	18.84211032	7.76745	0	0	0	4449	299.96105	21292.27637																	17.047815
	25616838.79	300.0145264	21232.97754	0.062041408	6.00E-05	1	0.999253354	40.02988815	1.995475711	16.6699966	7.618529826	1.343990943	25	0.000609937	0.701046385	0.001073874	300.0139465	300.0151062	21223.44727	21242.50781	49.49584435	18.84149973	7.7699	0	0	0	4449	299.95885	21232.97754																	15.941451
	25616840.83	300.0140686	21191.87695	0.062018979	5.43E-05	1	0.999253354	40.02988815	1.995410116	16.6699966	7.61548344	1.343766666	25	0.000637657	0.700792929	0.001101432	300.0135803	300.0145569	21180.90039	21202.85352	49.4559813	18.83989103	7.7748	0	0	0	4449	299.95755	21191.87695																	17.047815
	25616843.81	300.0151367	21132.51855	0.061989754	4.10E-05	1	0.999253354	40.02988815	1.99559397	16.6699966	7.612518853	1.343507518	25	0.000660911	0.70046266	0.001124467	300.0149841	300.0152893	21122.33203	21142.70508	49.28089651	18.84080945	7.7772	0	0	0	4449	299.9602	21132.51855																	15.941451
	25616845.95	300.013916	21090.11719	0.061967367	3.49E-05	1	0.999253354	40.02988815	1.995648315	16.6699966	7.609994069	1.342906764	25	0.000646823	0.700209727	0.001110216	300.0137024	300.0141296	21080.95117	21099.2832	49.48099341	18.84051753	7.7772	0	0	0	4449	299.96065	21090.11719																	17.047815
	25616848.79	300.0139466	21033.2373	0.061939469	5.04E-05	1	0.999253354	40.02988815	1.995706846	16.6699966	7.606804736	1.34220397	25	0.000634038	0.6998945	0.001097225	300.0138245	300.0140686	21023.88867	21042.58594	49.14176663	18.83684693	7.7699	0	0	0	4449	299.96245	21033.2373																	17.047815
	25616850.77	300.0130616	20993.88672	0.06191467	4.74E-05	1	0.999253354	40.02988815	1.995464923	16.6699966	7.602914212	1.341315438	25	0.000615739	0.699614304	0.001078754	300.0126648	300.0134583	20983.82031	21003.95313	49.49584435	18.84063436	7.7699	0	0	0	4449	299.9574	20993.88672																	15.941451
	25616853.83	300.0126648	20932.84961	0.061886031	5.26E-05	1	0.999253354	40.02988815	1.995542615	16.6699966	7.599692437	1.34067361	25	0.000608897	0.699290715	0.001071701	300.0124512	300.0128784	20923.23438	20942.46484	49.34577168	18.83816263	7.7821	0	0	0	4449	299.9583	20932.84961																	17.785473
	25616855.79	300.0129242	20893.57324	0.061866518	2.07E-05	1	0.999253354	40.02988815	1.995726215	16.6699966	7.597896891	1.34074529	25	0.000643364	0.699070189	0.001106024	300.0126038	300.0132446	20883.94531	20903.20117	49.50053412	18.83843453	7.77965	0	0	0	4449	299.959	20893.57324																	17.047815
	25616858.85	300.0119782	20832.70605	0.061835423	4.34E-05	1	0.999253354	40.02988815	1.995517034	16.6699966	7.59328469	1.340131915	25	0.000660932	0.698718835	0.001123361	300.0115967	300.0123596	20822.01953	20843.39258	49.29105768	18.84114007	7.7699	0	0	0	4449	299.961	20832.70605																	17.047815
	25616860.85	300.0121002	20792.45703	0.061818195	4.77E-05	1	0.999253354	40.02988815	1.995589593	16.6699966	7.591459383	1.339652033	25	0.000646664	0.698524178	0.001108972	300.0119629	300.0122375	20782.63477	20802.2793	49.24259671	18.84140564	7.7821	0	0	0	4449	299.95875	20792.45703																	17.047815
	25616863.85	300.0118256	20733.08496	0.061785173	6.87E-05	1	0.999253354	40.02988815	1.995731133	16.6699966	7.587972473	1.338714925	25	0.000617598	0.698151063	0.001079668	300.0116272	300.0120239	20723.45703	20742.71289	49.49975249	18.84003532	7.78455	0	0	0	4449	299.9577	20733.08496																	15.941451
	25616865.8	300.0110474	20693.32129	0.061763699	4.51E-05	1	0.999253354	40.02988815	1.99578211	16.6699966	7.585512591	1.338325889	25	0.000621394	0.697908427	0.001083303	300.0107422	300.0113525	20682.61133	20704.03125	49.30903514	18.83884531	7.7772	0	0	0	4449	299.9595	20693.32129																	15.941451
	25616868.77	300.0119782	20634.46094	0.061733158	6.01E-05	1	0.999253354	40.02988815	1.995464983	16.6699966	7.580604492	1.337503641	25	0.000624981	0.697563298	0.001086667	300.0116577	300.0122986	20624.74805	20644.17383	49.52554624	18.84041678	7.7772	0	0	0	4449	299.9595	20634.46094																	17.047815
	25616870.73	300.0112	20595.36523	0.061712479	5.13E-05	1	0.999253354	40.02988815	1.995356489	16.6699966	7.577592267	1.33744154	25	0.000666657	0.697329617	0.001128193	300.010498	300.0119019	20585.21484	20605.51563	49.73345942	18.84149425	7.77235	0	0	0	4449	299.95845	20595.36523																	15.572695
	25616873.78	300.0111237	20534.4873	0.061683168	2.53E-05	1	0.999253354	40.02988815	1.995499904	16.6699966	7.574600175	1.336399779	25	0.000620508	0.696998451	0.001081818	300.0107727	300.0114746	20523.70508	20545.26953	49.52398298	18.84130971	7.7772	0	0	0	4449	299.9657	20534.4873																	17.785473
	25616875.8	300.0113221	20494.25	0.061658917	3.47E-05	1	0.999253354	40.02988815	1.995595656	16.6699966	7.571913547	1.336250619	25	0.000649256	0.696724404	0.001110381	300.0112	300.0114441	20485.07227	20503.42773	49.36140425	18.83916013	7.787	0	0	0	4449	299.9698	20494.25																	17.047815
	25616878.88	300.010376	20432.59277	0.061630915	2.62E-05	1	0.999253354	40.02988815	1.995560226	16.6699966	7.568404342	1.335292921	25	0.000618747	0.696408023	0.001079678	300.010376	300.010376	20423.82813	20441.35742	49.37234705	18.84178558	7.787	0	0	0	4449	299.965	20432.59277																	17.047815
	25616880.8	300.0098877	20394.2627	0.06161109	4.61E-05	1	0.999253354	40.02988815	1.995592012	16.6699966	7.566139683	1.334571756	25	0.000589849	0.696184041	0.001050631	300.0092773	300.010498	20385.29102	20403.23438	49.44034873	18.84028436	7.77235	0	0	0	4449	299.96745	20394.2627																	15.941451
	25616883.73	300.0089722	20335.73047	0.06157722	5.60E-05	1	0.999253354	40.02988815	1.995593772	16.6699966	7.561962437	1.33397788	25	0.000602268	0.695801325	0.001062809	300.0082092	300.0097351	20325.41016	20346.05078	49.54821346	18.84160881	7.7699	0	0	0	4449	299.9637	20335.73047																	17.047815
	25616885.74	300.008133	20295.79688	0.061557403	3.93E-05	1	0.999253354	40.02988815	1.995491257	16.6699966	7.559108007	1.333771072	25	0.000628546	0.695577404	0.001088947	300.0078125	300.0084534	20284.95313	20306.64063	49.58963977	18.84239443	7.7821	0	0	0	4449	299.9602	20295.79688																	17.047815
	25616888.76	300.0081025	20235.53906	0.061528367	1.77E-05	1	0.999253354	40.02988815	1.995539224	16.6699966	7.555680664	1.33337246	25	0.000646634	0.695249296	0.001106828	300.0075684	300.0086365	20226.3125	20244.76563	49.59120303	18.84131144	7.7699	0	0	0	4449	299.95765	20235.53906																	17.047815
	25616890.77	300.007309	20195.53223	0.06150547	2.72E-05	1	0.999253354	40.02988815	1.995563118	16.6699966	7.553006259	1.332601486	25	0.00061971	0.694990599	0.001079733	300.0072021	300.0074158	20185.73438	20205.33008	49.55133998	18.84143538	7.7821	0	0	0	4449	299.95985	20195.53223																	17.785473
	25616893.76	300.0069275	20135.75879	0.061476205	4.77E-05	1	0.999253354	40.02988815	1.995692537	16.6699966	7.549886572	1.332011006	25	0.000615831	0.69465993	0.001075645	300.006897	300.006958	20124.97656	20146.54102	49.25275788	18.84029587	7.7797	0	0	0	4449	299.9579	20135.75879																	17.785473
	25616895.71	300.007431	20096.88379	0.061454452	3.85E-05	1	0.999253354	40.02988815	1.995753725	16.6699966	7.547481807	1.331315594	25	0.000591412	0.694414123	0.00105107	300.0071716	300.0076904	20087.09766	20106.66992	49.26448231	18.83823741	7.7821	0	0	0	4449	299.95635	20096.88379																	17.785473
	25616898.73	300.0072174	20036.56348	0.061427039	2.59E-05	1	0.999253354	40.02988815	1.995590206	16.6699966	7.543539005	1.330540451	25	0.000584036	0.694104382	0.001043492	300.0069275	300.0075073	20026.80273	20046.32422	49.48959132	18.84326934	7.78455	0	0	0	4449	299.95795	20036.56348																	17.047815
	25616900.71	300.0059815	19997.06738	0.061400071	5.98E-05	1	0.999253354	40.02988815	1.995294127	16.6699966	7.539064316	1.33031297	25	0.000633915	0.693799638	0.001093172	300.0059509	300.006012	19986.58789	20007.54688	49.3739103	18.8449483	7.7821	0	0	0	4449	299.9573	19997.06738																	17.047815
	25616903.77	300.0051727	19935.93359	0.061371108	5.32E-05	1	0.999253354	40.02988815	1.995545918	16.6699966	7.536429747	1.329765403	25	0.000626232	0.693472395	0.001085278	300.0048828	300.0054626	19924.54297	19947.32422	49.54508695	18.8417793	7.7748	0	0	0	4449	299.95735	19935.93359																	17.047815
	25616905.77	300.005249	19895.93848	0.061348382	4.48E-05	1	0.999253354	40.02988815	1.995310859	16.6699966	7.532788437	1.329144989	25	0.000627967	0.693215594	0.001086847	300.0049133	300.0055847	19884.66992	19907.20703	49.56071952	18.84432133	7.7748	0	0	0	4449	299.95785	19895.93848																	17.785473
	25616908.76	300.005127	19836.27539	0.06131956	2.43E-05	1	0.999253354	40.02988815	1.995456708	16.6699966	7.529782559	1.328568259	25	0.000623533	0.692889924	0.0010822	300.0050964	300.0051575	19826.51367	19846.03711	49.59120303	18.84550699	7.787	0	0	0	4449	299.95925	19836.27539																	15.572695
	25616910.74	300.0051117	19796.63379	0.061299225	4.40E-05	1	0.999253354	40.02988815	1.995377527	16.6699966	7.526972208	1.328238214	25	0.000638122	0.692660129	0.001096639	300.0048828	300.0053406	19786.88477	19806.38281	49.52085646	18.84725957	7.7748	0	0	0	4449	299.9597	19796.63379																	17.047815
	25616913.71	300.0034638	19737.63965	0.061269118	3.50E-05	1	0.999253354	40.02988815	1.995525489	16.6699966	7.523831621	1.327545875	25	0.00062548	0.69231998	0.001083773	300.0034485	300.003479	19727.02734	19748.25195	49.24103345	18.84323983	7.7797	0	0	0	4449	299.9617	19737.63965																	17.047815
	25616915.71	300.003357	19697.5	0.061247578	3.80E-05	1	0.999253354	40.02988815	1.995700481	16.6699966	7.521923369	1.326577048	25	0.000568851	0.692076616	0.001026987	300.0030518	300.0036621	19687.56836	19707.43164	49.70297591	18.84185439	7.7821	0	0	0	4449	299.96305	19697.5																	17.047815
	25616918.73	300.0035095	19637.30078	0.061216133	5.13E-05	1	0.999253354	40.02988815	1.995666163	16.6699966	7.517847064	1.326393439	25	0.000616317	0.691721267	0.001074226	300.0032043	300.0038147	19628.02539	19646.57617	49.30278211	18.84004796	7.787	0	0	0	4449	299.96045	19637.30078																	17.047815
	25616920.71	300.0031434	19597.92578	0.061195648	4.16E-05	1	0.999253354	40.02988815	1.995840901	16.6699966	7.515975915	1.325965755	25	0.000607402	0.691489809	0.001065163	300.0028992	300.0033875	19588.44336	19607.4082	49.4888097	18.8390017	7.7797	0	0	0	4449	299.96005	19597.92578																	17.785473
	25616923.72	300.0012818	19537.59473	0.061163619	3.62E-05	1	0.999253354	40.02988815	1.995739411	16.6699966	7.511634237	1.325457557	25	0.000630088	0.691127918	0.001087605	300.0006104	300.0019531	19527.41992	19547.76953	49.54586858	18.84127231	7.7797	0	0	0	4449	299.9647	19537.59473																	17.047815
	25616925.73	300.0017243	19497.72168	0.061144051	3.34E-05	1	0.999253354	40.02988815	1.995804944	16.6699966	7.509526334	1.3247325	25	0.000598373	0.690906818	0.00105575	300.0015564	300.0018921	19488.64063	19506.80273	49.45207315	18.84132823	7.78455	0	0	0	4449	299.96365	19497.72168																	15.572695
	25616928.69	300.0013123	19438.5459	0.061108483	1.90E-05	1	0.999253354	40.02988815	1.995840737	16.6699966	7.505259139	1.324139881	25	0.000612308	0.690504902	0.001069425	300.0002747	300.0023499	19428.10352	19448.98828	49.52007484	18.83702721	7.7748	0	0	0	4449	299.96305	19438.5459																	17.047815
	25616930.68	300.0007324	19398.97559	0.061091986	6.05E-05	1	0.999253354	40.02988815	1.995805914	16.6699966	7.503117932	1.323704992	25	0.000607049	0.690318506	0.00106404	300.0003967	300.0010681	19388.61914	19409.33203	49.30981676	18.83760511	7.787	0	0	0	4449	299.967	19398.97559																	17.047815
	25616933.7	300.000824	19338.55859	0.061057245	4.80E-05	1	0.999253354	40.02988815	1.995805776	16.6699966	7.498902625	1.322656123	25	0.000579465	0.689925963	0.001036202	300.0004578	300.0011902	19328.73633	19348.38086	49.15818083	18.83734973	7.78455	0	0	0	4449	299.9669	19338.55859																	15.572695
	25616951.13	299.978363	18990.64453	0		2				16.76999695							299.978363	299.978363	18990.64453	18990.64453							4449	299.9727	18990.64453																	17.047815
	25616964.22	299.9634705	18729.46582	0.060759248	6.15E-05	1	0.999253354	40.02988815	2.00898109	16.74999721	7.509114048	1.325481832	25	0.000667485	0.686559418	0.001121999	299.9634705	299.9634705	18728.14063	18730.79102	49.35827773	18.85375689	7.7723	0	0	0	4449	299.99295	18729.46582																	17.047815
	25616966.68	299.9646759	18679.94141	0.060728333	5.37E-05	1	0.999253354	40.02988815	2.009007789	16.74999721	7.505295653	1.325351334	25	0.000715341	0.686210036	0.001169619	299.9645691	299.9647827	18669.83984	18690.04297	49.54117881	18.85157848	7.7723	0	0	0	4449	299.9972	18679.94141																	15.941451
	25616968.7	299.9665222	18640.1416	0.060707211	2.41E-05	1	0.999253354	40.02988815	2.008812245	16.74999721	7.502023661	1.32456746	25	0.000696826	0.685971335	0.001150939	299.9664917	299.9665527	18630.13672	18650.14648	49.45832618	18.85554151	7.7919	0	0	0	4449	300.00385	18640.1416																	15.941451
	25616971.67	299.967865	18580.52637	0.060672807	4.93E-05	1	0.999253354	40.02988815	2.009079935	16.74999721	7.498687018	1.324197068	25	0.000715824	0.685582534	0.00116968	299.9677734	299.9679565	18570.66797	18590.38477	49.53883392	18.84976596	7.7919	0	0	0	4449	300.0065	18580.52637																	17.785473
	25616973.66	299.9692383	18541.27344	0.060652872	5.29E-05	1	0.999253354	40.02988815	2.009002742	16.74999721	7.495986601	1.323495925	25	0.00069571	0.68535727	0.00114941	299.96875	299.9697266	18530.86719	18551.67969	49.47005061	18.85026248	7.7919	0	0	0	4449	300.01225	18541.27344																	15.941451
	25616976.65	299.9702607	18481.47656	0.060616281	5.49E-05	1	0.999253354	40.02988815	2.008934116	16.74999721	7.491213562	1.322691655	25	0.000698703	0.684943773	0.001152127	299.9688416	299.9716797	18471.20508	18491.74805	49.33092073	18.85433653	7.77965	0	0	0	4449	300.01665	18481.47656																	17.047815
	25616978.7	299.9719696	18439.87695	0.060598394	3.42E-05	1	0.999253354	40.02988815	2.008981907	16.74999721	7.489197852	1.322187135	25	0.000685322	0.684741637	0.001138609	299.9716797	299.9722595	18429.45898	18450.29492	49.58182349	18.8526047	7.77965	0	0	0	4449	300.01995	18439.87695																	17.047815
	25616980.78	299.973404	18398.76563	0.060577736	1.76E-05	1	0.999253354	40.02988815	2.009074739	16.74999721	7.48697138	1.321810684	25	0.000686559	0.684508173	0.001139695	299.9726868	299.9741211	18387.95898	18409.57227	49.6834352	18.85400346	7.787	0	0	0	4449	300.02045	18398.76563																	15.941451
	25616983.65	299.9754181	18341.77637	0.060548945	6.18E-05	1	0.999253354	40.02988815	2.009146622	16.74999721	7.483639553	1.321388155	25	0.000700922	0.684182787	0.001153844	299.9754028	299.9754333	18331.23633	18352.31641	49.46379758	18.85102237	7.787	0	0	0	4449	300.02205	18341.77637																	15.941451
	25616986.65	299.9773102	18281.97852	0.060512953	3.82E-05	1	0.999253354	40.02988815	2.009138405	16.74999721	7.47919247	1.320421451	25	0.000684405	0.68377607	0.001137068	299.9766541	299.9779663	18271.83984	18292.11719	49.52320135	18.84998879	7.77965	0	0	0	4449	300.0198	18281.97852																	17.047815
	25616988.68	299.9783936	18241.42578	0.060489257	6.03E-05	1	0.999253354	40.02988815	2.009177687	16.74999721	7.476386483	1.320021779	25	0.000692624	0.683508281	0.001145109	299.9779663	299.9788208	18230.94727	18251.9043	49.42784267	18.85154432	7.7919	0	0	0	4449	300.02225	18241.42578																	17.785473
	25616991.68	299.9799805	18181.17969	0.060458523	6.28E-05	1	0.999253354	40.02988815	2.009147036	16.74999721	7.472491718	1.319258378	25	0.000685554	0.683160973	0.001137811	299.97995	299.980011	18171.94141	18190.41797	49.49193621	18.85279291	7.7723	0	0	0	4449	300.02405	18181.17969																	17.785473
	25616993.7	299.9815064	18141.06348	0.060434256	3.22E-05	1	0.999253354	40.02988815	2.009153543	16.74999721	7.469480178	1.318931572	25	0.000703433	0.682886716	0.001155519	299.9804382	299.9825745	18130.14648	18151.98047	49.55290323	18.8504431	7.78945	0	0	0	4449	300.01965	18141.06348																	17.047815
	25616996.64	299.9834748	18082.34766	0.060404122	5.40E-05	1	0.999253354	40.02988815	2.009199005	16.74999721	7.465939872	1.318167879	25	0.000690785	0.682546177	0.001142658	299.9826355	299.984314	18072.57422	18092.12109	49.65998634	18.85006335	7.7821	0	0	0	4449	300.01545	18082.34766																	17.047815
	25616998.67	299.9845124	18041.79492	0.060383899	3.98E-05	1	0.999253354	40.02988815	2.009061388	16.74999721	7.463021617	1.317247786	25	0.000654651	0.682317662	0.00110638	299.984314	299.9847107	18032.75	18050.83984	49.50756878	18.85073147	7.78455	0	0	0	4449	300.0143	18041.79492																	17.785473
	25617000.84	299.9856263	17998.51758	0.060362022	2.67E-05	1	0.999253354	40.02988815	2.009186859	16.74999721	7.460703712	1.317179526	25	0.00068462	0.682070421	0.001136199	299.9848328	299.9864197	17986.28906	18010.74609	49.6506068	18.85062703	7.7821	0	0	0	4449	300.00795	17998.51758																	15.941451
	25617003.63	299.987381	17942.93945	0.06032726	5.43E-05	1	0.999253354	40.02988815	2.009234337	16.74999721	7.456579694	1.316421979	25	0.00068161	0.681677583	0.001132933	299.9872437	299.9875183	17932.9707	17952.9082	49.61387026	18.84927935	7.7968	0	0	0	4449	300.0082	17942.93945																	15.941451
	25617006.68	299.9892273	17881.85352	0.060295372	4.70E-05	1	0.999253354	40.02988815	2.009204861	16.74999721	7.45251517	1.315812718	25	0.000690849	0.681317213	0.001141937	299.9887695	299.9896851	17871.38672	17892.32031	49.58885815	18.84966868	7.787	0	0	0	4449	300.0094	17881.85352																	17.785473
	25617008.67	299.9895172	17842.47949	0.060273527	4.92E-05	1	0.999253354	40.02988815	2.009326526	16.74999721	7.450264003	1.315304754	25	0.000680792	0.68107038	0.001131727	299.9894104	299.989624	17832.6582	17852.30078	49.50131575	18.84860461	7.7821	0	0	0	4449	300.0054	17842.47949																	17.047815
	25617011.73	299.9911346	17781.07715	0.060240039	4.94E-05	1	0.999253354	40.02988815	2.009382277	16.74999721	7.446313156	1.314654376	25	0.00068458	0.680691936	0.001135276	299.9910583	299.9912109	17771.29102	17790.86328	49.612307	18.84731665	7.7723	0	0	0	4449	300.00215	17781.07715																	17.047815
	25617013.73	299.9927521	17741.31445	0.060216891	3.26E-05	1	0.999253354	40.02988815	2.009203119	16.74999721	7.442836687	1.313935138	25	0.000674958	0.680430342	0.001125489	299.9916687	299.9938354	17733.31641	17749.3125	49.4450385	18.85134339	7.78455	0	0	0	4449	299.99935	17741.31445																	15.941451
	25617016.67	299.9934235	17682.52637	0.060181393	4.37E-05	1	0.999253354	40.02988815	2.009184657	16.74999721	7.43837794	1.313182432	25	0.000677608	0.68002921	0.001127878	299.9932251	299.9936218	17672.24219	17692.81055	49.71626359	18.84945408	7.7919	0	0	0	4449	299.99965	17682.52637																	17.047815
	25617018.69	299.993927	17642.26367	0.060165097	6.27E-05	1	0.999253354	40.02988815	2.00915128	16.74999721	7.436191745	1.313114655	25	0.000705632	0.679845044	0.001155782	299.9935913	299.9942627	17633.31641	17651.21094	49.77175922	18.84954912	7.7772	0	0	0	4449	299.9999	17642.26367																	15.941451
	25617021.75	299.9960785	17581.4707	0.060130368	3.49E-05	1	0.999253354	40.02988815	2.009235388	16.74999721	7.432256785	1.312059328	25	0.000673258	0.67945259	0.001123157	299.9955444	299.9966125	17569.375	17593.56641	49.41611824	18.8504509	7.7919	0	0	0	4449	299.9989	17581.4707																	17.785473
	25617023.64	299.9959717	17543.54297	0.060109531	4.53E-05	1	0.999253354	40.02988815	2.009370637	16.74999721	7.430179138	1.311569247	25	0.000662085	0.679217155	0.001111837	299.9952393	299.9967041	17533.34375	17553.74219	49.73189616	18.8485434	7.79435	0	0	0	4449	299.9956	17543.54297																	17.047815
	25617027.57	299.9963074	17465.24414	0.060076757	4.33E-05	1	0.999253354	40.02988815	2.009428534	16.74999721	7.426300018	1.311071398	25	0.000678282	0.678846803	0.001127798	299.9963074	299.9963074	17464.36914	17466.11914	49.69203311	18.84417273	7.7919	0	0	0	4449	299.9941	17465.24414																	17.047815
	25617029.08	299.9967804	17435.12012	0.060054317	3.36E-05	1	0.999253354	40.02988815	2.009349849	16.74999721	7.423193012	1.31085066	25	0.000707083	0.678593201	0.001156436	299.9967041	299.9968567	17426.05078	17444.18945	49.66936588	18.84959522	7.78455	0	0	0	4449	299.99215	17435.12012																	17.047815
	25617030.95	299.9973908	17397.87402	0.060028836	4.29E-05	1	0.999253354	40.02988815	2.009256966	16.74999721	7.41976805	1.309941559	25	0.0006798	0.678305281	0.001128968	299.9973755	299.997406	17387.71094	17408.03711	49.31528816	18.8471607	7.787	0	0	0	4449	299.99135	17397.87402																	15.941451
	25617033.95	299.9983521	17337.76074	0.05999751	2.04E-05	1	0.999253354	40.02988815	2.009355861	16.74999721	7.416231507	1.30938973	25	0.000685872	0.677951288	0.00113481	299.9980774	299.9986267	17327.41602	17348.10547	49.66311285	18.84847711	7.78455	0	0	0	4449	299.99215	17337.76074																	17.047815
	25617036.19	299.9994202	17292.19824	0.059972093	4.55E-05	1	0.999253354	40.02988815	2.00963153	16.74999721	7.413976674	1.309475057	25	0.00072843	0.67766403	0.00117718	299.9986877	300.0001526	17281.19727	17303.19922	49.84992207	18.84713546	7.78455	0	0	0	4449	299.99195	17292.19824																	17.047815
	25617039.07	299.9999237	17235.87891	0.059938924	3.58E-05	1	0.999253354	40.02988815	2.009427126	16.74999721	7.409266249	1.30800487	25	0.000671437	0.677289259	0.001119953	299.9998169	300.0000305	17227.73438	17244.02344	49.56462766	18.85157806	7.78455	0	0	0	4449	299.98805	17235.87891																	15.572695
	25617041.14	299.9997711	17194.09668	0.059921613	4.87E-05	1	0.999253354	40.02988815	2.009324888	16.74999721	7.406819041	1.307268172	25	0.000644228	0.677093675	0.001092619	299.9992065	300.0003357	17182.51172	17205.68164	49.65842308	18.85031952	7.787	0	0	0	4449	299.98745	17194.09668																	17.047815
	25617043.43	300.0005341	17148.61914	0.059896398	3.35E-05	1	0.999253354	40.02988815	2.009448293	16.74999721	7.403989418	1.307626895	25	0.000720026	0.676808683	0.001168231	300.0003357	300.0007324	17139.11328	17158.125	49.50522389	18.84994789	7.79435	0	0	0	4449	299.98685	17148.61914																	17.785473
	25617046.61	300.0011139	17085.12793	0.059852209	4.96E-05	1	0.999253354	40.02988815	2.009417449	16.74999721	7.398480895	1.30628864	25	0.000687097	0.676309373	0.001134979	300.0010986	300.0011292	17074.73438	17095.52148	49.68421682	18.85110657	7.787	0	0	0	4449	299.9867	17085.12793																	17.785473
	25617048.63	300.0005798	17044.29395	0.059828785	4.41E-05	1	0.999253354	40.02988815	2.009547883	16.74999721	7.396055218	1.305789396	25	0.00068054	0.676044704	0.001128244	300.0003967	300.0007629	17033.35352	17055.23438	49.42158964	18.8499859	7.7772	0	0	0	4449	299.9901	17044.29395																	17.785473
	25617051.61	300.0001984	16985.38379	0.059793645	3.74E-05	1	0.999253354	40.02988815	2.009611952	16.74999721	7.391949588	1.304984627	25	0.000673047	0.67564765	0.001120498	299.9997559	300.0006409	16975.00195	16995.76563	49.52476461	18.84902469	7.78455	0	0	0	4449	299.98735	16985.38379																	17.047815
	25617053.63	300.0008698	16945.12305	0.059769941	4.82E-05	1	0.999253354	40.02988815	2.009380643	16.74999721	7.388260038	1.304028742	25	0.000645776	0.6753798	0.001093057	300.0006104	300.0011292	16934.37695	16955.86914	49.52945438	18.84905301	7.78455	0	0	0	4449	299.98535	16945.12305																	17.047815
	25617056.63	300.0007782	16885.38574	0.059739972	3.36E-05	1	0.999253354	40.02988815	2.009238161	16.74999721	7.384032586	1.30342263	25	0.000657879	0.675041161	0.001104924	300.0005188	300.0010376	16874.78516	16895.98633	49.74283896	18.85112436	7.79435	0	0	0	4449	299.99465	16885.38574																	17.047815
	25617058.63	300.0010987	16844.75977	0.059717364	3.53E-05	1	0.999253354	40.02988815	2.009222757	16.74999721	7.381247944	1.3025562	25	0.000624386	0.674785711	0.00107127	300.0006714	300.0015259	16834.20898	16855.31055	49.73033291	18.84984827	7.787	0	0	0	4449	299.99315	16844.75977																	17.047815
	25617061.64	299.9999695	16785.12109	0.059684835	5.90E-05	1	0.999253354	40.02988815	2.00934026	16.74999721	7.377593241	1.302178717	25	0.000647746	0.674418148	0.001094397	299.9996643	300.0002747	16774.98242	16795.25977	49.68812497	18.84946766	7.79925	0	0	0	4449	299.98925	16785.12109																	15.941451
	25617063.84	300.0005493	16741.38281	0.059659109	5.40E-05	1	0.999253354	40.02988815	2.009461154	16.74999721	7.374778537	1.302020465	25	0.000677475	0.674127427	0.001123937	300.0001831	300.0009155	16733.67578	16749.08984	49.59354792	18.84631909	7.79925	0	0	0	4449	299.9889	16741.38281																	17.047815
	25617066.77	300.0008545	16681.46387	0.059629499	4.36E-05	1	0.999253354	40.02988815	2.00948475	16.74999721	7.371172824	1.301547144	25	0.000691605	0.673792818	0.001137853	300.0007324	300.0009766	16672.11523	16690.8125	49.48724644	18.84810071	7.787	0	0	0	4449	299.9872	16681.46387																	15.941451
	25617068.67	300.0006104	16644.59375	0.059603757	4.34E-05	1	0.999253354	40.02988815	2.009496963	16.74999721	7.368130709	1.300438823	25	0.000640663	0.673501984	0.00108673	299.999939	300.0012817	16633.82422	16655.36328	49.78817342	18.84555398	7.7821	0	0	0	4449	299.9828	16644.59375																	17.047815
	25617071.71	300.0010834	16584.28613	0.059569848	5.34E-05	1	0.999253354	40.02988815	2.00958988	16.74999721	7.364252108	1.299820411	25	0.000646156	0.673118805	0.001091975	300.0009766	300.0011902	16573.06641	16595.50586	49.62012329	18.84633949	7.7821	0	0	0	4449	299.9827	16584.28613																	17.047815
	25617073.8	300.0011902	16542.34766	0.059547542	5.55E-05	1	0.999253354	40.02988815	2.009527748	16.74999721	7.36123802	1.299521198	25	0.000666553	0.672866748	0.001112202	300.0003662	300.0020142	16533.21875	16551.47656	49.49818924	18.84848312	7.7968	0	0	0	4449	299.9865	16542.34766																	17.047815
	25617076.77	300.0010986	16483.30371	0.059516394	3.53E-05	1	0.999253354	40.02988815	2.009580993	16.74999721	7.357569148	1.298897864	25	0.000668353	0.672514779	0.001113778	300.0010986	300.0010986	16474.89063	16491.7168	49.85461184	18.8485431	7.79925	0	0	0	4449	299.9835	16483.30371																	17.047815
	25617078.67	300.0009613	16445.38867	0.059491232	5.86E-05	1	0.999253354	40.02988815	2.009508822	16.74999721	7.354187021	1.298417439	25	0.000678409	0.67223046	0.001123648	300.0006409	300.0012817	16436.16211	16454.61523	49.68734334	18.84631309	7.7943	0	0	0	4449	299.984	16445.38867																	17.047815
	25617081.66	300.0010071	16385.71289	0.059457533	2.24E-05	1	0.999253354	40.02988815	2.009449948	16.74999721	7.349830522	1.297562205	25	0.000670395	0.671849672	0.001115382	300.0003967	300.0016174	16376.32813	16395.09766	49.75925316	18.84493047	7.7968	0	0	0	4449	299.98765	16385.71289																	15.941451
	25617083.68	300.0007019	16345.24463	0.05943937	2.36E-05	1	0.999253354	40.02988815	2.009458146	16.74999721	7.347625291	1.297106121	25	0.000664266	0.671644444	0.001109122	300.0005493	300.0008545	16335.31348	16355.17578	49.73345942	18.84784605	7.78945	0	0	0	4449	299.98615	16345.24463																	17.785473
	25617086.63	300.0008393	16286.57764	0.059401208	6.22E-05	1	0.999253354	40.02988815	2.009518252	16.74999721	7.343112038	1.296339955	25	0.000666544	0.671213224	0.001111121	300.0003357	300.0013428	16276.59766	16296.55762	49.51616669	18.84558563	7.80165	0	0	0	4449	299.9855	16286.57764																	17.047815
	25617088.6	300.000885	16247.16748	0.059379033	4.95E-05	1	0.999253354	40.02988815	2.009636339	16.74999721	7.340779149	1.295944961	25	0.000667786	0.670962655	0.001112199	300.0007019	300.0010681	16238.28125	16256.05371	49.68578008	18.84662179	7.7821	0	0	0	4449	299.9862	16247.16748																	17.047815
	25617091.62	300.0005646	16186.64111	0.059343945	5.59E-05	1	0.999253354	40.02988815	2.009496831	16.74999721	7.33596277	1.295054327	25	0.000663807	0.670566179	0.001107966	300.000061	300.0010681	16178.05859	16195.22363	49.67561891	18.84757369	7.78945	0	0	0	4449	299.9843	16186.64111																	17.047815
	25617093.61	300.0003357	16146.45166	0.059323961	6.85E-05	1	0.999253354	40.02988815	2.009449334	16.74999721	7.333305217	1.294714366	25	0.000675034	0.670340365	0.001119045	300.0003357	300.0003357	16136.07031	16156.83301	49.70766568	18.84981385	7.7821	0	0	0	4449	299.98525	16146.45166																	15.941451
	25617096.63	299.9999542	16086.78857	0.059286487	5.51E-05	1	0.999253354	40.02988815	2.009495681	16.74999721	7.328862596	1.293762757	25	0.000659775	0.66991694	0.001103512	299.9998779	300.0000305	16076.62598	16096.95117	49.42158964	18.84697253	7.7968	0	0	0	4449	299.98485	16086.78857																	17.047815
	25617098.63	300.0002442	16046.24805	0.059264211	4.49E-05	1	0.999253354	40.02988815	2.009399962	16.74999721	7.325816301	1.292988643	25	0.000638572	0.669665229	0.001082145	300.0000916	300.0003967	16034.71191	16057.78418	49.47161387	18.84800474	7.79925	0	0	0	4449	299.98575	16046.24805																	15.572695
	25617101.65	299.9992981	15985.73291	0.059189765	0.000153259	1	0.999253354	40.02988815	1.997162766	16.74999721	7.274174065	1.283518581	25	0.000606082	0.668824061	0.001049101	299.9986267	299.9999695	15975.55762	15995.9082	49.65685983	18.84469446	7.79925	0	0	0	4449	299.98735	15985.73291																	17.047815
	25617103.65	299.9997254	15946.45605	0.059188413	1.71E-05	1	0.999253354	40.02988815	1.996631092	16.74999721	7.272322138	1.282240681	25	0.000521234	0.668808826	0.000964244	299.9996033	299.9998474	15935.66113	15957.25098	49.58573163	18.84463157	7.7821	0	0	0	4449	299.98985	15946.45605																	17.047815
	25617106.89	299.9991303	15882.19727	0.059151609	5.20E-05	1	0.999253354	40.02988815	1.996762838	16.74999721	7.268274584	1.281428633	25	0.000512122	0.668392974	0.000954869	299.9989624	299.9992981	15872.18066	15892.21387	49.52710949	18.84368831	7.7919	0	0	0	4449	299.9859	15882.19727																	17.047815
	25617108.94	299.9994202	15841.08447	0.059132924	4.32E-05	1	0.999253354	40.02988815	1.996653276	16.74999721	7.265463603	1.281723951	25	0.000582506	0.668181791	0.001025111	299.9989929	299.9998474	15830.6543	15851.51465	49.85930161	18.84394441	7.7943	0	0	0	4449	299.9879	15841.08447																	17.047815
	25617111.75	299.9992066	15785.21387	0.059099784	4.08E-05	1	0.999253354	40.02988815	1.996805944	16.74999721	7.261953807	1.280914936	25	0.000565243	0.667807327	0.001007605	299.9991455	299.9992676	15776.53418	15793.89355	49.41611824	18.84329873	7.78945	0	0	0	4449	299.9875	15785.21387																	17.785473
	25617113.58	299.9990845	15747.91895	0.059077286	4.93E-05	1	0.999253354	40.02988815	1.996764605	16.74999721	7.259070446	1.280262782	25	0.000552227	0.66755312	0.000994417	299.9986572	299.9995117	15736.97754	15758.86035	49.73111454	18.84191987	7.7919	0	0	0	4449	299.9917	15747.91895																	15.941451
	25617116.7	299.9984436	15686.37158	0.059039126	4.99E-05	1	0.999253354	40.02988815	1.996746406	16.74999721	7.254355868	1.279212796	25	0.000532369	0.667121955	0.000974289	299.9982605	299.9986267	15675.80762	15696.93555	49.62403143	18.84286793	7.8041	0	0	0	4449	299.9866	15686.37158																	17.047815
	25617118.53	299.9981995	15649.4043	0.059017699	3.72E-05	1	0.999253354	40.02988815	1.996645604	16.74999721	7.251278073	1.279232372	25	0.000582327	0.666879807	0.001024089	299.9975281	299.9988708	15638.82813	15659.98047	49.76941433	18.84174237	7.7919	0	0	0	4449	299.98615	15649.4043																	15.941451
	25617121.63	299.9984589	15587.57715	0.058979255	5.13E-05	1	0.999253354	40.02988815	1.996725729	16.74999721	7.246850518	1.278342607	25	0.000572254	0.666445406	0.001013729	299.9979248	299.9989929	15578.43555	15596.71875	49.81553042	18.84188128	7.7992	0	0	0	4449	299.9888	15587.57715																	17.785473
	25617123.59	299.9978333	15548.77393	0.058957546	3.31E-05	1	0.999253354	40.02988815	1.996728797	16.74999721	7.244226406	1.277688254	25	0.00055496	0.666200121	0.00099628	299.9974976	299.9981689	15540.28906	15557.25879	49.90619932	18.84315603	7.79435	0	0	0	4449	299.98655	15548.77393																	17.047815
	25617126.54	299.9970246	15490.02148	0.05892217	4.76E-05	1	0.999253354	40.02988815	1.996684733	16.74999721	7.239718311	1.276946562	25	0.000559392	0.665800395	0.001000446	299.9970093	299.9970398	15479.84668	15500.19629	49.73033291	18.843105	7.7919	0	0	0	4449	299.98965	15490.02148																	17.047815
	25617129.53	299.9971008	15429.98145	0.058885872	5.26E-05	1	0.999253354	40.02988815	1.996709415	16.74999721	7.235316137	1.276332716	25	0.000573552	0.665390238	0.001014333	299.9969177	299.9972839	15419.62402	15440.33887	49.74831036	18.84146272	7.79925	0	0	0	4449	299.99295	15429.98145																	17.785473
	25617131.55	299.9965973	15389.85352	0.058866517	5.55E-05	1	0.999253354	40.02988815	1.99681503	16.74999721	7.233336797	1.275785117	25	0.000555654	0.665171546	0.000996302	299.9961853	299.9970093	15380.11621	15399.59082	49.67718217	18.84155263	7.80655	0	0	0	4449	299.98875	15389.85352																	17.047815
	25617133.56	299.9967194	15348.91064	0.058844663	3.98E-05	1	0.999253354	40.02988815	1.996966096	16.74999721	7.231323632	1.274547048	25	0.0004767	0.664924651	0.000917188	299.9966125	299.9968262	15339.36816	15358.45313	49.78895505	18.8422763	7.7992	0	0	0	4449	299.9898	15348.91064																	17.047815
	25617136.6	299.9970551	15289.29639	0.058808076	4.84E-05	1	0.999253354	40.02988815	1.996899986	16.74999721	7.226473987	1.274427744	25	0.000541991	0.664511182	0.000982209	299.9968262	299.9972839	15280.65332	15297.93945	49.667021	18.84209779	7.79435	0	0	0	4449	299.9893	15289.29639																	17.416636
	25617138.84	299.9968872	15244.45215	0.058786159	4.76E-05	1	0.999253354	40.02988815	1.996887671	16.74999721	7.223734671	1.273966524	25	0.000543732	0.664263537	0.000983793	299.9968567	299.9969177	15232.51465	15256.38965	49.86008324	18.84108355	7.8017	0	0	0	4449	299.98705	15244.45215																	17.047815
	25617141.79	299.997818	15185.72412	0.058753735	5.93E-05	1	0.999253354	40.02988815	1.9969894	16.74999721	7.220178161	1.272885795	25	0.000502983	0.663897155	0.000942808	299.9977722	299.9978638	15175.37891	15196.06934	49.64904354	18.8413868	7.79435	0	0	0	4449	299.987	15185.72412																	15.572695
	25617143.58	299.9976044	15149.8877	0.058731266	4.85E-05	1	0.999253354	40.02988815	1.997178859	16.74999721	7.21809338	1.27238273	25	0.000490709	0.663643275	0.000930362	299.9969788	299.99823	15140.68457	15159.09082	49.84132416	18.84324141	7.79435	0	0	0	4449	299.9912	15149.8877																	15.941451
	25617146.75	299.9971314	15086.54199	0.058691215	5.31E-05	1	0.999253354	40.02988815	1.996960739	16.74999721	7.212347857	1.271791314	25	0.00052795	0.663190697	0.000967307	299.9967651	299.9974976	15074.38574	15098.69824	49.75847153	18.84226009	7.8041	0	0	0	4449	299.99135	15086.54199																	15.941451
	25617148.82	299.9973297	15045.42822	0.05866863	4.71E-05	1	0.999253354	40.02988815	1.996960683	16.74999721	7.209566857	1.271333041	25	0.000530607	0.662935497	0.000969799	299.9971924	299.997467	15036.45703	15054.39941	49.51069529	18.84081506	7.80655	0	0	0	4449	299.9906	15045.42822																	15.941451
	25617151.86	299.9979248	14984.59814	0.058637578	3.82E-05	1	0.999253354	40.02988815	1.997151983	16.74999721	7.206481729	1.270363962	25	0.000492418	0.662584626	0.000931384	299.9977417	299.9981079	14975.77246	14993.42383	49.6506068	18.84218918	7.8017	0	0	0	4449	299.99065	14984.59814																	17.047815
	25617153.84	299.9987488	14944.58008	0.058612456	2.50E-05	1	0.999253354	40.02988815	1.99706161	16.74999721	7.203044594	1.269983964	25	0.000512349	0.662300722	0.00095113	299.9986877	299.9988098	14933.8584	14955.30176	49.69203311	18.84153812	7.79435	0	0	0	4449	299.99085	14944.58008																	17.047815
	25617156.99	299.9974671	14882.18115	0.058575789	3.93E-05	1	0.999253354	40.02988815	1.997065827	16.74999721	7.198577931	1.269052075	25	0.000499153	0.66188644	0.000937661	299.9970093	299.9979248	14871.2041	14893.1582	49.66545774	18.84296222	7.79435	0	0	0	4449	299.99245	14882.18115																	15.941451
	25617158.89	299.9975433	14843.87695	0.058554442	4.56E-05	1	0.999253354	40.02988815	1.997135452	16.74999721	7.196154517	1.268856035	25	0.000519578	0.661645212	0.000957935	299.9969177	299.9981689	14833.71387	14854.04004	49.69046985	18.84096881	7.7992	0	0	0	4449	299.9891	14843.87695																	17.785473
	25617161.68	299.9973145	14788.62646	0.058513945	4.97E-05	1	0.999253354	40.02988815	1.997087877	16.74999721	7.191004521	1.26800427	25	0.000524236	0.661187604	0.000962293	299.9969788	299.9976501	14777.40625	14799.84668	49.75690828	18.84233799	7.8114	0	0	0	4449	299.9898	14788.62646																	17.047815
	25617163.72	299.9978791	14747.89063	0.058490062	3.92E-05	1	0.999253354	40.02988815	1.996911384	16.74999721	7.187434519	1.267543633	25	0.000539074	0.660917715	0.000976961	299.997345	299.9984131	14739.08984	14756.69141	49.87415256	18.84465518	7.80895	0	0	0	4449	299.9866	14747.89063																	17.047815
	25617167.07	299.997757	14681.22461	0.058449338	5.72E-05	1	0.999253354	40.02988815	1.99650963	16.74999721	7.180921302	1.267159853	25	0.000606921	0.6604575	0.001044505	299.9969177	299.9985962	14672.39941	14690.0498	49.59276629	18.84319868	7.8017	0	0	0	4449	299.98755	14681.22461																	17.047815
	25617169.1	299.996521	14640.09912	0.058421232	3.71E-05	1	0.999253354	40.02988815	1.996182924	16.74999721	7.176413931	1.265977163	25	0.000572078	0.660139966	0.00100945	299.9962463	299.9967957	14630.99414	14649.2041	49.64435377	18.84700449	7.7992	0	0	0	4449	299.9907	14640.09912																	17.047815
	25617172.12	299.9971161	14580.42383	0.058387662	5.14E-05	1	0.999253354	40.02988815	1.996335183	16.74999721	7.172804912	1.26538252	25	0.000575493	0.659760623	0.001012618	299.9966736	299.9975586	14569.36133	14591.48633	49.694378	18.84547671	7.80895	0	0	0	4449	299.99095	14580.42383																	17.047815
	25617173.85	299.996521	14545.72998	0.058360628	5.39E-05	1	0.999253354	40.02988815	1.996267581	16.74999721	7.169232268	1.264869686	25	0.0005857	0.659455146	0.001022625	299.9964905	299.9965515	14535.56738	14555.89258	49.59276629	18.84589312	7.80895	0	0	0	4449	299.99085	14545.72998																	15.941451
	25617176.65	299.9965515	14489.82324	0.058328211	3.96E-05	1	0.999253354	40.02988815	1.996270494	16.74999721	7.165285994	1.264021022	25	0.000571773	0.659088857	0.00100846	299.9963379	299.9967651	14477.94727	14501.69922	49.64982517	18.84676298	7.8041	0	0	0	4449	299.99105	14489.82324																	17.047815
	25617178.79	299.9979554	14446.92383	0.058301096	6.02E-05	1	0.999253354	40.02988815	1.996228374	16.74999721	7.161785971	1.263548111	25	0.000584395	0.658782428	0.001020884	299.9974976	299.9984131	14438.12305	14455.72461	49.88744024	18.84717201	7.8065	0	0	0	4449	299.99	14446.92383																	17.047815
	25617181.87	299.9976044	14385.69238	0.058264005	3.70E-05	1	0.999253354	40.02988815	1.995998302	16.74999721	7.156468614	1.26245756	25	0.000570419	0.658363327	0.001006636	299.9974976	299.9977112	14376.27051	14395.11426	49.97576426	18.84912626	7.8065	0	0	0	4449	299.99	14385.69238																	17.416636
	25617183.77	299.9975434	14347.76465	0.058240667	5.04E-05	1	0.999253354	40.02988815	1.996128891	16.74999721	7.15411914	1.261628882	25	0.000533236	0.658099642	0.00096928	299.9974976	299.9975891	14338.78125	14356.74805	49.89838304	18.84605152	7.8065	0	0	0	4449	299.99175	14347.76465																	15.941451
	25617186.87	299.9978638	14285.65723	0.05820874	5.07E-05	1	0.999253354	40.02988815	1.996446174	16.74999721	7.151301172	1.261016821	25	0.00052267	0.657738875	0.00095848	299.9977417	299.9979858	14274.44922	14296.86523	49.73424105	18.84186632	7.7992	0	0	0	4449	299.99125	14285.65723																	17.047815
	25617188.76	299.9987641	14248.43506	0.058183455	4.73E-05	1	0.999253354	40.02988815	1.996429189	16.74999721	7.14805184	1.260941592	25	0.000566842	0.657453119	0.001002463	299.9987183	299.9988098	14239.12305	14257.74707	49.75456339	18.84254597	7.7919	0	0	0	4449	299.99225	14248.43506																	17.785473
	25617191.62	299.9981079	14191.31201	0.05814728	4.59E-05	1	0.999253354	40.02988815	1.996553527	16.74999721	7.144099004	1.259851733	25	0.000531468	0.657044384	0.000966825	299.997467	299.9987488	14179.9209	14202.70313	49.72095337	18.84197534	7.7992	0	0	0	4449	299.9916	14191.31201																	15.941451
	25617194.63	299.9982758	14130.79834	0.05811491	2.42E-05	1	0.999253354	40.02988815	1.99657451	16.74999721	7.140166218	1.25931917	25	0.000545525	0.656678612	0.000980645	299.9976807	299.9988708	14118.84863	14142.74805	49.67092914	18.84297716	7.7992	0	0	0	4449	299.9912	14130.79834																	15.941451
	25617197	299.9983979	14083.76563	0.058086619	7.67E-05	1	0.999253354	40.02988815	1.996300566	16.74999721	7.135728204	1.258699135	25	0.000559771	0.656358911	0.000994682	299.9983826	299.9984131	14073.35938	14094.17188	49.71235545	18.84240669	7.8114	0	0	0	4449	299.99125	14083.76563																	17.047815
	25617199.18	299.9985504	14040.2334	0.058064025	5.88E-05	1	0.999253354	40.02988815	1.996437422	16.74999721	7.133447386	1.258131347	25	0.000544793	0.656103621	0.000979535	299.9977417	299.9993591	14029.45117	14051.01563	49.74049408	18.84245449	7.8041	0	0	0	4449	299.9936	14040.2334																	15.941451
	25617202.17	299.9986725	13980.74072	0.058028876	6.22E-05	1	0.999253354	40.02988815	1.996516677	16.74999721	7.129351748	1.257687289	25	0.000569283	0.655706427	0.001003765	299.9984131	299.9989319	13968.86426	13992.61719	49.71470034	18.84220247	7.7992	0	0	0	4449	299.9936	13980.74072																	17.047815
	25617204.05	299.9996338	13943.15283	0.058008741	4.46E-05	1	0.999253354	40.02988815	1.996744304	16.74999721	7.127714182	1.257039222	25	0.000537045	0.655478911	0.000971382	299.9996338	299.9996338	13936.77148	13949.53418	49.61074374	18.8400115	7.8065	0	0	0	4449	299.99285	13943.15283																	15.941451
	25617206.78	299.9987031	13888.21826	0.057969749	5.15E-05	1	0.999253354	40.02988815	1.996714848	16.74999721	7.12283964	1.256081831	25	0.000527964	0.655038333	0.000962014	299.9983521	299.999054	13878.25	13898.18652	49.72095337	18.83788372	7.8065	0	0	0	4449	299.9928	13888.21826																	17.047815
	25617208.77	299.9987488	13848.80762	0.057947289	3.05E-05	1	0.999253354	40.02988815	1.996757328	16.74999721	7.120244008	1.255509495	25	0.000517535	0.654784553	0.00095142	299.9983826	299.999115	13841.05176	13856.56348	49.74205734	18.83747329	7.80165	0	0	0	4449	299.99315	13848.80762																	17.785473
	25617211.49	299.999115	13794.57813	0.057923824	4.39E-05	1	0.999253354	40.02988815	1.996735459	16.74999721	7.1173404	1.254679919	25	0.000488988	0.65451942	0.000922709	299.999115	299.999115	13793.64258	13795.51367	49.76003479	18.83745606	7.8065	0	0	0	4449	299.9893	13794.57813																	15.941451
	25617213.92	299.9990082	13746.01367	0.057881682	1.65E-05	1	0.999253354	40.02988815	1.996532429	16.74999721	7.111398656	1.25406481	25	0.000527193	0.654043204	0.000960601	299.9989624	299.999054	13736.09375	13755.93359	49.67874543	18.83781722	7.7992	0	0	0	4449	299.9894	13746.01367																	15.941451
	25617216.72	299.9996796	13689.99756	0.057850633	4.14E-05	1	0.999253354	40.02988815	1.996705237	16.74999721	7.108184801	1.253415616	25	0.000519557	0.653692354	0.000952733	299.9992676	300.0000916	13679.4707	13700.52441	49.56540929	18.83735073	7.7992	0	0	0	4449	299.99175	13689.99756																	17.047815
	25617219.52	299.9987488	13634.06592	0.057811625	5.02E-05	1	0.999253354	40.02988815	1.996650806	16.74999721	7.103143763	1.252899286	25	0.000552429	0.653251565	0.000985321	299.9985657	299.9989319	13624.3291	13643.80273	49.78192039	18.83752938	7.80165	0	0	0	4449	299.98885	13634.06592																	15.941451
	25617221.48	299.999527	13595.03223	0.057782012	1.46E-05	1	0.999253354	40.02988815	1.996500541	16.74999721	7.098969159	1.252317052	25	0.000565886	0.652916927	0.000998563	299.9989319	300.0001221	13584.7959	13605.26855	49.86946278	18.83752939	7.81385	0	0	0	4449	299.98685	13595.03223																	17.047815
	25617224.47	299.9995728	13535.30762	0.057749838	4.34E-05	1	0.999253354	40.02988815	1.996609837	16.74999721	7.095500519	1.251037588	25	0.000506029	0.652553407	0.000938465	299.9985657	300.0005798	13525.32715	13545.28809	50.01093755	18.83548166	7.7919	0	0	0	4449	299.99095	13535.30762																	15.941451
	25617226.67	299.9998322	13491.60645	0.057720881	4.46E-05	1	0.999253354	40.02988815	1.99646307	16.74999721	7.091383583	1.250674357	25	0.000538118	0.652226184	0.000970342	299.9996338	300.0000305	13479.47461	13503.73828	49.78895505	18.83591357	7.8041	0	0	0	4449	299.9891	13491.60645																	15.941451
	25617228.87	299.999939	13447.66113	0.057699379	6.30E-05	1	0.999253354	40.02988815	1.996543768	16.74999721	7.089124165	1.249636071	25	0.000480841	0.651983251	0.000912912	299.9997559	300.0001221	13437.12109	13458.20117	49.76237968	18.83616458	7.80895	0	0	0	4449	299.9876	13447.66113																	17.047815
	25617231.71	300.0001373	13390.79346	0.057661	4.75E-05	1	0.999253354	40.02988815	1.996405074	16.74999721	7.083872765	1.249100402	25	0.000515316	0.65154955	0.000947097	300.000061	300.0002136	13380.42383	13401.16309	49.71313708	18.83661873	7.8041	0	0	0	4449	299.99165	13390.79346																	17.047815
	25617234.66	299.9995575	13331.94482	0.057624786	3.66E-05	1	0.999253354	40.02988815	1.996377396	16.74999721	7.079345702	1.248211537	25	0.000506901	0.651140367	0.000938419	299.9992676	299.9998474	13320.54199	13343.34766	49.83272624	18.83504251	7.80895	0	0	0	4449	299.9893	13331.94482																	17.047815
	25617236.67	299.999878	13292.03564	0.057598003	4.12E-05	1	0.999253354	40.02988815	1.996374086	16.74999721	7.075998721	1.247887391	25	0.000530398	0.650837699	0.00096171	299.9998169	299.999939	13281.44727	13302.62402	49.75300013	18.83530446	7.80895	0	0	0	4449	299.9936	13292.03564																	15.941451
	25617239.57	300.0002136	13233.74561	0.057560449	4.85E-05	1	0.999253354	40.02988815	1.996305909	16.74999721	7.071141948	1.24710565	25	0.000536723	0.650413341	0.000967754	300.0002136	300.0002136	13221.9541	13245.53711	49.77097759	18.83623402	7.8041	0	0	0	4449	299.9966	13233.74561																	15.941451
	25617241.67	300.0007477	13192.29297	0.057538587	5.69E-05	1	0.999253354	40.02988815	1.99648582	16.74999721	7.06907102	1.246699103	25	0.000532826	0.650166304	0.000963701	300.0003052	300.0011902	13184.43945	13200.14648	49.77019596	18.83536915	7.80655	0	0	0	4449	299.9933	13192.29297																	17.047815
	25617244.5	300.0003205	13135.77734	0.057496892	7.34E-05	1	0.999253354	40.02988815	1.996358837	16.74999721	7.063464585	1.246034988	25	0.000561392	0.649695152	0.000991962	299.9998474	300.0007935	13126.23438	13145.32031	49.72564314	18.8347633	7.81385	0	0	0	4449	299.99155	13135.77734																	17.047815
	25617246.56	300.0002899	13094.55566	0.057472624	3.06E-05	1	0.999253354	40.02988815	1.996380276	16.74999721	7.060530616	1.245664581	25	0.000574278	0.649420928	0.001004671	300.0000305	300.0005493	13085.07324	13104.03809	49.76706945	18.83587827	7.809	0	0	0	4449	299.9909	13094.55566																	17.047815
	25617249.5	300.0003967	13035.85303	0.057442617	4.77E-05	1	0.999253354	40.02988815	1.996540432	16.74999721	7.057565046	1.244079677	25	0.000479263	0.649081914	0.000909447	300.0000305	300.0007629	13027.20996	13044.49609	49.71079219	18.83732499	7.8114	0	0	0	4449	299.9856	13035.85303																	15.941451
	25617251.63	300.0005646	12993.14746	0.057411948	4.65E-05	1	0.999253354	40.02988815	1.996592164	16.74999721	7.053888633	1.243917495	25	0.000522347	0.648735337	0.0009523	300.0002747	300.0008545	12982.5957	13003.69922	49.83350787	18.8340372	7.8163	0	0	0	4449	299.9876	12993.14746																	15.572695
	25617254.52	300.0009613	12935.39258	0.057373088	4.09E-05	1	0.999253354	40.02988815	1.996615108	16.74999721	7.049144511	1.243355896	25	0.000546518	0.648296208	0.000976184	300.0002136	300.001709	12925.43652	12945.34863	49.92964818	18.83460056	7.809	0	0	0	4449	299.98755	12935.39258																	15.941451
	25617256.5	299.9997254	12896.2373	0.0573492	4.51E-05	1	0.999253354	40.02988815	1.996514108	16.74999721	7.045861499	1.242824533	25	0.00055054	0.648026297	0.000980033	299.9996643	299.9997864	12885.39355	12907.08105	49.80458762	18.83333012	7.8163	0	0	0	4449	299.98575	12896.2373																	15.941451
	25617259.67	299.9998932	12832.52588	0.057309379	5.06E-05	1	0.999253354	40.02988815	1.996473828	16.74999721	7.040865224	1.241757173	25	0.000533557	0.647576339	0.000962756	299.9993286	300.0004578	12824.12598	12840.92578	49.76316131	18.83372439	7.7968	0	0	0	4449	299.98665	12832.52588																	17.416636
	25617261.69	300.0010986	12792.49561	0.05728395	4.80E-05	1	0.999253354	40.02988815	1.996436851	16.74999721	7.037587017	1.241352455	25	0.000548784	0.647288973	0.0009778	300.0007324	300.0014648	12783.74316	12801.24805	49.56228278	18.8359118	7.809	0	0	0	4449	299.98395	12792.49561																	17.047815
	25617264.5	299.9997711	12736.44287	0.057250791	3.89E-05	1	0.999253354	40.02988815	1.996482619	16.74999721	7.033649417	1.240763191	25	0.000557859	0.646914301	0.000986625	299.9994812	300.000061	12728.60254	12744.2832	49.79364482	18.83499384	7.81875	0	0	0	4449	299.987	12736.44287																	17.047815
	25617266.46	300.0006867	12697.61475	0.05722808	5.84E-05	1	0.999253354	40.02988815	1.996614423	16.74999721	7.031467381	1.239406348	25	0.000470946	0.646657718	0.000899545	300.0005798	300.0007935	12687.24512	12707.98438	49.85773836	18.83534822	7.80655	0	0	0	4449	299.98875	12697.61475																	15.941451
	25617269.64	299.999466	12633.91553	0.057186283	5.12E-05	1	0.999253354	40.02988815	1.996548453	16.74999721	7.02608988	1.238580391	25	0.000481473	0.646185441	0.000909762	299.9986572	300.0002747	12621.69824	12646.13281	49.79129993	18.83597594	7.8212	0	0	0	4449	299.9898	12633.91553																	17.785473
	25617271.52	299.9996949	12596.34082	0.057161242	5.44E-05	1	0.999253354	40.02988815	1.996515692	16.74999721	7.022862415	1.238251286	25	0.000502653	0.645902466	0.000930757	299.9992981	300.0000916	12587.00488	12605.67676	49.68968822	18.83604905	7.8212	0	0	0	4449	299.9891	12596.34082																	17.047815
	25617274.72	299.9996033	12531.30371	0.057127211	5.12E-05	1	0.999253354	40.02988815	1.996691389	16.74999721	7.019236182	1.237814727	25	0.000520439	0.645517921	0.000948292	299.9993591	299.9998474	12522.28418	12540.32324	49.71235545	18.83490387	7.8041	0	0	0	4449	299.9897	12531.30371																	17.047815
	25617276.79	299.9993897	12491.18799	0.057100696	4.06E-05	1	0.999253354	40.02988815	1.996788888	16.74999721	7.016376726	1.236889809	25	0.000482675	0.645218333	0.000910334	299.9986877	300.0000916	12480.41699	12501.95898	49.76237968	18.83409956	7.809	0	0	0	4449	299.98925	12491.18799																	15.941451
	25617279.56	300.0003967	12436.10742	0.057062589	4.66E-05	1	0.999253354	40.02988815	1.996732105	16.74999721	7.011478679	1.236174259	25	0.00049554	0.644787715	0.000922919	299.9999084	300.000885	12426.15137	12446.06348	49.72017174	18.83359275	7.8163	0	0	0	4449	299.98915	12436.10742																	17.785473
	25617281.43	299.999939	12398.58105	0.057036617	3.40E-05	1	0.999253354	40.02988815	1.996777693	16.74999721	7.008369621	1.23604061	25	0.000532279	0.644494226	0.000959467	299.9998474	300.0000305	12389.3418	12407.82031	49.69594125	18.83176961	7.80655	0	0	0	4449	299.98775	12398.58105																	15.941451
	25617284.47	300.0009766	12338.15234	0.056997999	4.14E-05	1	0.999253354	40.02988815	1.996506697	16.74999721	7.002725747	1.234995391	25	0.000527474	0.644057832	0.000954372	300.0007019	300.0012512	12327.22363	12349.08105	49.83897927	18.83580095	7.80655	0	0	0	4449	299.99055	12338.15234																	17.047815
	25617286.54	300.0000153	12296.73584	0.056973094	4.57E-05	1	0.999253354	40.02988815	1.996644749	16.74999721	7.000142132	1.234456302	25	0.000519794	0.643776437	0.000946513	299.9994812	300.0005493	12287.59473	12305.87695	49.81005902	18.83526101	7.809	0	0	0	4449	299.9887	12296.73584																	17.785473
	25617289.72	299.9997711	12232.00293	0.05692983	5.56E-05	1	0.999253354	40.02988815	1.996511232	16.74999721	6.994393511	1.233364082	25	0.000512401	0.643287577	0.000938795	299.9993896	300.0001526	12220.22266	12243.7832	49.77097759	18.83576921	7.8163	0	0	0	4449	299.9921	12232.00293																	15.941451
	25617291.68	300.0006867	12194.0752	0.056905181	4.47E-05	1	0.999253354	40.02988815	1.996438921	16.74999721	6.991058199	1.233158681	25	0.000546309	0.643009012	0.000972529	300.0005188	300.0008545	12184.65332	12203.49707	49.7795755	18.83481434	7.8212	0	0	0	4449	299.9872	12194.0752																	17.047815
	25617294.47	300.0013581	12138.13232	0.056868851	4.47E-05	1	0.999253354	40.02988815	1.996735663	16.74999721	6.987660481	1.232119184	25	0.0005067	0.642598509	0.00093265	300.0012207	300.0014954	12128.83301	12147.43164	49.71626359	18.83380731	7.80655	0	0	0	4449	299.9891	12138.13232																	17.047815
	25617296.42	300.0016175	12099.69336	0.056842211	4.08E-05	1	0.999253354	40.02988815	1.996656271	16.74999721	6.984073793	1.231770668	25	0.000531782	0.642297465	0.000957537	300.0011902	300.0020447	12089.63965	12109.74707	49.78661016	18.83342237	7.8017	0	0	0	4449	299.9878	12099.69336																	17.047815
	25617299.39	300.001175	12040.13916	0.05679776	3.05E-05	1	0.999253354	40.02988815	1.996266423	16.74999721	6.977302208	1.230635123	25	0.000536595	0.641795186	0.000962029	300.0006104	300.0017395	12030.1709	12050.10742	49.75065525	18.83407743	7.8139	0	0	0	4449	299.983	12040.13916																	17.047815
	25617301.43	300.0007477	11999.45264	0.056771475	5.13E-05	1	0.999253354	40.02988815	1.996382809	16.74999721	6.974388928	1.230545994	25	0.000574237	0.641498154	0.000999469	300.0001221	300.0013733	11988.71875	12010.18652	49.69672288	18.83474552	7.81875	0	0	0	4449	299.98735	11999.45264																	17.047815
	25617304.39	300.0001984	11940.35449	0.056734767	4.15E-05	1	0.999253354	40.02988815	1.996389586	16.74999721	6.969933604	1.229574676	25	0.000557337	0.641083391	0.0009823	299.9996948	300.0007019	11930.37402	11950.33496	49.78270202	18.83501897	7.8017	0	0	0	4449	299.9868	11940.35449																	17.047815
	25617306.5	300.0005951	11897.35742	0.056705759	6.05E-05	1	0.999253354	40.02988815	1.996354826	16.74999721	6.9662763	1.228799306	25	0.000545431	0.640755612	0.000970185	299.9999084	300.0012817	11884.76367	11909.95117	49.84054253	18.8357081	7.81145	0	0	0	4449	299.98435	11897.35742																	17.047815
	25617309.44	300.0000305	11839.18994	0.056673274	2.28E-05	1	0.999253354	40.02988815	1.996692744	16.74999721	6.96347894	1.227901484	25	0.000509049	0.640388582	0.000933562	300.0000305	300.0000305	11829.59863	11848.78125	49.78817342	18.83155284	7.8163	0	0	0	4449	299.9864	11839.18994																	15.941451
	25617312.39	300.0005188	11780.55957	0.056634369	4.72E-05	1	0.999253354	40.02988815	1.996708334	16.74999721	6.958732084	1.227171615	25	0.000518259	0.639948947	0.000942479	300.0003357	300.0007019	11770.34766	11790.77148	49.72798802	18.83335194	7.81145	0	0	0	4449	299.9894	11780.55957																	15.941451
	25617314.36	300.0009766	11740.89404	0.056605702	4.58E-05	1	0.999253354	40.02988815	1.996530008	16.74999721	6.954631749	1.226362134	25	0.000510291	0.639625021	0.000934296	300.0009155	300.0010376	11730.88965	11750.89844	49.71548197	18.83314195	7.81145	0	0	0	4449	299.99155	11740.89404																	15.941451
	25617316.46	300.0000916	11699.06348	0.056581943	3.83E-05	1	0.999253354	40.02988815	1.996587013	16.74999721	6.951875401	1.226033293	25	0.000524099	0.639356552	0.000947926	299.9995117	300.0006714	11688.46289	11709.66406	49.85851998	18.83175991	7.809	0	0	0	4449	299.993	11699.06348																	17.047815
	25617319.38	300.0000763	11640.68896	0.056543663	3.39E-05	1	0.999253354	40.02988815	1.996469111	16.74999721	6.94678695	1.225099872	25	0.000520521	0.638924009	0.000944072	299.9996033	300.0005493	11630.47754	11650.90039	49.58260512	18.83159997	7.8163	0	0	0	4449	299.9896	11640.68896																	17.785473
	25617322.4	300.0000458	11580.35742	0.056498666	5.92E-05	1	0.999253354	40.02988815	1.996450143	16.74999721	6.941172682	1.224245487	25	0.000532209	0.638415546	0.000955427	300.0000305	300.000061	11570.10938	11590.60547	49.89916467	18.83422192	7.81145	0	0	0	4449	299.98945	11580.35742																	17.047815
	25617324.37	300.0002899	11540.64209	0.056467671	2.54E-05	1	0.999253354	40.02988815	1.996387297	16.74999721	6.937142965	1.223613916	25	0.00053898	0.638065311	0.000961964	300.0001526	300.0004272	11530.84375	11550.44043	49.80067947	18.83405273	7.81145	0	0	0	4449	299.99165	11540.64209																	17.047815
	25617327.4	299.9996644	11480.3584	0.056429498	5.21E-05	1	0.999253354	40.02988815	1.996364145	16.74999721	6.932451281	1.22234863	25	0.000499559	0.637634006	0.000922266	299.9983521	300.0009766	11470.18359	11490.5332	49.77097759	18.83177608	7.81875	0	0	0	4449	299.9904	11480.3584																	17.047815
	25617329.41	300.0005494	11440.17041	0.056406955	2.82E-05	1	0.999253354	40.02988815	1.996296039	16.74999721	6.929474916	1.22171334	25	0.000489498	0.637379268	0.000912041	300.0001221	300.0009766	11430.5791	11449.76172	49.63106609	18.83502203	7.81145	0	0	0	4449	299.9892	11440.17041																	15.941451
	25617332.43	300.0004883	11379.97217	0.05636433	5.70E-05	1	0.999253354	40.02988815	1.996359711	16.74999721	6.924514678	1.220454038	25	0.000454796	0.636897637	0.000877028	300.0000305	300.000946	11368.99512	11390.94922	49.95778681	18.8308941	7.81875	0	0	0	4449	299.9876	11379.97217																	15.941451
	25617334.36	300.0005646	11341.16895	0.056338925	5.80E-05	1	0.999253354	40.02988815	1.996350141	16.74999721	6.921217033	1.220723806	25	0.000530504	0.636610515	0.000952546	300.0002136	300.0009155	11331.43164	11350.90625	49.70297591	18.83442369	7.82365	0	0	0	4449	299.9882	11341.16895																	17.047815
	25617337.39	300.0004578	11280.80029	0.05629823	2.73E-05	1	0.999253354	40.02988815	1.996344648	16.74999721	6.916146571	1.220140737	25	0.000557881	0.636150662	0.000979621	300.0003662	300.0005493	11271.01465	11290.58594	49.74674711	18.83501066	7.81385	0	0	0	4449	299.98875	11280.80029																	17.785473
	25617339.39	300.0001374	11240.62402	0.056273796	2.75E-05	1	0.999253354	40.02988815	1.996393521	16.74999721	6.913351704	1.219381554	25	0.0005339	0.635874584	0.000955458	300	300.0002747	11230.65625	11250.5918	49.72720639	18.83266878	7.81385	0	0	0	4449	299.99	11240.62402																	17.785473
	25617342.39	300.0010529	11180.66895	0.056232717	5.24E-05	1	0.999253354	40.02988815	1.996360411	16.74999721	6.908262741	1.218089673	25	0.000498329	0.635410417	0.000919588	300.0009155	300.0011902	11170.36035	11190.97754	49.83507113	18.834334	7.8212	0	0	0	4449	299.98815	11180.66895																	17.047815
	25617344.37	300.0013275	11140.78418	0.05620217	2.11E-05	1	0.999253354	40.02988815	1.996304979	16.74999721	6.904181763	1.218223185	25	0.000574156	0.635065187	0.00099519	300.0010986	300.0015564	11131.04688	11150.52148	49.72407988	18.83396207	7.81385	0	0	0	4449	299.98595	11140.78418																	17.047815
	25617347.38	300.0012818	11080.86572	0.056160065	2.39E-05	1	0.999253354	40.02988815	1.996312497	16.74999721	6.89910924	1.216887172	25	0.000534387	0.634589444	0.000955107	300.000885	300.0016785	11071.43262	11090.29883	49.83272624	18.83441445	7.81385	0	0	0	4449	299.98895	11080.86572																	17.047815
	25617349.36	300.0013886	11040.87109	0.056136364	5.40E-05	1	0.999253354	40.02988815	1.996444635	16.74999721	6.896628917	1.216473988	25	0.000536318	0.63432162	0.000956871	300.0010986	300.0016785	11031.07324	11050.66895	49.44894664	18.83280465	7.81385	0	0	0	4449	299.9838	11040.87109																	17.416636
	25617351.5	300.0016175	10998.48193	0.056109853	5.83E-05	1	0.999253354	40.02988815	1.996274831	16.74999721	6.892899306	1.215306379	25	0.000490594	0.634022086	0.000910945	300.0015564	300.0016785	10987.50488	11009.45898	49.76316131	18.83485911	7.8261	0	0	0	4449	299.98865	10998.48193																	17.785473
	25617354.35	300.0026703	10941.33496	0.056067355	4.13E-05	1	0.999253354	40.02988815	1.996377774	16.74999721	6.887953362	1.214809286	25	0.00052366	0.633541827	0.000943702	300.0025024	300.0028381	10931.12402	10951.5459	50.07424946	18.83372843	7.81385	0	0	0	4449	299.98505	10941.33496																	17.785473
	25617357.37	300.0028076	10880.77246	0.056025577	4.94E-05	1	0.999253354	40.02988815	1.996304797	16.74999721	6.882520666	1.214204332	25	0.000554778	0.633069726	0.000974506	300.002655	300.0029602	10870.31836	10891.22656	49.81084065	18.83422232	7.8065	0	0	0	4449	299.988	10880.77246																	15.941451
	25617359.36	300.0024719	10840.99658	0.056003746	3.09E-05	1	0.999253354	40.02988815	1.996439217	16.74999721	6.880403718	1.213109737	25	0.000490224	0.6328231	0.000909802	300.0024414	300.0025024	10831.53906	10850.4541	49.82100182	18.83393848	7.8261	0	0	0	4449	299.9825	10840.99658																	15.941451
	25617362.39	300.0020142	10780.55566	0.055963496	4.66E-05	1	0.999253354	40.02988815	1.996517004	16.74999721	6.875690678	1.212418159	25	0.000502303	0.632368285	0.000921582	300.001709	300.0023193	10770.80664	10790.30469	49.67561891	18.83408251	7.81875	0	0	0	4449	299.98385	10780.55566																	17.047815
	25617364.37	300.0022583	10741.18066	0.055936616	3.16E-05	1	0.999253354	40.02988815	1.996466024	16.74999721	6.872177022	1.212054933	25	0.000524931	0.632064526	0.000944006	300.0020752	300.0024414	10730.78711	10751.57422	49.82178344	18.83200791	7.81385	0	0	0	4449	299.98645	10741.18066																	15.941451
	25617367.34	300.0025635	10681.80908	0.055895364	4.18E-05	1	0.999253354	40.02988815	1.996435703	16.74999721	6.867051821	1.210901539	25	0.000502283	0.6315984	0.000921058	300.001709	300.003418	10672.02344	10691.59473	49.51460344	18.83374877	7.8212	0	0	0	4449	299.98405	10681.80908																	17.416636
	25617369.35	300.0039826	10641.46289	0.055866273	6.02E-05	1	0.999253354	40.02988815	1.996314854	16.74999721	6.863078958	1.210213985	25	0.000503184	0.631269657	0.000921738	300.003479	300.0044861	10631.20313	10651.72266	49.78973668	18.83426304	7.8163	0	0	0	4449	299.98755	10641.46289																	17.047815
	25617372.36	300.0046845	10581.67773	0.055822012	3.94E-05	1	0.999253354	40.02988815	1.996456007	16.74999721	6.858092568	1.209401872	25	0.000508773	0.630769501	0.000927	300.004303	300.0050659	10572.02539	10591.33008	49.79755296	18.83345423	7.81875	0	0	0	4449	299.98785	10581.67773																	17.047815
	25617374.37	300.0045777	10540.97852	0.055795764	1.90E-05	1	0.999253354	40.02988815	1.996517197	16.74999721	6.855098956	1.208694624	25	0.000492535	0.630472931	0.000910567	300.004364	300.0047913	10531.54492	10550.41211	49.84679556	18.83246672	7.81385	0	0	0	4449	299.9881	10540.97852																	17.047815
	25617377.4	300.0046845	10480.68262	0.055751787	5.78E-05	1	0.999253354	40.02988815	1.996497663	16.74999721	6.849686748	1.207417875	25	0.00046337	0.629976013	0.000881086	300.0045166	300.0048523	10470.86035	10490.50488	50.08284737	18.83166029	7.8261	0	0	0	4449	299.98365	10480.68262																	15.941451
	25617379.34	300.0052796	10441.72217	0.055725345	5.91E-05	1	0.999253354	40.02988815	1.996606721	16.74999721	6.846714001	1.207368404	25	0.000505482	0.62967719	0.000922995	300.0047913	300.0057678	10432.13086	10451.31348	49.77644899	18.83211462	7.82855	0	0	0	4449	299.9872	10441.72217																	15.941451
	25617382.34	300.0048523	10381.77881	0.055680536	4.30E-05	1	0.999253354	40.02988815	1.996046492	16.74999721	6.839337881	1.20629829	25	0.000525647	0.629170862	0.000942828	300.0047607	300.0049438	10371.83496	10391.72266	49.9054177	18.83376864	7.81875	0	0	0	4449	299.98755	10381.77881																	17.785473
	25617384.34	300.0048981	10341.78467	0.055655527	4.02E-05	1	0.999253354	40.02988815	1.996188761	16.74999721	6.836728014	1.205854865	25	0.000526911	0.628888268	0.000943912	300.004303	300.0054932	10331.79199	10351.77734	49.8233467	18.83336096	7.831	0	0	0	4449	299.98465	10341.78467																	17.047815
	25617387.35	300.0042725	10281.51367	0.055616954	2.72E-05	1	0.999253354	40.02988815	1.996394184	16.74999721	6.832697478	1.204927028	25	0.000507191	0.628452423	0.000923906	300.0042419	300.004303	10271.30273	10291.72461	49.7959897	18.83291533	7.81875	0	0	0	4449	299.9855	10281.51367																	15.941451
	25617389.34	300.0039978	10241.82324	0.055591006	2.48E-05	1	0.999253354	40.02988815	1.996536839	16.74999721	6.830009477	1.204252869	25	0.000489099	0.62815924	0.000905623	300.0035706	300.004425	10231.81836	10251.82813	49.85851998	18.83192567	7.8261	0	0	0	4449	299.98545	10241.82324																	17.047815
	25617392.33	300.0041809	10182.24512	0.055543592	4.30E-05	1	0.999253354	40.02988815	1.996284895	16.74999721	6.823338266	1.203218479	25	0.000501336	0.627623464	0.000917506	300.0039368	300.004425	10172.66602	10191.82422	49.76081642	18.83244157	7.81875	0	0	0	4449	299.98695	10182.24512																	15.941451
	25617394.34	300.0041809	10142.01953	0.055518092	2.83E-05	1	0.999253354	40.02988815	1.996435631	16.74999721	6.82080624	1.202130642	25	0.000443888	0.627335363	0.000859876	300.0041809	300.0041809	10132.2334	10151.80566	49.86868116	18.83032998	7.8261	0	0	0	4449	299.9847	10142.01953																	15.941451
	25617397.32	300.0047455	10082.2959	0.055473705	4.88E-05	1	0.999253354	40.02988815	1.996585184	16.74999721	6.815767915	1.201665705	25	0.000481264	0.626833768	0.000896923	300.004303	300.005188	10072.2793	10092.3125	49.89291164	18.82971942	7.8114	0	0	0	4449	299.98445	10082.2959																	15.941451
	25617399.33	300.0042267	10042.09473	0.055452439	4.95E-05	1	0.999253354	40.02988815	1.996441537	16.74999721	6.812632582	1.201435262	25	0.00050983	0.626593457	0.000925332	300.0040283	300.004425	10032.64941	10051.54004	49.8561751	18.83191866	7.8114	0	0	0	4449	299.98435	10042.09473																	17.047815
	25617402.35	300.0055237	9981.43457	0.055406983	2.74E-05	1	0.999253354	40.02988815	1.996532596	16.74999721	6.807408906	1.200133512	25	0.000475467	0.626079827	0.000890631	300.0053711	300.0056763	9971.84375	9991.025391	50.1274002	18.83215154	7.81875	0	0	0	4449	299.98635	9981.43457																	17.047815
	25617404.31	300.0051117	9942.728516	0.0553773	3.57E-05	1	0.999253354	40.02988815	1.99642802	16.74999721	6.803434601	1.199358921	25	0.000468608	0.625744427	0.000883559	300.0050659	300.0051575	9932.772461	9952.68457	49.92183189	18.83308115	7.8212	0	0	0	4449	299.98185	9942.728516																	17.047815
	25617407.33	300.0058289	9882.129395	0.055337909	4.33E-05	1	0.999253354	40.02988815	1.996489951	16.74999721	6.798765455	1.198716614	25	0.000484404	0.625299296	0.000899058	300.0056763	300.0059814	9872.355469	9891.90332	49.83663439	18.83188036	7.81875	0	0	0	4449	299.98535	9882.129395																	17.047815
	25617409.31	300.0054932	9842.37793	0.055308237	4.89E-05	1	0.999253354	40.02988815	1.996615265	16.74999721	6.795519985	1.198185548	25	0.000487805	0.624964018	0.000902247	300.0050964	300.0058899	9832.020508	9852.735352	49.83350787	18.83275929	7.81875	0	0	0	4449	299.98085	9842.37793																	17.047815
	25617412.32	300.005951	9782.143555	0.055268567	5.65E-05	1	0.999253354	40.02988815	1.996672636	16.74999721	6.790907135	1.196930121	25	0.000448021	0.62451577	0.000862169	300.0056458	300.0062561	9771.96875	9792.318359	49.85851998	18.83421637	7.831	0	0	0	4449	299.98235	9782.143555																	15.941451
	25617414.34	300.0059357	9741.711426	0.055237798	4.14E-05	1	0.999253354	40.02988815	1.996615645	16.74999721	6.786918008	1.196366705	25	0.000460229	0.624168093	0.000874149	300.0058899	300.0059814	9731.876953	9751.545898	49.72407988	18.83183752	7.831	0	0	0	4449	299.9823	9741.711426																	15.941451
	25617417.32	300.0070496	9682.21875	0.055190626	3.01E-05	1	0.999253354	40.02988815	1.996468449	16.74999721	6.780580639	1.195627015	25	0.000493496	0.623635021	0.000907069	300.0065308	300.0075684	9672.408203	9692.029297	49.80302436	18.83594224	7.82855	0	0	0	4449	299.98025	9682.21875																	17.047815
	25617419.32	300.0053101	9642.637207	0.055166017	3.16E-05	1	0.999253354	40.02988815	1.996390566	16.74999721	6.777342994	1.194834753	25	0.000473538	0.623356992	0.000886919	300.0052795	300.0053406	9632.851563	9652.422852	49.84132416	18.83524976	7.81875	0	0	0	4449	299.9873	9642.637207																	15.941451
	25617422.32	300.0055695	9582.366211	0.055122999	2.02E-05	1	0.999253354	40.02988815	1.996437581	16.74999721	6.772249353	1.193706901	25	0.00045266	0.622870915	0.000865724	300.0052185	300.0059204	9572.750977	9591.981445	49.612307	18.83558114	7.82365	0	0	0	4449	299.98695	9582.366211																	17.047815
	25617424.31	300.0063477	9542.687988	0.055090994	4.20E-05	1	0.999253354	40.02988815	1.996347403	16.74999721	6.767953053	1.193374843	25	0.000490324	0.622509228	0.000903154	300.0058899	300.0068054	9533.291016	9552.084961	49.75847153	18.83494574	7.83345	0	0	0	4449	299.9843	9542.687988																	17.047815
	25617427.31	300.0066071	9482.793945	0.055051946	3.47E-05	1	0.999253354	40.02988815	1.996572062	16.74999721	6.763902798	1.192539081	25	0.000479127	0.622068002	0.000891668	300.0061646	300.0070496	9473.166016	9492.421875	49.77019596	18.83369178	7.831	0	0	0	4449	299.9847	9482.793945																	17.047815
	25617429.29	300.0071259	9442.884766	0.055026418	3.17E-05	1	0.999253354	40.02988815	1.996593347	16.74999721	6.760870322	1.191796252	25	0.000460326	0.621779537	0.000872687	300.0065918	300.0076599	9433.341797	9452.427734	49.93433795	18.83572622	7.82365	0	0	0	4449	299.98025	9442.884766																	17.785473
	25617432.31	300.0067444	9382.710938	0.054974238	4.35E-05	1	0.999253354	40.02988815	1.996486188	16.74999721	6.754037667	1.191036988	25	0.000499596	0.621189909	0.00091157	300.0059814	300.0075073	9373.265625	9392.15625	49.67640054	18.83471129	7.8261	0	0	0	4449	299.97905	9382.710938																	15.572695
	25617434.3	300.0066376	9342.704102	0.054946529	3.20E-05	1	0.999253354	40.02988815	1.99635893	16.74999721	6.750238109	1.190277248	25	0.000491339	0.620876812	0.000903108	300.0066223	300.0066528	9333.34375	9352.064453	49.89525653	18.83560828	7.83585	0	0	0	4449	299.97975	9342.704102																	17.047815
	25617437.32	300.0055237	9282.554688	0.054906686	2.52E-05	1	0.999253354	40.02988815	1.996515695	16.74999721	6.745867796	1.18939557	25	0.000481073	0.620426621	0.000892547	300.0049438	300.0061035	9272.975586	9292.133789	49.74831036	18.8368334	7.82365	0	0	0	4449	299.9801	9282.554688																	17.047815
	25617439.31	300.0057678	9242.718262	0.054872338	4.41E-05	1	0.999253354	40.02988815	1.996360616	16.74999721	6.741147049	1.18856969	25	0.000481339	0.6200385	0.000892565	300.0057373	300.0057983	9233.248047	9252.188477	49.90385444	18.83595146	7.831	0	0	0	4449	299.9763	9242.718262																	15.941451
	25617442.32	300.0069428	9182.762695	0.054826219	3.41E-05	1	0.999253354	40.02988815	1.996225038	16.74999721	6.735057691	1.187418819	25	0.000474042	0.61951735	0.000884926	300.0064392	300.0074463	9172.563477	9192.961914	49.81865693	18.83550207	7.82365	0	0	0	4449	299.9765	9182.762695																	17.785473
	25617444.32	300.0054169	9142.586426	0.054800203	5.22E-05	1	0.999253354	40.02988815	1.996237294	16.74999721	6.731809355	1.18738781	25	0.000522139	0.619223378	0.00093283	300.0047302	300.0061035	9132.180664	9152.992188	49.89134838	18.83420174	7.831	0	0	0	4449	299.97605	9142.586426																	17.416636
	25617447.3	300.0056	9083.057617	0.054755951	3.80E-05	1	0.999253354	40.02988815	1.996376051	16.74999721	6.726797318	1.186633489	25	0.000533288	0.618723338	0.000943649	300.005127	300.006073	9072.639648	9093.475586	49.85695673	18.83314885	7.8163	0	0	0	4449	299.97775	9083.057617																	15.941451
	25617449.27	300.0058746	9043.682617	0.054729716	2.64E-05	1	0.999253354	40.02988815	1.996524102	16.74999721	6.724128597	1.185700559	25	0.0004918	0.618426904	0.000901973	300.0057678	300.0059814	9033.47168	9053.893555	49.86008324	18.83373652	7.831	0	0	0	4449	299.97465	9043.682617																	17.047815
	25617452.28	300.0066071	8983.472656	0.054682123	3.17E-05	1	0.999253354	40.02988815	1.996459632	16.74999721	6.718068299	1.184666738	25	0.000494477	0.617889111	0.000904295	300.0064087	300.0068054	8973.467773	8993.477539	49.91792375	18.83363202	7.831	0	0	0	4449	299.9759	8983.472656																	17.785473
	25617454.3	300.0055237	8942.870605	0.054650348	4.32E-05	1	0.999253354	40.02988815	1.996453324	16.74999721	6.714233707	1.183466386	25	0.000447432	0.617530112	0.000857014	300.0054932	300.0055542	8933.449219	8952.291992	49.8780607	18.8325714	7.82365	0	0	0	4449	299.9772	8942.870605																	17.785473
	25617457.33	300.0054627	8882.489746	0.054606667	3.23E-05	1	0.999253354	40.02988815	1.99631958	16.74999721	6.708423826	1.182527508	25	0.000454668	0.617036526	0.000863929	300.0052795	300.0056458	8873.105469	8891.874023	49.89838304	18.83556154	7.831	0	0	0	4449	299.97585	8882.489746																	17.047815
	25617459.29	300.0053406	8843.236816	0.054578528	4.92E-05	1	0.999253354	40.02988815	1.996554123	16.74999721	6.705668346	1.182337197	25	0.000480778	0.616718556	0.000889833	300.0048523	300.0058289	8833.110352	8853.363281	49.85383021	18.83386738	7.81875	0	0	0	4449	299.9741	8843.236816																	15.941451
	25617462.25	300.0051117	8783.743652	0.054530168	3.38E-05	1	0.999253354	40.02988815	1.996506086	16.74999721	6.699594162	1.181141465	25	0.000469227	0.616172114	0.000877919	300.0049438	300.0052795	8773.933594	8793.553711	49.91401561	18.83164834	7.8163	0	0	0	4449	299.9772	8783.743652																	15.941451
	25617464.28	300.0046997	8743.542969	0.054499724	4.07E-05	1	0.999253354	40.02988815	1.99636573	16.74999721	6.695331964	1.18081739	25	0.000507084	0.615828085	0.00091555	300.0039368	300.0054626	8733.939453	8753.146484	49.87024441	18.83574595	7.8261	0	0	0	4449	299.9767	8743.542969																	15.941451
	25617467.27	300.0048218	8683.782227	0.054458686	4.57E-05	1	0.999253354	40.02988815	1.996388657	16.74999721	6.69034695	1.18003663	25	0.000515475	0.615364363	0.00092364	300.0046997	300.0049438	8673.984375	8693.580078	49.92105027	18.83196271	7.83345	0	0	0	4449	299.9749	8683.782227																	15.572695
	25617469.29	300.0036164	8642.998047	0.054431632	5.17E-05	1	0.999253354	40.02988815	1.996525896	16.74999721	6.687523588	1.179177828	25	0.000483032	0.615058706	0.000890997	300.0032349	300.0039978	8633.52832	8652.467773	50.0617434	18.83133337	7.8163	0	0	0	4449	299.97555	8642.998047																	17.047815
	25617472.31	300.0031891	8583.006836	0.054381726	3.56E-05	1	0.999253354	40.02988815	1.996509897	16.74999721	6.68134689	1.178054489	25	0.000479533	0.614494793	0.000887127	300.0028992	300.003479	8573.573242	8592.44043	49.89213001	18.8298598	7.83585	0	0	0	4449	299.97665	8583.006836																	17.047815
	25617474.29	300.0033112	8543.194336	0.054354019	3.10E-05	1	0.999253354	40.02988815	1.996437315	16.74999721	6.677784056	1.176998183	25	0.0004411	0.614181738	0.000848487	300.0030823	300.00354	8533.238281	8553.150391	49.86868116	18.83215697	7.83095	0	0	0	4449	299.9787	8543.194336																	17.047815
	25617477.29	300.0031281	8483.652832	0.0543066	3.11E-05	1	0.999253354	40.02988815	1.996403217	16.74999721	6.671746047	1.176541976	25	0.00049495	0.613645884	0.000901985	300.0027161	300.00354	8473.258789	8494.046875	49.8999463	18.83121654	7.8163	0	0	0	4449	299.97775	8483.652832																	17.047815
	25617479.32	300.0036774	8443.038574	0.054277405	3.91E-05	1	0.999253354	40.02988815	1.996608987	16.74999721	6.668849983	1.175825837	25	0.000476345	0.613315995	0.000883178	300.0033569	300.0039978	8432.851563	8453.225586	49.64826191	18.83197678	7.82855	0	0	0	4449	299.96995	8443.038574																	17.047815
	25617482.24	300.0023804	8384.20166	0.054233837	3.84E-05	1	0.999253354	40.02988815	1.996649389	16.74999721	6.663585591	1.175133921	25	0.000497045	0.612823698	0.000903543	300.0022583	300.0025024	8373.96582	8394.4375	49.95075215	18.83028927	7.82855	0	0	0	4449	299.97675	8384.20166																	17.047815
	25617484.25	300.0019989	8344.15918	0.05420083	5.65E-05	1	0.999253354	40.02988815	1.996612866	16.74999721	6.659502183	1.173895533	25	0.00045051	0.612450768	0.000856767	300.0014954	300.0025024	8333.801758	8354.516602	49.77879388	18.83289662	7.8359	0	0	0	4449	299.9759	8344.15918																	15.941451
	25617487.29	300.0025177	8283.693359	0.054151041	2.87E-05	1	0.999253354	40.02988815	1.996457559	16.74999721	6.65287588	1.172815679	25	0.000457962	0.611888157	0.000863846	300.0022583	300.0027771	8273.992188	8293.394531	49.87649744	18.83129555	7.8359	0	0	0	4449	299.9775	8283.693359																	15.941451
	25617489.29	300.0017701	8243.516113	0.054122423	3.64E-05	1	0.999253354	40.02988815	1.996576372	16.74999721	6.649667382	1.172662796	25	0.000494537	0.611564774	0.000900204	300.0014954	300.0020447	8234.094727	8252.9375	49.82256507	18.83249659	7.8212	0	0	0	4449	299.98055	8243.516113																	15.941451
	25617492.28	300.0017701	8183.561523	0.054078534	3.74E-05	1	0.999253354	40.02988815	1.996780938	16.74999721	6.645014407	1.171314167	25	0.000447035	0.611068871	0.000852376	300.001709	300.0018311	8174.578125	8192.544922	49.83585276	18.83084519	7.82855	0	0	0	4449	299.9819	8183.561523																	15.941451
	25617494.28	300.0026398	8143.846436	0.05404499	5.95E-05	1	0.999253354	40.02988815	1.996717739	16.74999721	6.640665712	1.170701427	25	0.000460469	0.610689809	0.000865565	300.0021973	300.0030823	8133.902344	8153.790527	49.90619932	18.83155761	7.84315	0	0	0	4449	299.9793	8143.846436																	17.047815
	25617497.26	300.003006	8083.952393	0.053997822	3.39E-05	1	0.999253354	40.02988815	1.996739676	16.74999721	6.634929221	1.169750609	25	0.000465464	0.610156817	0.000870204	300.002594	300.003418	8073.70459	8094.200195	49.89916467	18.82927024	7.8212	0	0	0	4449	299.9829	8083.952393																	15.941451
	25617499.27	300.0017701	8044.043213	0.053964726	2.90E-05	1	0.999253354	40.02988815	1.996600375	16.74999721	6.630407959	1.169033262	25	0.000472292	0.609782868	0.000876785	300.0014954	300.0020447	8033.442871	8054.643555	49.81318553	18.83400743	7.8359	0	0	0	4449	299.9838	8044.043213																	17.785473
	25617502.25	300.0010834	7983.966797	0.053920856	4.27E-05	1	0.999253354	40.02988815	1.996674576	16.74999721	6.625274408	1.168001659	25	0.000460617	0.609287171	0.000864791	300.0008545	300.0013123	7973.390625	7994.542969	49.8780607	18.83265228	7.82855	0	0	0	4449	299.98075	7983.966797																	15.941451
	25617504.26	300.0014801	7944.033203	0.053885248	3.94E-05	1	0.999253354	40.02988815	1.996542379	16.74999721	6.620510832	1.166986241	25	0.000444647	0.608884817	0.000848555	300.0014343	300.0015259	7934.247559	7953.818848	49.89681978	18.82964675	7.8359	0	0	0	4449	299.98215	7944.033203																	15.941451
	25617507.24	300.0028382	7884.637207	0.053839824	2.34E-05	1	0.999253354	40.02988815	1.996395328	16.74999721	6.614364908	1.166489174	25	0.000496567	0.608371476	0.000900137	300.0024109	300.0032654	7874.291992	7894.982422	50.05861689	18.83101903	7.8334	0	0	0	4449	299.9822	7884.637207																	15.941451
	25617509.25	300.0018616	7844.52124	0.053817275	3.06E-05	1	0.999253354	40.02988815	1.996800371	16.74999721	6.612997094	1.165529396	25	0.000432271	0.608116744	0.000835675	300.00177	300.0019531	7835.05127	7853.991211	49.86399138	18.83162178	7.8212	0	0	0	4449	299.9829	7844.52124																	17.047815
	25617512.25	300.002533	7784.043213	0.053760606	3.94E-05	1	0.999253354	40.02988815	1.996708178	16.74999721	6.605647064	1.164794423	25	0.000481797	0.607476352	0.000884783	300.0020447	300.0030212	7774.658691	7793.427734	50.06486991	18.83192947	7.8334	0	0	0	4449	299.9803	7784.043213																	15.941451
	25617514.24	300.0019531	7744.766357	0.053728088	4.91E-05	1	0.999253354	40.02988815	1.996686207	16.74999721	6.601586452	1.16405422	25	0.000479347	0.607108922	0.000882091	300.0014648	300.0024414	7734.324219	7755.208496	49.86555464	18.83234869	7.84075	0	0	0	4449	299.98125	7744.766357																	17.047815
	25617517.29	300.0024414	7683.960205	0.053678513	3.46E-05	1	0.999253354	40.02988815	1.996545696	16.74999721	6.595132455	1.162445007	25	0.000436872	0.606548762	0.000839249	300.0024414	300.0024414	7674.368652	7693.551758	49.93042981	18.82995766	7.8334	0	0	0	4449	299.98135	7683.960205																	17.047815
	25617519.24	300.0025025	7644.561523	0.053649344	3.13E-05	1	0.999253354	40.02988815	1.996672448	16.74999721	6.592001871	1.161576034	25	0.00040834	0.606219178	0.000810502	300.0018616	300.0031433	7634.374512	7654.748535	49.60292746	18.83062925	7.82855	0	0	0	4449	299.9812	7644.561523																	15.941451
	25617522.23	300.0013733	7584.36377	0.053605387	3.06E-05	1	0.999253354	40.02988815	1.99675098	16.74999721	6.586753565	1.161207209	25	0.000457591	0.60572247	0.000859426	300.000946	300.0018005	7574.833496	7593.894043	49.7686327	18.83159914	7.8383	0	0	0	4449	299.9813	7584.36377																	15.941451
	25617524.27	300.0024719	7544.210938	0.053562842	5.61E-05	1	0.999253354	40.02988815	1.996603699	16.74999721	6.580957394	1.160802386	25	0.000512262	0.605241667	0.000913778	300.0014648	300.003479	7534.011719	7554.410156	49.94762564	18.82989967	7.831	0	0	0	4449	299.9818	7544.210938																	15.941451
	25617527.27	300.0021515	7484.122803	0.05351052	2.65E-05	1	0.999253354	40.02988815	1.996359083	16.74999721	6.573840038	1.159079257	25	0.000470036	0.604650478	0.000871164	300.0020752	300.0022278	7474.081543	7494.164063	49.89838304	18.83032187	7.8334	0	0	0	4449	299.9828	7484.122803																	17.047815
	25617529.27	300.0023499	7444.079346	0.053481472	3.48E-05	1	0.999253354	40.02988815	1.99594799	16.74999721	6.568976144	1.15824745	25	0.000472077	0.604322242	0.000872991	300.0019226	300.0027771	7433.309082	7454.849609	49.88118721	18.83517783	7.8334	0	0	0	4449	299.9818	7444.079346																	17.047815
	25617532.24	300.0027466	7384.610352	0.053432457	4.18E-05	1	0.999253354	40.02988815	1.996340082	16.74999721	6.564216304	1.157228991	25	0.000455655	0.603768393	0.000856205	300.0023804	300.0031128	7374.42334	7394.797363	50.02422523	18.83164833	7.8407	0	0	0	4449	299.98255	7384.610352																	17.785473
	25617534.24	300.0022736	7344.470215	0.053400198	3.58E-05	1	0.999253354	40.02988815	1.996394267	16.74999721	6.560414032	1.156613055	25	0.000460229	0.603403887	0.000860539	300.0014343	300.0031128	7334.064453	7354.875977	49.98748869	18.83193671	7.8407	0	0	0	4449	299.98265	7344.470215																	17.047815
	25617537.28	300.0028077	7283.895508	0.0533468	4.34E-05	1	0.999253354	40.02988815	1.996434454	16.74999721	6.554071778	1.15495387	25	0.000411498	0.602800531	0.000811417	300.0016785	300.0039368	7273.720703	7294.070313	50.22744865	18.83279586	7.8334	0	0	0	4449	299.97995	7283.895508																	17.047815
	25617539.22	300.002945	7245.359863	0.053316922	3.41E-05	1	0.999253354	40.02988815	1.996437444	16.74999721	6.550264222	1.155141123	25	0.000487828	0.602462864	0.000887519	300.0021973	300.0036926	7234.941895	7255.777832	49.81943856	18.83447817	7.8456	0	0	0	4449	299.9831	7245.359863																	17.047815
	25617542.27	300.0027924	7184.140869	0.053267207	3.48E-05	1	0.999253354	40.02988815	1.996531473	16.74999721	6.544468142	1.154015928	25	0.00047818	0.601901112	0.000877499	300.0019226	300.0036621	7174.476563	7193.805176	49.92574004	18.83304267	7.8407	0	0	0	4449	299.9854	7184.140869																	17.047815
	25617544.2	300.0020447	7145.580811	0.053236376	3.55E-05	1	0.999253354	40.02988815	1.996664874	16.74999721	6.541100287	1.153404448	25	0.000476323	0.601552744	0.00087542	300.0020142	300.0020752	7135.333008	7155.828613	49.89134838	18.83174065	7.8261	0	0	0	4449	299.9811	7145.580811																	17.047815
	25617547.23	300.0022431	7085.139404	0.053188045	6.09E-05	1	0.999253354	40.02988815	1.996603137	16.74999721	6.53504554	1.151887355	25	0.000435797	0.601006638	0.000834537	300.0020142	300.0024719	7075.329102	7094.949707	50.13287159	18.83218402	7.8383	0	0	0	4449	299.98075	7085.139404																	15.941451
	25617549.24	300.0031281	7044.37915	0.053148199	4.08E-05	1	0.999253354	40.02988815	1.996422759	16.74999721	6.529509705	1.151364344	25	0.000475856	0.600556354	0.000874299	300.0029907	300.0032654	7034.970215	7053.788086	49.93980935	18.83112286	7.8334	0	0	0	4449	299.98065	7044.37915																	15.941451
	25617568.02	299.9842529	6669.453613	0		2				16.76999695							299.9842529	299.9842529	6669.453613	6669.453613							4449	299.9812	6669.453613																	17.047815
	25617581.53	299.970459	6399.060059	0.052597948	1.76E-05	1	0.999253354	40.02988815	1.996923812	16.74999721	6.463594311	1.138966333	25	0.000401799	0.594339332	0.000796134	299.970459	299.970459	6397.710938	6400.40918	49.66467611	18.82824202	7.8456	0	0	0	4449	299.9979	6399.060059																	17.047815
	25617584.27	299.9712677	6344.478271	0.052543367	2.05E-05	1	0.999253354	40.02988815	1.996930418	16.74999721	6.456859001	1.138063207	25	0.000426688	0.593722559	0.00082061	299.9712524	299.971283	6333.258301	6355.698242	49.78817342	18.82938076	7.8383	0	0	0	4449	300.00125	6344.478271																	17.047815
	25617587.18	299.9731598	6286.285889	0.052482657	4.61E-05	1	0.999253354	40.02988815	1.996799021	16.74999721	6.448971978	1.136798564	25	0.000437393	0.593036517	0.000830855	299.9729309	299.9733887	6276.074707	6296.49707	49.70063102	18.82875283	7.8432	0	0	0	4449	300.007	6286.285889																	17.047815
	25617589.2	299.9732666	6245.890381	0.052451347	3.56E-05	1	0.999253354	40.02988815	1.996868664	16.74999721	6.445385326	1.135894904	25	0.00041293	0.592682739	0.000806153	299.9729004	299.9736328	6235.277832	6256.50293	49.8124039	18.8296001	7.84805	0	0	0	4449	300.01165	6245.890381																	15.941451
	25617592.29	299.975296	6183.710693	0.05239814	5.47E-05	1	0.999253354	40.02988815	1.996971641	16.74999721	6.439146577	1.134894819	25	0.000421379	0.592081477	0.000814199	299.9751892	299.9754028	6174.131836	6193.289551	49.79364482	18.82741274	7.8383	0	0	0	4449	300.01695	6183.710693																	17.047815
	25617594.21	299.9759522	6145.916748	0.052358138	4.07E-05	1	0.999253354	40.02988815	1.996922037	16.74999721	6.434037952	1.134230241	25	0.000442087	0.591629435	0.000834608	299.9756165	299.9762878	6135.717773	6156.115723	49.98123566	18.82681028	7.831	0	0	0	4449	300.0172	6145.916748																	15.941451
	25617597.27	299.9785309	6084.746094	0.052300508	4.97E-05	1	0.999253354	40.02988815	1.996878546	16.74999721	6.426809621	1.133028834	25	0.000448102	0.590978184	0.000840186	299.9782104	299.9788513	6074.546875	6094.945313	49.58104186	18.82717793	7.8505	0	0	0	4449	300.0232	6084.746094																	15.941451
	25617599.27	299.9789734	6044.362793	0.052267704	5.14E-05	1	0.999253354	40.02988815	1.996722135	16.74999721	6.422387907	1.131724655	25	0.000401011	0.59060754	0.000792866	299.9789429	299.9790039	6035.744141	6052.981445	49.75768991	18.83063455	7.8456	0	0	0	4449	300.01465	6044.362793																	17.047815
	25617602.16	299.9800568	5986.778076	0.052208845	4.18E-05	1	0.999253354	40.02988815	1.996670091	16.74999721	6.414970259	1.130567431	25	0.000413924	0.589942416	0.000805341	299.9796143	299.9804993	5976.97998	5996.576172	49.73502268	18.82976321	7.8383	0	0	0	4449	300.01405	5986.778076																	15.941451
	25617604.2	299.9808502	5945.8479	0.052171474	5.08E-05	1	0.999253354	40.02988815	1.99660228	16.74999721	6.41012224	1.129996856	25	0.000438947	0.589520105	0.000830082	299.9808044	299.980896	5935.405762	5956.290039	50.02813337	18.83105208	7.84075	0	0	0	4449	300.0167	5945.8479																	17.047815
	25617607.18	299.9829407	5886.427734	0.052107849	2.13E-05	1	0.999253354	40.02988815	1.996500939	16.74999721	6.402001623	1.128523631	25	0.000434697	0.588801139	0.00082535	299.9822998	299.9835815	5876.276855	5896.578613	49.8014611	18.83054748	7.831	0	0	0	4449	300.02235	5886.427734																	17.047815
	25617609.2	299.9836884	5845.594482	0.052075534	5.19E-05	1	0.999253354	40.02988815	1.996678872	16.74999721	6.398617288	1.127679639	25	0.000412354	0.588435983	0.000802771	299.9832458	299.9841309	5834.994141	5856.194824	49.89916467	18.82857315	7.8432	0	0	0	4449	300.02035	5845.594482																	17.416636
	25617612.19	299.9857788	5785.651855	0.052019179	3.32E-05	1	0.999253354	40.02988815	1.996870003	16.74999721	6.392290795	1.126479243	25	0.000404287	0.587799163	0.000794283	299.9856567	299.9859009	5776.668457	5794.635254	49.82412833	18.82968096	7.83345	0	0	0	4449	300.0215	5785.651855																	17.047815
	25617614.16	299.9863586	5746.860596	0.051979539	2.79E-05	1	0.999253354	40.02988815	1.996832333	16.74999721	6.387276885	1.125758641	25	0.000418511	0.587351226	0.000808213	299.9858398	299.9868774	5736.284668	5757.436523	49.7686327	18.82830223	7.84565	0	0	0	4449	300.02065	5746.860596																	17.047815
	25617617.17	299.9876251	5686.747803	0.051919652	5.32E-05	1	0.999253354	40.02988815	1.996883566	16.74999721	6.380105174	1.124310452	25	0.0004016	0.586674507	0.000790857	299.9875793	299.9876709	5677.569824	5695.925781	49.66936588	18.82948683	7.8383	0	0	0	4449	300.02135	5686.747803																	17.047815
	25617619.17	299.9884644	5646.315918	0.051884704	2.64E-05	1	0.999253354	40.02988815	1.996987516	16.74999721	6.37617154	1.123356675	25	0.000378087	0.586279613	0.000767085	299.9881897	299.988739	5636.262695	5656.369141	49.86399138	18.82632153	7.85295	0	0	0	4449	300.02075	5646.315918																	15.941451
	25617622.15	299.9903412	5587.187256	0.051823305	2.73E-05	1	0.999253354	40.02988815	1.996666473	16.74999721	6.367603907	1.122111193	25	0.000401178	0.585585767	0.000789722	299.9896851	299.9909973	5577.158203	5597.216309	49.92105027	18.83235208	7.8505	0	0	0	4449	300.0188	5587.187256																	17.047815
	25617624.23	299.9912415	5545.540039	0.05177997	3.46E-05	1	0.999253354	40.02988815	1.996920779	16.74999721	6.363037121	1.121395161	25	0.000408747	0.585096075	0.000796975	299.9908447	299.9916382	5534.416992	5556.663086	49.90463607	18.82825181	7.85295	0	0	0	4449	300.0142	5545.540039																	15.941451
	25617627.17	299.9920197	5486.763916	0.051718091	2.45E-05	1	0.999253354	40.02988815	1.997002547	16.74999721	6.35576779	1.119605457	25	0.000362899	0.584396881	0.000750667	299.9914246	299.9926147	5476.406738	5497.121094	49.89134838	18.82738504	7.8505	0	0	0	4449	300.01445	5486.763916																	15.941451
	25617629.27	299.9935761	5444.8125	0.051678749	2.80E-05	1	0.999253354	40.02988815	1.996890141	16.74999721	6.350518791	1.119108146	25	0.000400732	0.583952272	0.000788208	299.9931946	299.9939575	5434.418945	5455.206055	49.70688405	18.83072889	7.8505	0	0	0	4449	300.0139	5444.8125																	15.941451
	25617632.16	299.9942474	5387.020996	0.051611638	4.10E-05	1	0.999253354	40.02988815	1.99632636	16.74999721	6.340454381	1.117974744	25	0.000457311	0.583193895	0.000844293	299.9941406	299.9943542	5376.359863	5397.682129	49.7741041	18.83406545	7.8505	0	0	0	4449	300.0086	5387.020996																	17.785473
	25617634.19	299.9956513	5345.616699	0.051572891	2.91E-05	1	0.999253354	40.02988815	1.996430932	16.74999721	6.336040655	1.117020572	25	0.000441268	0.582756052	0.000827966	299.9951782	299.9961243	5335.660645	5355.572754	49.75378176	18.83148205	7.8432	0	0	0	4449	300.0062	5345.616699																	17.785473
	25617637.17	299.9962616	5286.658447	0.051508935	5.24E-05	1	0.999253354	40.02988815	1.996605	16.74999721	6.328722233	1.11565638	25	0.000434117	0.582033369	0.000820341	299.9961243	299.9963989	5276.872559	5296.444336	49.85695673	18.82958515	7.85295	0	0	0	4449	300.0054	5286.658447																	17.047815
	25617639.23	299.996811	5245.679443	0.051467672	3.35E-05	1	0.999253354	40.02988815	1.996696939	16.74999721	6.324008107	1.114366772	25	0.000392862	0.581567122	0.000778782	299.9966431	299.9969788	5233.668945	5257.689941	50.02578849	18.82963783	7.8554	0	0	0	4449	300.00385	5245.679443																	17.785473
	25617642.2	299.9985657	5185.675781	0.051408694	4.62E-05	1	0.999253354	40.02988815	1.996591778	16.74999721	6.316426084	1.113133069	25	0.000401538	0.580900652	0.000787018	299.9984436	299.9986877	5175.27002	5196.081543	49.78582853	18.83103739	7.8481	0	0	0	4449	300.00435	5185.675781																	17.785473
	25617644.19	299.9995423	5146.605469	0.051362741	3.94E-05	1	0.999253354	40.02988815	1.99668946	16.74999721	6.311100334	1.112042509	25	0.000387613	0.580381398	0.000772756	299.9991455	299.999939	5135.810547	5157.400391	49.86555464	18.83106453	7.8505	0	0	0	4449	300.00135	5146.605469																	17.047815
	25617647.13	300.0011902	5087.671631	0.05130074	4.00E-05	1	0.999253354	40.02988815	1.996655022	16.74999721	6.3033728	1.110711254	25	0.000389846	0.579680771	0.000774532	300.0007935	300.0015869	5077.290039	5098.053223	49.83741601	18.83410144	7.8554	0	0	0	4449	299.9983	5087.671631																	17.047815
	25617649.15	300.0016327	5047.11792	0.051256337	3.46E-05	1	0.999253354	40.02988815	1.99672381	16.74999721	6.298117663	1.109822172	25	0.000392797	0.579179028	0.000777155	300.000885	300.0023804	5037.368652	5056.867188	49.87102604	18.83132653	7.8359	0	0	0	4449	299.99655	5047.11792																	17.047815
	25617652.17	300.0019531	4986.786133	0.051188517	6.21E-05	1	0.999253354	40.02988815	1.996795205	16.74999721	6.289963309	1.108593147	25	0.000410815	0.578412659	0.000794668	300.0012512	300.002655	4976.246582	4997.325684	49.80458762	18.82871788	7.8505	0	0	0	4449	299.9962	4986.786133																	15.941451
	25617654.17	300.0036316	4946.621582	0.051148685	5.42E-05	1	0.999253354	40.02988815	1.996710096	16.74999721	6.284885341	1.107273067	25	0.000372578	0.577962572	0.000756135	300.003418	300.0038452	4937.759766	4955.483398	49.9851438	18.83135954	7.8383	0	0	0	4449	299.99685	4946.621582																	17.047815
	25617657.2	300.0035553	4886.423584	0.051081361	4.40E-05	1	0.999253354	40.02988815	1.996949906	16.74999721	6.277311537	1.106059791	25	0.000382877	0.577201828	0.000765938	300.0035095	300.0036011	4877.026855	4895.820313	49.86555464	18.82929309	7.8554	0	0	0	4449	299.99295	4886.423584																	17.047815
	25617659.21	300.0037995	4846.028076	0.051034833	5.09E-05	1	0.999253354	40.02988815	1.996619973	16.74999721	6.270511916	1.105409068	25	0.000431351	0.57667604	0.000814063	300.002533	300.0050659	4837.372559	4854.683594	49.85773836	18.83561377	7.8505	0	0	0	4449	299.9939	4846.028076																	17.416636
	25617662.17	300.0047913	4787.04541	0.05096402	3.61E-05	1	0.999253354	40.02988815	1.996631724	16.74999721	6.261912201	1.103506175	25	0.000396253	0.575875887	0.000778426	300.0039368	300.0056458	4776.712402	4797.378418	49.79442645	18.83129343	7.8554	0	0	0	4449	300.0014	4787.04541																	17.047815
	25617664.18	300.0041809	4746.637695	0.05091365	4.16E-05	1	0.999253354	40.02988815	1.996580544	16.74999721	6.255526687	1.102636983	25	0.000418708	0.575306709	0.0008005	300.0041199	300.0042419	4736.59668	4756.678711	49.8725893	18.83291118	7.85295	0	0	0	4449	300.005	4746.637695																	15.941451
	25617667.31	300.0056	4684.14209	0.050845142	4.27E-05	1	0.999253354	40.02988815	1.996343513	16.74999721	6.24640556	1.101005777	25	0.000416033	0.574532571	0.00079733	300.0054932	300.0057068	4673.967285	4694.316895	49.93980935	18.83507419	7.84805	0	0	0	4449	299.9948	4684.14209																	17.047815
	25617669.21	300.0062714	4646.311523	0.050797713	4.75E-05	1	0.999253354	40.02988815	1.99676647	16.74999721	6.241830614	1.10025578	25	0.000420671	0.573996628	0.000801616	300.0053711	300.0071716	4638.324707	4654.29834	49.93590121	18.83048622	7.8554	0	0	0	4449	299.99395	4646.311523																	15.941451
	25617672.33	300.0064697	4583.694092	0.05072715	2.64E-05	1	0.999253354	40.02988815	1.996641758	16.74999721	6.232786918	1.098671551	25	0.000420961	0.573199284	0.000801387	300.0062866	300.0066528	4573.555664	4593.83252	49.90385444	18.8311627	7.8603	0	0	0	4449	299.98945	4583.694092																	17.047815
	25617674.43	300.0069275	4541.523926	0.050676826	2.78E-05	1	0.999253354	40.02988815	1.996723078	16.74999721	6.226855208	1.097568801	25	0.00041544	0.57263063	0.000795494	300.0063477	300.0075073	4531.932617	4551.115234	49.87180767	18.83173125	7.85295	0	0	0	4449	299.98705	4541.523926																	15.941451
	25617677.09	300.0063019	4487.902344	0.050604605	3.30E-05	1	0.999253354	40.02988815	1.996756143	16.74999721	6.21806807	1.096087285	25	0.000420849	0.571814568	0.000800366	300.0059509	300.0066528	4478.347656	4497.457031	49.86086487	18.8317474	7.8603	0	0	0	4449	299.9857	4487.902344																	17.047815
	25617679.09	300.0081024	4448.430664	0.050552409	4.80E-05	1	0.999253354	40.02988815	1.996649058	16.74999721	6.211302594	1.095092897	25	0.000438092	0.571224733	0.000817218	300.0076294	300.0085754	4438.42627	4458.435059	49.90072792	18.83110933	7.84805	0	0	0	4449	299.98655	4448.430664																	15.941451
	25617682.13	300.0087586	4387.369385	0.05047769	3.47E-05	1	0.999253354	40.02988815	1.996577855	16.74999721	6.201952053	1.093202047	25	0.000415826	0.570380435	0.000794399	300.0083313	300.0091858	4376.817871	4397.920898	49.94059098	18.83098931	7.85295	0	0	0	4449	299.98455	4387.369385																	15.941451
	25617684.17	300.0080261	4346.998291	0.050427029	3.41E-05	1	0.999253354	40.02988815	1.996500968	16.74999721	6.195497081	1.092081283	25	0.000416924	0.569807987	0.000795122	300.0080261	300.0080261	4338.379395	4355.617188	49.86477301	18.83105866	7.85785	0	0	0	4449	299.98295	4346.998291																	17.047815
	25617687.18	300.0083313	4286.751465	0.050360868	8.39E-05	1	0.999253354	40.02988815	1.99655465	16.74999721	6.187615909	1.09017123	25	0.000369914	0.569060422	0.000747621	300.0074463	300.0092163	4276.333496	4297.169434	49.89916467	18.83215256	7.86275	0	0	0	4449	299.98275	4286.751465																	17.047815
	25617689.19	300.0073242	4246.197998	0.050298297	4.89E-05	1	0.999253354	40.02988815	1.996646115	16.74999721	6.180196331	1.088876329	25	0.000370549	0.568353411	0.000747792	300.0067749	300.0078735	4235.099121	4257.296875	49.98201729	18.83046949	7.85785	0	0	0	4449	299.98115	4246.197998																	17.047815
	25617692.13	300.0076294	4187.653076	0.050216021	4.19E-05	1	0.999253354	40.02988815	1.996792677	16.74999721	6.170525262	1.087135429	25	0.000366641	0.567423708	0.000743271	300.0075684	300.0076904	4178.450684	4196.855469	49.8944749	18.82941663	7.85295	0	0	0	4449	299.9807	4187.653076																	17.047815
	25617694.1	300.0083313	4148.667725	0.050160719	3.58E-05	1	0.999253354	40.02988815	1.996767057	16.74999721	6.163558012	1.086473146	25	0.000416652	0.566798774	0.000792864	300.0078125	300.0088501	4138.456543	4158.878906	49.92808492	18.82947577	7.8505	0	0	0	4449	299.9827	4148.667725																	17.047815
	25617697.11	300.007782	4088.153442	0.050079147	3.86E-05	1	0.999253354	40.02988815	1.99648875	16.74999721	6.152754735	1.084344159	25	0.000395931	0.565877056	0.000771536	300.0070496	300.0085144	4077.723389	4098.583496	50.06018014	18.83470429	7.8652	0	0	0	4449	299.98265	4088.153442																	15.941451
	25617699.22	300.009491	4046.359863	0.049950937	0.001818735	1	0.999253354	40.02988815	1.996549628	16.74999721	6.139934235	1.065913129	25	-0.001047605	0.564429258	-0.000672917	300.0077515	300.0112305	4035.419189	4057.300537	49.69359637	18.83375414	7.85295	0	0	0	4449	299.9831	4046.359863																	15.941451
	25617702.34	300.0072174	3983.013306	0.049946888	3.95E-05	1	0.999253354	40.02988815	1.996725248	16.74999721	6.137211209	1.081533105	25	0.000388487	0.564382592	0.000763102	300.0058899	300.0085449	3972.084717	3993.941895	49.93121144	18.82994269	7.85295	0	0	0	4449	299.98465	3983.013306																	15.941451
	25617704.11	300.0066528	3948.185425	0.049882046	1.68E-05	1	0.999253354	40.02988815	1.996502871	16.74999721	6.128626146	1.079823185	25	0.000370402	0.563649923	0.000744538	300.0064697	300.0068359	3937.682373	3958.688477	49.87415256	18.83238464	7.8603	0	0	0	4449	299.98175	3948.185425																	15.941451
	25617707.09	300.0061188	3888.777344	0.049793501	2.79E-05	1	0.999253354	40.02988815	1.996726949	16.74999721	6.11840209	1.078024138	25	0.000369954	0.562649403	0.000743427	300.006073	300.0061646	3878.553955	3899.000732	49.88665861	18.8301176	7.85295	0	0	0	4449	299.98265	3888.777344																	17.047815
	25617709.1	300.0058441	3849.877197	0.049758568	0.000394424	1	0.999253354	40.02988815	1.996771647	16.74999721	6.113722591	1.08024036	25	0.000640902	0.562254493	0.001014106	300.005188	300.0065002	3838.486572	3861.267822	49.89681978	18.8295971	7.86275	0	0	0	4449	299.98375	3849.877197																	15.941451
	25617712.17	300.0068665	3786.712891	0.049647332	3.51E-05	1	0.999253354	40.02988815	1.996776375	16.74999721	6.100575887	1.074939266	25	0.000373855	0.560997726	0.000746239	300.0068665	300.0068665	3777.170166	3796.255615	49.92574004	18.83115005	7.85295	0	0	0	4449	299.98145	3786.712891																	17.047815
	25617714.12	300.0057221	3747.970581	0.049580393	3.57E-05	1	0.999253354	40.02988815	1.996566193	16.74999721	6.091680896	1.073712421	25	0.000403719	0.560241334	0.000775603	300.0051575	300.0062866	3736.957031	3758.984131	49.82725484	18.83343115	7.85295	0	0	0	4449	299.98125	3747.970581																	17.047815
	25617717.15	300.0052948	3687.055176	0.049488679	5.85E-05	1	0.999253354	40.02988815	1.996580603	16.74999721	6.080434937	1.071845122	25	0.000413223	0.559205004	0.000784417	300.0052795	300.0053101	3676.248047	3697.862305	49.84132416	18.83276782	7.85295	0	0	0	4449	299.98415	3687.055176																	15.941451
	25617719.14	300.0061951	3647.680908	0.049422805	2.48E-05	1	0.999253354	40.02988815	1.996555649	16.74999721	6.07222666	1.07064517	25	0.000434702	0.558460618	0.000805403	300.0056763	300.0067139	3638.320557	3657.04126	49.94684401	18.83191869	7.8652	0	0	0	4449	299.98435	3647.680908																	15.941451
	25617722.21	300.0051728	3586.716797	0.049324654	4.69E-05	1	0.999253354	40.02988815	1.99656059	16.74999721	6.060209172	1.068366686	25	0.000419602	0.557351569	0.00078957	300.0050049	300.0053406	3577.90332	3595.530273	49.86555464	18.83496253	7.85785	0	0	0	4449	299.98475	3586.716797																	15.941451
	25617724.07	300.0060425	3548.716064	0.049262097	3.21E-05	1	0.999253354	40.02988815	1.996584457	16.74999721	6.052742751	1.066165538	25	0.00034014	0.556644738	0.000709641	300.0056152	300.0064697	3537.884766	3559.547363	49.88118721	18.83311324	7.8652	0	0	0	4449	299.9865	3548.716064																	15.941451
	25617727.2	300.0062256	3486.876953	0.049164492	2.43E-05	1	0.999253354	40.02988815	1.996528144	16.74999721	6.04050895	1.064472898	25	0.000380698	0.555541808	0.000749472	300.0061646	300.0062866	3475.498535	3498.255371	49.86320976	18.83330297	7.8603	0	0	0	4449	299.9843	3486.876953																	17.047815
	25617729.14	300.0062561	3447.709351	0.049094712	4.00E-05	1	0.999253354	40.02988815	1.996516333	16.74999721	6.031847449	1.063263776	25	0.000408451	0.554753295	0.000776705	300.0061951	300.0063171	3438.300293	3457.118408	49.67092914	18.83387763	7.8652	0	0	0	4449	299.98275	3447.709351																	17.047815
	25617732.12	300.0052796	3388.349854	0.048986058	2.45E-05	1	0.999253354	40.02988815	1.996505084	16.74999721	6.018459792	1.060939332	25	0.00041071	0.553525551	0.000778149	300.005127	300.0054321	3379.196045	3397.503662	49.95466029	18.83389557	7.8456	0	0	0	4449	299.9845	3388.349854																	15.941451
	25617734.14	300.0056	3347.759766	0.048916811	3.14E-05	1	0.999253354	40.02988815	1.996486493	16.74999721	6.009977116	1.058982967	25	0.000369005	0.552743108	0.000735925	300.0053101	300.0058899	3339.17749	3356.342041	49.86086487	18.83426009	7.85295	0	0	0	4449	299.98675	3347.759766																	17.047815
	25617737.2	300.0045929	3286.345947	0.048827253	5.27E-05	1	0.999253354	40.02988815	1.996463104	16.74999721	5.998858325	1.057309815	25	0.000393839	0.551731131	0.000760092	300.004425	300.0047607	3275.98877	3296.703125	50.00233963	18.83341549	7.8554	0	0	0	4449	299.985	3286.345947																	17.047815
	25617739.08	300.0061188	3248.734375	0.048743316	2.11E-05	1	0.999253354	40.02988815	1.996592748	16.74999721	5.988906017	1.055618554	25	0.000398764	0.550782647	0.000764391	300.0061035	300.006134	3238.984863	3258.483887	49.83819764	18.83193511	7.8701	0	0	0	4449	299.9832	3248.734375																	15.941451
	25617742.11	300.006073	3188.572754	0.0486227	5.01E-05	1	0.999253354	40.02988815	1.996590059	16.74999721	5.974130801	1.052708467	25	0.000370502	0.549419749	0.000735226	300.0055847	300.0065613	3177.571289	3199.574219	49.74831036	18.83452768	7.8554	0	0	0	4449	299.9852	3188.572754																	17.047815
	25617744.13	300.0054321	3148.164917	0.048545139	3.73E-05	1	0.999253354	40.02988815	1.996558592	16.74999721	5.96446116	1.051300456	25	0.000396299	0.548543329	0.000760446	300.005249	300.0056152	3139.983643	3156.346191	49.79286319	18.83356519	7.8505	0	0	0	4449	299.9826	3148.164917																	17.047815
	25617747.19	300.0059814	3086.824219	0.04842538	2.29E-05	1	0.999253354	40.02988815	1.996331094	16.74999721	5.94911067	1.048532975	25	0.000389809	0.547190091	0.000753057	300.0054626	300.0065002	3076.40625	3097.242188	49.86633627	18.83523735	7.86765	0	0	0	4449	299.98525	3086.824219																	17.047815
	25617749.17	300.0058747	3047.279663	0.048342502	2.58E-05	1	0.999253354	40.02988815	1.996250175	16.74999721	5.938628186	1.047103001	25	0.000426391	0.546253568	0.00078902	300.0057068	300.0060425	3039.645508	3054.913818	49.95622355	18.83485107	7.8603	0	0	0	4449	299.9837	3047.279663																	15.941451
	25617752.14	300.0065918	2988.114746	0.048223869	2.86E-05	1	0.999253354	40.02988815	1.996322539	16.74999721	5.92437069	1.043936256	25	0.000367103	0.544913087	0.000728845	300.0063171	300.0068665	2978.110107	2998.119385	49.91870538	18.8352488	7.86025	0	0	0	4449	299.98525	2988.114746																	17.785473
	25617754.06	300.0046234	2949.737061	0.048140799	4.36E-05	1	0.999253354	40.02988815	1.996386509	16.74999721	5.914293511	1.042472419	25	0.000394289	0.54397444	0.00075541	300.0039978	300.005249	2939.720215	2959.753906	49.8342895	18.83484485	7.86275	0	0	0	4449	299.98465	2949.737061																	17.047815
	25617757.12	300.0052185	2887.922241	0.048011853	2.97E-05	1	0.999253354	40.02988815	1.996364041	16.74999721	5.898326655	1.040021429	25	0.000425639	0.542517363	0.000785802	300.0043945	300.0060425	2877.747314	2898.097168	49.95231541	18.83492563	7.8652	0	0	0	4449	299.97975	2887.922241																	17.416636
	25617759.17	300.0048371	2847.149902	0.0479251	3.12E-05	1	0.999253354	40.02988815	1.996332167	16.74999721	5.887641214	1.037773216	25	0.00039239	0.541537105	0.000751902	300.0047913	300.0048828	2838.55542	2855.744385	49.8233467	18.83220116	7.8505	0	0	0	4449	299.9818	2847.149902																	17.047815
	25617762.14	300.0048523	2788.19165	0.047793867	2.03E-05	1	0.999253354	40.02988815	1.996294243	16.74999721	5.871370024	1.035156003	25	0.000413687	0.540054204	0.000772216	300.0045471	300.0051575	2778.575928	2797.807373	49.83897927	18.83539026	7.8652	0	0	0	4449	299.98225	2788.19165																	17.047815
	25617764.06	300.0056	2749.765381	0.047700812	6.20E-05	1	0.999253354	40.02988815	1.996368467	16.74999721	5.860179468	1.032987667	25	0.000395452	0.539002717	0.000753284	300.005127	300.006073	2739.748535	2759.782227	49.94684401	18.83413223	7.85785	0	0	0	4449	299.98295	2749.765381																	15.941451
	25617767.12	300.003891	2688.570557	0.047565606	3.49E-05	1	0.999253354	40.02988815	1.996481014	16.74999721	5.843889214	1.030083511	25	0.00039142	0.537474967	0.000748238	300.0037842	300.0039978	2678.140381	2699.000732	49.84835881	18.83187024	7.8505	0	0	0	4449	299.98495	2688.570557																	17.047815
	25617769.06	300.0040741	2649.621582	0.047471473	2.44E-05	1	0.999253354	40.02988815	1.99645013	16.74999721	5.832281021	1.027784432	25	0.000368078	0.536411308	0.000724194	300.0040283	300.0041199	2639.43457	2659.808594	49.78348365	18.83510042	7.85785	0	0	0	4449	299.98365	2649.621582																	17.047815
	25617772.06	300.0044251	2589.605713	0.047325687	3.49E-05	1	0.999253354	40.02988815	1.996347897	16.74999721	5.814077447	1.024625248	25	0.000371288	0.534763961	0.000726316	300.0039673	300.0048828	2580.208984	2599.002441	49.88040558	18.83480715	7.8505	0	0	0	4449	299.9823	2589.605713																	17.047815
	25617774.1	300.0040436	2548.480957	0.047226692	4.27E-05	1	0.999253354	40.02988815	1.996146584	16.74999721	5.801292958	1.022751407	25	0.000404341	0.533645336	0.000758626	300.0038452	300.0042419	2539.096191	2557.865723	49.93511958	18.83695532	7.87005	0	0	0	4449	299.98255	2548.480957																	17.047815
	25617777.11	300.005249	2488.623169	0.047078096	2.08E-05	1	0.999253354	40.02988815	1.996342743	16.74999721	5.783592021	1.019569484	25	0.000397598	0.531966241	0.000750771	300.005249	300.005249	2478.630615	2498.615723	49.7741041	18.83384362	7.8603	0	0	0	4449	299.9832	2488.623169																	17.047815
	25617779.29	300.0046692	2445.079102	0.046974626	3.42E-05	1	0.999253354	40.02988815	1.996141692	16.74999721	5.770337753	1.017164601	25	0.000390628	0.530797071	0.000743025	300.0045471	300.0047913	2432.703857	2457.454346	49.8616465	18.83644828	7.8603	0	0	0	4449	299.98475	2445.079102																	17.785473
	25617782.11	300.0040894	2388.333374	0.04682181	4.12E-05	1	0.999253354	40.02988815	1.996436848	16.74999721	5.75242424	1.013731914	25	0.000364808	0.529070327	0.000716078	300.0039978	300.0041809	2377.562744	2399.104004	49.81865693	18.83466113	7.8603	0	0	0	4449	299.97285	2388.333374																	17.785473
	25617784.13	300.0049439	2348.278198	0.046712445	2.18E-05	1	0.999253354	40.02988815	1.996111402	16.74999721	5.73802322	1.01161706	25	0.000401696	0.52783451	0.000752143	300.0048218	300.0050659	2339.124512	2357.431885	49.82959973	18.83822357	7.8725	0	0	0	4449	299.9751	2348.278198																	17.047815
	25617787.09	300.0046997	2289.101196	0.046551384	5.60E-05	1	0.999253354	40.02988815	1.996207184	16.74999721	5.718555469	1.007863416	25	0.000371631	0.526014595	0.000720871	300.0046387	300.0047607	2279.461182	2298.741211	49.89056675	18.8358757	7.86515	0	0	0	4449	299.9762	2289.101196																	17.047815
	25617790.07	300.004654	2229.146118	0.046388626	3.81E-05	1	0.999253354	40.02988815	1.996368092	16.74999721	5.699005309	1.004386327	25	0.000367526	0.524175492	0.000715543	300.004303	300.0050049	2219.189941	2239.102295	49.86399138	18.83538302	7.8701	0	0	0	4449	299.98075	2229.146118																	15.941451
	25617792.13	300.0048676	2188.325195	0.046275379	5.09E-05	1	0.999253354	40.02988815	1.996163914	16.74999721	5.68444917	1.002341086	25	0.00041303	0.522895806	0.000760198	300.0046387	300.0050964	2177.493896	2199.156494	49.88509535	18.83667537	7.8627	0	0	0	4449	299.9799	2188.325195																	15.572695
	25617794.06	300.0040741	2149.765381	0.046161779	3.71E-05	1	0.999253354	40.02988815	1.996201211	16.74999721	5.67065636	0.999553365	25	0.000380291	0.521612199	0.000726605	300.0039978	300.0041504	2139.128662	2160.4021	49.83897927	18.83557447	7.8676	0	0	0	4449	299.98305	2149.765381																	17.047815
	25617797.1	300.0036927	2088.813477	0.045989669	3.38E-05	1	0.999253354	40.02988815	1.996391368	16.74999721	5.650007382	0.996031093	25	0.000389353	0.519667415	0.000734376	300.0036011	300.0037842	2079.611084	2098.015869	49.76237968	18.83296458	7.8676	0	0	0	4449	299.9849	2088.813477																	17.785473
	25617799.09	300.0048981	2049.268921	0.04587071	5.25E-05	1	0.999253354	40.02988815	1.99642882	16.74999721	5.635487749	0.993504446	25	0.000391287	0.518323189	0.000735419	300.0047913	300.0050049	2039.665283	2058.872559	49.8124039	18.8327245	7.8725	0	0	0	4449	299.98495	2049.268921																	17.047815
	25617802.12	300.0047455	1988.596619	0.045696121	4.02E-05	1	0.999253354	40.02988815	1.996202334	16.74999721	5.613421183	0.989671077	25	0.000394866	0.516350396	0.000737691	300.0046997	300.0047913	1977.668091	1999.525146	49.76941433	18.83893287	7.8701	0	0	0	4449	299.98435	1988.596619																	17.047815
	25617804.1	300.0043641	1948.869812	0.045574678	5.00E-05	1	0.999253354	40.02988815	1.996329665	16.74999721	5.598837038	0.987138843	25	0.000397299	0.514978141	0.000739211	300.0040894	300.0046387	1937.69812	1960.041504	49.65529657	18.83602854	7.8701	0	0	0	4449	299.9871	1948.869812																	17.047815
	25617807.25	300.004242	1885.912048	0.045393641	1.83E-05	1	0.999253354	40.02988815	1.996438473	16.74999721	5.576938002	0.982976496	25	0.000368841	0.512932505	0.000709399	300.0041809	300.004303	1877.718628	1894.105469	49.78973668	18.83599533	7.8554	0	0	0	4449	299.98675	1885.912048																	17.785473
	25617809.2	300.0041504	1847.072571	0.045264336	5.62E-05	1	0.999253354	40.02988815	1.996278007	16.74999721	5.560602631	0.980231233	25	0.00037974	0.511471391	0.000719329	300.0037231	300.0045776	1838.113403	1856.031738	49.85148533	18.83535944	7.86275	0	0	0	4449	299.98725	1847.072571																	15.941451
	25617812.07	300.0044251	1789.755554	0.045083215	3.22E-05	1	0.999253354	40.02988815	1.996363688	16.74999721	5.538563185	0.976439785	25	0.000386575	0.509424775	0.000724809	300.0043335	300.0045166	1781.00293	1798.508179	50.07581271	18.83269149	7.8676	0	0	0	4449	299.986	1789.755554																	17.785473
	25617814.1	300.0048218	1749.274902	0.044953341	4.84E-05	1	0.999253354	40.02988815	1.996251075	16.74999721	5.522349405	0.973353668	25	0.00036515	0.507957254	0.000702412	300.0042419	300.0054016	1740.425049	1758.124756	49.81162227	18.83607139	7.87005	0	0	0	4449	299.9856	1749.274902																	17.047815
	25617817.11	300.0052033	1688.493225	0.044794743	4.43E-05	1	0.999253354	40.02988815	1.996234942	16.74999721	5.50286638	0.969668854	25	0.000341483	0.506165156	0.00067756	300.0046692	300.0057373	1676.944824	1700.041626	49.90150955	18.83638841	7.87735	0	0	0	4449	299.9837	1688.493225																	17.047815
	25617819.06	300.0049591	1649.763245	0.044642798	5.14E-05	1	0.999253354	40.02988815	1.996276293	16.74999721	5.484237998	0.966803134	25	0.000377509	0.504448211	0.000712446	300.0048828	300.0050354	1641.229492	1658.296997	49.95856844	18.83606307	7.8798	0	0	0	4449	299.9846	1649.763245																	15.941451
	25617822.07	300.0053101	1589.747314	0.044440762	5.20E-05	1	0.999253354	40.02988815	1.996338571	16.74999721	5.459585547	0.96242995	25	0.000373364	0.50216527	0.00070679	300.005127	300.0054932	1580.20459	1599.290039	49.93511958	18.83590882	7.8725	0	0	0	4449	299.9825	1589.747314																	17.047815
	25617824.1	300.005539	1549.388245	0.044309683	5.60E-05	1	0.999253354	40.02988815	1.996168485	16.74999721	5.443104741	0.95914375	25	0.000338281	0.500684146	0.000670722	300.0053406	300.0057373	1541.012573	1557.763916	49.88431373	18.8367951	7.8798	0	0	0	4449	299.986	1549.388245																	16.679012
	25617827.24	300.0051575	1486.152954	0.044112162	4.71E-05	1	0.999253354	40.02988815	1.996172654	16.74999721	5.418847152	0.954895336	25	0.000339093	0.498452224	0.000670059	300.0045776	300.0057373	1474.861572	1497.444336	49.80380599	18.83518526	7.8676	0	0	0	4449	299.9827	1486.152954																	15.941451
	25617829.23	300.0062256	1446.804688	0.043979662	4.25E-05	1	0.999253354	40.02988815	1.996099176	16.74999721	5.402311026	0.952390274	25	0.000374554	0.496954983	0.000704527	300.0056458	300.0068054	1436.593384	1457.015991	49.90385444	18.8374069	7.8749	0	0	0	4449	299.9824	1446.804688																	15.941451
	25617831.99	300.0064087	1391.602844	0.043779082	5.28E-05	1	0.999253354	40.02988815	1.996064476	16.74999721	5.377668683	0.947544292	25	0.000328082	0.494688528	0.000656552	300.0054626	300.0073547	1381.403687	1401.802002	49.78895505	18.83741228	7.87735	0	0	0	4449	299.98325	1391.602844																	17.047815
	25617835.08	300.0066071	1329.629883	0.043581042	5.13E-05	1	0.999253354	40.02988815	1.996348431	16.74999721	5.354036595	0.943568805	25	0.000343411	0.492450726	0.000670396	300.0065613	300.0066528	1318.628418	1340.631348	49.87962395	18.83429041	7.8725	0	0	0	4449	299.984	1329.629883																	15.941451
	25617837.09	300.0062104	1289.428894	0.043445359	5.44E-05	1	0.999253354	40.02988815	1.996094384	16.74999721	5.336682801	0.940726671	25	0.000361627	0.490917548	0.000687599	300.0053406	300.0070801	1281.867676	1296.990112	49.6232498	18.83785153	7.8798	0	0	0	4449	299.98055	1289.428894																	17.047815
	25617840.03	300.0055695	1230.008667	0.043241534	5.49E-05	1	0.999253354	40.02988815	1.996241802	16.74999721	5.312018177	0.936389848	25	0.000360904	0.488614407	0.00068535	300.005249	300.0058899	1218.557373	1241.459961	49.92105027	18.83530178	7.87005	0	0	0	4449	299.9803	1230.008667																	17.785473
	25617842.01	300.0053406	1190.81665	0.043107598	4.65E-05	1	0.999253354	40.02988815	1.996277664	16.74999721	5.295710068	0.933194844	25	0.000331218	0.487100996	0.000654658	300.0051575	300.0055237	1180.629639	1201.003662	49.82569159	18.83402704	7.8847	0	0	0	4449	299.98305	1190.81665																	17.785473
	25617845.02	300.0065308	1130.934631	0.043005108	6.98E-05	1	0.999253354	40.02988815	1.996237914	16.74999721	5.283010543	0.931004796	25	0.000334637	0.485942868	0.000657368	300.0061951	300.0068665	1119.969604	1141.899658	49.60527234	18.83636293	7.88225	0	0	0	4449	299.93725	1130.934631																	17.785473
	25617846.99	300.0061188	1091.12262	0.04280266	6.74E-05	1	0.999253354	40.02988815	1.996285943	16.74999721	5.258250134	0.926707911	25	0.000339055	0.483655287	0.00066021	300.0054932	300.0067444	1081.482666	1100.762573	49.82256507	18.83357906	7.85785	0	0	0	4449	299.98315	1091.12262																	17.047815
	25617849.96	300.0072632	1031.763214	0.042574092	4.81E-05	1	0.999253354	40.02988815	1.99611302	16.74999721	5.229724787	0.921760425	25	0.000344362	0.481072523	0.000663803	300.0068054	300.0077209	1022.184021	1041.342407	49.84366904	18.83651573	7.8676	0	0	0	4449	299.98365	1031.763214																	17.047815
	25617851.99	300.0066376	991.2461548	0.042441604	5.20E-05	1	0.999253354	40.02988815	1.99583503	16.74999721	5.212752771	0.918796861	25	0.000345769	0.479575459	0.00066422	300.0056152	300.0076599	981.0712891	1001.421021	49.75143688	18.83704514	7.8749	0	0	0	4449	299.98185	991.2461548																	15.941451
	25617854.98	300.007248	931.8381348	0.042237363	6.19E-05	1	0.999253354	40.02988815	1.996015365	16.74999721	5.188105951	0.914504111	25	0.000348695	0.477267598	0.000665617	300.0070496	300.0074463	922.2103271	941.4659424	49.8288181	18.83466816	7.8749	0	0	0	4449	299.98	931.8381348																	15.941451
	25617857.01	300.0081635	891.0050354	0.042105054	5.95E-05	1	0.999253354	40.02988815	1.995976703	16.74999721	5.17169056	0.912009268	25	0.000383176	0.475772516	0.000699103	300.0079956	300.0083313	880.5870972	901.4229736	49.73424105	18.83535766	7.8676	0	0	0	4449	299.9821	891.0050354																	17.047815
	25617859.98	300.0074921	831.6820984	0.041907565	4.79E-05	1	0.999253354	40.02988815	1.996143527	16.74999721	5.147918308	0.907380357	25	0.00034241	0.473540997	0.000656859	300.0074768	300.0075073	822.2609253	841.1032715	50.07424946	18.83562771	7.8725	0	0	0	4449	299.9809	831.6820984																	17.416636
	25617862.06	300.0075836	789.9494324	0.041774159	4.57E-05	1	0.999253354	40.02988815	1.996114914	16.74999721	5.131476821	0.904386386	25	0.000332755	0.472033554	0.000646206	300.0061035	300.0090637	778.3280029	801.5708618	49.87571581	18.83609225	7.8749	0	0	0	4449	299.98	789.9494324																	15.941451
	25617864.95	300.0070343	732.0871887	0.041576986	4.61E-05	1	0.999253354	40.02988815	1.996148889	16.74999721	5.107309996	0.900300162	25	0.000346614	0.46980557	0.000658591	300.0068359	300.0072327	721.8758545	742.2985229	50.15632045	18.8362802	7.8603	0	0	0	4449	299.97715	732.0871887																	15.941451
	25617866.97	300.0074921	691.7038574	0.041446131	4.74E-05	1	0.999253354	40.02988815	1.99616373	16.74999721	5.091301409	0.897304056	25	0.000329981	0.46832695	0.000640981	300.0070496	300.0079346	682.2948608	701.112854	49.61543352	18.83359698	7.88225	0	0	0	4449	299.9749	691.7038574																	15.941451
	25617869.99	300.0083771	631.2868652	0.04125408	5.15E-05	1	0.999253354	40.02988815	1.996143745	16.74999721	5.067698235	0.892925775	25	0.000308966	0.466156841	0.000618526	300.0083008	300.0084534	621.8535767	640.7201538	49.87571581	18.83411982	7.87735	0	0	0	4449	299.9753	631.2868652																	17.047815
	25617871.98	300.007721	591.6572266	0.041121641	5.12E-05	1	0.999253354	40.02988815	1.996177637	16.74999721	5.051465084	0.890336406	25	0.00033214	0.464660319	0.000640709	300.0071716	300.0082703	581.4702148	601.8442383	49.88665861	18.83706701	7.87735	0	0	0	4449	299.97405	591.6572266																	15.941451
	25617874.97	300.0071716	531.6900635	0.040930674	5.66E-05	1	0.999253354	40.02988815	1.996136437	16.74999721	5.027904409	0.886201262	25	0.000332157	0.462502465	0.000639295	300.0069885	300.0073547	521.9285278	541.4515991	49.93199307	18.83800914	7.8652	0	0	0	4449	299.97355	531.6900635																	15.941451
	25617876.95	300.0075989	492.0360565	0.040805831	3.72E-05	1	0.999253354	40.02988815	1.995685911	16.74999721	5.011552146	0.882949806	25	0.000298189	0.461091802	0.000604394	300.0073853	300.0078125	482.5905762	501.4815369	49.75143688	18.84002447	7.8798	0	0	0	4449	299.97275	492.0360565																	17.785473
	25617879.95	300.0077972	432.2877045	0.040619108	5.47E-05	1	0.999253354	40.02988815	1.996099205	16.74999721	4.989588211	0.879181661	25	0.000305881	0.458981885	0.000610686	300.0077209	300.0078735	422.319519	442.2558899	49.90698095	18.83975124	7.87495	0	0	0	4449	299.97255	432.2877045																	17.785473
	25617881.99	300.0068665	391.3096619	0.040493756	3.55E-05	1	0.999253354	40.02988815	1.996113117	16.74999721	4.974177583	0.876735593	25	0.000328966	0.457565452	0.000632831	300.0064697	300.0072632	381.9137878	400.7055359	49.82022019	18.83722339	7.8798	0	0	0	4449	299.9726	391.3096619																	17.047815
	25617884.98	300.0075073	331.6828461	0.040310264	6.47E-05	1	0.999253354	40.02988815	1.996234252	16.74999721	4.951947292	0.872682657	25	0.000315456	0.455492054	0.000617948	300.0073242	300.0076904	321.9091492	341.456543	49.59432955	18.83772916	7.8725	0	0	0	4449	299.97105	331.6828461																	17.785473
	25617886.96	300.0080414	291.6398773	0.040187786	4.70E-05	1	0.999253354	40.02988815	1.996215399	16.74999721	4.936867162	0.869963963	25	0.000309044	0.454108085	0.000610618	300.0080261	300.0080566	282.255188	301.0245667	49.80927739	18.84062521	7.8774	0	0	0	4449	299.9709	291.6398773																	17.416636
	25617889.98	300.0074005	231.4660339	0.040008666	4.28E-05	1	0.999253354	40.02988815	1.996316638	16.74999721	4.91510449	0.866108916	25	0.000305873	0.452084099	0.000606105	300.0072021	300.0075989	220.6712036	242.2608643	49.82256507	18.83539875	7.8847	0	0	0	4449	299.97055	231.4660339																	17.047815
	25617891.95	300.0070191	192.3593369	0.039887921	4.73E-05	1	0.999253354	40.02988815	1.996351875	16.74999721	4.900321444	0.863691953	25	0.000321723	0.450719719	0.000621048	300.0064087	300.0076294	182.3549042	202.3637695	49.76941433	18.83458022	7.8725	0	0	0	4449	299.9713	192.3593369																	17.047815
	25617894.96	300.0070801	132.0636826	0.039712251	4.67E-05	1	0.999253354	40.02988815	1.996209597	16.74999721	4.878459958	0.859535129	25	0.000293209	0.448734728	0.00059122	300.0064697	300.0076904	121.4268951	142.70047	49.8561751	18.83393785	7.8798	0	0	0	4449	299.97005	132.0636826																	17.785473
	25617896.92	300.0066834	92.68943405	0.039594982	5.10E-05	1	0.999253354	40.02988815	1.996310625	16.74999721	4.864307594	0.856931671	25	0.000282531	0.447409634	0.000579665	300.0066223	300.0067444	82.69704437	102.6818237	49.8561751	18.83353627	7.8847	0	0	0	4449	299.96845	92.68943405																	15.941451
	25617899.97	300.0068512	31.83485413	0.039422563	4.29E-05	1	0.999253354	40.02988815	1.996283232	16.74999721	4.843013049	0.853469289	25	0.00030709	0.445461343	0.000602924	300.0063477	300.0073547	22.28000641	41.38970184	49.8890035	18.8369224	7.8725	0	0	0	4449	299.973	31.83485413																	17.047815
	25617907.96	300.0067139	-0.073939262	0.03925529	4.45E-05	1	0.999253354	40.02988815	1.996095282	16.74999721	4.822029629	0.84977714	25	0.00030629	0.443571219	0.000600874	300.0062561	300.0071716	-0.117380396	-0.030498128	49.84445067	18.83605129	7.8798	0	0	0	4417	299.96935	-0.073939262																	17.047815
[truncated: 7 more columns]
