# Supplementary material for: Regrafting submillimeter-scale ferromagnetic soft continuums
Source: Nat Commun. 2025 Jul 31;16:7023. doi: 10.1038/s41467-025-60928-6 (PMC12313971; doi:10.1038/s41467-025-60928-6)
Supplement: Supplementary file 25 — Source Data [file 41467_2025_60928_MOESM25_ESM.zip › Source File/Fig S24/NDFEB-PCL_60_8D4MG.DAT]

[Header]
; VSM Data File (default extension .dat)
; Copyright (c) 2003, Quantum Design, Inc. All rights reserved.
TITLE,
FILEOPENTIME,26240056.75,10/31/2023,5:04 pm
BYAPP,VSM,1.0,1.0
INFO,PPMS VSM Option Release 1.3.7 Build 2,APPNAME
INFO,278,COIL_SERIAL_NUMBER
INFO,0,MOMENT_UNITS
INFO,,SAMPLE_MATERIAL
INFO,,SAMPLE_COMMENT
INFO,,SAMPLE_MASS
INFO,,SAMPLE_VOLUME
INFO,,SAMPLE_MOLECULAR_WEIGHT
INFO,,SAMPLE_SIZE
INFO,,SAMPLE_SHAPE
INFO,31.33,SAMPLE_OFFSET
DATATYPE,COMMENT,1
DATATYPE,TIME,2
STARTUPAXIS,X,2
STARTUPAXIS,Y1,5
[Data]
Comment,Time Stamp (sec),Temperature (K),Magnetic Field (Oe),Moment (emu),M. Std. Err. (emu),Transport Action,Averaging Time (sec),Frequency (Hz),Peak Amplitude (mm),Center Position (mm),Coil Signal' (mV),Coil Signal" (mV),Range (mV),M. Quad. Signal (emu),M. Raw' (emu),M. Raw" (emu),Min. Temperature (K),Max. Temperature (K),Min. Field (Oe),Max. Field (Oe),Mass (grams),Motor Lag (deg),Pressure (Torr),VSM Status (code),Motor Status (code),Measure Status (code),PPMS Status (code),System Temp. (K),System Field (Oe),Sample Position (deg),Bridge 1 Resistance (ohms),Bridge 1 Excitation (�A),Bridge 2 Resistance (ohms),Bridge 2 Excitation (�A),Bridge 3 Resistance (ohms),Bridge 3 Excitation (�A),Bridge 4 Resistance (ohms),Bridge 4 Excitation (�A),Signal 1 Vin (V),Signal 2 Vin (V),Digital Inputs (code),Drive 1 Iout (mA),Drive 1 Ipower (W),Drive 2 Iout (mA),Drive 2 Ipower (W),Pressure (),Map 20 (),Map 21 (),Map 22 (),Map 23 (),Map 24 (),Map 25 (),Map 26 (),Map 27 (),Map 28 (),Map 29 ()
,26240234.75,300.05938725,25000.9609375,0.392806705707648,2.72767618629802E-5,1,0.999253354069792,40.0298881530762,1.98439468237315,9.74999920930713,4.24616254028003,0.74817516648293,25,0.000261828596279072,0.392794186949035,0.000521502489974713,300.05896,300.0598145,25000.66796875,25001.25390625,51.0974011876785,18.8355890621864,7.77235,0,0,0,4417,300.02825,25000.9609375,,,,,,,,,,,,,,,,,17.047815,,,,,,300.05938725,,,,
,26240246.725,300.05610655,24995.2568359375,0.392869395930717,3.66627252046711E-5,1,0.999253354069792,40.0298881530762,1.9846098452396,9.74999920930713,4.24724866769419,0.74855233219018,25,0.000278533838905318,0.392856902743697,0.000538253147859185,300.0553589,300.0568542,24993.640625,24996.873046875,50.8035088644477,18.8378409542725,7.7626,0,0,0,4449,300.0242,24995.2568359375,,,,,,,,,,,,,,,,,17.785473,,,,,,300.05610655,,,,
,26240254.185,300.0544281,24937,0.392755573656789,3.17036941782865E-5,1,0.999253354069792,40.0298881530762,1.98464613996374,9.74999920930713,4.24608745248668,0.748377337213989,25,0.000281104418302634,0.392743101392514,0.000540758198879821,300.0541687,300.0546875,24925.318359375,24948.681640625,50.9246612849285,18.8367980407431,7.7699,0,0,0,4449,300.0177,24937,,,,,,,,,,,,,,,,,17.416636,,,,,,300.0544281,,,,
,26240256.195,300.0522919,24897.2021484375,0.392645431924114,4.20430170351958E-5,1,0.999253354069792,40.0298881530762,1.98435052671516,9.74999920930713,4.24428221376702,0.74812406079366,25,0.000286846231979134,0.392632984468999,0.000546429396530263,300.0516968,300.052887,24885.568359375,24908.8359375,51.3803507116401,18.8398790147329,7.765,0,0,0,4449,300.0175,24897.2021484375,,,,,,,,,,,,,,,,,17.047815,,,,,,300.0522919,,,,
,26240259.25,300.05285645,24836.3232421875,0.392455087612169,4.20260519609521E-5,1,0.999253354069792,40.0298881530762,1.98426662316601,9.74999920930713,4.24202542973721,0.74789026432745,25,0.000301420425085666,0.392442629585234,0.000560879229429541,300.0524292,300.0532837,24825.83203125,24846.814453125,51.0817686172939,18.838310681967,7.765,0,0,0,4449,300.0188,24836.3232421875,,,,,,,,,,,,,,,,,17.047815,,,,,,300.05285645,,,,
,26240261.155,300.0538635,24797.8369140625,0.392360639212622,4.13856284046259E-5,1,0.999253354069792,40.0298881530762,1.98444409871631,9.74999920930713,4.24135831651757,0.747821276122925,25,0.000305704024959022,0.392348168748113,0.000565106892701447,300.0535278,300.0541992,24787.662109375,24808.01171875,51.1958863811016,18.8379698440701,7.765,0,0,0,4449,300.0143,24797.8369140625,,,,,,,,,,,,,,,,,15.941451,,,,,,300.0538635,,,,
,26240264.115,300.0516815,24739.060546875,0.392178876509497,3.79771033648794E-5,1,0.999253354069792,40.0298881530762,1.98427845289437,9.74999920930713,4.23906676408962,0.747353301370345,25,0.000299824720345097,0.392166441418146,0.000559108548533227,300.0515442,300.0518188,24727.169921875,24750.951171875,50.91293685714,18.8409000703722,7.7699,0,0,0,4449,300.0165,24739.060546875,,,,,,,,,,,,,,,,,15.941451,,,,,,300.0516815,,,,
,26240266.255,300.05155945,24696.513671875,0.392056939873594,4.13869370522725E-5,1,0.999253354069792,40.0298881530762,1.9843242646845,9.74999920930713,4.23787014241373,0.746978084365212,25,0.000284988556958365,0.392044519336667,0.000544197826059981,300.0509338,300.0521851,24687.177734375,24705.849609375,51.1591498406977,18.8363772075217,7.7772,0,0,0,4449,300.01325,24696.513671875,,,,,,,,,,,,,,,,,15.941451,,,,,,300.05155945,,,,
,26240269.22,300.05096435,24637.615234375,0.391862564118111,3.42606943247563E-5,1,0.999253354069792,40.0298881530762,1.98408427625339,9.74999920930713,4.23530299393724,0.746390498184531,25,0.000272722559307055,0.391850164629862,0.000531805690855459,300.0503235,300.0516052,24626.248046875,24648.982421875,51.3608099986593,18.8428443728594,7.77475,0,0,0,4449,300.0144,24637.615234375,,,,,,,,,,,,,,,,,17.416636,,,,,,300.05096435,,,,
,26240271.515,300.0512085,24591.7607421875,0.391681694075566,3.72111737093716E-5,1,0.999253354069792,40.0298881530762,1.98423839085052,9.74999920930713,4.23369145171893,0.74593391153669,25,0.000257106645009222,0.391669307275864,0.000516074910591367,300.0510559,300.0513611,24578.86328125,24604.658203125,51.24825549189,18.8390980024237,7.765,0,0,0,4449,300.01265,24591.7607421875,,,,,,,,,,,,,,,,,17.416636,,,,,,300.0512085,,,,
,26240273.665,300.05059815,24548.412109375,0.391599569969886,3.69233856466493E-5,1,0.999253354069792,40.0298881530762,1.9843664701475,9.74999920930713,4.23304835047358,0.745916785783773,25,0.000265677308372091,0.391587186812835,0.00052459634108781,300.0497742,300.0514221,24537.775390625,24559.048828125,51.0442504483708,18.8378598907735,7.7723,0,0,0,4449,300.0097,24548.412109375,,,,,,,,,,,,,,,,,17.416636,,,,,,300.05059815,,,,
,26240276.85,300.0504303,24484.970703125,0.391394709557098,3.53558287815566E-5,1,0.999253354069792,40.0298881530762,1.98438729407025,9.74999920930713,4.23083247642969,0.745783700657999,25,0.000288627270393069,0.39138231923614,0.000547414140194842,300.050415,300.0504456,24473.251953125,24496.689453125,50.8668207745054,18.8378420567105,7.7699,0,0,0,4449,300.0091,24484.970703125,,,,,,,,,,,,,,,,,17.047815,,,,,,300.0504303,,,,
,26240278.93,300.04919435,24443.7578125,0.391332128791788,4.26104422845777E-5,1,0.999253354069792,40.0298881530762,1.98438492235935,9.74999920930713,4.2301713374141,0.745549637583592,25,0.000278034382536442,0.391319761838268,0.000536782630185053,300.0491028,300.0492859,24436.123046875,24451.392578125,51.1528968125439,18.8407857690319,7.765,0,0,0,4449,300.0089,24443.7578125,,,,,,,,,,,,,,,,,17.047815,,,,,,300.04919435,,,,
,26240281.93,300.04953005,24383.8408203125,0.391107881488961,3.59323691133196E-5,1,0.999253354069792,40.0298881530762,1.98405813607822,9.74999920930713,4.22706759374239,0.745089952099588,25,0.000285703380870299,0.391095511663931,0.000544312053376908,300.0493164,300.0497437,24375.87890625,24391.802734375,51.0293995065054,18.8424763391579,7.7699,0,0,0,4449,300.00325,24383.8408203125,,,,,,,,,,,,,,,,,17.047815,,,,,,300.04953005,,,,
,26240283.94,300.0486145,24343.90625,0.390970220536182,4.21168262405004E-5,1,0.999253354069792,40.0298881530762,1.98397869574741,9.74999920930713,4.22542978957122,0.744733941848816,25,0.00027956092889639,0.39095786983774,0.000538079335955519,300.0482178,300.0490112,24333.0625,24354.75,51.0841135028516,18.8425117093933,7.7772,0,0,0,4449,300.0048,24343.90625,,,,,,,,,,,,,,,,,17.047815,,,,,,300.0486145,,,,
,26240286.93,300.04917905,24284.181640625,0.3908186174197,3.00261948702311E-5,1,0.999253354069792,40.0298881530762,1.98414568765787,9.74999920930713,4.22413498235496,0.744480703843282,25,0.00027720272083345,0.39080626596181,0.000535624943663571,300.0488281,300.04953,24274.419921875,24293.943359375,51.0762972176593,18.8433831261152,7.765,0,0,0,4449,300.004,24284.181640625,,,,,,,,,,,,,,,,,17.047815,,,,,,300.04917905,,,,
,26240288.85,300.04776,24245.7919921875,0.390694583002862,3.99256800756307E-5,1,0.999253354069792,40.0298881530762,1.98430631486206,9.74999920930713,4.22315054556037,0.744133433010971,25,0.000261518455783713,0.390682262129092,0.000519863807631696,300.0473633,300.0481567,24234.888671875,24256.6953125,51.2162087226016,18.8395271939504,7.7821,0,0,0,4449,300.00145,24245.7919921875,,,,,,,,,,,,,,,,,17.047815,,,,,,300.04776,,,,
,26240291.73,300.04823305,24188.29296875,0.390534069943645,3.79781719723187E-5,1,0.999253354069792,40.0298881530762,1.98438005885272,9.74999920930713,4.22150572805128,0.744193174681867,25,0.000292773484683467,0.390521727651236,0.000551013405940084,300.0480347,300.0484314,24178.361328125,24198.224609375,51.1740007825631,18.8392443936684,7.765,0,0,0,4449,300.0028,24188.29296875,,,,,,,,,,,,,,,,,17.047815,,,,,,300.04823305,,,,
,26240294.585,300.04629515,24130.5986328125,0.390312942920975,3.33403505364437E-5,1,0.999253354069792,40.0298881530762,1.98430512163985,9.74999920930713,4.21895578636341,0.74378926038175,25,0.000296695784713708,0.390300627442237,0.000554793272902071,300.0458069,300.0467834,24120.8125,24140.384765625,50.9457652549477,18.8372622342519,7.7772,0,0,0,4449,300.002,24130.5986328125,,,,,,,,,,,,,,,,,17.047815,,,,,,300.04629515,,,,
,26240296.62,300.0457001,24090.53125,0.390227641179476,3.64217146135702E-5,1,0.999253354069792,40.0298881530762,1.984428896672,9.74999920930713,4.21832973050453,0.743416394875572,25,0.000273075463858486,0.390215350584229,0.000531121801803159,300.0449219,300.0464783,24080.57421875,24100.48828125,51.2990613456401,18.8385487208714,7.77475,0,0,0,4449,299.99965,24090.53125,,,,,,,,,,,,,,,,,17.047815,,,,,,300.0457001,,,,
,26240298.89,300.0451813,24045.3232421875,0.390096681773822,4.35714545523767E-5,1,0.999253354069792,40.0298881530762,1.98420915452297,9.74999920930713,4.21651502068147,0.742821979882486,25,0.000248343239017413,0.390084417667745,0.000506304325862686,300.0447693,300.0455933,24033.677734375,24056.96875,51.2146454655631,18.8395551694513,7.7821,0,0,0,4449,300.00145,24045.3232421875,,,,,,,,,,,,,,,,,17.047815,,,,,,300.0451813,,,,
,26240301.8,300.04441835,23987.130859375,0.389926879495812,3.14698039164241E-5,1,0.999253354069792,40.0298881530762,1.98431015581883,9.74999920930713,4.21485708060301,0.742691460505796,25,0.000262725319717095,0.389914619594324,0.000520579764200131,300.0444031,300.0444336,23977.927734375,23996.333984375,51.0630095328323,18.8385837577729,7.7699,0,0,0,4449,299.9985,23987.130859375,,,,,,,,,,,,,,,,,17.047815,,,,,,300.04441835,,,,
,26240303.75,300.04429625,23948.5087890625,0.389806214559482,4.33129030555554E-5,1,0.999253354069792,40.0298881530762,1.9844809198013,9.74999920930713,4.21387276961256,0.742672177099519,25,0.000276476381006654,0.389793950856981,0.000534249358429334,300.0440674,300.0445251,23937.32421875,23959.693359375,50.9418571123515,18.8357561388685,7.7821,0,0,0,4449,300.00175,23948.5087890625,,,,,,,,,,,,,,,,,17.047815,,,,,,300.04429625,,,,
,26240306.665,300.0440216,23889.841796875,0.389630743610716,3.86900211100724E-5,1,0.999253354069792,40.0298881530762,1.98426443176018,9.74999920930713,4.21153415925847,0.74227781320177,25,0.000277940710097883,0.389618486828566,0.0005356062899187,300.0438843,300.0441589,23878.51171875,23901.171875,51.1396091277169,18.8387541627813,7.76745,0,0,0,4449,299.99625,23889.841796875,,,,,,,,,,,,,,,,,17.785473,,,,,,300.0440216,,,,
,26240308.805,300.0430603,23847.6220703125,0.389524093238299,3.50901277415471E-5,1,0.999253354069792,40.0298881530762,1.98442047803736,9.74999920930713,4.21070042541038,0.7421145656121,25,0.00027640083511184,0.38951185200902,0.000533997018607632,300.0421143,300.0440063,23838.759765625,23856.484375,50.9707773675631,18.836951495352,7.76015,0,0,0,4449,299.9974,23847.6220703125,,,,,,,,,,,,,,,,,17.047815,,,,,,300.0430603,,,,
,26240311.795,300.04220585,23787.388671875,0.389310884938417,2.58074034147728E-5,1,0.999253354069792,40.0298881530762,1.98423437037133,9.74999920930713,4.20799048412126,0.741803986611646,25,0.000291233473215623,0.389298650204825,0.000548692157464369,300.0419312,300.0424805,23778.7578125,23796.01953125,51.3787874546016,18.8391521605478,7.7699,0,0,0,4449,299.99665,23787.388671875,,,,,,,,,,,,,,,,,17.416636,,,,,,300.04220585,,,,
,26240313.9,300.04278565,23745.837890625,0.389143860316654,4.00759310679258E-5,1,0.999253354069792,40.0298881530762,1.98328659472258,9.74999920930713,4.20432993534608,0.740786782978657,25,0.000257719022065644,0.38913164575253,0.000515071989056514,300.0426331,300.0429382,23734.484375,23757.19140625,51.3553385990247,18.8511509143847,7.7772,0,0,0,4449,299.99515,23745.837890625,,,,,,,,,,,,,,,,,17.416636,,,,,,300.04278565,,,,
,26240317.06,300.0404816,23682.576171875,0.389015291307181,3.51531258137216E-5,1,0.999253354069792,40.0298881530762,1.98417800634959,9.74999920930713,4.20470537268997,0.741085418343766,25,0.000278492110021318,0.389003093807932,0.000535762633079947,300.0402222,300.040741,23670.90625,23694.24609375,51.2990613456401,18.8377397719354,7.7772,0,0,0,4449,299.9953,23682.576171875,,,,,,,,,,,,,,,,,17.047815,,,,,,300.0404816,,,,
,26240318.89,300.0407257,23645.8525390625,0.388886937680974,4.50547427849244E-5,1,0.999253354069792,40.0298881530762,1.98425544887556,9.74999920930713,4.20348742256738,0.740795810851517,25,0.000271671943908921,0.388874745434829,0.00052886164687197,300.0402832,300.0411682,23636.236328125,23655.46875,51.2490371204093,18.8342837096057,7.77965,0,0,0,4449,299.9934,23645.8525390625,,,,,,,,,,,,,,,,,15.941451,,,,,,300.0407257,,,,
,26240321.92,300.0395508,23585.337890625,0.388707094363571,3.1313253068121E-5,1,0.999253354069792,40.0298881530762,1.98441829192229,9.74999920930713,4.20185677515404,0.740602999490288,25,0.000280026435384119,0.388694915576635,0.000537101210765131,300.0393677,300.0397339,23575.11328125,23595.5625,51.1005277017554,18.8382695122611,7.7821,0,0,0,4449,299.99235,23585.337890625,,,,,,,,,,,,,,,,,17.047815,,,,,,300.0395508,,,,
,26240324.095,300.03903195,23542.44921875,0.388594761564982,3.92493266883035E-5,1,0.999253354069792,40.0298881530762,1.98449479960001,9.74999920930713,4.20081369703579,0.7403221136281,25,0.000271236644069433,0.388582597892169,0.000528240322417171,300.0386047,300.0394592,23533.708984375,23551.189453125,51.0473769624477,18.8381886581431,7.7772,0,0,0,4449,299.9917,23542.44921875,,,,,,,,,,,,,,,,,17.047815,,,,,,300.03903195,,,,
,26240327.165,300.03901675,23480.68359375,0.388397692210345,2.74690773148248E-5,1,0.999253354069792,40.0298881530762,1.98418497665316,9.74999920930713,4.19801312074175,0.740088754645702,25,0.000294441632162751,0.388385518977371,0.000551319428890801,300.0388794,300.0391541,23470.69140625,23490.67578125,51.2263698933516,18.8409627386318,7.7772,0,0,0,4449,299.9898,23480.68359375,,,,,,,,,,,,,,,,,15.941451,,,,,,300.03901675,,,,
,26240329.165,300.03826905,23440.7265625,0.388312577694178,3.80207349958528E-5,1,0.999253354069792,40.0298881530762,1.98430249263001,9.74999920930713,4.19733046009031,0.739969244187885,25,0.000294450857810361,0.388300415722536,0.000551273919523756,300.0382385,300.0382996,23429.603515625,23451.849609375,51.27873900414,18.8392357061538,7.7772,0,0,0,4449,299.99035,23440.7265625,,,,,,,,,,,,,,,,,15.941451,,,,,,300.03826905,,,,
,26240332.075,300.03733825,23382.99609375,0.388094005437138,4.25401990543425E-5,1,0.999253354069792,40.0298881530762,1.98430429171312,9.74999920930713,4.19501622059678,0.73929930300177,25,0.000270777012820037,0.388081876393018,0.000527460602656452,300.037323,300.0373535,23372.857421875,23393.134765625,50.9950078516592,18.8368721692296,7.7748,0,0,0,4449,299.98905,23382.99609375,,,,,,,,,,,,,,,,,15.941451,,,,,,300.03733825,,,,
,26240333.96,300.0381012,23344.4482421875,0.387989947443455,3.48802230543217E-5,1,0.999253354069792,40.0298881530762,1.98427366474618,9.74999920930713,4.19381812526075,0.73915510590182,25,0.000276709903763122,0.387977808591678,0.000533325943568292,300.0380249,300.0381775,23336.072265625,23352.82421875,51.3592467416208,18.8379685394577,7.7772,0,0,0,4449,299.9896,23344.4482421875,,,,,,,,,,,,,,,,,15.941451,,,,,,300.0381012,,,,
,26240336.925,300.03681945,23285.453125,0.387807287751431,2.97099744448718E-5,1,0.999253354069792,40.0298881530762,1.98405718255112,9.74999920930713,4.19142291036173,0.738640812500133,25,0.000268309205359402,0.387795174931731,0.000524806798256355,300.0367737,300.0368652,23276.26171875,23294.64453125,51.1192867862169,18.8403596492468,7.7772,0,0,0,4449,299.9906,23285.453125,,,,,,,,,,,,,,,,,17.047815,,,,,,300.03681945,,,,
,26240339.025,300.03617855,23244.365234375,0.387691578028408,4.04607706266811E-5,1,0.999253354069792,40.0298881530762,1.98404529300337,9.74999920930713,4.19013804931734,0.738475299314094,25,0.000273690777267565,0.387679472307339,0.000530116308702198,300.0360107,300.0363464,23231.650390625,23257.080078125,51.3303264864093,18.842295538047,7.77235,0,0,0,4449,299.98815,23244.365234375,,,,,,,,,,,,,,,,,15.941451,,,,,,300.03617855,,,,
,26240341.905,300.03567505,23186.6103515625,0.387523419185935,3.57003960157326E-5,1,0.999253354069792,40.0298881530762,1.98412086346713,9.74999920930713,4.18847974210832,0.738143410273345,25,0.000270018950947876,0.387511327218941,0.000526330606953652,300.0353394,300.0360107,23177.67578125,23195.544921875,51.1067807299093,18.8416235861774,7.7626,0,0,0,4449,299.9939,23186.6103515625,,,,,,,,,,,,,,,,,15.941451,,,,,,300.03567505,,,,
,26240344,300.0346832,23144.986328125,0.387382194484461,4.01006990663775E-5,1,0.999253354069792,40.0298881530762,1.98371338239095,9.74999920930713,4.18617045304476,0.737512873132531,25,0.000249850125616241,0.387370131382815,0.000506073858018188,300.0344543,300.0349121,23134.251953125,23155.720703125,51.1435172703131,18.8496709162793,7.78455,0,0,0,4449,299.99125,23144.986328125,,,,,,,,,,,,,,,,,17.047815,,,,,,300.0346832,,,,
,26240347.155,300.03315735,23081.8828125,0.387188044487773,3.25494233216533E-5,1,0.999253354069792,40.0298881530762,1.9839740969148,9.74999920930713,4.18457011309631,0.737392835068645,25,0.000264249189798667,0.387175995196366,0.000520349603901503,300.0329895,300.0333252,23068.705078125,23095.060546875,51.0637911613516,18.8426661606605,7.7626,0,0,0,4449,299.98905,23081.8828125,,,,,,,,,,,,,,,,,17.416636,,,,,,300.03315735,,,,
,26240349.485,300.0324097,23035.3125,0.387032671354442,2.89442401111031E-5,1,0.999253354069792,40.0298881530762,1.98408817298943,9.74999920930713,4.18313313176947,0.737066301448771,25,0.000257563568063218,0.387020639933515,0.000513562199696507,300.0318604,300.032959,23023.095703125,23047.529296875,51.6046780966593,18.8432060876025,7.77235,0,0,0,4449,299.9907,23035.3125,,,,,,,,,,,,,,,,,17.047815,,,,,,300.0324097,,,,
,26240351.64,300.03256225,22992.7158203125,0.386905981644292,4.09156986952933E-5,1,0.999253354069792,40.0298881530762,1.98419165127285,9.74999920930713,4.18193940070711,0.737047830805606,25,0.00027468988273367,0.386893940475792,0.000530609886344578,300.0325012,300.0326233,22982.17578125,23003.255859375,51.1372642421593,18.8399713101281,7.77235,0,0,0,4449,299.98725,22992.7158203125,,,,,,,,,,,,,,,,,15.941451,,,,,,300.03256225,,,,
,26240354.64,300.0322571,22932.56640625,0.386709121475436,4.66480478793891E-5,1,0.999253354069792,40.0298881530762,1.98351330900579,9.74999920930713,4.1785070289579,0.736091226987099,25,0.000242981389024417,0.386697110591702,0.00049877539222982,300.0320435,300.0324707,22920.859375,22944.2734375,51.3537753419862,18.8484310521194,7.77235,0,0,0,4449,299.98715,22932.56640625,,,,,,,,,,,,,,,,,17.047815,,,,,,300.0322571,,,,
,26240356.825,300.03192135,22889.47265625,0.386580779388932,4.47510592665755E-5,1,0.999253354069792,40.0298881530762,1.98321571690017,9.74999920930713,4.17645427630649,0.736126547853563,25,0.000278531927084834,0.386568752521472,0.00053424355655123,300.0316772,300.0321655,22880.427734375,22898.517578125,51.2631064337554,18.854639526254,7.7821,0,0,0,4449,299.9858,22889.47265625,,,,,,,,,,,,,,,,,17.047815,,,,,,300.03192135,,,,
,26240358.92,300.0302124,22847.1689453125,0.386416618189967,4.11817406676802E-5,1,0.999253354069792,40.0298881530762,1.98327436913017,9.74999920930713,4.17478878895142,0.735892142043544,25,0.000283722299325236,0.386404612803496,0.000539326204869725,300.0298767,300.0305481,22836.05859375,22858.279296875,51.3819139686785,18.8547632499031,7.7699,0,0,0,4449,299.987,22847.1689453125,,,,,,,,,,,,,,,,,17.047815,,,,,,300.0302124,,,,
,26240361.8,300.029068,22789.73046875,0.38624464933755,2.21264057460394E-5,1,0.999253354069792,40.0298881530762,1.98302119669068,9.74999920930713,4.17253174079165,0.734851642092838,25,0.000225895203053311,0.386232700562974,0.00048139012895871,300.0289612,300.0291748,22778.072265625,22801.388671875,51.2974980886016,18.8579837668144,7.77235,0,0,0,4449,299.987,22789.73046875,,,,,,,,,,,,,,,,,15.941451,,,,,,300.029068,,,,
,26240363.915,300.0296478,22747.365234375,0.386135498362826,3.67565512905446E-5,1,0.999253354069792,40.0298881530762,1.98326686762181,9.74999920930713,4.17180133847141,0.734985327128356,25,0.000249376539511007,0.386123530240317,0.000504802700240362,300.0290527,300.0302429,22736.958984375,22757.771484375,51.1755640396016,18.853276053789,7.7748,0,0,0,4449,299.98505,22747.365234375,,,,,,,,,,,,,,,,,17.416636,,,,,,300.0296478,,,,
,26240366.9,300.02966305,22687.9697265625,0.385942571868587,3.90408543875207E-5,1,0.999253354069792,40.0298881530762,1.98305508537966,9.74999920930713,4.16924548219835,0.734806951374341,25,0.000273662116947629,0.385930593170288,0.000528962447787495,300.0295715,300.0297546,22677.63671875,22698.302734375,51.1575865836593,18.8597421395596,7.78455,0,0,0,4449,299.9856,22687.9697265625,,,,,,,,,,,,,,,,,15.572695,,,,,,300.02966305,,,,
,26240369.715,300.0290375,22631.72265625,0.385770103784891,3.33538606908577E-5,1,0.999253354069792,40.0298881530762,1.98360252707984,9.74999920930713,4.16845137535172,0.734840851067049,25,0.000289138366458937,0.385758126855448,0.000544330378911625,300.0287781,300.0292969,22621.353515625,22642.091796875,51.22793315039,18.8500327428258,7.78455,0,0,0,4449,299.9823,22631.72265625,,,,,,,,,,,,,,,,,15.941451,,,,,,300.0290375,,,,
,26240371.795,300.02867125,22590.134765625,0.385668938574593,4.51165172591222E-5,1,0.999253354069792,40.0298881530762,1.98350023415391,9.74999920930713,4.16721381835559,0.734265847382972,25,0.000257034684197682,0.385656990441761,0.000512158601523515,300.0282898,300.0290527,22580.505859375,22599.763671875,51.1091256154669,18.8492858887289,7.78455,0,0,0,4449,299.9866,22590.134765625,,,,,,,,,,,,,,,,,17.047815,,,,,,300.02867125,,,,
,26240373.91,300.02766415,22548.0498046875,0.385548075552756,3.80394248966868E-5,1,0.999253354069792,40.0298881530762,1.98346228849002,9.74999920930713,4.16587497527631,0.73377690835635,25,0.000234237486785368,0.38553615762193,0.000489285648664947,300.026947,300.0283813,22536.623046875,22559.4765625,51.1536784410631,18.852800333852,7.77235,0,0,0,4449,299.9853,22548.0498046875,,,,,,,,,,,,,,,,,17.047815,,,,,,300.02766415,,,,
,26240377.155,300.02685545,22483.2685546875,0.385347329670858,4.43414297605718E-5,1,0.999253354069792,40.0298881530762,1.98356904307047,9.74999920930713,4.16384211182167,0.733876270658371,25,0.000275170656320896,0.385335399881072,0.00053008843959726,300.0264587,300.0272522,22472.923828125,22493.61328125,51.2021394092554,18.8502264999908,7.77965,0,0,0,4449,299.985,22483.2685546875,,,,,,,,,,,,,,,,,17.047815,,,,,,300.02685545,,,,
,26240379.095,300.02534485,22444.916015625,0.385263348177126,3.35078348017213E-5,1,0.999253354069792,40.0298881530762,1.98358319222851,9.74999920930713,4.16297292097548,0.733665961287151,25,0.000269980084958255,0.385251441610866,0.000524846635212364,300.0248413,300.0258484,22433.220703125,22456.611328125,51.3967649105439,18.8486952465709,7.7821,0,0,0,4449,299.98285,22444.916015625,,,,,,,,,,,,,,,,,17.047815,,,,,,300.02534485,,,,
,26240381.37,300.02597045,22399.3896484375,0.385080926026542,2.91878022482655E-5,1,0.999253354069792,40.0298881530762,1.98347098871738,9.74999920930713,4.16079907710337,0.733152714476234,25,0.000258170183186345,0.38506902547997,0.000512917052327552,300.0252075,300.0267334,22385.689453125,22413.08984375,51.1599314692169,18.8502219834622,7.77235,0,0,0,4449,299.98455,22399.3896484375,,,,,,,,,,,,,,,,,17.047815,,,,,,300.02597045,,,,
,26240384.555,300.0256348,22335.412109375,0.384889298854525,2.83395443862183E-5,1,0.999253354069792,40.0298881530762,1.98356139999597,9.74999920930713,4.15883396658108,0.733250691231613,25,0.000297913433007196,0.384877381519424,0.000552534980737754,300.0247803,300.0264893,22325.638671875,22345.185546875,51.1614947262554,18.8517645753439,7.7821,0,0,0,4449,299.9852,22335.412109375,,,,,,,,,,,,,,,,,17.047815,,,,,,300.0256348,,,,
,26240386.68,300.0265808,22293.119140625,0.384750413894553,3.68343700755661E-5,1,0.999253354069792,40.0298881530762,1.98347910226068,9.74999920930713,4.15716213782885,0.732992990037618,25,0.00030112777497536,0.384738487213161,0.000555662166055579,300.0263672,300.0267944,22279.978515625,22306.259765625,51.1786905536785,18.8507059660319,7.7748,0,0,0,4449,299.98255,22293.119140625,,,,,,,,,,,,,,,,,17.416636,,,,,,300.0265808,,,,
,26240389.85,300.0246124,22229.9306640625,0.384575015845696,4.0514334655102E-5,1,0.999253354069792,40.0298881530762,1.98351995620968,9.74999920930713,4.15541580665876,0.732292448284452,25,0.000265747540386899,0.384563140716003,0.000520168110050493,300.0245056,300.0247192,22218.953125,22240.908203125,51.2521636344862,18.8516366213382,7.7821,0,0,0,4449,299.9847,22229.9306640625,,,,,,,,,,,,,,,,,15.941451,,,,,,300.0246124,,,,
,26240391.81,300.0246124,22190.775390625,0.384441613464252,3.89680416065006E-5,1,0.999253354069792,40.0298881530762,1.98353043062481,9.74999920930713,4.15399475532251,0.732045265038999,25,0.000265942226439374,0.384429741881633,0.000520278754509153,300.0243225,300.0249023,22181.220703125,22200.330078125,51.261543176717,18.8489098847162,7.7797,0,0,0,4449,299.9825,22190.775390625,,,,,,,,,,,,,,,,,17.416636,,,,,,300.0246124,,,,
,26240394.03,300.02500915,22146.33203125,0.384340317732222,1.51140292756562E-5,1,0.999253354069792,40.0298881530762,1.98370407339522,9.74999920930713,4.15324168074902,0.731945709705027,25,0.000268845997813168,0.384328442512544,0.000523117455200306,300.0249023,300.025116,22134.443359375,22158.220703125,50.9238796564092,18.8477962333332,7.7675,0,0,0,4449,299.98275,22146.33203125,,,,,,,,,,,,,,,,,17.416636,,,,,,300.02500915,,,,
,26240396.865,300.02401735,22089.525390625,0.384134340917802,3.68111542308084E-5,1,0.999253354069792,40.0298881530762,1.98341177012878,9.74999920930713,4.15052329078014,0.730929932892225,25,0.000220522586694899,0.384122515252123,0.00047466157995962,300.0237427,300.024292,22078.791015625,22100.259765625,51.2568534056016,18.8488137710518,7.7821,0,0,0,4449,299.98335,22089.525390625,,,,,,,,,,,,,,,,,15.941451,,,,,,300.02401735,,,,
,26240399.805,300.02293395,22031.125,0.383916993824252,2.58562787369145E-5,1,0.999253354069792,40.0298881530762,1.98318894489493,9.74999920930713,4.14772117030531,0.730488379577279,25,0.000225055399878034,0.383905184060229,0.000479053676824954,300.0224609,300.023407,22021.36328125,22040.88671875,51.271704347467,18.8511060601768,7.7797,0,0,0,4449,299.98315,22031.125,,,,,,,,,,,,,,,,,17.047815,,,,,,300.02293395,,,,
,26240401.805,300.0230255,21991.19140625,0.383839910693581,3.77870032667617E-5,1,0.999253354069792,40.0298881530762,1.98312462892915,9.74999920930713,4.14672370556306,0.730525613812242,25,0.000244122998455524,0.383828089438232,0.000498071398668974,300.022583,300.023468,21980.177734375,22002.205078125,51.2013577807362,18.8537858365353,7.78945,0,0,0,4449,299.9835,21991.19140625,,,,,,,,,,,,,,,,,16.679012,,,,,,300.0230255,,,,
,26240403.975,300.0229187,21947.6611328125,0.383686093231992,4.33457887727432E-5,1,0.999253354069792,40.0298881530762,1.98305846771063,9.74999920930713,4.14496053164493,0.730035278376749,25,0.0002278893150611,0.383674288580495,0.000481736979271868,300.0225525,300.0232849,21938.361328125,21956.9609375,51.3076592593516,18.8530373684926,7.7748,0,0,0,4449,299.9852,21947.6611328125,,,,,,,,,,,,,,,,,17.047815,,,,,,300.0229187,,,,
,26240407.035,300.02252195,21885.845703125,0.383504048458177,3.44912849115053E-5,1,0.999253354069792,40.0298881530762,1.98317519492037,9.74999920930713,4.14322716388889,0.729727950427759,25,0.000227593658651778,0.383492253711659,0.000481325563137191,300.0219421,300.0231018,21877.724609375,21893.966796875,51.332671371967,18.8515200953668,7.7748,0,0,0,4449,299.9837,21885.845703125,,,,,,,,,,,,,,,,,17.785473,,,,,,300.02252195,,,,
,26240409.155,300.02212525,21844.5634765625,0.38336954062873,3.06099759548402E-5,1,0.999253354069792,40.0298881530762,1.98320083467408,9.74999920930713,4.14179461723313,0.729655112475174,25,0.000243621370176508,0.383357743553659,0.000497268311720399,300.0219116,300.0223389,21832.333984375,21856.79296875,51.0364341631785,18.8508650469255,7.7748,0,0,0,4449,299.9813,21844.5634765625,,,,,,,,,,,,,,,,,17.047815,,,,,,300.02212525,,,,
,26240412.03,300.0210571,21787.125,0.383214528444068,2.86360784943845E-5,1,0.999253354069792,40.0298881530762,1.98365532949692,9.74999920930713,4.14095039210033,0.729950751518089,25,0.000283404145678948,0.383202721871762,0.000536950227214867,300.0210571,300.0210571,21777.8984375,21796.3515625,50.9262245419669,18.84703981076,7.7748,0,0,0,4449,299.98135,21787.125,,,,,,,,,,,,,,,,,17.785473,,,,,,300.0210571,,,,
,26240414.71,300.02005005,21733.806640625,0.38303442274463,3.43073195087506E-5,1,0.999253354069792,40.0298881530762,1.98345946399271,9.74999920930713,4.13863248234717,0.72943406025409,25,0.000273565605088185,0.383022639618148,0.000526994964524349,300.0189209,300.0211792,21726.744140625,21740.869140625,51.0004792512939,18.8510160865667,7.78945,0,0,0,4449,299.98195,21733.806640625,,,,,,,,,,,,,,,,,17.047815,,,,,,300.02005005,,,,
,26240416.595,300.0205383,21695.806640625,0.382903050600699,4.32570991464581E-5,1,0.999253354069792,40.0298881530762,1.98362138752198,9.74999920930713,4.13753805153854,0.729226015166649,25,0.000272109241707528,0.382891266526932,0.000525454305857041,300.0203552,300.0207214,21684.90234375,21706.7109375,51.1646212403323,18.8483459116057,7.7821,0,0,0,4449,299.9813,21695.806640625,,,,,,,,,,,,,,,,,17.047815,,,,,,300.0205383,,,,
,26240419.82,300.01968385,21631.716796875,0.382711129279862,3.55375712572218E-5,1,0.999253354069792,40.0298881530762,1.98355703084819,9.74999920930713,4.13530651769379,0.729007003588561,25,0.000287610870273339,0.382699350130088,0.000540834307384673,300.0190735,300.0202942,21620.25390625,21643.1796875,51.2021394092554,18.8496791059357,7.78945,0,0,0,4449,299.97875,21631.716796875,,,,,,,,,,,,,,,,,15.941451,,,,,,300.01968385,,,,
,26240421.925,300.0192261,21589.900390625,0.38256365456959,2.87300748540923E-5,1,0.999253354069792,40.0298881530762,1.9832390714865,9.74999920930713,4.13317289716941,0.728087136662727,25,0.000238686046813187,0.382551917362055,0.000491815526321612,300.0191956,300.0192566,21577.90234375,21601.8984375,51.1825986962746,18.8527041474706,7.7723,0,0,0,4449,299.97875,21589.900390625,,,,,,,,,,,,,,,,,17.047815,,,,,,300.0192261,,,,
,26240424.065,300.01852415,21547.279296875,0.382469694366824,3.98487907891985E-5,1,0.999253354069792,40.0298881530762,1.98320085524662,9.74999920930713,4.13211210601223,0.72772234921936,25,0.000222653584415553,0.382457978653375,0.000475722267286494,300.0181274,300.0189209,21536.521484375,21558.037109375,51.2099556944477,18.8538617688705,7.78945,0,0,0,4449,299.98005,21547.279296875,,,,,,,,,,,,,,,,,17.047815,,,,,,300.01852415,,,,
,26240426.865,300.0178833,21491.1416015625,0.38225980037528,3.32253690275516E-5,1,0.999253354069792,40.0298881530762,1.98290796615451,9.74999920930713,4.12922096272293,0.727454892288004,25,0.000244229300167764,0.382248083673404,0.000497163656888173,300.017334,300.0184326,21480.578125,21501.705078125,51.0637911613516,18.8562694233049,7.7821,0,0,0,4449,299.9777,21491.1416015625,,,,,,,,,,,,,,,,,17.416636,,,,,,300.0178833,,,,
,26240429.855,300.018219,21431.6123046875,0.382055398126477,3.77764741334466E-5,1,0.999253354069792,40.0298881530762,1.98282010526153,9.74999920930713,4.12684814259637,0.726979133131329,25,0.000238911037835321,0.382043686909679,0.000491713975327399,300.0179138,300.0185242,21423.39453125,21439.830078125,51.1255398143708,18.8556568236346,7.78455,0,0,0,4449,299.97705,21431.6123046875,,,,,,,,,,,,,,,,,17.785473,,,,,,300.018219,,,,
,26240431.825,300.0175476,21391.9462890625,0.381930723363297,4.03024184006161E-5,1,0.999253354069792,40.0298881530762,1.98266752595418,9.74999920930713,4.1251727106507,0.726834717869327,25,0.000252370731766346,0.381919015012227,0.000505088067725865,300.0174255,300.0176697,21381.625,21402.267578125,51.2365310641016,18.8570079410702,7.787,0,0,0,4449,299.9818,21391.9462890625,,,,,,,,,,,,,,,,,17.047815,,,,,,300.0175476,,,,
,26240434.875,300.016922,21331.1279296875,0.38173975188454,4.11830459126942E-5,1,0.999253354069792,40.0298881530762,1.98267343194146,9.74999920930713,4.12312627024381,0.726448250648542,25,0.000249915924326055,0.381728057850342,0.00050251031766321,300.0166931,300.0171509,21320.673828125,21341.58203125,51.2474738633708,18.8574756769651,7.77965,0,0,0,4449,299.98155,21331.1279296875,,,,,,,,,,,,,,,,,15.941451,,,,,,300.016922,,,,
,26240436.77,300.0170441,21293.4189453125,0.381608035202274,3.06992002971394E-5,1,0.999253354069792,40.0298881530762,1.98274146896084,9.74999920930713,4.12183147289093,0.726262352489731,25,0.000253618157522537,0.381596340960123,0.000506128883550047,300.0169678,300.0171204,21283.474609375,21303.36328125,50.9785936527554,18.8572209700916,7.77725,0,0,0,4449,299.97985,21293.4189453125,,,,,,,,,,,,,,,,,15.941451,,,,,,300.0170441,,,,
,26240440.47,300.0151978,21219.80078125,0.381451209987451,4.0040493887742E-5,1,0.999253354069792,40.0298881530762,1.98257828916285,9.74999920930713,4.1198332297452,0.725797230720226,25,0.000243363300218398,0.381439548566841,0.000495770649296619,300.0151978,300.0151978,21218.828125,21220.7734375,51.2255882648323,18.8593485935024,7.78945,0,0,0,4449,299.98355,21219.80078125,,,,,,,,,,,,,,,,,15.941451,,,,,,300.0151978,,,,
,26240442.13,300.0160217,21186.4560546875,0.381301882492156,4.04210339806225E-5,1,0.999253354069792,40.0298881530762,1.98262764495653,9.74999920930713,4.11833890715756,0.725412495657154,25,0.00023235292498859,0.381290222776158,0.000484668188488049,300.0160217,300.0160217,21176.962890625,21195.94921875,51.2349678070631,18.8580568464059,7.79435,0,0,0,4449,299.9788,21186.4560546875,,,,,,,,,,,,,,,,,17.785473,,,,,,300.0160217,,,,
,26240444.195,300.01545715,21145.46484375,0.381170627117916,2.55307664948981E-5,1,0.999253354069792,40.0298881530762,1.98259775302699,9.74999920930713,4.11683872191372,0.725285275104902,25,0.000244579797853281,0.381158969943637,0.000496806049391563,300.0148621,300.0160522,21135.216796875,21155.712890625,51.0872400169285,18.8574035597968,7.7723,0,0,0,4449,299.9827,21145.46484375,,,,,,,,,,,,,,,,,17.785473,,,,,,300.01545715,,,,
,26240446.975,300.0145569,21089.6552734375,0.381000757045227,2.94640350668494E-5,1,0.999253354069792,40.0298881530762,1.98252659198585,9.74999920930713,4.11486090145445,0.724949739633378,25,0.000245626288532548,0.380989114344738,0.000497743782041872,300.0141907,300.0149231,21079.541015625,21099.76953125,51.1302295854862,18.8590780258259,7.77965,0,0,0,4449,299.98185,21089.6552734375,,,,,,,,,,,,,,,,,17.047815,,,,,,300.0145569,,,,
,26240450.04,300.01359555,21028.6904296875,0.380809432692844,2.53410254873094E-5,1,0.999253354069792,40.0298881530762,1.9827253148573,9.74999920930713,4.1131756027005,0.724727833603164,25,0.000252234326904027,0.380797802103034,0.000504228954485061,300.0132446,300.0139465,21017.177734375,21040.203125,51.2631064337554,18.8560353453466,7.77965,0,0,0,4449,299.981,21028.6904296875,,,,,,,,,,,,,,,,,17.785473,,,,,,300.01359555,,,,
,26240452.095,300.0133667,20987.6142578125,0.380683809704517,3.79492571162855E-5,1,0.999253354069792,40.0298881530762,1.98278883938796,9.74999920930713,4.11198925915083,0.724256254130182,25,0.00022857367716959,0.380672200965485,0.000480488361135721,300.0132141,300.0135193,20976.72265625,20998.505859375,51.1114705010246,18.8556759852853,7.787,0,0,0,4449,299.9806,20987.6142578125,,,,,,,,,,,,,,,,,17.047815,,,,,,300.0133667,,,,
,26240454.13,300.0133667,20946.66015625,0.380551210829258,4.11122310153761E-5,1,0.999253354069792,40.0298881530762,1.98275522131803,9.74999920930713,4.11044802800392,0.724233832916328,25,0.0002508570917216,0.380539591380902,0.000502682847149724,300.013092,300.0136414,20938.455078125,20954.865234375,51.2466922348516,18.8559331293167,7.787,0,0,0,4449,299.9832,20946.66015625,,,,,,,,,,,,,,,,,17.416636,,,,,,300.0133667,,,,
,26240457,300.013504,20889.24609375,0.380381070372948,3.12856146200348E-5,1,0.999253354069792,40.0298881530762,1.98278018147651,9.74999920930713,4.10866319280888,0.723898607330265,25,0.000248877851639827,0.380369455418637,0.000500595009402819,300.0132446,300.0137634,20879.91015625,20898.58203125,51.3467406853131,18.8575760256897,7.78455,0,0,0,4449,299.98215,20889.24609375,,,,,,,,,,,,,,,,,17.047815,,,,,,300.013504,,,,
,26240459.73,300.0129242,20835.125,0.38016571387932,4.24674729339329E-5,1,0.999253354069792,40.0298881530762,1.98255689304885,9.74999920930713,4.10593016620323,0.723213457488286,25,0.000230446327042574,0.380154123837621,0.000482026338783354,300.0128479,300.0130005,20825.181640625,20845.068359375,51.0340892776208,18.8593395552942,7.77965,0,0,0,4449,299.98005,20835.125,,,,,,,,,,,,,,,,,17.047815,,,,,,300.0129242,,,,
,26240461.61,300.01223755,20797.5869140625,0.380040482338098,3.45833971118176E-5,1,0.999253354069792,40.0298881530762,1.98261104940042,9.74999920930713,4.10464214363753,0.723237046217397,25,0.000252869679580782,0.380028889821714,0.000504358389672993,300.0121765,300.0122986,20787.1328125,20808.041015625,51.1997945236977,18.8577291955183,7.7919,0,0,0,4449,299.9898,20797.5869140625,,,,,,,,,,,,,,,,,15.941451,,,,,,300.01223755,,,,
,26240464.765,300.01242065,20734.591796875,0.379877545549985,2.0479534097802E-5,1,0.999253354069792,40.0298881530762,1.98265778532624,9.74999920930713,4.10300066954058,0.722795103587027,25,0.00023904140052742,0.379865964405214,0.000490429034000434,300.0121765,300.0126648,20726.107421875,20743.076171875,51.0473769624477,18.8588696608555,7.787,0,0,0,4449,299.9866,20734.591796875,,,,,,,,,,,,,,,,,15.941451,,,,,,300.01242065,,,,
,26240466.845,300.01190185,20693.2978515625,0.379743852478132,3.13318923007487E-5,1,0.999253354069792,40.0298881530762,1.98270532063375,9.74999920930713,4.10167188304483,0.722436243816002,25,0.000227750228113473,0.379732288561635,0.000479052204932817,300.0111389,300.0126648,20681.955078125,20704.640625,51.4506972783708,18.8587135178912,7.7821,0,0,0,4449,299.9862,20693.2978515625,,,,,,,,,,,,,,,,,17.047815,,,,,,300.01190185,,,,
,26240470,300.01239015,20630.0234375,0.379547337887172,2.91785000322374E-5,1,0.999253354069792,40.0298881530762,1.98250315867103,9.74999920930713,4.09909194206044,0.722323186899175,25,0.000258282234869755,0.379535753553069,0.000509458885485086,300.0123596,300.0124207,20619.71484375,20640.33203125,51.0692625609862,18.8608257086782,7.78455,0,0,0,4449,299.9837,20630.0234375,,,,,,,,,,,,,,,,,15.941451,,,,,,300.01239015,,,,
,26240471.955,300.0122528,20591.111328125,0.379414499861444,3.02692384905576E-5,1,0.999253354069792,40.0298881530762,1.98272979942466,9.74999920930713,4.09817191109667,0.721766037104617,25,0.000222718592362824,0.379402944453135,0.000473810404181351,300.0118408,300.0126648,20581.689453125,20600.533203125,51.0911481595246,18.8571395728899,7.7723,0,0,0,4449,299.98365,20591.111328125,,,,,,,,,,,,,,,,,17.047815,,,,,,300.0122528,,,,
,26240474.82,300.0109253,20534.1591796875,0.379225681725454,3.81947908632964E-5,1,0.999253354069792,40.0298881530762,1.9827270695369,9.74999920930713,4.09610673499617,0.721522554942149,25,0.000233401767095533,0.379214139916625,0.00048437092444,300.0105286,300.011322,20522.5625,20545.755859375,51.4866521902554,18.8580383525764,7.7919,0,0,0,4449,299.9839,20534.1591796875,,,,,,,,,,,,,,,,,17.785473,,,,,,300.0109253,,,,
,26240476.96,300.0110016,20491.11328125,0.379098518126897,3.16102701687843E-5,1,0.999253354069792,40.0298881530762,1.98266791914019,9.74999920930713,4.09460650977508,0.72131721947208,25,0.00023861015655729,0.379086975373316,0.000489499870187897,300.0105896,300.0114136,20483.5390625,20498.6875,51.4350647079862,18.8595777947924,7.7968,0,0,0,4449,299.98115,20491.11328125,,,,,,,,,,,,,,,,,17.047815,,,,,,300.0110016,,,,
,26240479.73,300.0114441,20436.0205078125,0.378910632113404,3.45889143652738E-5,1,0.999253354069792,40.0298881530762,1.98254572446471,9.74999920930713,4.09237482422463,0.720697455305112,25,0.000218136269353508,0.378899103119223,0.000468906235008321,300.0111694,300.0117188,20427.9609375,20444.080078125,51.454605420967,18.8623058918522,7.78455,0,0,0,4449,299.9799,20436.0205078125,,,,,,,,,,,,,,,,,17.047815,,,,,,300.0114441,,,,
,26240481.865,300.01057435,20393.2666015625,0.37877785447695,3.43779108831001E-5,1,0.999253354069792,40.0298881530762,1.98261969138057,9.74999920930713,4.09104252095463,0.720721956012132,25,0.000241328856317867,0.378766323992812,0.000492011313474419,300.0098267,300.011322,20383.736328125,20402.796875,51.3146939160247,18.8592384124117,7.7919,0,0,0,4449,299.981,20393.2666015625,,,,,,,,,,,,,,,,,17.416636,,,,,,300.01057435,,,,
,26240485.055,300.00975035,20329.4580078125,0.378610215198559,2.47429672692573E-5,1,0.999253354069792,40.0298881530762,1.98217738776136,9.75999916903675,4.08839633082625,0.720047094982709,25,0.000222471207658044,0.378598710996779,0.000473050672795428,300.0097046,300.0097961,20319.064453125,20339.8515625,51.2677962048708,18.8697450651772,7.7919,0,0,0,4449,299.97675,20329.4580078125,,,,,,,,,,,,,,,,,17.416636,,,,,,300.00975035,,,,
,26240487.015,300.0096283,20290.47265625,0.378492643258195,4.26441973534181E-5,1,0.999253354069792,40.0298881530762,1.98195018749583,9.74999920930713,4.08666919218395,0.719802623366226,25,0.000227768096128889,0.37848114066465,0.000478267491028794,300.0090027,300.0102539,20279.3125,20301.6328125,51.0974011876785,18.8698466750508,7.7968,0,0,0,4449,299.98085,20290.47265625,,,,,,,,,,,,,,,,,17.416636,,,,,,300.0096283,,,,
,26240489.805,300.00848385,20235.0517578125,0.378305572919757,2.71542290659806E-5,1,0.999253354069792,40.0298881530762,1.98196352029905,9.74999920930713,4.08465804336644,0.719552275744798,25,0.0002369815137085,0.378294082404272,0.000487362705063014,300.0083923,300.0085754,20223.685546875,20246.41796875,51.3670630268131,18.8736591646203,7.7919,0,0,0,4449,299.9777,20235.0517578125,,,,,,,,,,,,,,,,,17.785473,,,,,,300.00848385,,,,
,26240491.9,300.00891115,20193.2353515625,0.378162789518082,9.48176200286861E-6,1,0.999253354069792,40.0298881530762,1.98216960061888,9.74999920930713,4.08351507376787,0.719390298337841,25,0.00024042919607688,0.378151296211582,0.000490714655372963,300.0075684,300.0102539,20183.3515625,20203.119140625,51.13648261364,18.8688733839269,7.7919,0,0,0,4449,299.98095,20193.2353515625,,,,,,,,,,,,,,,,,17.785473,,,,,,300.00891115,,,,
,26240494.87,300.0079346,20133.8876953125,0.377947885132064,3.14213934814721E-5,1,0.999253354069792,40.0298881530762,1.9821735980703,9.75999916903675,4.08123070022765,0.718821915375832,25,0.000225382536030881,0.377936418953465,0.000475531047954887,300.0077515,300.0081177,20124.734375,20143.041015625,51.4420993646593,18.8651942565844,7.78455,0,0,0,4449,299.97905,20133.8876953125,,,,,,,,,,,,,,,,,17.416636,,,,,,300.0079346,,,,
,26240496.96,300.0076141,20092.2392578125,0.377854800583376,3.67801815165954E-5,1,0.999253354069792,40.0298881530762,1.98209950780681,9.74999920930713,4.08001365254749,0.718996838699352,25,0.000260294780997858,0.377843317867863,0.000510379316729988,300.0075378,300.0076904,20080.775390625,20103.703125,51.2677962048708,18.8689012609756,7.78455,0,0,0,4449,299.9825,20092.2392578125,,,,,,,,,,,,,,,,,17.047815,,,,,,300.0076141,,,,
,26240500.11,300.0074768,20029.1728515625,0.377666534545955,1.97177673272063E-5,1,0.999253354069792,40.0298881530762,1.98169006611596,9.74999920930713,4.07717200501757,0.718521272669316,25,0.000262425640135267,0.377655057308829,0.00051238898396223,300.0066833,300.0082703,20016.517578125,20041.828125,51.1583682121785,18.8773819631501,7.79435,0,0,0,4449,299.98215,20029.1728515625,,,,,,,,,,,,,,,,,15.941451,,,,,,300.0074768,,,,
,26240502.02,300.0070496,19990.98828125,0.377542493908614,3.91606208522486E-5,1,0.999253354069792,40.0298881530762,1.98114426146957,9.74999920930713,4.07478783988282,0.717942282024032,25,0.0002480640990798,0.377531034538913,0.000497948314060096,300.0063477,300.0077515,19981.43359375,20000.54296875,51.1474254129093,18.8867857796104,7.78455,0,0,0,4449,299.9815,19990.98828125,,,,,,,,,,,,,,,,,17.047815,,,,,,300.0070496,,,,
,26240504.46,300.0070343,19942.1328125,0.377321318307989,2.07258588979325E-5,1,0.999253354069792,40.0298881530762,1.98189890057053,9.74999920930713,4.07390281068796,0.71766532237425,25,0.000237045623713804,0.377309872901478,0.000486785116286658,300.0067749,300.0072937,19931.91015625,19952.35546875,51.1693110114477,18.8741393769591,7.79925,0,0,0,4449,299.9826,19942.1328125,,,,,,,,,,,,,,,,,17.047815,,,,,,300.0070343,,,,
,26240507.515,300.0058289,19881.44921875,0.377140991769646,4.29038863042334E-5,1,0.999253354069792,40.0298881530762,1.98256770053707,9.74999920930713,4.07332197624469,0.717247331521827,25,0.000208581613351498,0.377129584100213,0.000458205378385,300.0054932,300.0061646,19869.669921875,19893.228515625,51.2771757471016,18.8611277914793,7.7919,0,0,0,4449,299.98285,19881.44921875,,,,,,,,,,,,,,,,,17.416636,,,,,,300.0058289,,,,
,26240509.695,300.00575255,19837.783203125,0.377000931196543,2.21617819259506E-5,1,0.999253354069792,40.0298881530762,1.9822387525044,9.74999920930713,4.07113566616087,0.71702921728303,25,0.000223489322773774,0.376989518546616,0.000473021804209255,300.0054321,300.006073,19827.31640625,19848.25,51.3381427716016,18.8685634940408,7.79435,0,0,0,4449,299.98315,19837.783203125,,,,,,,,,,,,,,,,,16.679012,,,,,,300.00575255,,,,
,26240511.63,300.00512695,19799.3076171875,0.376841470880741,2.29870021588407E-5,1,0.999253354069792,40.0298881530762,1.98240977523074,9.74999920930713,4.06972609852272,0.716915848782567,25,0.000235507059702169,0.376830061959984,0.000484935988631356,300.0050354,300.0052185,19791.1875,19807.427734375,51.3037511167554,18.8627089188785,7.7968,0,0,0,4449,299.9827,19799.3076171875,,,,,,,,,,,,,,,,,17.047815,,,,,,300.00512695,,,,
,26240514.655,300.0043335,19738.904296875,0.376675675435147,3.74871130137017E-5,1,0.999253354069792,40.0298881530762,1.98285429309567,9.74999920930713,4.06885016805666,0.716506470347955,25,0.000212498471102289,0.376664295585676,0.000461820016096374,300.0041809,300.0044861,19730.333984375,19747.474609375,51.1231949288131,18.8588902837174,7.7968,0,0,0,4449,299.98405,19738.904296875,,,,,,,,,,,,,,,,,17.047815,,,,,,300.0043335,,,,
,26240516.65,300.00453185,19699.3232421875,0.376534505634947,3.20331778241338E-5,1,0.999253354069792,40.0298881530762,1.98296762268985,9.74999920930713,4.06758367469574,0.716069292468726,25,0.000193188016473545,0.37652314027253,0.000442419431813531,300.0045166,300.0045471,19690.728515625,19707.91796875,51.393638396467,18.8541120085845,7.78455,0,0,0,4449,299.98325,19699.3232421875,,,,,,,,,,,,,,,,,17.416636,,,,,,300.00453185,,,,
,26240519.475,300.0039215,19642.8681640625,0.376342685564119,2.41056506655837E-5,1,0.999253354069792,40.0298881530762,1.98317537298299,9.74999920930713,4.06589060203633,0.715933954665149,25,0.000207695936675665,0.376331323095246,0.000456801908383516,300.0038452,300.0039978,19632.693359375,19653.04296875,51.505411274717,18.850128139148,7.78455,0,0,0,4449,299.9841,19642.8681640625,,,,,,,,,,,,,,,,,17.047815,,,,,,300.0039215,,,,
,26240522.44,300.0039978,19583.7890625,0.376156917806389,3.81099178562555E-5,1,0.999253354069792,40.0298881530762,1.98333732230669,9.74999920930713,4.0642141196263,0.715558763408717,25,0.000200402443963863,0.376145563922481,0.000449395784175692,300.0036926,300.004303,19573.857421875,19593.720703125,51.2623248052362,18.8484617523442,7.79435,0,0,0,4449,299.97675,19583.7890625,,,,,,,,,,,,,,,,,17.047815,,,,,,300.0039978,,,,
,26240524.42,300.0046387,19544.1591796875,0.376004078944353,3.33933208569418E-5,1,0.999253354069792,40.0298881530762,1.98307135604072,9.74999920930713,4.06203608170462,0.715212752889392,25,0.000203686596585693,0.375992720352037,0.000452576492604913,300.0044861,300.0047913,19534.349609375,19553.96875,51.1997945236977,18.8527209628329,7.7919,0,0,0,4449,299.98095,19544.1591796875,,,,,,,,,,,,,,,,,17.785473,,,,,,300.0046387,,,,
,26240527.435,300.00393675,19484.16796875,0.375817389436727,3.73379731379943E-5,1,0.999253354069792,40.0298881530762,1.98289253802336,9.74999920930713,4.05966705049319,0.714811368235505,25,0.000204998040922168,0.375806043492596,0.000453764732211902,300.0036316,300.0042419,19474.662109375,19493.673828125,51.5421478151208,18.8531840076621,7.79925,0,0,0,4449,299.98355,19484.16796875,,,,,,,,,,,,,,,,,17.047815,,,,,,300.00393675,,,,
,26240529.4,300.0044556,19444.87890625,0.375679470279642,1.7585459589119E-5,1,0.999253354069792,40.0298881530762,1.98292543014744,9.74999920930713,4.05820364121757,0.714775658808728,25,0.000224848398368644,0.375668109047665,0.000473527230338137,300.0039368,300.0049744,19434.740234375,19455.017578125,51.3389244001208,18.8527375471508,7.7772,0,0,0,4449,299.9814,19444.87890625,,,,,,,,,,,,,,,,,15.941451,,,,,,300.0044556,,,,
,26240532.32,300.00283815,19386.3828125,0.375571981106314,3.72040877917908E-5,1,0.999253354069792,40.0298881530762,1.98301616041497,9.74999920930713,4.05724567245097,0.714455995674853,25,0.000211233717230418,0.375560650574152,0.000459840683199712,300.002533,300.0031433,19385.09375,19387.671875,51.3217285726977,18.8545630359942,7.8017,0,0,0,4449,299.9855,19386.3828125,,,,,,,,,,,,,,,,,17.047815,,,,,,300.00283815,,,,
,26240534.64,300.00396725,19340.224609375,0.375379305770194,3.88224357123428E-5,1,0.999253354069792,40.0298881530762,1.98309091403783,9.74999920930713,4.05534110096701,0.713938326961738,25,0.000194758416661769,0.375367978956305,0.000443239503172374,300.0037231,300.0042114,19333.2109375,19347.23828125,51.2904634319285,18.8533632738568,7.7772,0,0,0,4449,299.9866,19340.224609375,,,,,,,,,,,,,,,,,17.047815,,,,,,300.00396725,,,,
,26240537.445,300.00311275,19284.5244140625,0.375171921305612,4.1894866506234E-5,1,0.999253354069792,40.0298881530762,1.98317176115059,9.74999920930713,4.05322182182935,0.713780972995125,25,0.000214019655172003,0.375160597613221,0.000462363036343423,300.0030212,300.0032043,19275.39453125,19293.654296875,51.373316054967,18.85135744559,7.7968,0,0,0,4449,299.98925,19284.5244140625,,,,,,,,,,,,,,,,,17.047815,,,,,,300.00311275,,,,
,26240539.485,300.0019684,19243.654296875,0.375045561575579,2.77315321977287E-5,1,0.999253354069792,40.0298881530762,1.9830577200488,9.74999920930713,4.05164824911202,0.713422046016399,25,0.000206598204691915,0.375034259217876,0.00045486179137288,300.0016785,300.0022583,19233.017578125,19254.291015625,51.3107857734285,18.8515671018385,7.7968,0,0,0,4449,299.9876,19243.654296875,,,,,,,,,,,,,,,,,17.047815,,,,,,300.0019684,,,,
,26240542.395,300.0023956,19185.7177734375,0.374829285676476,3.20744037492179E-5,1,0.999253354069792,40.0298881530762,1.98312024725589,9.74999920930713,4.04943901716763,0.713001644337017,25,0.000203660939165043,0.374817986911133,0.000451780852790548,300.0016479,300.0031433,19176.005859375,19195.4296875,51.13648261364,18.8493326064421,7.787,0,0,0,4449,299.9911,19185.7177734375,,,,,,,,,,,,,,,,,17.047815,,,,,,300.0023956,,,,
,26240544.43,300.00086975,19144.6787109375,0.374716404087485,3.04412491268708E-5,1,0.999253354069792,40.0298881530762,1.98315174331385,9.74999920930713,4.04827417566671,0.712837150886807,25,0.000207242184363799,0.374705123348365,0.000455290172579245,300.0003662,300.0013733,19133.701171875,19155.65625,51.3811323401593,18.8497807457664,7.7919,0,0,0,4449,299.9902,19144.6787109375,,,,,,,,,,,,,,,,,17.047815,,,,,,300.00086975,,,,
,26240547.525,300.00120545,19082.9970703125,0.374513484794641,2.80298788963604E-5,1,0.999253354069792,40.0298881530762,1.98314106173536,9.74999920930713,4.04600670314051,0.712757225168355,25,0.000235799550407075,0.374502187344105,0.000483712780327589,300.0010071,300.0014038,19075.009765625,19090.984375,51.0723890750631,18.8498042187324,7.78945,0,0,0,4449,299.99285,19082.9970703125,,,,,,,,,,,,,,,,,17.047815,,,,,,300.00120545,,,,
,26240549.385,300.000824,19045.9560546875,0.374391125729715,2.85198848253928E-5,1,0.999253354069792,40.0298881530762,1.98323228633843,9.74999920930713,4.04487842506996,0.712465056903006,25,0.000227334162422985,0.374379841586802,0.000475169481836775,299.9997559,300.0018921,19035.623046875,19056.2890625,51.3506488279093,18.850008947387,7.7968,0,0,0,4449,299.9918,19045.9560546875,,,,,,,,,,,,,,,,,17.785473,,,,,,300.000824,,,,
,26240552.375,300.00079345,18986.158203125,0.374181402814761,3.37393077713901E-5,1,0.999253354069792,40.0298881530762,1.98318518431578,9.74999920930713,4.04258819421675,0.711666510928723,25,0.000191728773150633,0.374170148508163,0.000439429816794376,300.0005493,300.0010376,18975.958984375,18996.357421875,51.2756124900631,18.8505426784453,7.7968,0,0,0,4449,299.9912,18986.158203125,,,,,,,,,,,,,,,,,17.785473,,,,,,300.00079345,,,,
,26240554.385,300.0009613,18946.2734375,0.374074729279732,2.88989298266151E-5,1,0.999253354069792,40.0298881530762,1.98310392892957,9.74999920930713,4.04122378388725,0.711742237422029,25,0.000220036053579275,0.37406345734854,0.000467667382337849,300.0007629,300.0011597,18936.111328125,18956.435546875,51.2552901485631,18.8527271708524,7.80165,0,0,0,4449,299.9914,18946.2734375,,,,,,,,,,,,,,,,,17.047815,,,,,,300.0009613,,,,
,26240557.51,300.00076295,18883.6083984375,0.373841995304685,3.08308122059052E-5,1,0.999253354069792,40.0298881530762,1.98304737132072,9.74999920930713,4.03859767856323,0.711290601469976,25,0.000220871220379812,0.373830731595363,0.000468352771290616,300.0003357,300.0011902,18875.7421875,18891.474609375,51.2506003774477,18.8517146854109,7.7968,0,0,0,4449,299.9901,18883.6083984375,,,,,,,,,,,,,,,,,17.047815,,,,,,300.00076295,,,,
,26240559.46,300.00048825,18844.841796875,0.373743520382044,2.74134389918951E-5,1,0.999253354069792,40.0298881530762,1.98308281674019,9.74999920930713,4.03761984484382,0.711018302253467,25,0.000211827644550471,0.373732268682121,0.000459244406566963,300.0002136,300.0007629,18833.537109375,18856.146484375,51.3553385990247,18.85182541309,7.78945,0,0,0,4449,299.9919,18844.841796875,,,,,,,,,,,,,,,,,15.941451,,,,,,300.00048825,,,,
,26240562.375,299.9996033,18786.39453125,0.373527063950441,2.73460172918037E-5,1,0.999253354069792,40.0298881530762,1.98299324592259,9.74999920930713,4.03512545756287,0.710473456183167,25,0.000202217960955771,0.373515834437576,0.000449498455923011,299.999115,300.0000916,18776.353515625,18796.435546875,51.2607615481977,18.8513023473824,7.78945,0,0,0,4449,299.9879,18786.39453125,,,,,,,,,,,,,,,,,17.785473,,,,,,299.9996033,,,,
,26240564.385,299.99964905,18746.4599609375,0.373407203009681,3.74310208349996E-5,1,0.999253354069792,40.0298881530762,1.98321830178046,9.74999920930713,4.03425512723072,0.710394601278954,25,0.000208831874607791,0.373395972228906,0.000456032080563979,299.9994507,299.9998474,18736.576171875,18756.34375,51.3100041449093,18.8492625633579,7.80165,0,0,0,4449,299.99065,18746.4599609375,,,,,,,,,,,,,,,,,17.785473,,,,,,299.99964905,,,,
,26240567.375,299.9994812,18686.8583984375,0.373196752109071,3.91699781163447E-5,1,0.999253354069792,40.0298881530762,1.98325682431823,9.74999920930713,4.0320512080777,0.710036065339541,25,0.000211364088142875,0.373185527506279,0.000458428124708309,299.9989319,300.0000305,18677.03515625,18696.681640625,51.576539469967,18.8489408567432,7.7943,0,0,0,4449,299.9903,18686.8583984375,,,,,,,,,,,,,,,,,17.047815,,,,,,299.9994812,,,,
,26240569.44,299.99894715,18645.66015625,0.373079865059853,4.07655801891258E-5,1,0.999253354069792,40.0298881530762,1.983209232172,9.74999920930713,4.03073574788568,0.709571219131043,25,0.000190357610519815,0.373068663418635,0.000437349806871064,299.9983215,299.9995728,18636.3125,18655.0078125,51.5444927006785,18.849475747324,7.7821,0,0,0,4449,299.9873,18645.66015625,,,,,,,,,,,,,,,,,17.047815,,,,,,299.99894715,,,,
,26240572.235,299.9988098,18589.837890625,0.372935407296019,2.7513634852661E-5,1,0.999253354069792,40.0298881530762,1.98313409762477,9.74999920930713,4.02897470991539,0.709581759411442,25,0.000219061426854579,0.372924192332996,0.000465958862172491,299.9988098,299.9988098,18588.90234375,18590.7734375,51.464766591717,18.8497691887033,7.8065,0,0,0,4449,299.9883,18589.837890625,,,,,,,,,,,,,,,,,15.941451,,,,,,299.9988098,,,,
,26240574.545,299.9992676,18543.716796875,0.372735321761371,3.30956683366856E-5,1,0.999253354069792,40.0298881530762,1.98304251699017,9.74999920930713,4.02664365461381,0.709123171284937,25,0.00021463112402754,0.372724110571009,0.00046139552954215,299.9992676,299.9992676,18534.9765625,18552.45703125,51.3592467416208,18.8527962034657,7.7821,0,0,0,4449,299.9913,18543.716796875,,,,,,,,,,,,,,,,,17.416636,,,,,,299.9992676,,,,
,26240577.4,299.99897765,18486.6552734375,0.372526921161389,3.24500144626246E-5,1,0.999253354069792,40.0298881530762,1.98310877662583,9.74999920930713,4.02453081971454,0.70869191760153,25,0.000209193244725872,0.372515722496842,0.000455825705332483,299.9988403,299.999115,18475.873046875,18497.4375,51.1951047525823,18.8504192768599,7.79925,0,0,0,4449,299.9881,18486.6552734375,,,,,,,,,,,,,,,,,15.941451,,,,,,299.99897765,,,,
,26240579.435,299.9994507,18445.87109375,0.372387217376561,3.91556699091221E-5,1,0.999253354069792,40.0298881530762,1.98313116183396,9.74999920930713,4.02304230193659,0.708562302247525,25,0.000221011246414454,0.372376009752736,0.000467550346450847,299.9992676,299.9996338,18437.919921875,18453.822265625,51.4460075072554,18.8497126217759,7.80165,0,0,0,4449,299.99065,18445.87109375,,,,,,,,,,,,,,,,,15.941451,,,,,,299.9994507,,,,
,26240582.38,299.9990387,18387.5927734375,0.372221920234214,3.9863686649385E-5,1,0.999253354069792,40.0298881530762,1.98313906078959,9.74999920930713,4.02127903711158,0.708209672374486,25,0.000217131674688228,0.372210724346279,0.000463565672421846,299.9986267,299.9994507,18377.380859375,18397.8046875,51.5530906143901,18.8526408056665,7.79925,0,0,0,4449,299.9892,18387.5927734375,,,,,,,,,,,,,,,,,15.941451,,,,,,299.9990387,,,,
,26240584.4,299.99906925,18347.125,0.372061289928996,3.97529604777882E-5,1,0.999253354069792,40.0298881530762,1.98303374247326,9.74999920930713,4.01938772228005,0.707595276958862,25,0.000191779614751946,0.372050115079951,0.000438109913889448,299.9983826,299.9997559,18336.171875,18358.078125,51.4084893383324,18.8540255993818,7.7919,0,0,0,4449,299.98925,18347.125,,,,,,,,,,,,,,,,,15.941451,,,,,,299.99906925,,,,
,26240587.46,299.99919125,18286.1005859375,0.371859614356352,3.34453955517889E-5,1,0.999253354069792,40.0298881530762,1.98292699847989,9.74999920930713,4.01700011131935,0.707189036677495,25,0.000192943292494048,0.371848443596413,0.000439137339004442,299.9989929,299.9993896,18276.412109375,18295.7890625,51.15680495514,18.8532007032514,7.8041,0,0,0,4449,299.99505,18286.1005859375,,,,,,,,,,,,,,,,,17.416636,,,,,,299.99919125,,,,
,26240589.35,299.9998016,18248.2216796875,0.371710972475683,2.2188488815528E-5,1,0.999253354069792,40.0298881530762,1.98307261442388,9.74999920930713,4.01561232866726,0.707318167962675,25,0.000226388933460015,0.371699776545926,0.000472489940345451,299.9996948,299.9999084,18238.484375,18257.958984375,51.1028725873131,18.8513564810407,7.79675,0,0,0,4449,299.99035,18248.2216796875,,,,,,,,,,,,,,,,,17.416636,,,,,,299.9998016,,,,
,26240592.425,300.00009155,18186.4912109375,0.371526549360021,3.29960877688401E-5,1,0.999253354069792,40.0298881530762,1.98302461272007,9.74999920930713,4.01355333686731,0.706801884255656,25,0.000212481375175673,0.371515364517417,0.000458464471179896,299.9999695,300.0002136,18175.78125,18197.201171875,51.149770298467,18.852506975621,7.8017,0,0,0,4449,299.9895,18186.4912109375,,,,,,,,,,,,,,,,,17.416636,,,,,,300.00009155,,,,
,26240594.41,299.99827575,18147.1533203125,0.371382300989733,2.52346345153574E-5,1,0.999253354069792,40.0298881530762,1.98293218798878,9.74999920930713,4.01180440430603,0.70656610922536,25,0.000218884472727845,0.371371136709305,0.000464770634659823,299.9976501,299.9989014,18137.78125,18156.525390625,51.4053628242554,18.8536718081657,7.7968,0,0,0,4449,299.99275,18147.1533203125,,,,,,,,,,,,,,,,,17.416636,,,,,,299.99827575,,,,
,26240597.4,299.9988861,18087.697265625,0.371185942739635,3.53638408080767E-5,1,0.999253354069792,40.0298881530762,1.98286976126611,9.74999920930713,4.00957594675686,0.706095544111804,25,0.000211755688169512,0.371174781990698,0.00045751382642904,299.9986267,299.9991455,18077.486328125,18097.908203125,51.1708742684862,18.8545716866973,7.8065,0,0,0,4449,299.99385,18087.697265625,,,,,,,,,,,,,,,,,15.941451,,,,,,299.9988861,,,,
,26240599.345,299.9982605,18048.857421875,0.371065608932718,2.9349729282483E-5,1,0.999253354069792,40.0298881530762,1.98291666097815,9.74999920930713,4.00837861927041,0.705814679869464,25,0.000205398913131462,0.371054462819399,0.00045107943316865,299.99823,299.998291,18039.36328125,18058.3515625,51.4960317324862,18.8536903369202,7.8041,0,0,0,4449,299.99385,18048.857421875,,,,,,,,,,,,,,,,,17.047815,,,,,,299.9982605,,,,
,26240602.33,299.99891665,17989.279296875,0.370852805024261,2.88978983964522E-5,1,0.999253354069792,40.0298881530762,1.98283517914746,9.74999920930713,4.00589168683011,0.705558081633707,25,0.00022155756676818,0.370841646802414,0.000467100706109693,299.9985962,299.9992371,17979.359375,17999.19921875,51.1419540132746,18.8533295488423,7.8041,0,0,0,4449,299.99265,17989.279296875,,,,,,,,,,,,,,,,,15.941451,,,,,,299.99891665,,,,
,26240604.695,299.99887085,17941.4677734375,0.370714257861004,3.4244873888992E-5,1,0.999253354069792,40.0298881530762,1.98269416969123,9.74999920930713,4.00417321973498,0.704961511550605,25,0.000195081217823934,0.370703121577418,0.000440535836669787,299.9985657,299.999176,17929.12890625,17953.806640625,51.4514789068901,18.8571945490035,7.8017,0,0,0,4449,299.9925,17941.4677734375,,,,,,,,,,,,,,,,,17.047815,,,,,,299.99887085,,,,
,26240606.81,299.99861145,17899.966796875,0.370593705446732,3.7117287189285E-5,1,0.999253354069792,40.0298881530762,1.9828380910765,9.74999920930713,4.00310143552697,0.705049870716616,25,0.000219892698144216,0.370582559003471,0.000465269177611641,299.9985962,299.9986267,17891.56640625,17908.3671875,51.3944200249862,18.8547804587269,7.8041,0,0,0,4449,299.99205,17899.966796875,,,,,,,,,,,,,,,,,17.785473,,,,,,299.99861145,,,,
,26240609.54,299.9986572,17844.826171875,0.370372355288254,3.7593246563328E-5,1,0.999253354069792,40.0298881530762,1.98282697951789,9.74999920930713,4.00069597555976,0.704585379444833,25,0.000216092615843091,0.370361217168142,0.000461325416409989,299.9984436,299.9988708,17835.283203125,17854.369140625,51.1106888725054,18.8533285556873,7.79675,0,0,0,4449,299.9919,17844.826171875,,,,,,,,,,,,,,,,,15.941451,,,,,,299.9986572,,,,
,26240612.445,299.99806215,17787.15625,0.370190002135043,3.53250749710786E-5,1,0.999253354069792,40.0298881530762,1.98283854005461,9.74999920930713,3.99875386031777,0.704212222363624,25,0.000213189206701274,0.370178877770178,0.000458304054899231,299.9980164,299.9981079,17779.849609375,17794.462890625,51.2803022611785,18.8511087982546,7.8041,0,0,0,4449,299.99195,17787.15625,,,,,,,,,,,,,,,,,17.416636,,,,,,299.99806215,,,,
,26240614.36,299.997818,17749.08203125,0.370056114627166,3.9377135589207E-5,1,0.999253354069792,40.0298881530762,1.98278583846231,9.74999920930713,3.99723463862259,0.703777594777785,25,0.000198107719941812,0.370045006811849,0.000443135934833288,299.9974976,299.9981384,17739.611328125,17758.552734375,51.4671114772747,18.852384053322,7.79925,0,0,0,4449,299.9922,17749.08203125,,,,,,,,,,,,,,,,,17.785473,,,,,,299.997818,,,,
,26240632.42,299.9712219,17388.634765625,,,2,,,,9.8599993558228,,,,,,,299.9712219,299.9712219,17388.634765625,17388.634765625,,,,,,,4449,300.0002,17388.634765625,,,,,,,,,,,,,,,,,17.047815,,,,,,299.9712219,,,,
,26240645.62,299.9674988,17125.2568359375,0.367937248440132,3.26716563608346E-5,1,0.999253354069792,40.0298881530762,1.99622086641367,9.84999915584922,3.99999115733716,0.704620192562829,25,0.000228855040307207,0.367926521218274,0.000472472683237776,299.9674988,299.9674988,17124.357421875,17126.15625,51.1896333529477,18.8322151904213,7.787,0,0,0,4449,300.0302,17125.2568359375,,,,,,,,,,,,,,,,,17.047815,,,,,,299.9674988,,,,
,26240647.4,299.9694214,17089.8447265625,0.367814688513675,2.58577272581195E-5,1,0.999253354069792,40.0298881530762,1.99570697640989,9.84999915584922,3.99769584854767,0.704101333303593,25,0.0002185581768223,0.367803950207183,0.000462095303811323,299.9688416,299.9700012,17080.083984375,17099.60546875,51.15680495514,18.8381510694317,7.7992,0,0,0,4449,300.03155,17089.8447265625,,,,,,,,,,,,,,,,,15.941451,,,,,,299.9694214,,,,
,26240649.525,299.9710846,17047.029296875,0.367691356872177,3.02312265239619E-5,1,0.999253354069792,40.0298881530762,1.99600702086439,9.84999915584922,3.99701322589345,0.703483234316578,25,0.000174062948005406,0.36768063316307,0.00041751875530513,299.9708252,299.971344,17036.173828125,17057.884765625,51.0723890750631,18.8347715509512,7.79675,0,0,0,4449,300.0346,17047.029296875,,,,,,,,,,,,,,,,,17.416636,,,,,,299.9710846,,,,
,26240652.82,299.97389225,16981.3125,0.367502720086422,3.77039325633423E-5,1,0.999253354069792,40.0298881530762,1.99618281887325,9.84999915584922,3.99533615687089,0.702964028285365,25,0.000153984842300535,0.367491983891367,0.0003973163980199,299.9733887,299.9743958,16969.947265625,16992.677734375,51.1865068388708,18.8327973251538,7.79435,0,0,0,4449,300.0377,16981.3125,,,,,,,,,,,,,,,,,17.047815,,,,,,299.97389225,,,,
,26240654.99,299.97564695,16938.0107421875,0.367380304237889,2.925128028552E-5,1,0.999253354069792,40.0298881530762,1.99621615065435,9.84999915584922,3.99405376636081,0.702826233484273,25,0.000161769197505555,0.367369546829149,0.000405020565983982,299.9753418,299.9759521,16930.048828125,16945.97265625,51.210737322967,18.8342243597544,7.80895,0,0,0,4449,300.03865,16938.0107421875,,,,,,,,,,,,,,,,,17.785473,,,,,,299.97564695,,,,
,26240657.045,299.9763794,16896.7041015625,0.367239200109284,3.36474025594454E-5,1,0.999253354069792,40.0298881530762,1.99622990500304,9.84999915584922,3.99254831586366,0.702547030797605,25,0.000160433384438213,0.367228439662892,0.000403589978500646,299.9763489,299.9764099,16885.703125,16907.705078125,51.1654028688516,18.8333468006866,7.7992,0,0,0,4449,300.0421,16896.7041015625,,,,,,,,,,,,,,,,,17.785473,,,,,,299.9763794,,,,
,26240659.985,299.9781189,16838.318359375,0.367035835672504,3.30918709243412E-5,1,0.999253354069792,40.0298881530762,1.99625556309415,9.84999915584922,3.99038848047708,0.702153012295839,25,0.000159095885906324,0.367025062442819,0.000402120664466494,299.9776917,299.9785461,16826.33203125,16850.3046875,51.1528968125439,18.8331317720358,7.8065,0,0,0,4449,300.042,16838.318359375,,,,,,,,,,,,,,,,,17.047815,,,,,,299.9781189,,,,
,26240662.225,299.98013305,16793.5205078125,0.366821209104887,3.06112241506508E-5,1,0.999253354069792,40.0298881530762,1.99619355478624,9.84999915584922,3.9879423232495,0.701689158316856,25,0.000156015753865605,0.366810421363019,0.000398903347908212,299.9799805,299.9802856,16782.033203125,16805.0078125,51.2928083174862,18.834474500982,7.8065,0,0,0,4449,300.0391,16793.5205078125,,,,,,,,,,,,,,,,,17.047815,,,,,,299.98013305,,,,
,26240665.42,299.98136905,16729.6884765625,0.366628474910818,3.45635249510262E-5,1,0.999253354069792,40.0298881530762,1.99627912073049,9.84999915584922,3.98597939995486,0.701522636033878,25,0.00017188939397516,0.366617668416021,0.000414650524496088,299.9810486,299.9816895,16721.32421875,16738.052734375,51.0036057653708,18.8351352408051,7.80165,0,0,0,4449,300.0405,16729.6884765625,,,,,,,,,,,,,,,,,17.047815,,,,,,299.98136905,,,,
,26240668.545,299.9835205,16667.6064453125,0.366467399103449,3.02614334658232E-5,1,0.999253354069792,40.0298881530762,1.99616669750283,9.84999915584922,3.9840284541986,0.701093412120986,25,0.000164145600994166,0.366456577898715,0.000406807844952476,299.9835205,299.9835205,16665.794921875,16669.41796875,51.1951047525823,18.8339420986722,7.80895,0,0,0,4449,300.0356,16667.6064453125,,,,,,,,,,,,,,,,,17.047815,,,,,,299.9835205,,,,
,26240670.275,299.98304745,16633.361328125,0.366258011764573,3.54046845324806E-5,1,0.999253354069792,40.0298881530762,1.99601410009332,9.84999915584922,3.98145882743735,0.700658337905944,25,0.00016557632315906,0.366247200709512,0.000408102808029139,299.9826965,299.9833984,16622.857421875,16643.865234375,51.231059664467,18.8363635704329,7.8041,0,0,0,4449,300.0342,16633.361328125,,,,,,,,,,,,,,,,,17.047815,,,,,,299.98304745,,,,
,26240672.32,299.9843445,16592.1640625,0.366105666247517,3.34324878636407E-5,1,0.999253354069792,40.0298881530762,1.99591755080115,9.84999915584922,3.97954557519193,0.700752293251972,25,0.000203931383003992,0.366094819543359,0.00044635957565723,299.9839478,299.9847412,16581.576171875,16602.751953125,51.2357494355823,18.8371951670868,7.8065,0,0,0,4449,300.0323,16592.1640625,,,,,,,,,,,,,,,,,17.416636,,,,,,299.9843445,,,,
,26240675.335,299.9857788,16532.1357421875,0.365939483498794,2.59332286664755E-5,1,0.999253354069792,40.0298881530762,1.99629591310464,9.84999915584922,3.97851785850615,0.700222447911937,25,0.0001727083870865,0.365928645931323,0.00041503322069268,299.9854736,299.986084,16520.96484375,16543.306640625,51.2216801222362,18.8344285888424,7.80165,0,0,0,4449,300.02915,16532.1357421875,,,,,,,,,,,,,,,,,17.416636,,,,,,299.9857788,,,,
,26240677.355,299.9879303,16492.01953125,0.36578140118674,2.94572681700907E-5,1,0.999253354069792,40.0298881530762,1.99613128484995,9.84999915584922,3.97647466710031,0.699929460604172,25,0.000178576897673394,0.365770540511611,0.000420797370593557,299.987854,299.9880066,16481.431640625,16502.607421875,51.1646212403323,18.8362085334382,7.8114,0,0,0,4449,300.03055,16492.01953125,,,,,,,,,,,,,,,,,17.047815,,,,,,299.9879303,,,,
,26240680.325,299.98883055,16432.5263671875,0.365554731990856,1.83376932482729E-5,1,0.999253354069792,40.0298881530762,1.99610575512673,9.84999915584922,3.97397707857787,0.699400688044082,25,0.000170508343651399,0.365543873055513,0.000412582311789921,299.9883728,299.9892883,16423.54296875,16441.509765625,51.1716558970054,18.8360210550951,7.8114,0,0,0,4449,300.0299,16432.5263671875,,,,,,,,,,,,,,,,,17.416636,,,,,,299.98883055,,,,
,26240682.515,299.98994445,16387.669921875,0.365443178225299,2.93781254594417E-5,1,0.999253354069792,40.0298881530762,1.99629820633425,9.84999915584922,3.97314285102221,0.699176515363504,25,0.000163547567785818,0.365432314168607,0.000405555552456317,299.9898376,299.9900513,16377.32421875,16398.015625,51.2748308615439,18.8343248011708,7.80165,0,0,0,4449,300.024,16387.669921875,,,,,,,,,,,,,,,,,17.047815,,,,,,299.98994445,,,,
,26240684.765,299.9911041,16343.8833007813,0.365291181650912,2.46878078804483E-5,1,0.999253354069792,40.0298881530762,1.9960914062558,9.84999915584922,3.97105133730487,0.699080433246283,25,0.000187742812506574,0.365280292922116,0.000429652815697237,299.9901733,299.9920349,16333.66015625,16354.1064453125,51.1341377280823,18.8379294970435,7.80895,0,0,0,4449,300.02255,16343.8833007813,,,,,,,,,,,,,,,,,17.047815,,,,,,299.9911041,,,,
,26240687.78,299.9922638,16283.6362304687,0.365069415569252,2.82413877997258E-5,1,0.999253354069792,40.0298881530762,1.9960762046028,9.84999915584922,3.96859313985851,0.698755843584494,25,0.000197275151031875,0.365058513865865,0.000439042296173986,299.9919434,299.9925842,16273.0966796875,16294.17578125,51.2662329478324,18.8372757330012,7.81385,0,0,0,4449,300.02095,16283.6362304687,,,,,,,,,,,,,,,,,17.416636,,,,,,299.9922638,,,,
,26240689.86,299.99238585,16242.3530273438,0.364930298237092,3.21157458409091E-5,1,0.999253354069792,40.0298881530762,1.99602206841886,9.84999915584922,3.96701841035589,0.698242094904751,25,0.000176095345395289,0.364919412942937,0.000417775121781817,299.992218,299.9925537,16233.126953125,16251.5791015625,51.2748308615439,18.8366525189012,7.7992,0,0,0,4449,300.0186,16242.3530273438,,,,,,,,,,,,,,,,,15.941451,,,,,,299.99238585,,,,
,26240692.96,299.993454,16180.3071289062,0.364720104755344,4.21068136181179E-5,1,0.999253354069792,40.0298881530762,1.99607270684215,9.84999915584922,3.96480961312529,0.697969043834853,25,0.000186315438448011,0.364709206761438,0.000427859548930294,299.9933472,299.9935608,16171.3232421875,16189.291015625,51.25841666264,18.8367694745512,7.8114,0,0,0,4449,300.01755,16180.3071289062,,,,,,,,,,,,,,,,,17.047815,,,,,,299.993454,,,,
,26240694.905,299.9935608,16141.4067382812,0.364575209471964,3.13369263214652E-5,1,0.999253354069792,40.0298881530762,1.99597061347674,9.84999915584922,3.96308206297073,0.697424070519882,25,0.000164749453266502,0.36456432877922,0.000406199170196014,299.9933167,299.9938049,16131.0380859375,16151.775390625,51.4921235898901,18.8375902812009,7.80895,0,0,0,4449,300.01845,16141.4067382812,,,,,,,,,,,,,,,,,17.047815,,,,,,299.9935608,,,,
,26240696.985,299.99401855,16099.8681640625,0.364346318743197,2.72299057732185E-5,1,0.999253354069792,40.0298881530762,1.99574860643673,9.84999915584922,3.96008811282455,0.697398959551692,25,0.000209419974141061,0.364335409906996,0.000450719822178072,299.993866,299.9941711,16088.3681640625,16111.3681640625,51.0176750787169,18.8368103782643,7.80895,0,0,0,4449,300.01725,16099.8681640625,,,,,,,,,,,,,,,,,17.785473,,,,,,299.99401855,,,,
,26240700.325,299.99491885,16033.3857421875,0.36411231310289,3.1633532025528E-5,1,0.999253354069792,40.0298881530762,1.9955384298086,9.84999915584922,3.95712849390597,0.696985937229258,25,0.000218933459630871,0.364101394307344,0.000460085310971174,299.9944153,299.9954224,16022.4326171875,16044.3388671875,51.2146454655631,18.840460307259,7.8041,0,0,0,4449,300.0128,16033.3857421875,,,,,,,,,,,,,,,,,17.785473,,,,,,299.99491885,,,,
,26240702.32,299.9948578,15993.6469726562,0.363988605440475,2.64968155459836E-5,1,0.999253354069792,40.0298881530762,1.99564314694369,9.84999915584922,3.95600544429766,0.696651192581858,25,0.00020664134091329,0.363977699362489,0.000447708932733589,299.9944153,299.9953003,15984.01953125,16003.2744140625,51.3318897434477,18.8406549538983,7.80895,0,0,0,4449,300.01755,15993.6469726562,,,,,,,,,,,,,,,,,15.941451,,,,,,299.9948578,,,,
,26240705.36,299.99513245,15932.8525390625,0.363783742098963,2.70199833505486E-5,1,0.999253354069792,40.0298881530762,1.99579742851553,9.84999915584922,3.95405526795822,0.696397197981474,25,0.000214492789969228,0.363772832717391,0.000455437071805832,299.9945679,299.995697,15922.6533203125,15943.0517578125,51.21777197964,18.8400494579536,7.81385,0,0,0,4449,300.0072,15932.8525390625,,,,,,,,,,,,,,,,,17.785473,,,,,,299.99513245,,,,
,26240707.36,299.9962616,15893.0771484375,0.363641307337267,3.40542670320752E-5,1,0.999253354069792,40.0298881530762,1.99572228456245,9.84999915584922,3.95237211215193,0.696058864141295,25,0.000210669051563113,0.363630392161356,0.000451520434996172,299.9955139,299.9970093,15881.880859375,15904.2734375,51.1818170677554,18.8409971037994,7.8041,0,0,0,4449,300.0077,15893.0771484375,,,,,,,,,,,,,,,,,15.941451,,,,,,299.9962616,,,,
,26240709.695,299.9961853,15846.591796875,0.36349085464639,3.61180898230141E-5,1,0.999253354069792,40.0298881530762,1.99563111508996,9.84999915584922,3.95063279619704,0.695352364796682,25,0.000174868209208539,0.363479968451299,0.000415621324110701,299.9960022,299.9963684,15834.375,15858.80859375,51.3131306589862,18.8398651277884,7.8114,0,0,0,4449,300.0096,15846.591796875,,,,,,,,,,,,,,,,,17.047815,,,,,,299.9961853,,,,
,26240712.71,299.9968872,15786.3813476562,0.363279365794839,2.74525669114745E-5,1,0.999253354069792,40.0298881530762,1.99553193634285,9.84999915584922,3.94808324012695,0.69527748603625,25,0.000208129372058528,0.363268455748853,0.000448745535118106,299.9963989,299.9973755,15777.0205078125,15795.7421875,51.23809432114,18.8427860658609,7.80165,0,0,0,4449,300.00815,15786.3813476562,,,,,,,,,,,,,,,,,15.941451,,,,,,299.9968872,,,,
,26240714.83,299.99697875,15743.8583984375,0.363133551207134,2.70765824754251E-5,1,0.999253354069792,40.0298881530762,1.99558233124578,9.84999915584922,3.94657201410285,0.695138302279297,25,0.000219376170019601,0.363122637094593,0.000459894701436916,299.9963684,299.9975891,15732.72265625,15754.994140625,51.3490855708708,18.8419179915829,7.8114,0,0,0,4449,300.01095,15743.8583984375,,,,,,,,,,,,,,,,,17.047815,,,,,,299.99697875,,,,
,26240717.49,299.997406,15690.212890625,0.362908566822917,2.474497134918E-5,1,0.999253354069792,40.0298881530762,1.99560950626194,9.84999915584922,3.94416175489084,0.694809518094401,25,0.000227784591583564,0.362897649047073,0.000468154679775295,299.997345,299.997467,15680.4755859375,15699.9501953125,51.3279816008516,18.841819908617,7.8114,0,0,0,4449,300.01265,15690.212890625,,,,,,,,,,,,,,,,,15.941451,,,,,,299.997406,,,,
,26240720.38,299.997406,15632.8833007813,0.362706061662605,3.11142123474581E-5,1,0.999253354069792,40.0298881530762,1.99564079178159,9.84999915584922,3.94203762949401,0.694330902595992,25,0.00021833436322921,0.362695155789299,0.000458574627546078,299.9971008,299.9977112,15623.75390625,15642.0126953125,51.1231949288131,18.8402766158578,7.8163,0,0,0,4449,300.01115,15632.8833007813,,,,,,,,,,,,,,,,,17.785473,,,,,,299.997406,,,,
,26240722.435,299.9979553,15592.0625,0.362568987843416,2.73605263369062E-5,1,0.999253354069792,40.0298881530762,1.99584081671205,9.84999915584922,3.94094688993463,0.694008121202939,25,0.00020659134820128,0.36255808769978,0.000446742162597688,299.9978027,299.9981079,15581.328125,15602.796875,51.2771757471016,18.8373518628606,7.80895,0,0,0,4449,300.01205,15592.0625,,,,,,,,,,,,,,,,,17.785473,,,,,,299.9979553,,,,
,26240725.47,299.9987488,15531.669921875,0.362341958702732,2.7855403788627E-5,1,0.999253354069792,40.0298881530762,1.9956968791117,9.84999915584922,3.93817540014664,0.693712012343069,25,0.000223588443963459,0.36233104502153,0.00046359190855914,299.9979248,299.9995728,15520.3037109375,15543.0361328125,51.20761080889,18.8396331591237,7.81385,0,0,0,4449,300.0112,15531.669921875,,,,,,,,,,,,,,,,,17.047815,,,,,,299.9987488,,,,
,26240727.555,300.00068665,15490.0102539062,0.362214158575292,3.00425925354958E-5,1,0.999253354069792,40.0298881530762,1.99592563363805,9.84999915584922,3.93727454696717,0.693213594162777,25,0.000193193337263867,0.362203247381771,0.000433115340713313,300.0006104,300.0007629,15479.9931640625,15500.02734375,51.3232918297362,18.8364868752769,7.81385,0,0,0,4449,300.01075,15490.0102539062,,,,,,,,,,,,,,,,,17.416636,,,,,,300.00068665,,,,
,26240729.705,300.0009766,15447.1469726562,0.362047460062677,2.36674386050831E-5,1,0.999253354069792,40.0298881530762,1.99545936085782,9.84999915584922,3.9345735700779,0.692806757468863,25,0.000199236372639203,0.362036546623106,0.000439048107350368,299.9995728,300.0023804,15435.35546875,15458.9384765625,51.2873369178516,18.8412367843817,7.8041,0,0,0,4449,300.01245,15447.1469726562,,,,,,,,,,,,,,,,,17.047815,,,,,,300.0009766,,,,
,26240732.75,300.00123595,15386.4135742187,0.361847989191085,3.0310060059048E-5,1,0.999253354069792,40.0298881530762,1.99556223435772,9.84999915584922,3.93258456180144,0.692542581562044,25,0.000206803575153802,0.361837073587147,0.000446485747495019,300.0006714,300.0018005,15375.837890625,15396.9892578125,51.2232433792746,18.8386901141452,7.8114,0,0,0,4449,300.0124,15386.4135742187,,,,,,,,,,,,,,,,,17.416636,,,,,,300.00123595,,,,
,26240734.685,300.0008545,15347.68359375,0.361697805365215,2.17781465414964E-5,1,0.999253354069792,40.0298881530762,1.99573453189411,9.84999915584922,3.93125793276128,0.692416478385909,25,0.000216310125253982,0.361686891880073,0.000455895090512267,300.0002136,300.0014954,15337.3994140625,15357.9677734375,51.6523574363324,18.8382970218286,7.8163,0,0,0,4449,300.01155,15347.68359375,,,,,,,,,,,,,,,,,17.416636,,,,,,300.0008545,,,,
,26240737.595,300.0013733,15289.4184570313,0.361443063837938,2.52346488344953E-5,1,0.999253354069792,40.0298881530762,1.99538824935494,9.84999915584922,3.92781980952447,0.691921948324425,25,0.00022606495986804,0.361432145578576,0.000465483372559374,300.0013123,300.0014343,15278.3681640625,15300.46875,51.2576350341208,18.8401920661514,7.8163,0,0,0,4449,300.0117,15289.4184570313,,,,,,,,,,,,,,,,,17.047815,,,,,,300.0013733,,,,
,26240739.79,300.00160215,15245.7045898438,0.361330649540558,2.00389950159169E-5,1,0.999253354069792,40.0298881530762,1.99536220542043,9.84999915584922,3.92657295873895,0.691563144633667,25,0.000213572085543987,0.361319740204482,0.000452918609143278,300.0012512,300.0019531,15236.162109375,15255.2470703125,51.4897787043324,18.841742061692,7.80655,0,0,0,4449,300.01145,15245.7045898438,,,,,,,,,,,,,,,,,17.416636,,,,,,300.00160215,,,,
,26240742.675,300.00167845,15188.1801757813,0.361120502817499,1.70434395021961E-5,1,0.999253354069792,40.0298881530762,1.99530882775663,9.84999915584922,3.92420217506553,0.691068891929967,25,0.000206596588688116,0.361109603053084,0.00044580939076624,300.0010986,300.0022583,15179.0263671875,15197.333984375,51.403799567217,18.8435039109555,7.809,0,0,0,4449,300.0086,15188.1801757813,,,,,,,,,,,,,,,,,15.941451,,,,,,300.00167845,,,,
,26240744.665,300.00204465,15148.5629882812,0.360975391718667,3.07418693108811E-5,1,0.999253354069792,40.0298881530762,1.99525795351636,9.84999915584922,3.92246469974528,0.691145364743203,25,0.000240647894784405,0.360964469506468,0.000479765944720721,300.0015869,300.0025024,15138.3759765625,15158.75,51.4428809931785,18.8446390894309,7.8163,0,0,0,4449,300.00795,15148.5629882812,,,,,,,,,,,,,,,,,17.047815,,,,,,300.00204465,,,,
,26240747.815,300.0031128,15085.7392578125,0.360773383367108,3.92064906097565E-5,1,0.999253354069792,40.0298881530762,1.99570819908675,9.84999915584922,3.92117266564868,0.690570628175324,25,0.000209535921426286,0.360762475678609,0.000448526054820102,300.0030823,300.0031433,15074.5546875,15096.923828125,51.3014062311977,18.8392926457924,7.80655,0,0,0,4449,300.00565,15085.7392578125,,,,,,,,,,,,,,,,,17.416636,,,,,,300.0031128,,,,
,26240749.86,300.00209045,15044.857421875,0.360586266306556,3.00172471420027E-5,1,0.999253354069792,40.0298881530762,1.99549808463022,9.84999915584922,3.91876205962834,0.690047917172907,25,0.000200667855820167,0.360575381425897,0.000439532144533823,300.0020752,300.0021057,15033.1259765625,15056.5888671875,51.5194805880631,18.8396621097316,7.8041,0,0,0,4449,300.0099,15044.857421875,,,,,,,,,,,,,,,,,17.785473,,,,,,300.00209045,,,,
,26240752.245,300.00305175,14997.3139648438,0.360380920324766,2.56852417985819E-5,1,0.999253354069792,40.0298881530762,1.99537577648489,9.84999915584922,3.91624970043353,0.689908248707183,25,0.000227568085337596,0.360370012814017,0.00046630052786904,300.0029602,300.0031433,14986.3974609375,15008.23046875,51.08567675989,18.8425024417971,7.8163,0,0,0,4449,300.00685,14997.3139648438,,,,,,,,,,,,,,,,,15.941451,,,,,,300.00305175,,,,
,26240755.32,300.003067,14935.8149414062,0.360158572242123,3.04030840998277E-5,1,0.999253354069792,40.0298881530762,1.9954798398936,9.84999915584922,3.91403836141771,0.689459038561087,25,0.000222101680267405,0.360147674594994,0.000460689506368111,300.0028381,300.0032959,14926.369140625,14945.2607421875,51.1521151840246,18.8409674214954,7.81875,0,0,0,4449,300.0071,14935.8149414062,,,,,,,,,,,,,,,,,17.416636,,,,,,300.003067,,,,
,26240757.475,300.00369265,14892.4165039062,0.360040164303755,3.09812596027712E-5,1,0.999253354069792,40.0298881530762,1.99534583192868,9.84999915584922,3.91251627327945,0.689099799983909,25,0.000213893255200333,0.360029268596269,0.000452405286913433,300.003418,300.0039673,14883.1416015625,14901.69140625,51.4538237924478,18.8453349507538,7.81875,0,0,0,4449,300.0066,14892.4165039062,,,,,,,,,,,,,,,,,17.785473,,,,,,300.00369265,,,,
,26240760.555,300.0036774,14831.1967773438,0.359787760212522,3.1308051665078E-5,1,0.999253354069792,40.0298881530762,1.99538436506093,9.84999915584922,3.90981754582391,0.688788494639313,25,0.000228379624635198,0.359776862407866,0.000466726276348289,300.0036011,300.0037537,14820.998046875,14841.3955078125,51.444444250217,18.8427799656578,7.81145,0,0,0,4449,300.0071,14831.1967773438,,,,,,,,,,,,,,,,,15.941451,,,,,,300.0036774,,,,
,26240762.685,300.0032959,14788.7841796875,0.359667353784653,3.36127367579837E-5,1,0.999253354069792,40.0298881530762,1.9955531777237,9.84999915584922,3.9088580981537,0.688422951454289,25,0.000210762425027758,0.359656475162967,0.000449032437466478,300.0030212,300.0035706,14778.4267578125,14799.1416015625,51.3639365127362,18.8416376472784,7.81875,0,0,0,4449,300.00635,14788.7841796875,,,,,,,,,,,,,,,,,15.941451,,,,,,300.0032959,,,,
,26240764.64,300.00308225,14749.62890625,0.359519931685511,3.43951076000735E-5,1,0.999253354069792,40.0298881530762,1.99551986185178,9.84999915584922,3.90716571142245,0.688289311149312,25,0.000225353588706596,0.359509050445199,0.000463521944236474,300.0030212,300.0031433,14739.6484375,14759.609375,51.5007215036016,18.8428935264196,7.809,0,0,0,4449,300.012,14749.62890625,,,,,,,,,,,,,,,,,15.941451,,,,,,300.00308225,,,,
,26240767.625,300.00405885,14690.1357421875,0.359302047050341,3.34386422913338E-5,1,0.999253354069792,40.0298881530762,1.99533625784157,9.84999915584922,3.90445416444062,0.687815798467807,25,0.00022558371364111,0.359291161166575,0.000463611900541541,300.0039978,300.0041199,14680.5205078125,14699.7509765625,51.3100041449093,18.8456421848322,7.81145,0,0,0,4449,300.01035,14690.1357421875,,,,,,,,,,,,,,,,,17.785473,,,,,,300.00405885,,,,
,26240769.84,300.00315855,14645.7890625,0.35914528099502,2.65151879385633E-5,1,0.999253354069792,40.0298881530762,1.99556309061964,9.84999915584922,3.90317835970676,0.687565801594472,25,0.000223227854524261,0.359134410763158,0.000461156396871401,300.002655,300.0036621,14635.0068359375,14656.5712890625,51.3467406853131,18.84063821748,7.8212,0,0,0,4449,300.00805,14645.7890625,,,,,,,,,,,,,,,,,17.047815,,,,,,300.00315855,,,,
,26240773.045,300.00379945,14581.8706054687,0.35886222821805,2.97036655607049E-5,1,0.999253354069792,40.0298881530762,1.99556338617902,9.84999915584922,3.90013528365225,0.686837903352443,25,0.000205925290151187,0.358851370430578,0.000443672466136075,300.0037537,300.0038452,14571.5009765625,14592.240234375,51.4678931057939,18.8412248051225,7.8163,0,0,0,4449,300.00505,14581.8706054687,,,,,,,,,,,,,,,,,17.047815,,,,,,300.00379945,,,,
,26240775.25,300.00465395,14537.6220703125,0.358700952859838,2.69680467367441E-5,1,0.999253354069792,40.0298881530762,1.99555162201331,9.84999915584922,3.89831572613116,0.686780481247956,25,0.000229305357675771,0.358690075116569,0.000466945110832849,300.0041809,300.005127,14527.1796875,14548.064453125,51.5061929032362,18.8402985162743,7.809,0,0,0,4449,300.007,14537.6220703125,,,,,,,,,,,,,,,,,15.941451,,,,,,300.00465395,,,,
,26240777.245,300.0054474,14498.1865234375,0.358549228554155,2.77512682142298E-5,1,0.999253354069792,40.0298881530762,1.99542849156898,9.84999915584922,3.89647398198616,0.686240524483807,25,0.000209972647186913,0.358538359251827,0.00044751573938737,300.0048828,300.006012,14488.595703125,14507.77734375,51.0802053602554,18.8411829938392,7.809,0,0,0,4449,300.00535,14498.1865234375,,,,,,,,,,,,,,,,,15.941451,,,,,,300.0054474,,,,
,26240780.245,300.0067444,14438.2802734375,0.358344470001678,1.78553108613904E-5,1,0.999253354069792,40.0298881530762,1.9955402524696,9.84999915584922,3.89441854855578,0.686102958368047,25,0.000229877347719375,0.358333579114982,0.000467289298153377,300.0063477,300.0071411,14427.8623046875,14448.6982421875,51.0864583884093,18.8418112988638,7.82365,0,0,0,4449,300.0027,14438.2802734375,,,,,,,,,,,,,,,,,17.047815,,,,,,300.0067444,,,,
,26240782.395,300.00590515,14395.3803710938,0.358178830331003,3.10022474810113E-5,1,0.999253354069792,40.0298881530762,1.99531619508284,9.84999915584922,3.8922162618382,0.685628126950895,25,0.000222020264136227,0.358167958721619,0.000459322556527757,300.0058289,300.0059814,14384.416015625,14406.3447265625,51.0458137054092,18.8432653326611,7.8212,0,0,0,4449,300.0049,14395.3803710938,,,,,,,,,,,,,,,,,17.785473,,,,,,300.00590515,,,,
,26240785.435,300.0061493,14334.9145507813,0.357963829979704,3.37429739124751E-5,1,0.999253354069792,40.0298881530762,1.99538652790443,9.84999915584922,3.89000528796824,0.685270534552656,25,0.000224724324321793,0.357952959655868,0.0004618919897051,300.0057068,300.0065918,14322.9287109375,14346.900390625,51.0591013902362,18.842760580332,7.81875,0,0,0,4449,299.9993,14334.9145507813,,,,,,,,,,,,,,,,,17.416636,,,,,,300.0061493,,,,
,26240787.39,300.00634765,14295.7353515625,0.357810413100566,1.99308422371481E-5,1,0.999253354069792,40.0298881530762,1.99542757790814,9.84999915584922,3.88841158586788,0.685006336422752,25,0.000226104101429827,0.357799544209079,0.000463171194235018,300.0059509,300.0067444,14284.6123046875,14306.8583984375,51.170092639967,18.8419858162545,7.8163,0,0,0,4449,299.99995,14295.7353515625,,,,,,,,,,,,,,,,,17.785473,,,,,,300.00634765,,,,
,26240789.885,300.00578305,14246.1010742187,0.357654008155285,3.19003976251537E-5,1,0.999253354069792,40.0298881530762,1.99540458171404,9.84999915584922,3.88665915618584,0.684756737638484,25,0.000231280380781077,0.357643146501839,0.00046824508993387,300.0056152,300.0059509,14236.2783203125,14255.923828125,51.241220835217,18.8396161268469,7.8212,0,0,0,4449,300.0008,14246.1010742187,,,,,,,,,,,,,,,,,17.047815,,,,,,300.00578305,,,,
,26240793.01,300.0055695,14183.021484375,0.35737299763309,2.96630860431273E-5,1,0.999253354069792,40.0298881530762,1.9952618627153,9.84999915584922,3.88337188797798,0.683992446314316,25,0.000214570919326241,0.35736215749206,0.000451353042903479,300.0049744,300.0061646,14170.4892578125,14195.5537109375,51.3178204301016,18.842848307125,7.8139,0,0,0,4449,300.00045,14183.021484375,,,,,,,,,,,,,,,,,17.416636,,,,,,300.0055695,,,,
,26240795.21,300.00546265,14139.7817382812,0.357213410413231,3.33267327837685E-5,1,0.999253354069792,40.0298881530762,1.99515003959845,9.84999915584922,3.88148035596304,0.683364553774758,25,0.000188165913075855,0.357202593616193,0.000424844008871549,300.005249,300.0056763,14129.4248046875,14150.138671875,51.0974011876785,18.8481710411933,7.809,0,0,0,4449,300.0015,14139.7817382812,,,,,,,,,,,,,,,,,17.785473,,,,,,300.00546265,,,,
,26240798.21,300.00509645,14079.8994140625,0.356992682305505,3.81825177037043E-5,1,0.999253354069792,40.0298881530762,1.99540774895601,9.84999915584922,3.87954684566313,0.683101753276279,25,0.00019497444738313,0.356981871379861,0.00043150806774686,300.0049744,300.0052185,14069.5419921875,14090.2568359375,51.3850404827554,18.8413771885775,7.8212,0,0,0,4449,300.0022,14079.8994140625,,,,,,,,,,,,,,,,,17.047815,,,,,,300.00509645,,,,
,26240800.525,300.00520325,14033.8266601562,0.356858081056418,3.81499506600008E-5,1,0.999253354069792,40.0298881530762,1.99536945302854,9.84999915584922,3.87795112213756,0.683184571264908,25,0.000227365436336009,0.356847251085651,0.000463813949030386,300.0050354,300.0053711,14021.5966796875,14046.056640625,51.2873369178516,18.8429984273492,7.8261,0,0,0,4449,299.99895,14033.8266601562,,,,,,,,,,,,,,,,,17.416636,,,,,,300.00520325,,,,
,26240802.62,300.00489805,13991.8759765625,0.356681794229658,3.32443940557011E-5,1,0.999253354069792,40.0298881530762,1.99522023688483,9.84999915584922,3.87578709151983,0.682637674948873,25,0.000212467448675005,0.356670982747793,0.00044879906375778,300.004425,300.0053711,13981.3125,14002.439453125,51.1231949288131,18.8433520894496,7.8212,0,0,0,4449,300.0015,13991.8759765625,,,,,,,,,,,,,,,,,17.047815,,,,,,300.00489805,,,,
,26240805.56,300.0067139,13933.1845703125,0.356469319088986,2.48246824105466E-5,1,0.999253354069792,40.0298881530762,1.9951364903728,9.84999915584922,3.8733111300166,0.682270938670384,25,0.000218529278277446,0.356458490171695,0.000454722047444785,300.0061951,300.0072327,13922.572265625,13943.796875,51.363154884217,18.8460773764858,7.81875,0,0,0,4449,300.00195,13933.1845703125,,,,,,,,,,,,,,,,,17.416636,,,,,,300.0067139,,,,
,26240807.555,300.00613405,13893.2631835938,0.35632486975322,3.19518880242615E-5,1,0.999253354069792,40.0298881530762,1.99520930180127,9.84999915584922,3.87185802354598,0.682123301304915,25,0.000228105703087033,0.356314044722096,0.000464206317669996,300.0058594,300.0064087,13884.20703125,13902.3193359375,51.3115674019477,18.8449332538264,7.8163,0,0,0,4449,299.9997,13893.2631835938,,,,,,,,,,,,,,,,,17.785473,,,,,,300.00613405,,,,
,26240810.435,300.00559995,13835.5942382812,0.356086410868806,3.31520758699771E-5,1,0.999253354069792,40.0298881530762,1.9952466092673,9.84999915584922,3.86935065110259,0.681595531835237,25,0.000220272522790022,0.356075603801791,0.000456216724398357,300.0049438,300.0062561,13825.6376953125,13845.55078125,51.1083439869477,18.8451047494759,7.8212,0,0,0,4449,300.00095,13835.5942382812,,,,,,,,,,,,,,,,,15.941451,,,,,,300.00559995,,,,
,26240812.52,300.00587465,13793.9580078125,0.355942192125832,3.2124973867134E-5,1,0.999253354069792,40.0298881530762,1.9947998393531,9.84999915584922,3.86697004311359,0.681100104733386,25,0.000213388442238341,0.355931390714905,0.000449240213201906,300.0055847,300.0061646,13782.166015625,13805.75,51.1528968125439,18.8521963164931,7.8212,0,0,0,4449,299.99975,13793.9580078125,,,,,,,,,,,,,,,,,17.416636,,,,,,300.00587465,,,,
,26240815.47,300.00572205,13735.2548828125,0.355737408709337,6.62170903246795E-6,1,0.999253354069792,40.0298881530762,1.99566966095839,9.84999915584922,3.86638031993374,0.680837262671737,25,0.000199074358253485,0.355726624141866,0.000434795462646569,300.0050049,300.0064392,13726.66015625,13743.849609375,51.373316054967,18.8450367417362,7.8261,0,0,0,4449,299.99755,13735.2548828125,,,,,,,,,,,,,,,,,17.047815,,,,,,300.00572205,,,,
,26240817.46,300.00553895,13695.2978515625,0.355604930187243,3.42874910136051E-5,1,0.999253354069792,40.0298881530762,1.99603567639455,9.84999915584922,3.86564714772712,0.680530039197817,25,0.000183108170290392,0.355594162185243,0.000418741429660637,300.005188,300.0058899,13684.259765625,13706.3359375,51.3201653156593,18.8412520345386,7.82365,0,0,0,4449,300,13695.2978515625,,,,,,,,,,,,,,,,,17.416636,,,,,,300.00553895,,,,
,26240820.77,300.00671385,13629.458984375,0.355383183118808,3.55714264940105E-5,1,0.999253354069792,40.0298881530762,1.99621784260682,9.84999915584922,3.86360535262056,0.679979852564168,25,0.000165973244715117,0.355372420162052,0.000401463571273086,300.0065002,300.0069275,13618.1044921875,13640.8134765625,51.10599910139,18.8373764876137,7.81385,0,0,0,4449,299.9993,13629.458984375,,,,,,,,,,,,,,,,,15.941451,,,,,,300.00671385,,,,
,26240822.89,300.0053711,13587.033203125,0.355225074419853,3.15896754299123E-5,1,0.999253354069792,40.0298881530762,1.99621722992949,9.84999915584922,3.861915769408,0.679504544281958,25,0.000150021346747917,0.355214341043807,0.000385409142403822,300.0049133,300.0058289,13578.0380859375,13596.0283203125,51.3006246026785,18.8367209064967,7.8163,0,0,0,4449,299.9994,13587.033203125,,,,,,,,,,,,,,,,,15.941451,,,,,,300.0053711,,,,
,26240824.78,300.00552365,13549.4702148438,0.355088661810255,2.76594234150539E-5,1,0.999253354069792,40.0298881530762,1.99631578843531,9.84999915584922,3.86059880623402,0.679365341481619,25,0.000158211913451266,0.3550779249309,0.000393514822392473,300.005249,300.0057983,13538.7236328125,13560.216796875,51.2912450604477,18.8358571360922,7.82365,0,0,0,4449,299.99495,13549.4702148438,,,,,,,,,,,,,,,,,17.047815,,,,,,300.00552365,,,,
,26240827.72,300.00476075,13490.9252929688,0.354839769429493,3.22049855766769E-5,1,0.999253354069792,40.0298881530762,1.99626602040498,9.84999915584922,3.8577606369926,0.679103668996683,25,0.000179312890815842,0.354829034079809,0.000414451662706542,300.0046387,300.0048828,13479.474609375,13502.3759765625,51.271704347467,18.8349019923165,7.82855,0,0,0,4449,299.99615,13490.9252929688,,,,,,,,,,,,,,,,,17.047815,,,,,,300.00476075,,,,
,26240829.84,300.0041046,13448.7192382812,0.354689386243264,3.06116056872443E-5,1,0.999253354069792,40.0298881530762,1.99619301555734,9.84999915584922,3.85598697658573,0.678816356434231,25,0.000181457972415805,0.354678660846424,0.000416498856119497,300.0040283,300.0041809,13437.3896484375,13460.048828125,51.3647181412554,18.8365169476375,7.82365,0,0,0,4449,299.99615,13448.7192382812,,,,,,,,,,,,,,,,,17.785473,,,,,,300.0041046,,,,
,26240833.3,300.0040436,13379.37890625,0.354379584697968,2.77874827380625E-5,1,0.999253354069792,40.0298881530762,1.99587742834618,9.84999915584922,3.85207053536414,0.677934909394936,25,0.00016416798921263,0.354368880685915,0.000399003979176854,300.0030823,300.0050049,13367.34375,13391.4140625,51.2826471467362,18.8389169253691,7.81875,0,0,0,4449,299.9995,13379.37890625,,,,,,,,,,,,,,,,,17.416636,,,,,,300.0040436,,,,
,26240836.28,300.003418,13320.1293945313,0.354226858776562,1.09638864458164E-5,1,0.999253354069792,40.0298881530762,1.99601484358619,9.84999915584922,3.85065161182209,0.677754628874582,25,0.000170293621312713,0.354216162020428,0.0004050277244958,300.003418,300.003418,13319.0595703125,13321.19921875,51.3303264864093,18.8377085091876,7.8065,0,0,0,4449,300.0028,13320.1293945313,,,,,,,,,,,,,,,,,17.047815,,,,,,300.003418,,,,
,26240837.945,300.00453185,13286.6259765625,0.353998825428257,3.00423978419683E-5,1,0.999253354069792,40.0298881530762,1.99579494193461,9.84999915584922,3.84772871285556,0.677471569660473,25,0.000190829982495813,0.35398810963391,0.000425415820191352,300.004364,300.0046997,13276.123046875,13297.12890625,51.5507457288324,18.8421928183361,7.8261,0,0,0,4449,300.0006,13286.6259765625,,,,,,,,,,,,,,,,,17.785473,,,,,,300.00453185,,,,
,26240840.245,300.00286865,13240.91796875,0.353860322592717,3.31438278089319E-5,1,0.999253354069792,40.0298881530762,1.9959900711849,9.84999915584922,3.8466481435174,0.676894389614283,25,0.000156224886977313,0.353849651110598,0.000390726258316552,300.0020752,300.0036621,13230.5615234375,13251.2744140625,51.4936868469285,18.8371502519828,7.8065,0,0,0,4449,299.99595,13240.91796875,,,,,,,,,,,,,,,,,15.941451,,,,,,300.00286865,,,,
,26240842.335,300.00312805,13199.2099609375,0.353702908417319,3.5839996302773E-5,1,0.999253354069792,40.0298881530762,1.99582005685318,9.84999915584922,3.84455784042328,0.676917819484838,25,0.000191072362911365,0.35369221598595,0.000425465955580313,300.0027161,300.00354,13189.8134765625,13208.6064453125,51.4194321376016,18.8387846005152,7.82855,0,0,0,4449,300.0005,13199.2099609375,,,,,,,,,,,,,,,,,17.416636,,,,,,300.00312805,,,,
,26240845.43,300.0036774,13137.4794921875,0.353465397792625,3.07307891447935E-5,1,0.999253354069792,40.0298881530762,1.99565625766783,9.84999915584922,3.84163065771153,0.676664662787853,25,0.000214344713746769,0.353454690995202,0.000448582019567124,300.003418,300.0039368,13126.3076171875,13148.6513671875,51.4249035372362,18.8414613268489,7.8261,0,0,0,4449,300.0014,13137.4794921875,,,,,,,,,,,,,,,,,17.047815,,,,,,300.0036774,,,,
,26240847.46,300.003006,13096.7807617188,0.353311270553516,3.20506864925798E-5,1,0.999253354069792,40.0298881530762,1.9959505023381,9.84999915584922,3.84053522102558,0.67624026796442,25,0.000193598954334613,0.353300589200155,0.000427735705249372,300.0026245,300.0033875,13084.8310546875,13108.73046875,51.3944200249862,18.8375937971884,7.831,0,0,0,4449,300.00225,13096.7807617188,,,,,,,,,,,,,,,,,17.416636,,,,,,300.003006,,,,
,26240850.565,300.0037384,13034.8559570312,0.353100098637362,2.49967808367307E-5,1,0.999253354069792,40.0298881530762,1.99609677932954,9.84999915584922,3.83854334725408,0.675682270957199,25,0.000174986350302322,0.353089427754911,0.000408987549144243,300.003418,300.0040588,13023.0029296875,13046.708984375,51.393638396467,18.8368555238361,7.81385,0,0,0,4449,300.00095,13034.8559570312,,,,,,,,,,,,,,,,,17.047815,,,,,,300.0037384,,,,
,26240852.615,300.0031433,12993.9497070312,0.352938996287771,2.94577949839021E-5,1,0.999253354069792,40.0298881530762,1.99591231550523,9.84999915584922,3.83643587429855,0.675416407994041,25,0.000184283599990205,0.352928330259093,0.000418179463104546,300.002655,300.0036316,12985.7802734375,13002.119140625,51.2795206326593,18.8392134174592,7.831,0,0,0,4449,300.001,12993.9497070312,,,,,,,,,,,,,,,,,17.416636,,,,,,300.0031433,,,,
,26240855.57,300.00291445,12935.0283203125,0.352699146007549,3.5243082311767E-5,1,0.999253354069792,40.0298881530762,1.99591659312335,9.84999915584922,3.83382288198393,0.675036810059265,25,0.000191334434811818,0.352688484865119,0.000425071666038592,300.0028687,300.0029602,12926.8720703125,12943.1845703125,51.2865552893323,18.8403575019031,7.81875,0,0,0,4449,300.00315,12935.0283203125,,,,,,,,,,,,,,,,,17.785473,,,,,,300.00291445,,,,
,26240858.275,300.00265505,12881.029296875,0.352461298823612,3.09719468006924E-5,1,0.999253354069792,40.0298881530762,1.99585567398786,9.84999915584922,3.83112434625033,0.674571068590584,25,0.000192040717128204,0.352450646761892,0.000425623845090295,300.0022278,300.0030823,12870.8544921875,12891.2041015625,51.4077077098131,18.8389835560834,7.82855,0,0,0,4449,300.0018,12881.029296875,,,,,,,,,,,,,,,,,17.785473,,,,,,300.00265505,,,,
,26240860.21,300.00297545,12842.615234375,0.352300806048647,2.94565765505782E-5,1,0.999253354069792,40.0298881530762,1.99594397168099,9.84999915584922,3.82954164087053,0.674291298658186,25,0.000191854094294452,0.352290155336345,0.000425332538706119,300.0028076,300.0031433,12832.68359375,12852.546875,51.3451774282747,18.8380193249299,7.831,0,0,0,4449,300.00175,12842.615234375,,,,,,,,,,,,,,,,,17.047815,,,,,,300.00297545,,,,
,26240863.165,300.00357055,12783.2924804687,0.352083962471999,2.6906201488083E-5,1,0.999253354069792,40.0298881530762,1.99573254491332,9.84999915584922,3.82679796684607,0.673806281523496,25,0.000191559639239339,0.352073311649021,0.000424899284896354,300.0029602,300.0041809,12773.482421875,12793.1025390625,51.2060475518516,18.8410231555992,7.8163,0,0,0,4449,299.99915,12783.2924804687,,,,,,,,,,,,,,,,,15.941451,,,,,,300.00357055,,,,
,26240865.33,300.0032654,12740.2114257813,0.351893865464637,2.30911245385536E-5,1,0.999253354069792,40.0298881530762,1.99574455124017,9.84999915584922,3.82477949798439,0.673299905209424,25,0.000177984249102287,0.351883232616059,0.000411197798463432,300.0030518,300.003479,12729.623046875,12750.7998046875,51.3873853683131,18.8404860674918,7.8261,0,0,0,4449,300.0017,12740.2114257813,,,,,,,,,,,,,,,,,17.785473,,,,,,300.0032654,,,,
,26240868.265,300.00289915,12681.4829101562,0.351692158847376,3.42740709000483E-5,1,0.999253354069792,40.0298881530762,1.99563887039549,9.84999915584922,3.82237750920151,0.672974068104883,25,0.000186535472381354,0.351681529954814,0.000419618403369385,300.002655,300.0031433,12670.03125,12692.9345703125,51.4913419613708,18.8418848147003,7.82855,0,0,0,4449,300.0008,12681.4829101562,,,,,,,,,,,,,,,,,17.047815,,,,,,300.00289915,,,,
,26240870.19,300.00314335,12643.0698242187,0.35151010328899,3.45578909978145E-5,1,0.999253354069792,40.0298881530762,1.99563630729878,9.84999915584922,3.82040752849683,0.672548482446786,25,0.000179410151907434,0.351499481858912,0.000412373752441575,300.002533,300.0037537,12632.517578125,12653.6220703125,51.4858705617362,18.8402066336792,7.831,0,0,0,4449,300.00135,12643.0698242187,,,,,,,,,,,,,,,,,17.047815,,,,,,300.00314335,,,,
,26240873.16,300.0035095,12583.9047851562,0.351282770225092,3.22889359534682E-5,1,0.999253354069792,40.0298881530762,1.99552160025129,9.84999915584922,3.81771499628468,0.67214679730303,25,0.000185743198772539,0.351272147089813,0.000418560455476833,300.003479,300.00354,12574.3623046875,12593.447265625,51.3217285726977,18.8434424884486,7.82855,0,0,0,4449,299.99915,12583.9047851562,,,,,,,,,,,,,,,,,17.047815,,,,,,300.0035095,,,,
,26240875.175,300.0019684,12543.58203125,0.351129898506214,2.86824920760037E-5,1,0.999253354069792,40.0298881530762,1.99563663827956,9.84999915584922,3.8162655031943,0.671880885652865,25,0.000184705535832321,0.351119296934624,0.000417422214409968,300.0017395,300.0021973,12533.90625,12553.2578125,51.3967649105439,18.8423858504113,7.831,0,0,0,4449,300.00025,12543.58203125,,,,,,,,,,,,,,,,,17.785473,,,,,,300.0019684,,,,
,26240878.15,300.0028229,12484.1499023437,0.350907100446303,2.5860640928867E-5,1,0.999253354069792,40.0298881530762,1.99588273178186,9.84999915584922,3.81433320576536,0.671302525137004,25,0.000163333342304611,0.350896510350308,0.000395905944373432,300.0027771,300.0028687,12473.7080078125,12494.591796875,51.5179173310247,18.8390982030441,7.82855,0,0,0,4449,299.99975,12484.1499023437,,,,,,,,,,,,,,,,,17.047815,,,,,,300.0028229,,,,
,26240880.165,300.00283815,12443.8271484375,0.350743360603427,3.27252308180952E-5,1,0.999253354069792,40.0298881530762,1.9958621360065,9.84999915584922,3.81248400919443,0.671163947226976,25,0.000179931029632299,0.350732764115431,0.000412395940514867,300.0024414,300.0032349,12434.61328125,12453.041015625,51.3373611430824,18.8405022170719,7.8114,0,0,0,4449,300.00015,12443.8271484375,,,,,,,,,,,,,,,,,17.785473,,,,,,300.00283815,,,,
,26240883.18,300.00326535,12383.9453125,0.350495552837735,3.32171438964542E-5,1,0.999253354069792,40.0298881530762,1.99561146946034,9.84999915584922,3.80928709430375,0.670875546517714,25,0.000204293190558111,0.350484943175622,0.000436592019863268,300.0028381,300.0036926,12372.6884765625,12395.2021484375,51.4936868469285,18.8424407772281,7.8359,0,0,0,4449,300.0041,12383.9453125,,,,,,,,,,,,,,,,,17.047815,,,,,,300.00326535,,,,
,26240885.135,300.0030365,12344.99609375,0.350355302253223,3.29539564667178E-5,1,0.999253354069792,40.0298881530762,1.99562157660661,9.84999915584922,3.80784208260137,0.67026362148458,25,0.000172303385003816,0.350344719536692,0.00040451986360251,300.0027771,300.0032959,12335.2958984375,12354.6962890625,51.3443957997554,18.8436725862387,7.81875,0,0,0,4449,299.99535,12344.99609375,,,,,,,,,,,,,,,,,17.047815,,,,,,300.0030365,,,,
,26240888.16,300.00286865,12284.54296875,0.350133906259347,3.36830626660556E-5,1,0.999253354069792,40.0298881530762,1.99595240314481,9.84999915584922,3.80603963727573,0.669935428344653,25,0.000171218021398238,0.350123332492171,0.000403289590307901,300.0021973,300.00354,12274.611328125,12294.474609375,51.3881669968324,18.8401911499835,7.8114,0,0,0,4449,299.99615,12284.54296875,,,,,,,,,,,,,,,,,17.785473,,,,,,300.00286865,,,,
,26240890.135,300.0037384,12245.0473632812,0.349960193758144,2.83558290060937E-5,1,0.999253354069792,40.0298881530762,1.99586822364654,9.84999915584922,3.80398726587901,0.669638150481383,25,0.000176843141315093,0.349949612339418,0.000408798345069982,300.0034485,300.0040283,12235.0068359375,12255.087890625,51.413960737967,18.8403467650679,7.831,0,0,0,4449,299.9991,12245.0473632812,,,,,,,,,,,,,,,,,15.941451,,,,,,300.0037384,,,,
,26240893.12,300.0036316,12185.3466796875,0.349712031524807,4.18785646367921E-5,1,0.999253354069792,40.0298881530762,1.99561540076484,9.84999915584922,3.80080365933523,0.669234560295365,25,0.000190710627180787,0.349701449101866,0.000422504933738693,300.0030823,300.0041809,12175.5361328125,12195.1572265625,51.2474738633708,18.8417223778578,7.831,0,0,0,4449,299.99745,12185.3466796875,,,,,,,,,,,,,,,,,15.941451,,,,,,300.0036316,,,,
,26240895.215,300.0038452,12143.845703125,0.349543694997831,3.55565037880785E-5,1,0.999253354069792,40.0298881530762,1.99555080774156,9.84999915584922,3.79886547670298,0.668842096440093,25,0.000186048168939163,0.349533118278786,0.000417732811081649,300.0037231,300.0039673,12132.9169921875,12154.7744140625,51.5186989595439,18.8430279099209,7.82365,0,0,0,4449,299.9974,12143.845703125,,,,,,,,,,,,,,,,,15.941451,,,,,,300.0038452,,,,
,26240898.115,300.0040741,12085.5556640625,0.349311590181835,3.44183454638317E-5,1,0.999253354069792,40.0298881530762,1.99593751449021,9.84999915584922,3.79704800687218,0.668503621597229,25,0.000184276442159231,0.349301019266436,0.000415806109028293,300.0039368,300.0042114,12075.78125,12095.330078125,51.3600283701401,18.839510780773,7.831,0,0,0,4449,300.00135,12085.5556640625,,,,,,,,,,,,,,,,,17.416636,,,,,,300.0040741,,,,
,26240900.195,300.0041809,12044.4794921875,0.349150323029584,3.00929358909585E-5,1,0.999253354069792,40.0298881530762,1.9955609680429,9.84999915584922,3.79460366733074,0.668121180195743,25,0.000188465663692779,0.349139752932187,0.000419889426894128,300.0039368,300.004425,12034.7177734375,12054.2412109375,51.6468860366978,18.8446986467363,7.831,0,0,0,4449,300.002,12044.4794921875,,,,,,,,,,,,,,,,,17.047815,,,,,,300.0041809,,,,
,26240903.165,300.00494385,11985.0234375,0.348929152116612,3.16675201972937E-5,1,0.999253354069792,40.0298881530762,1.99561740205934,9.84999915584922,3.79232611994674,0.667579638614329,25,0.000175802035840289,0.348918588719773,0.000407082404018739,300.0048828,300.0050049,11974.9091796875,11995.1376953125,51.34986719939,18.8442432969376,7.8359,0,0,0,4449,300.0016,11985.0234375,,,,,,,,,,,,,,,,,17.416636,,,,,,300.00494385,,,,
,26240905.14,300.00395205,11945.6303710938,0.348752571992953,1.60440786939023E-5,1,0.999253354069792,40.0298881530762,1.99539832538101,9.84999915584922,3.78997251048038,0.66738575065842,25,0.000195384289776318,0.348742011123024,0.00042654972266325,300.0036011,300.004303,11936.3798828125,11954.880859375,51.4233402801977,18.8454805707768,7.83345,0,0,0,4449,300.00045,11945.6303710938,,,,,,,,,,,,,,,,,17.416636,,,,,,300.00395205,,,,
,26240908.125,300.0042267,11886.1376953125,0.348502620359843,2.97241813558298E-5,1,0.999253354069792,40.0298881530762,1.99560763872243,9.84999915584922,3.7876654756889,0.666802039402677,25,0.000179405151324643,0.348492074480401,0.000410407387565091,300.0037842,300.0046692,11875.6953125,11896.580078125,51.678151177467,18.8443968287367,7.82365,0,0,0,4449,300.00095,11886.1376953125,,,,,,,,,,,,,,,,,15.941451,,,,,,300.0042267,,,,
,26240910.17,300.00463865,11845.09765625,0.348361147849743,2.67891035719638E-5,1,0.999253354069792,40.0298881530762,1.99577928644697,9.84999915584922,3.78642037181615,0.666689751313862,25,0.000188871795553627,0.348350595536146,0.000419780527318566,300.0041809,300.0050964,11834.4853515625,11855.7099609375,51.3928567679478,18.8433659349587,7.82365,0,0,0,4449,300.0022,11845.09765625,,,,,,,,,,,,,,,,,17.047815,,,,,,300.00463865,,,,
,26240913.12,300.0042877,11786.0908203125,0.348098677676682,3.07009816908951E-5,1,0.999253354069792,40.0298881530762,1.99575816556894,9.84999915584922,3.78353707009848,0.666136756316041,25,0.000184682883494857,0.348088139482952,0.000415420065989521,300.0042419,300.0043335,11776.83984375,11795.341796875,51.4514789068901,18.841271193755,7.83345,0,0,0,4449,300.00235,11786.0908203125,,,,,,,,,,,,,,,,,17.047815,,,,,,300.0042877,,,,
,26240915.155,300.004303,11745.1723632812,0.347934988673304,2.77789682123579E-5,1,0.999253354069792,40.0298881530762,1.99534225034713,9.84999915584922,3.78098834898975,0.66579117156729,25,0.000193800741743682,0.347924449011225,0.000424430926917661,300.0036011,300.0050049,11735.337890625,11755.0068359375,51.5108826743516,18.8487953467472,7.82365,0,0,0,4449,300.00225,11745.1723632812,,,,,,,,,,,,,,,,,17.047815,,,,,,300.004303,,,,
,26240918.18,300.0056305,11684.9506835938,0.347711620525097,3.72263497977397E-5,1,0.999253354069792,40.0298881530762,1.99562362783363,9.84999915584922,3.77907840801013,0.665401257665297,25,0.000188888929269739,0.347701076429406,0.000419375707222375,300.0053406,300.0059204,11673.7060546875,11696.1953125,51.2974980886016,18.8468331511663,7.831,0,0,0,4449,300,11684.9506835938,,,,,,,,,,,,,,,,,17.047815,,,,,,300.0056305,,,,
,26240920.1,300.00527955,11646.353515625,0.347542216643127,2.94991311499967E-5,1,0.999253354069792,40.0298881530762,1.99586939064467,9.84999915584922,3.77774699784935,0.664779979655854,25,0.000154276798311324,0.347531704207724,0.000384652865789811,300.005127,300.0054321,11636.53125,11656.17578125,51.2842104037746,18.8410277791592,7.831,0,0,0,4449,300.00115,11646.353515625,,,,,,,,,,,,,,,,,17.047815,,,,,,300.00527955,,,,
,26240923.13,300.0061798,11585.365234375,0.347302875768815,3.65912222861859E-5,1,0.999253354069792,40.0298881530762,1.99587700980346,9.84999915584922,3.77514405048823,0.664409928023488,25,0.000162019234770705,0.347292355594864,0.000392239908895382,300.0059509,300.0064087,11576.576171875,11594.154296875,51.3459590567939,18.842187976976,7.8261,0,0,0,4449,300.00005,11585.365234375,,,,,,,,,,,,,,,,,15.941451,,,,,,300.0061798,,,,
,26240925.165,300.0061188,11545.2495117188,0.347157049261014,1.62336673157184E-5,1,0.999253354069792,40.0298881530762,1.99610895424981,9.84999915584922,3.77398604555343,0.66415509187148,25,0.000157397352519014,0.347146537109088,0.000387522100605143,300.0056458,300.0065918,11534.248046875,11556.2509765625,51.413960737967,18.8386958540515,7.831,0,0,0,4449,300.0012,11545.2495117188,,,,,,,,,,,,,,,,,17.785473,,,,,,300.0061188,,,,
,26240928.125,300.00584415,11485.79296875,0.346921269578383,2.83326367613062E-5,1,0.999253354069792,40.0298881530762,1.9964688689779,9.84999915584922,3.77207367721405,0.663806920529668,25,0.000156247510229636,0.346910767631711,0.000386221609338977,300.0048218,300.0068665,11474.6572265625,11496.9287109375,51.4671114772747,18.8350344564148,7.83095,0,0,0,4449,299.9977,11485.79296875,,,,,,,,,,,,,,,,,17.047815,,,,,,300.00584415,,,,
,26240930.095,300.0057526,11446.6372070312,0.346757188175103,2.49114052060038E-5,1,0.999253354069792,40.0298881530762,1.99627187613302,9.84999915584922,3.76995564079006,0.663311099749409,25,0.000145191755905245,0.346746699422084,0.000375057567294157,300.0056763,300.0058289,11437.0458984375,11456.228515625,51.474927762467,18.8369630940958,7.8383,0,0,0,4449,299.9993,11446.6372070312,,,,,,,,,,,,,,,,,17.416636,,,,,,300.0057526,,,,
,26240933.13,300.006073,11386.025390625,0.346509789334341,3.1304417036041E-5,1,0.999253354069792,40.0298881530762,1.99631438083484,9.84999915584922,3.76734828129284,0.662817800570796,25,0.000141997987964226,0.34649930599361,0.000371708298649029,300.0058899,300.0062561,11375.826171875,11396.224609375,51.4358463365054,18.8379640108035,7.8383,0,0,0,4449,299.99275,11386.025390625,,,,,,,,,,,,,,,,,17.047815,,,,,,300.006073,,,,
,26240935.155,300.00611875,11345.4965820312,0.346337960423208,3.10063980024132E-5,1,0.999253354069792,40.0298881530762,1.99637799592685,9.84999915584922,3.76557653262657,0.662612167581849,25,0.00015139441371979,0.346327475777771,0.000380987746239876,300.0061035,300.006134,11336.2216796875,11354.771484375,51.5085377887939,18.8345630933228,7.8359,0,0,0,4449,299.99765,11345.4965820312,,,,,,,,,,,,,,,,,15.941451,,,,,,300.00611875,,,,
,26240938.32,300.0077362,11282.380859375,0.346108965427379,3.37294791919038E-5,1,0.999253354069792,40.0298881530762,1.99628042884357,9.84999915584922,3.76292731488591,0.662050836132844,25,0.00014279989330876,0.346098475998157,0.000372246220041486,300.0076294,300.007843,11271.5986328125,11293.1630859375,51.4077077098131,18.8386362871033,7.8261,0,0,0,4449,299.99545,11282.380859375,,,,,,,,,,,,,,,,,17.047815,,,,,,300.0077362,,,,
,26240940.345,300.00738525,11241.560546875,0.345946541793361,2.27720852020222E-5,1,0.999253354069792,40.0298881530762,1.99627939424727,9.84999915584922,3.76113363238758,0.661887817435735,25,0.000156340393164769,0.345936051607769,0.000385682290670586,300.0073547,300.0074158,11229.9755859375,11253.1455078125,51.3748793120054,18.8368750210891,7.8407,0,0,0,4449,299.99325,11241.560546875,,,,,,,,,,,,,,,,,17.785473,,,,,,300.00738525,,,,
,26240942.63,300.00753785,11195.791015625,0.345770323778869,2.08884354153686E-5,1,0.999253354069792,40.0298881530762,1.99601103809373,9.84999915584922,3.75871484847338,0.661584065830845,25,0.000167135690701775,0.345759829888899,0.000396363111418431,300.0069275,300.0081482,11187.111328125,11204.470703125,51.1505519269862,18.8406310359154,7.8359,0,0,0,4449,299.99235,11195.791015625,,,,,,,,,,,,,,,,,17.047815,,,,,,300.00753785,,,,
,26240945.435,300.0084076,11139.9453125,0.345517589232119,3.71157138944553E-5,1,0.999253354069792,40.0298881530762,1.99604565652865,9.84999915584922,3.75601737715931,0.661180710276483,25,0.000173386686579426,0.34550708963065,0.000402447085114221,300.0078125,300.0090027,11129.5390625,11150.3515625,51.3678446553324,18.8394531522272,7.83585,0,0,0,4449,299.99405,11139.9453125,,,,,,,,,,,,,,,,,17.416636,,,,,,300.0084076,,,,
,26240947.42,300.0072937,11099.5981445312,0.345338772671587,3.34009923584657E-5,1,0.999253354069792,40.0298881530762,1.9961848735678,9.84999915584922,3.75438896630167,0.660509325251537,25,0.0001389700367571,0.34532831278268,0.000367914206494802,300.0063171,300.0082703,11087.96484375,11111.2314453125,51.3694079123708,18.8373685267096,7.8383,0,0,0,4449,299.99445,11099.5981445312,,,,,,,,,,,,,,,,,15.941451,,,,,,300.0072937,,,,
,26240950.45,300.00776675,11039.6435546875,0.34506395947184,1.51126452168843E-5,1,0.999253354069792,40.0298881530762,1.99558860855832,9.84999915584922,3.75023405166572,0.660354052753859,25,0.000190231902949634,0.345053468281842,0.000418999272492158,300.0075989,300.0079346,11030.4169921875,11048.8701171875,51.4350647079862,18.8476700104622,7.831,0,0,0,4449,299.98945,11039.6435546875,,,,,,,,,,,,,,,,,17.047815,,,,,,300.00776675,,,,
,26240953.325,300.00660705,10982.27734375,0.344837091812945,3.16735914028877E-5,1,0.999253354069792,40.0298881530762,1.99570189684993,9.84999915584922,3.74797111087492,0.659958111201002,25,0.000190334608716495,0.344826619690101,0.000418949115770503,300.0062256,300.0069885,10971.3125,10993.2421875,51.3146939160247,18.8447498015775,7.8261,0,0,0,4449,299.99475,10982.27734375,,,,,,,,,,,,,,,,,17.416636,,,,,,300.00660705,,,,
,26240955.305,300.0065918,10942.2709960938,0.344681817902462,2.24082252266091E-5,1,0.999253354069792,40.0298881530762,1.99587564960893,9.84999915584922,3.74658561593561,0.659767360649857,25,0.00019499501577627,0.344671347308093,0.000423508638695604,300.0065918,300.0065918,10935.3056640625,10949.236328125,51.4256851657554,18.8423278591821,7.8383,0,0,0,4449,299.9941,10942.2709960938,,,,,,,,,,,,,,,,,15.941451,,,,,,300.0065918,,,,
,26240958.215,300.0075531,10883.9208984375,0.344436069813519,1.64759109399755E-5,1,0.999253354069792,40.0298881530762,1.99593569940954,9.84999915584922,3.74408494042184,0.658955960435443,25,0.000161741148424393,0.344425617933064,0.000390100449078092,300.0067749,300.0083313,10876.46875,10891.373046875,51.4452258787362,18.8419330539943,7.8383,0,0,0,4449,299.98825,10883.9208984375,,,,,,,,,,,,,,,,,17.047815,,,,,,300.0075531,,,,
,26240960.12,300.0067444,10846.296875,0.344273266788707,2.05691654239029E-5,1,0.999253354069792,40.0298881530762,1.99616542854297,9.84999915584922,3.74274003503565,0.658638637082151,25,0.000154470861561043,0.344262832972463,0.000382723197379165,300.0061035,300.0073853,10835.671875,10856.921875,51.261543176717,18.8362411647044,7.83095,0,0,0,4449,299.9891,10846.296875,,,,,,,,,,,,,,,,,17.047815,,,,,,300.0067444,,,,
,26240963.095,300.00675965,10786.5,0.344023476225724,3.37281245239366E-5,1,0.999253354069792,40.0298881530762,1.99624727715245,9.84999915584922,3.74017813551297,0.658144540305935,25,0.000150498333896095,0.344013052297759,0.000378586090421371,300.0062561,300.0072632,10776.0576171875,10796.9423828125,51.5484008432747,18.8348722055028,7.83095,0,0,0,4449,299.99075,10786.5,,,,,,,,,,,,,,,,,17.047815,,,,,,300.00675965,,,,
,26240965.08,300.0062256,10747.1499023438,0.343857526392446,2.48567142830841E-5,1,0.999253354069792,40.0298881530762,1.99618366622408,9.84999915584922,3.73829171475098,0.657628372262593,25,0.000133987166227077,0.343847123751189,0.000361967559054545,300.0061035,300.0063477,10736.525390625,10757.7744140625,51.5085377887939,18.8375954572979,7.8383,0,0,0,4449,299.9901,10747.1499023438,,,,,,,,,,,,,,,,,17.047815,,,,,,300.0062256,,,,
,26240968.17,300.007431,10685.3471679688,0.34359675793391,1.92606712589985E-5,1,0.999253354069792,40.0298881530762,1.9960815368611,9.84999915584922,3.73525236068612,0.657222270952457,25,0.000145356204616008,0.343586342929497,0.000373164652952488,300.0066833,300.0081787,10676.2060546875,10694.48828125,51.6656451211593,18.8378833363619,7.8383,0,0,0,4449,299.9914,10685.3471679688,,,,,,,,,,,,,,,,,15.941451,,,,,,300.007431,,,,
,26240970.13,300.0068054,10646.1547851562,0.343416223416185,2.5410317557224E-5,1,0.999253354069792,40.0298881530762,1.99600920112838,9.84999915584922,3.73311901840065,0.657091987091089,25,0.000167143640030807,0.343405805496784,0.000394836048735977,300.0065002,300.0071106,10635.505859375,10656.8037109375,51.454605420967,18.8376046807869,7.82855,0,0,0,4449,299.98835,10646.1547851562,,,,,,,,,,,,,,,,,17.047815,,,,,,300.0068054,,,,
,26240973.1,300.0072937,10586.783203125,0.343174255146712,3.86297481829391E-5,1,0.999253354069792,40.0298881530762,1.99612780261777,9.84999915584922,3.73073687251564,0.656456894273147,25,0.000147770817397167,0.343163852144444,0.000375304704578843,300.0061035,300.0084839,10577.4228515625,10596.1435546875,51.3850404827554,18.8406841318846,7.83095,0,0,0,4449,299.9895,10586.783203125,,,,,,,,,,,,,,,,,17.416636,,,,,,300.0072937,,,,
,26240975.125,300.0071411,10546.0478515625,0.343009277259705,3.16591264615181E-5,1,0.999253354069792,40.0298881530762,1.99623153957602,9.84999915584922,3.72909746601161,0.656349342428919,25,0.000163837599193038,0.342998869840538,0.000391264946420644,300.0067444,300.0075378,10535.921875,10556.173828125,51.6593920930055,18.837119453264,7.8212,0,0,0,4449,299.9876,10546.0478515625,,,,,,,,,,,,,,,,,17.047815,,,,,,300.0071411,,,,
,26240978.055,300.0073242,10487.4423828125,0.342753666802732,2.57463147275099E-5,1,0.999253354069792,40.0298881530762,1.99629787169931,9.84999915584922,3.72646097125903,0.655742504093331,25,0.000150973305506444,0.342743273445927,0.000378234243983126,300.0072937,300.0073547,10478.251953125,10496.6328125,51.4491340213324,18.8349643164178,7.8456,0,0,0,4449,299.9872,10487.4423828125,,,,,,,,,,,,,,,,,17.785473,,,,,,300.0073242,,,,
,26240980.155,300.0077362,10445.7578125,0.342581990763963,3.6084921710136E-5,1,0.999253354069792,40.0298881530762,1.99592248739089,9.84999915584922,3.72383329346508,0.655825742215133,25,0.000199583978689105,0.342571565960102,0.000426730738708257,300.0074463,300.0080261,10436.142578125,10455.373046875,51.5327682728901,18.8414043970822,7.8383,0,0,0,4449,299.9878,10445.7578125,,,,,,,,,,,,,,,,,17.047815,,,,,,300.0077362,,,,
,26240983.07,300.0074463,10387.431640625,0.342316431963319,2.14957261168015E-5,1,0.999253354069792,40.0298881530762,1.9962879002054,9.84999915584922,3.72168056688006,0.654954050470302,25,0.000155486530096778,0.342306047445408,0.000382457804414478,300.0065613,300.0083313,10378.25390625,10396.609375,51.3576834845824,18.8365097623811,7.8359,0,0,0,4449,299.9912,10387.431640625,,,,,,,,,,,,,,,,,17.785473,,,,,,300.0074463,,,,
,26240985.045,300.00827025,10348.0815429688,0.342181083965281,3.41308829014059E-5,1,0.999253354069792,40.0298881530762,1.9962982795149,9.84999915584922,3.72024847353737,0.654578364591982,25,0.000144392694404312,0.342170702352594,0.000371274406238821,300.0078125,300.008728,10338.283203125,10357.8798828125,51.4249035372362,18.8384849874402,7.83585,0,0,0,4449,299.9931,10348.0815429688,,,,,,,,,,,,,,,,,17.047815,,,,,,300.00827025,,,,
,26240988.095,300.00715635,10286.6918945312,0.34189965385713,2.55959268102734E-5,1,0.999253354069792,40.0298881530762,1.99624020857481,9.84999915584922,3.71708306818233,0.654036687878355,25,0.000145630602341041,0.341889290831986,0.000372332002078197,300.0064392,300.0078735,10277.453125,10295.9306640625,51.5546538714285,18.8387282764043,7.84315,0,0,0,4449,299.98875,10286.6918945312,,,,,,,,,,,,,,,,,17.047815,,,,,,300.00715635,,,,
,26240990.09,300.00679015,10247.111328125,0.341717576481881,3.35344543379505E-5,1,0.999253354069792,40.0298881530762,1.9959978555318,9.84999915584922,3.7146256243287,0.653883999319259,25,0.000170510314812485,0.341707206135617,0.000397091087440849,300.0065918,300.0069885,10236.6083984375,10257.6142578125,51.3998914246208,18.8417472376747,7.84315,0,0,0,4449,299.98955,10247.111328125,,,,,,,,,,,,,,,,,15.941451,,,,,,300.00679015,,,,
,26240993.09,300.00694275,10186.900390625,0.341473499266165,3.31722243965334E-5,1,0.999253354069792,40.0298881530762,1.99612286943316,9.84999915584922,3.71218160148925,0.653527774649685,25,0.000176988171093794,0.341463130155666,0.000403409321779025,300.006073,300.0078125,10176.7255859375,10197.0751953125,51.3334530004862,18.8417736996149,7.83095,0,0,0,4449,299.9895,10186.900390625,,,,,,,,,,,,,,,,,15.941451,,,,,,300.00694275,,,,
,26240995.02,300.0064087,10148.4140625,0.341299439606587,2.85267186092254E-5,1,0.999253354069792,40.0298881530762,1.9959176809164,9.84999915584922,3.70993581474453,0.653072070285632,25,0.00017151152404061,0.341289084620519,0.000397820148549098,300.0061646,300.0066528,10138.43359375,10158.39453125,51.6257820666785,18.8439138783813,7.83585,0,0,0,4449,299.98815,10148.4140625,,,,,,,,,,,,,,,,,15.941451,,,,,,300.0064087,,,,
,26240998.135,300.00665285,10086.2221679688,0.341030232049101,2.2351682301611E-5,1,0.999253354069792,40.0298881530762,1.99605786858508,9.84999915584922,3.70726476053808,0.65256167485502,25,0.000167784535880251,0.341019884662231,0.000393919521624439,300.0064087,300.006897,10076.0712890625,10096.373046875,51.6226555526016,18.8411268621621,7.8383,0,0,0,4449,299.98555,10086.2221679688,,,,,,,,,,,,,,,,,17.047815,,,,,,300.00665285,,,,
,26241000.055,300.0064087,10048.0024414062,0.340858006108085,1.24467078519711E-5,1,0.999253354069792,40.0298881530762,1.99590953551022,9.84999915584922,3.70513735680936,0.65214297287793,25,0.000163752194969674,0.340847669010796,0.000389773885501656,300.0063477,300.0064697,10038.7509765625,10057.25390625,51.4975949895247,18.8451146124413,7.8407,0,0,0,4449,299.98635,10048.0024414062,,,,,,,,,,,,,,,,,15.941451,,,,,,300.0064087,,,,
,26241003.075,300.0064392,9987.427734375,0.340615209278233,9.15370812330976E-6,1,0.999253354069792,40.0298881530762,1.99608972215173,9.84999915584922,3.702826716512,0.651679607892494,25,0.00015858063528575,0.340604882693997,0.000384440241581768,300.0062256,300.0066528,9977.654296875,9997.201171875,51.444444250217,18.8424924711484,7.8383,0,0,0,4449,299.9904,9987.427734375,,,,,,,,,,,,,,,,,17.416636,,,,,,300.0064392,,,,
,26241005.07,300.0062714,9947.4091796875,0.340432648398774,2.84589354001726E-5,1,0.999253354069792,40.0298881530762,1.9960481015818,9.84999915584922,3.70074685527225,0.651440590463062,25,0.00016982263084343,0.3404223209121,0.000395568064871153,300.0054932,300.0070496,9937.611328125,9957.20703125,51.5140091884285,18.8430176782777,7.84315,0,0,0,4449,299.98405,9947.4091796875,,,,,,,,,,,,,,,,,17.047815,,,,,,300.0062714,,,,
,26241008.06,300.006073,9887.91552734375,0.340172337149744,2.65385612405578E-5,1,0.999253354069792,40.0298881530762,1.99595125217521,9.84999915584922,3.69774714927477,0.650905256625252,25,0.000169036931937241,0.340162019608343,0.000394614497052402,300.0058594,300.0062866,9878.5068359375,9897.32421875,51.6062413536978,18.8439935728801,7.83095,0,0,0,4449,299.98135,9887.91552734375,,,,,,,,,,,,,,,,,17.785473,,,,,,300.006073,,,,
,26241010.035,300.00683595,9848.25,0.339990610081692,2.4578549333872E-5,1,0.999253354069792,40.0298881530762,1.9958222019019,9.84999915584922,3.6955483410396,0.650490684919298,25,0.00016649147118235,0.339980291894977,0.000391947914123155,300.0061035,300.0075684,9837.6376953125,9858.8623046875,51.4678931057939,18.8455454339474,7.84315,0,0,0,4449,299.98385,9848.25,,,,,,,,,,,,,,,,,15.941451,,,,,,300.00683595,,,,
,26241013.125,300.0074463,9786.51953125,0.33973036747989,2.97845161888648E-5,1,0.999253354069792,40.0298881530762,1.99606292932132,9.84999915584922,3.69316404323812,0.649956334194996,25,0.000156130869971543,0.339720057519404,0.000381417084964718,300.0067444,300.0081482,9778.0947265625,9794.9443359375,51.4053628242554,18.8371761499377,7.8407,0,0,0,4449,299.98425,9786.51953125,,,,,,,,,,,,,,,,,17.416636,,,,,,300.0074463,,,,
,26241015.085,300.00741575,9747.328125,0.33957426104027,1.62015539587959E-5,1,0.999253354069792,40.0298881530762,1.99618053768972,9.84999915584922,3.69165485259916,0.649806463284676,25,0.000166382342158896,0.339563949078896,0.000391567005506357,300.0073242,300.0075073,9736.958984375,9757.697265625,51.4233402801977,18.8401296873024,7.8334,0,0,0,4449,299.9834,9747.328125,,,,,,,,,,,,,,,,,17.785473,,,,,,300.00741575,,,,
,26241018.04,300.00686645,9687.87060546875,0.339301278491989,2.43021416586437E-5,1,0.999253354069792,40.0298881530762,1.99622589221049,9.84999915584922,3.68878812373185,0.649178787878945,25,0.000155268148703753,0.339290987728294,0.000380272252760718,300.0059204,300.0078125,9677.68359375,9698.0576171875,51.3373611430824,18.8407556251297,7.8334,0,0,0,4449,299.98585,9687.87060546875,,,,,,,,,,,,,,,,,17.047815,,,,,,300.00686645,,,,
,26241020.055,300.0067749,9647.90087890625,0.339134718154045,2.04379273882696E-5,1,0.999253354069792,40.0298881530762,1.99630388353523,9.84999915584922,3.68712462445315,0.648828187816901,25,0.000150031385162617,0.339124436820042,0.000374925009081128,300.0066833,300.0068665,9638.5166015625,9657.28515625,51.4147423664862,18.8385855601785,7.8334,0,0,0,4449,299.9878,9647.90087890625,,,,,,,,,,,,,,,,,17.047815,,,,,,300.0067749,,,,
,26241023.11,300.0069275,9586.98583984375,0.338862726079284,2.24780129880975E-5,1,0.999253354069792,40.0298881530762,1.99619756608239,9.84999915584922,3.68398052933859,0.648273323741371,25,0.000149765510781246,0.338852451217887,0.000374482142002667,300.006897,300.006958,9576.9814453125,9596.990234375,51.2083924374093,18.8421447616691,7.8456,0,0,0,4449,299.98665,9586.98583984375,,,,,,,,,,,,,,,,,17.047815,,,,,,300.0069275,,,,
,26241025.09,300.00654605,9547.44140625,0.33868691513475,2.75209960798833E-5,1,0.999253354069792,40.0298881530762,1.99596919537593,9.84999915584922,3.68164078502665,0.64801736553706,25,0.000163585839120409,0.338676640189555,0.000388186639547391,300.0062256,300.0068665,9536.6220703125,9558.2607421875,51.2013577807362,18.8434580158497,7.8383,0,0,0,4449,299.98705,9547.44140625,,,,,,,,,,,,,,,,,17.047815,,,,,,300.00654605,,,,
,26241028.025,300.0075684,9488.61669921875,0.338443005120578,3.18790128386572E-5,1,0.999253354069792,40.0298881530762,1.99611263043717,9.84999915584922,3.67924131816515,0.647596330555697,25,0.000163582717937741,0.33843272689116,0.000388023310392502,300.0072327,300.0079041,9478.5390625,9498.6943359375,51.4350647079862,18.8426712061843,7.8407,0,0,0,4449,299.98785,9488.61669921875,,,,,,,,,,,,,,,,,15.941451,,,,,,300.0075684,,,,
,26241030.055,300.0083008,9447.01806640625,0.338239667984397,2.95915046403578E-5,1,0.999253354069792,40.0298881530762,1.99608057101294,9.84999915584922,3.67700792437178,0.647006280905371,25,0.000145911690922257,0.33822940002546,0.000370218673096824,300.0077515,300.0088501,9436.1865234375,9457.849609375,51.3107857734285,18.8419981987452,7.8505,0,0,0,4449,299.98885,9447.01806640625,,,,,,,,,,,,,,,,,17.785473,,,,,,300.0083008,,,,
,26241033.43,300.00746155,9380.4619140625,0.337983859067073,3.25477348040253E-5,1,0.999253354069792,40.0298881530762,1.99619065392776,9.84999915584922,3.67438252587166,0.646767053552902,25,0.000165670580174101,0.337973593957957,0.000389810859557201,300.0068359,300.0080872,9369.0107421875,9391.9130859375,51.4499156498516,18.8406416008588,7.83585,0,0,0,4449,299.98775,9380.4619140625,,,,,,,,,,,,,,,,,17.047815,,,,,,300.00746155,,,,
,26241035.395,300.00691225,9341.22119140625,0.337810700442553,3.78225449068336E-5,1,0.999253354069792,40.0298881530762,1.99607615264621,9.84999915584922,3.67231420816609,0.64631427320948,25,0.000157668184770962,0.337800451268259,0.000381695953097918,300.0067444,300.0070801,9333.0517578125,9349.390625,51.2998429741593,18.8411285519975,7.83585,0,0,0,4449,299.9871,9341.22119140625,,,,,,,,,,,,,,,,,17.416636,,,,,,300.00691225,,,,
,26241038.155,300.0071716,9286.068359375,0.337518103460169,3.28930868786015E-5,1,0.999253354069792,40.0298881530762,1.99605339387224,9.84999915584922,3.66908854289938,0.645775468808053,25,0.000160109526993986,0.337507858730632,0.000383944000039876,300.007019,300.0073242,9275.8935546875,9296.2431640625,51.3100041449093,18.8428483281411,7.84805,0,0,0,4449,299.98855,9286.068359375,,,,,,,,,,,,,,,,,17.047815,,,,,,300.0071716,,,,
,26241040.15,300.0072174,9246.267578125,0.337340413430027,2.07669232334785E-5,1,0.999253354069792,40.0298881530762,1.99602464881025,9.84999915584922,3.66709771399266,0.645476774983513,25,0.000164636188634327,0.337330170374927,0.00038835482027927,300.0069275,300.0075073,9238.232421875,9254.302734375,51.3991097961016,18.8432275359488,7.84315,0,0,0,4449,299.98785,9246.267578125,,,,,,,,,,,,,,,,,15.941451,,,,,,300.0072174,,,,
,26241043.055,300.0083771,9188.1240234375,0.337076132650743,3.12039354588525E-5,1,0.999253354069792,40.0298881530762,1.99583382795848,9.84999915584922,3.66383152454623,0.645247961685067,25,0.000195386929368325,0.337065864942906,0.000418933464751583,300.0082703,300.0084839,9178.3505859375,9197.8974609375,51.4327198224285,18.8482394182165,7.84805,0,0,0,4449,299.9857,9188.1240234375,,,,,,,,,,,,,,,,,15.941451,,,,,,300.0083771,,,,
,26241045.165,300.00805665,9145.91748046875,0.336886814501327,1.67415513395085E-5,1,0.999253354069792,40.0298881530762,1.99565682118388,9.84999915584922,3.66156912079506,0.64423153482308,25,0.000140124532817629,0.336876592150629,0.000363549972454175,300.0073242,300.0087891,9135.0986328125,9156.736328125,51.4045811957362,18.8502816267779,7.8456,0,0,0,4449,299.98435,9145.91748046875,,,,,,,,,,,,,,,,,17.416636,,,,,,300.00805665,,,,
,26241048.08,300.0075226,9087.96826171875,0.336605287989744,3.35323108737367E-5,1,0.999253354069792,40.0298881530762,1.99576594026932,9.84999915584922,3.6586580430064,0.643966838021419,25,0.000162090531584911,0.336595064734204,0.000385331244689901,300.0068665,300.0081787,9076.748046875,9099.1884765625,51.4061444527747,18.8463118900953,7.84315,0,0,0,4449,299.98385,9087.96826171875,,,,,,,,,,,,,,,,,17.416636,,,,,,300.0075226,,,,
,26241050.07,300.0081177,9047.73046875,0.336440631789072,2.60769620557691E-5,1,0.999253354069792,40.0298881530762,1.99598523713281,9.84999915584922,3.65725359110029,0.643708383714214,25,0.000161006132749148,0.336430408062082,0.000384138576546131,300.0079041,300.0083313,9035.9267578125,9059.5341796875,51.424121908717,18.8455064844541,7.84805,0,0,0,4449,299.98455,9047.73046875,,,,,,,,,,,,,,,,,15.941451,,,,,,300.0081177,,,,
,26241053.03,300.00767515,8988.56591796875,0.33616879307296,2.43257364721944E-5,1,0.999253354069792,40.0298881530762,1.99581198306847,9.84999915584922,3.65396962156799,0.643285198029552,25,0.000174687894644332,0.336158572603946,0.000397643420096396,300.0072021,300.0081482,8977.9658203125,8999.166015625,51.6804960630247,18.8460632244749,7.8383,0,0,0,4449,299.9828,8988.56591796875,,,,,,,,,,,,,,,,,17.785473,,,,,,300.00767515,,,,
,26241055.04,300.00805665,8947.9638671875,0.335992420692191,2.66944963547502E-5,1,0.999253354069792,40.0298881530762,1.99595351789896,9.84999915584922,3.65234225734454,0.642748254911448,25,0.000152246782217699,0.335982216300377,0.000375088546250911,300.0075073,300.008606,8938.384765625,8957.54296875,51.4397544791016,18.843781545339,7.8383,0,0,0,4449,299.98165,8947.9638671875,,,,,,,,,,,,,,,,,17.416636,,,,,,300.00805665,,,,
,26241058.045,300.0080261,8888.4345703125,0.335718811135787,1.331309594119E-5,1,0.999253354069792,40.0298881530762,1.99594693145511,9.84999915584922,3.64933002036444,0.642373959621317,25,0.000166023310964962,0.335708605952989,0.000388685303439116,300.0072021,300.0088501,8877.1904296875,8899.6787109375,51.5515273573516,18.8457913990447,7.84805,0,0,0,4449,299.9818,8888.4345703125,,,,,,,,,,,,,,,,,16.679012,,,,,,300.0080261,,,,
,26241060.025,300.00775145,8848.86572265625,0.335529459294057,2.95187034089472E-5,1,0.999253354069792,40.0298881530762,1.99561455958976,9.84999915584922,3.6466963935243,0.641886016605191,25,0.000163754163240419,0.335519263946808,0.000386292304265081,300.0076599,300.007843,8838.4599609375,8859.271484375,51.3404876571593,18.850572915729,7.8456,0,0,0,4449,299.9816,8848.86572265625,,,,,,,,,,,,,,,,,17.047815,,,,,,300.00775145,,,,
,26241063.035,300.0088501,8788.92236328125,0.335262645726642,3.03767647297243E-5,1,0.999253354069792,40.0298881530762,1.99566813839809,9.84999915584922,3.64390842145933,0.641285644938068,25,0.000153836381240802,0.335252453532777,0.000376201191136562,300.0084534,300.0092468,8778.50390625,8799.3408203125,51.4889970758131,18.8489664169707,7.8432,0,0,0,4449,299.98035,8788.92236328125,,,,,,,,,,,,,,,,,17.047815,,,,,,300.0088501,,,,
,26241065.015,300.0077362,8749.025390625,0.335065949833842,3.14224110277899E-5,1,0.999253354069792,40.0298881530762,1.99569914473838,9.84999915584922,3.64179366656682,0.641095626382552,25,0.00017000109681825,0.335055764072308,0.000392235590781365,300.0074768,300.0079956,8739.65234375,8758.3984375,51.5616885281016,18.8460334367468,7.84805,0,0,0,4449,299.98135,8749.025390625,,,,,,,,,,,,,,,,,17.416636,,,,,,300.0077362,,,,
,26241068.095,300.0079498,8686.69970703125,0.334778175802368,2.49912417193208E-5,1,0.999253354069792,40.0298881530762,1.99567730846249,9.84999915584922,3.63860056680255,0.640693920386458,25,0.00018417373095812,0.334767987505136,0.000406212772411569,300.0077209,300.0081787,8676.48828125,8696.9111328125,51.4045811957362,18.8474281682874,7.8505,0,0,0,4449,299.98875,8686.69970703125,,,,,,,,,,,,,,,,,17.785473,,,,,,300.0079498,,,,
,26241070.025,300.0070801,8648.73583984375,0.334597167554734,3.10363819090322E-5,1,0.999253354069792,40.0298881530762,1.99585390780175,9.84999915584922,3.63697651893242,0.640195744513318,25,0.000165134153604703,0.334587005776185,0.000387057637705716,300.0065918,300.0075684,8638.92578125,8658.5458984375,51.3029694882362,18.8450232338327,7.8432,0,0,0,4449,299.9859,8648.73583984375,,,,,,,,,,,,,,,,,17.047815,,,,,,300.0070801,,,,
,26241073,300.0070343,8589.33984375,0.334329614505895,3.21708098836808E-5,1,0.999253354069792,40.0298881530762,1.99588759266636,9.84999915584922,3.63412172742528,0.639723114587138,25,0.000167664353766359,0.334319459167114,0.000389414531247983,300.007019,300.0070496,8578.873046875,8599.806640625,51.4921235898901,18.8449535451978,7.8432,0,0,0,4449,299.9836,8589.33984375,,,,,,,,,,,,,,,,,17.785473,,,,,,300.0070343,,,,
,26241075.09,300.0074463,8547.77734375,0.334151483178941,3.17113714340839E-5,1,0.999253354069792,40.0298881530762,1.9958970038413,9.84999915584922,3.6322437608048,0.639145823992567,25,0.000145560416628249,0.33414134365111,0.000367193512820945,300.0069275,300.0079651,8538.611328125,8556.943359375,51.2771757471016,18.8437639024076,7.8383,0,0,0,4449,299.9849,8547.77734375,,,,,,,,,,,,,,,,,17.416636,,,,,,300.0074463,,,,
,26241077.975,300.00741575,8489.70654296875,0.333851891079838,2.74706605469111E-5,1,0.999253354069792,40.0298881530762,1.9957874551644,9.84999915584922,3.62874223299563,0.638852101181793,25,0.000174197617927886,0.333841741468538,0.000395635569847126,300.0071716,300.0076599,8479.2646484375,8500.1484375,51.6875307196978,18.846193277551,7.8505,0,0,0,4449,299.9823,8489.70654296875,,,,,,,,,,,,,,,,,17.047815,,,,,,300.00741575,,,,
,26241080.015,300.00756835,8449.1650390625,0.333672456883603,2.02513207196723E-5,1,0.999253354069792,40.0298881530762,1.99586692463806,9.84999915584922,3.62692820263769,0.638541404917372,25,0.000174875507095555,0.333662310483527,0.00039619653436654,300.0073242,300.0078125,8438.9052734375,8459.4248046875,51.5952985544285,18.8436282939349,7.831,0,0,0,4449,299.9816,8449.1650390625,,,,,,,,,,,,,,,,,17.416636,,,,,,300.00756835,,,,
,26241083.03,300.00743105,8388.7724609375,0.333402705890979,3.39267935028499E-5,1,0.999253354069792,40.0298881530762,1.99578401241932,9.84999915584922,3.62391022544344,0.637670736605462,25,0.000144451504939573,0.333392589029527,0.000365596015921236,300.0070801,300.007782,8379.36328125,8398.181640625,51.5304233873324,18.8456918197586,7.84075,0,0,0,4449,299.98245,8388.7724609375,,,,,,,,,,,,,,,,,15.941451,,,,,,300.00743105,,,,
,26241085.03,300.0074005,8348.86328125,0.333194307155944,3.14126091349822E-5,1,0.999253354069792,40.0298881530762,1.99563467557881,9.84999915584922,3.62135514743237,0.637405114400235,25,0.000160775039285573,0.333184185600643,0.000381785661248701,300.0071106,300.0076904,8339.490234375,8358.236328125,51.2795206326593,18.846766471842,7.8505,0,0,0,4449,299.9786,8348.86328125,,,,,,,,,,,,,,,,,17.785473,,,,,,300.0074005,,,,
,26241087.99,300.0073242,8289.673828125,0.332904139149819,3.19619573827679E-5,1,0.999253354069792,40.0298881530762,1.99556979842719,9.84999915584922,3.61806807667813,0.636950624429055,25,0.000171707788292348,0.332894019776882,0.000392526222068889,300.0069275,300.0077209,8279.4619140625,8299.8857421875,51.6539206933708,18.8478254330825,7.8505,0,0,0,4449,299.9804,8289.673828125,,,,,,,,,,,,,,,,,17.047815,,,,,,300.0073242,,,,
,26241090.01,300.00694275,8249.0966796875,0.332730299889872,3.01532625367219E-5,1,0.999253354069792,40.0298881530762,1.99573596780144,9.84999915584922,3.61649106812043,0.636526392108702,25,0.000158532903482024,0.332720198098018,0.000379238878397234,300.0065918,300.0072937,8239.46875,8258.724609375,51.4585135635631,18.8477320710364,7.8432,0,0,0,4449,299.9793,8249.0966796875,,,,,,,,,,,,,,,,,17.416636,,,,,,300.00694275,,,,
,26241092.97,300.0076294,8190.24731445313,0.332441371586087,3.18916165211933E-5,1,0.999253354069792,40.0298881530762,1.99549482098203,9.84999915584922,3.61295301108398,0.635791987597747,25,0.000148423773254764,0.332431277929612,0.00036894220554117,300.0075073,300.0077515,8180.26708984375,8200.2275390625,51.6820593200632,18.8488930529978,7.85295,0,0,0,4449,299.9774,8190.24731445313,,,,,,,,,,,,,,,,,17.047815,,,,,,300.0076294,,,,
,26241095.035,300.00686645,8149.07348632813,0.332251396488686,2.46000221187897E-5,1,0.999253354069792,40.0298881530762,1.99550968148361,9.84999915584922,3.61087369596281,0.635663460845774,25,0.00016952272621699,0.332241301996548,0.000389916938430676,300.0064697,300.0072632,8138.69189453125,8159.455078125,51.6179657814862,18.8491470417643,7.85295,0,0,0,4449,299.97635,8149.07348632813,,,,,,,,,,,,,,,,,17.785473,,,,,,300.00686645,,,,
,26241098.01,300.0069885,8089.34985351562,0.331964358835112,3.31247893075205E-5,1,0.999253354069792,40.0298881530762,1.9955034487974,9.84999915584922,3.60775086311517,0.635070090608436,25,0.000165483910166717,0.331954274497729,0.000385686979780716,300.0068054,300.0071716,8079.12646484375,8099.5732421875,51.1865068388708,18.8493220622069,7.84805,0,0,0,4449,299.97985,8089.34985351562,,,,,,,,,,,,,,,,,15.941451,,,,,,300.0069885,,,,
,26241100.045,300.00827025,8048.31005859375,0.331775925926097,2.65320774104889E-5,1,0.999253354069792,40.0298881530762,1.99565980767843,9.84999915584922,3.60595319420938,0.63486662789314,25,0.000175470289855072,0.331765827559205,0.000395550285637569,300.0081787,300.0083618,8036.72509765625,8059.89501953125,51.413960737967,18.8476937080807,7.8505,0,0,0,4449,299.979,8048.31005859375,,,,,,,,,,,,,,,,,17.047815,,,,,,300.00827025,,,,
,26241102.99,300.0071106,7989.76489257812,0.331484216359157,2.11684262376431E-5,1,0.999253354069792,40.0298881530762,1.99576471520546,9.84999915584922,3.60299494422458,0.63416133927194,25,0.000158853499993187,0.331474149230377,0.000378742593617881,300.0067749,300.0074463,7980.73291015625,7998.796875,51.4514789068901,18.8464631189141,7.8554,0,0,0,4449,299.97905,7989.76489257812,,,,,,,,,,,,,,,,,17.416636,,,,,,300.0071106,,,,
,26241104.99,300.00749205,7949.56396484375,0.331295403873498,2.15572666618822E-5,1,0.999253354069792,40.0298881530762,1.99572587085293,9.84999915584922,3.60082813553852,0.634059742812438,25,0.000183727177226225,0.331285321778234,0.00040349376992926,300.0071106,300.0078735,7939.1337890625,7959.994140625,51.4030179386978,18.8482071196282,7.8505,0,0,0,4449,299.9767,7949.56396484375,,,,,,,,,,,,,,,,,15.941451,,,,,,300.00749205,,,,
,26241107.985,300.00630185,7889.98583984375,0.331013173186941,2.89673617909532E-5,1,0.999253354069792,40.0298881530762,1.99557758188356,9.84999915584922,3.59753299905974,0.633318858019702,25,0.000169233151331037,0.331003121105737,0.000388813010469081,300.0061035,300.0065002,7880.39453125,7899.5771484375,51.485088933217,18.8490203818375,7.85295,0,0,0,4449,299.97915,7889.98583984375,,,,,,,,,,,,,,,,,17.047815,,,,,,300.00630185,,,,
,26241110.965,300.00679015,7830.43188476563,0.330695432563022,2.77775107707887E-5,1,0.999253354069792,40.0298881530762,1.99569770758119,9.84999915584922,3.59430690577421,0.632628671709694,25,0.000158158201441202,0.330685392277796,0.000377529895311867,300.0065918,300.0069885,7820.05029296875,7840.8134765625,51.1951047525823,18.846919057279,7.8505,0,0,0,4449,299.979,7830.43188476563,,,,,,,,,,,,,,,,,17.047815,,,,,,300.00679015,,,,
,26241112.95,300.00730895,7790.43798828125,0.330492493918325,2.2834295867704E-5,1,0.999253354069792,40.0298881530762,1.99542924849621,9.84999915584922,3.59157417314032,0.63253468062054,25,0.00019259749245035,0.330482431365691,0.000411837173508907,300.0071716,300.0074463,7780.88330078125,7799.99267578125,51.5218254736208,18.8502537647925,7.8554,0,0,0,4449,299.97645,7790.43798828125,,,,,,,,,,,,,,,,,17.416636,,,,,,300.00730895,,,,
,26241116.02,300.00593565,7729.06030273437,0.330211241614175,2.05753010242711E-5,1,0.999253354069792,40.0298881530762,1.99570676216159,9.84999915584922,3.58905992573276,0.631704957468526,25,0.000157903996007881,0.330201224154298,0.000376959203556475,300.0055847,300.0062866,7717.6455078125,7740.47509765625,51.5171357025055,18.8464198717823,7.8554,0,0,0,4449,299.9778,7729.06030273437,,,,,,,,,,,,,,,,,15.941451,,,,,,300.00593565,,,,
,26241118.025,300.00709535,7689.11474609375,0.330019108295075,2.78674159931319E-5,1,0.999253354069792,40.0298881530762,1.99566989113999,9.84999915584922,3.58690196810328,0.63136216115577,25,0.000161112826859023,0.330009082601818,0.00038004371889484,300.0068665,300.0073242,7679.30419921875,7698.92529296875,51.4639849631977,18.8489655121845,7.8505,0,0,0,4449,299.9757,7689.11474609375,,,,,,,,,,,,,,,,,15.941451,,,,,,300.00709535,,,,
,26241121.125,300.0064545,7627.15405273437,0.329728758526559,2.22941197304583E-5,1,0.999253354069792,40.0298881530762,1.99566247469099,9.84999915584922,3.58374094005906,0.630762552571002,25,0.000157113721564894,0.329718750481317,0.000375853485936245,300.0056458,300.0072632,7614.1953125,7640.11279296875,51.5413661866016,18.8483311859436,7.8456,0,0,0,4449,299.9767,7627.15405273437,,,,,,,,,,,,,,,,,17.047815,,,,,,300.0064545,,,,
,26241123.235,300.0058441,7585.12939453125,0.329533607879122,2.73116327274604E-5,1,0.999253354069792,40.0298881530762,1.99570011684597,9.84999915584922,3.5816582375076,0.630549771115906,25,0.000170744731543628,0.329523602721878,0.000389354799351499,300.0054016,300.0062866,7577.677734375,7592.5810546875,51.424121908717,18.8480327904668,7.84805,0,0,0,4449,299.97825,7585.12939453125,,,,,,,,,,,,,,,,,17.416636,,,,,,300.0058441,,,,
,26241125.03,300.0051422,7549.15869140625,0.329316908608145,3.80821741166741E-5,1,0.999253354069792,40.0298881530762,1.99541831993249,9.84999915584922,3.57883024265511,0.629996409926956,25,0.000165677035153467,0.329306920083682,0.000384145999119638,300.0039978,300.0062866,7540.1142578125,7558.203125,51.4358463365054,18.8519830978609,7.85295,0,0,0,4449,299.97685,7549.15869140625,,,,,,,,,,,,,,,,,17.047815,,,,,,300.0051422,,,,
,26241127.97,300.0065155,7489.77514648438,0.329020073180579,1.410884191649E-5,1,0.999253354069792,40.0298881530762,1.9953891010928,9.84999915584922,3.57556333058099,0.629368276931252,25,0.000160796522574369,0.329010083425634,0.000379065428687999,300.0059814,300.0070496,7480.57275390625,7498.9775390625,51.6500125507747,18.8521212662521,7.8359,0,0,0,4449,299.9831,7489.77514648438,,,,,,,,,,,,,,,,,17.047815,,,,,,300.0065155,,,,
,26241130.945,300.0068207,7430.39135742188,0.328734486324345,1.51340717606212E-5,1,0.999253354069792,40.0298881530762,1.99560759856515,9.84999915584922,3.57282942304213,0.628908012710769,25,0.000162523481238469,0.328724500630886,0.000380606582047524,300.0062256,300.0074158,7420.66650390625,7440.1162109375,51.3920751394285,18.8503265066418,7.8481,0,0,0,4449,299.98125,7430.39135742188,,,,,,,,,,,,,,,,,17.047815,,,,,,300.0068207,,,,
,26241132.925,300.00628665,7391.16284179688,0.328532196725401,2.9035374755359E-5,1,0.999253354069792,40.0298881530762,1.99569364331659,9.84999915584922,3.57074943492826,0.628708514508804,25,0.000177292139343732,0.328522212466155,0.000395242297529876,300.0060425,300.0065308,7381.328125,7400.99755859375,51.5952985544285,18.8486748557258,7.85785,0,0,0,4449,299.9809,7391.16284179688,,,,,,,,,,,,,,,,,17.416636,,,,,,300.00628665,,,,
,26241134.98,300.0050812,7349.9775390625,0.328325319579211,2.73666853999533E-5,1,0.999253354069792,40.0298881530762,1.99571757789021,9.84999915584922,3.56856384693576,0.628194741826603,25,0.000165670320515025,0.328315360977686,0.000383486218854452,300.0049744,300.005188,7339.802734375,7360.15234375,51.2060475518516,18.8481346998161,7.85785,0,0,0,4449,299.97955,7349.9775390625,,,,,,,,,,,,,,,,,17.416636,,,,,,300.0050812,,,,
,26241137.93,300.00564575,7291.42041015625,0.328025668804548,2.8545738010466E-5,1,0.999253354069792,40.0298881530762,1.99582958139311,9.84999915584922,3.56551347957297,0.627565675903375,25,0.00015729878415877,0.328015718916523,0.00037491863501658,300.0048218,300.0064697,7281.4521484375,7301.388671875,51.3748793120054,18.845583417232,7.84805,0,0,0,4449,299.97905,7291.42041015625,,,,,,,,,,,,,,,,,17.047815,,,,,,300.00564575,,,,
,26241139.995,300.0042267,7249.85815429688,0.32781513800014,1.66581193758918E-5,1,0.999253354069792,40.0298881530762,1.99560822561316,9.84999915584922,3.56283315870726,0.627182048304695,25,0.000165061233913247,0.327805203153694,0.000382543394212286,300.0040894,300.004364,7238.6865234375,7261.02978515625,51.5616885281016,18.8491503998523,7.8505,0,0,0,4449,299.9782,7249.85815429688,,,,,,,,,,,,,,,,,17.047815,,,,,,300.0042267,,,,
,26241143.19,300.0044861,7186.3291015625,0.327514590496595,3.17420818200047E-5,1,0.999253354069792,40.0298881530762,1.99580312399012,9.84999915584922,3.55991213934399,0.626586864558364,25,0.000157679427237804,0.327504666634717,0.000374966281290563,300.004303,300.0046692,7176.71337890625,7195.94482421875,51.4295933083516,18.8447035833264,7.85785,0,0,0,4449,299.9763,7186.3291015625,,,,,,,,,,,,,,,,,15.941451,,,,,,300.0044861,,,,
,26241145.03,300.00416565,7149.28833007812,0.32730004080588,2.42260314331862E-5,1,0.999253354069792,40.0298881530762,1.99599065858799,9.84999915584922,3.55789080705553,0.62627971264762,25,0.000161914123258638,0.32729012366024,0.000379059385602916,300.0036926,300.0046387,7140.31689453125,7158.259765625,51.4475707642939,18.8428265202823,7.8603,0,0,0,4449,299.9768,7149.28833007812,,,,,,,,,,,,,,,,,17.047815,,,,,,300.00416565,,,,
,26241148.17,300.0045624,7086.2822265625,0.327010867615214,3.13398554672076E-5,1,0.999253354069792,40.0298881530762,1.99566627614386,9.84999915584922,3.55416407914041,0.62581182852564,25,0.000178555922207321,0.327000943907743,0.000395511725798059,300.004303,300.0048218,7075.8642578125,7096.7001953125,51.4530421639285,18.848756833014,7.8554,0,0,0,4449,299.976,7086.2822265625,,,,,,,,,,,,,,,,,15.941451,,,,,,300.0045624,,,,
,26241150.955,300.0044403,7030.70336914062,0.326681539385376,2.78169756309505E-5,1,0.999253354069792,40.0298881530762,1.99553343098949,9.84999915584922,3.55035235002564,0.625181044464371,25,0.000181980237750408,0.326671624524103,0.000398717036023921,300.0040588,300.0048218,7020.2607421875,7041.14599609375,51.4335014509477,18.8522778060134,7.85295,0,0,0,4449,299.97875,7030.70336914062,,,,,,,,,,,,,,,,,17.047815,,,,,,300.0044403,,,,
,26241152.96,300.0036926,6990.75756835938,0.326482290199787,2.22197285094106E-5,1,0.999253354069792,40.0298881530762,1.99571451380146,9.84999915584922,3.54851847518311,0.62471564457075,25,0.000169153286606969,0.326472397041312,0.000385760107825319,300.0032043,300.0041809,6979.97509765625,7001.5400390625,51.4796175335824,18.8486927160952,7.8554,0,0,0,4449,299.97825,6990.75756835938,,,,,,,,,,,,,,,,,17.047815,,,,,,300.0036926,,,,
,26241155.915,300.00390625,6931.54418945313,0.326156225591132,3.19141810217979E-5,1,0.999253354069792,40.0298881530762,1.99568574729367,9.84999915584922,3.54490474739949,0.62420261361754,25,0.000179974014713475,0.32614633276522,0.000396365813393864,300.0038452,300.0039673,6921.18701171875,6941.9013671875,51.5046296461978,18.8474810807483,7.8652,0,0,0,4449,299.97875,6931.54418945313,,,,,,,,,,,,,,,,,15.941451,,,,,,300.00390625,,,,
,26241157.955,300.0039368,6890.9423828125,0.325965963989471,2.75261691132446E-5,1,0.999253354069792,40.0298881530762,1.9957289402915,9.84999915584922,3.54293004922052,0.623737152925857,25,0.000169359258893123,0.325956083404471,0.000385627366188352,300.0035706,300.004303,6881.095703125,6900.7890625,51.4335014509477,18.8477448885984,7.86275,0,0,0,4449,299.9778,6890.9423828125,,,,,,,,,,,,,,,,,15.572695,,,,,,300.0039368,,,,
,26241160.935,300.0033264,6830.95043945313,0.325650402586152,2.37118920676842E-5,1,0.999253354069792,40.0298881530762,1.99567646097397,9.84999915584922,3.5394152756869,0.623095980656012,25,0.000167195438582629,0.325640538763715,0.000383255820124658,300.0027771,300.0038757,6822.35595703125,6839.544921875,51.4655482202362,18.8474310492435,7.8407,0,0,0,4449,299.9784,6830.95043945313,,,,,,,,,,,,,,,,,15.941451,,,,,,300.0033264,,,,
,26241162.97,300.0032959,6790.64038085938,0.325433728260935,2.94978294612427E-5,1,0.999253354069792,40.0298881530762,1.99580537404178,9.84999915584922,3.5372611239766,0.622817640391096,25,0.000176084328621434,0.325423865095237,0.000392003274293084,300.0029602,300.0036316,6780.4169921875,6800.86376953125,51.4147423664862,18.8460158848464,7.8407,0,0,0,4449,299.977,6790.64038085938,,,,,,,,,,,,,,,,,15.941451,,,,,,300.0032959,,,,
,26241165.96,300.00305175,6730.6728515625,0.325111237029676,3.28671386659262E-5,1,0.999253354069792,40.0298881530762,1.99550673682752,9.84999915584922,3.53325227709364,0.622106315630627,25,0.000175420507402754,0.32510138628769,0.000391126342739272,300.0029602,300.0031433,6720.875,6740.470703125,51.5116643028708,18.8493549340654,7.8554,0,0,0,4449,299.97845,6730.6728515625,,,,,,,,,,,,,,,,,17.785473,,,,,,300.00305175,,,,
,26241167.93,300.0023804,6691.46899414062,0.324894166289194,2.35842078070841E-5,1,0.999253354069792,40.0298881530762,1.99541359270186,9.84999915584922,3.53076158361784,0.621517526435555,25,0.000161892774009337,0.324884337559482,0.000377455667679058,300.0020447,300.0027161,6680.9052734375,6702.03271484375,51.4288116798324,18.8520728474613,7.8505,0,0,0,4449,299.97925,6691.46899414062,,,,,,,,,,,,,,,,,17.416636,,,,,,300.0023804,,,,
,26241170.915,300.00257875,6631.6474609375,0.324581200632126,2.18421599937745E-5,1,0.999253354069792,40.0298881530762,1.9955222905931,9.84999915584922,3.52749968612601,0.621202273975577,25,0.000184842708089459,0.324571363754669,0.000400200976987781,300.0022888,300.0028687,6621.63037109375,6641.66455078125,51.4835256761785,18.8514575121352,7.85785,0,0,0,4449,299.9773,6631.6474609375,,,,,,,,,,,,,,,,,15.941451,,,,,,300.00257875,,,,
,26241172.93,300.00245665,6591.48291015625,0.324366203410536,2.70776347660408E-5,1,0.999253354069792,40.0298881530762,1.99554327583093,9.84999915584922,3.52526604085314,0.620412294401186,25,0.000149322641770803,0.324356397720347,0.000364539469101485,300.0022278,300.0026855,6581.3203125,6601.6455078125,51.5749762129285,18.8501396540362,7.86275,0,0,0,4449,299.97875,6591.48291015625,,,,,,,,,,,,,,,,,17.047815,,,,,,300.00245665,,,,
,26241175.885,300.00242615,6532.34252929688,0.324029003559569,3.69275895476373E-5,1,0.999253354069792,40.0298881530762,1.99558114590996,9.84999915584922,3.52165825979447,0.619817327808078,25,0.000152731775901579,0.324019205763318,0.000367727343123418,300.0020752,300.0027771,6522.119140625,6542.56591796875,51.2990613456401,18.8487268619482,7.86275,0,0,0,4449,299.9781,6532.34252929688,,,,,,,,,,,,,,,,,15.941451,,,,,,300.00242615,,,,
,26241177.9,300.00167845,6492.14111328125,0.323836427960756,2.97639693962461E-5,1,0.999253354069792,40.0298881530762,1.99566039935484,9.84999915584922,3.51966804717317,0.61964726967441,25,0.000168723839654702,0.323826632581496,0.000383591812355176,300.0014648,300.0018921,6482.1728515625,6502.109375,51.7547507723516,18.8468959128261,7.8603,0,0,0,4449,299.97895,6492.14111328125,,,,,,,,,,,,,,,,,17.785473,,,,,,300.00167845,,,,
,26241180.885,300.0032501,6432.35620117187,0.323487117976201,3.61829439691347E-5,1,0.999253354069792,40.0298881530762,1.99565793355849,9.84999915584922,3.51585181856289,0.619065763673762,25,0.000176602728791239,0.323477312230633,0.000391240922666146,300.0029602,300.00354,6422.53369140625,6442.1787109375,51.3709711694093,18.8463070956649,7.8554,0,0,0,4449,299.9787,6432.35620117187,,,,,,,,,,,,,,,,,17.416636,,,,,,300.0032501,,,,
,26241183.055,300.00167845,6388.56958007812,0.323274133101701,3.2940678805936E-5,1,0.999253354069792,40.0298881530762,1.99556906720761,9.84999915584922,3.51341952699292,0.618451458077932,25,0.000159885431904293,0.323264360322889,0.000374381432451881,300.0014343,300.0019226,6377.75048828125,6399.388671875,51.688312348217,18.8476156038704,7.86275,0,0,0,4449,299.9821,6388.56958007812,,,,,,,,,,,,,,,,,15.941451,,,,,,300.00167845,,,,
,26241185.905,300.00169375,6331.95727539063,0.322942474684644,3.35411184486103E-5,1,0.999253354069792,40.0298881530762,1.99549369090929,9.84999915584922,3.50965024879991,0.618012550076874,25,0.000179762275561634,0.322932698230061,0.000394040427270049,300.0013428,300.0020447,6321.73388671875,6342.1806640625,51.7141060893516,18.8497197111393,7.8554,0,0,0,4449,299.98105,6331.95727539063,,,,,,,,,,,,,,,,,17.416636,,,,,,300.00169375,,,,
,26241187.885,300.00180055,6292.01147460937,0.322719754905584,2.27356843793449E-5,1,0.999253354069792,40.0298881530762,1.99557179295728,9.84999915584922,3.50739443564803,0.617417522339627,25,0.00016198621926407,0.32270999593641,0.00037611631553488,300.0015869,300.0020142,6281.35009765625,6302.6728515625,51.2693594619093,18.8457787959282,7.8652,0,0,0,4449,299.9836,6292.01147460937,,,,,,,,,,,,,,,,,17.047815,,,,,,300.00180055,,,,
,26241190.89,300.0003357,6232.49389648438,0.322388054968463,3.1070149728752E-5,1,0.999253354069792,40.0298881530762,1.99577751937501,9.84999915584922,3.50417536693685,0.61660931758715,25,0.000140259933189326,0.322378334140502,0.000354175905907794,300.000061,300.0006104,6222.2705078125,6242.71728515625,51.4803991621016,18.844446392212,7.85295,0,0,0,4449,299.9797,6232.49389648438,,,,,,,,,,,,,,,,,17.785473,,,,,,300.0003357,,,,
,26241192.955,300.00035095,6191.01684570312,0.322165877668985,2.61781740601631E-5,1,0.999253354069792,40.0298881530762,1.99562495254517,9.84999915584922,3.50143858500898,0.616517860298631,25,0.00017497999268633,0.322156140361335,0.000388746705821215,300.0001526,300.0005493,6181.42578125,6200.60791015625,51.5093194173131,18.8458744628253,7.85295,0,0,0,4449,299.9823,6191.01684570312,,,,,,,,,,,,,,,,,15.941451,,,,,,300.00035095,,,,
,26241195.975,300.0007019,6130.66040039063,0.321832883119042,2.68962719273926E-5,1,0.999253354069792,40.0298881530762,1.9957178758068,9.84999915584922,3.49799506679505,0.615792615429514,25,0.000164183112868587,0.321823159208712,0.000377732438373064,300.0003967,300.0010071,6121.859375,6139.46142578125,51.4921235898901,18.8463905230444,7.85295,0,0,0,4449,299.98085,6130.66040039063,,,,,,,,,,,,,,,,,15.572695,,,,,,300.0007019,,,,
,26241197.905,299.99931335,6092.07666015625,0.321609548042368,3.79412950820411E-5,1,0.999253354069792,40.0298881530762,1.99576990279661,9.84999915584922,3.49563865727795,0.615472244096493,25,0.00017249857090144,0.321599838842414,0.000385898950725206,299.9986877,299.999939,6081.8896484375,6102.263671875,51.4561686780054,18.8469312109797,7.8603,0,0,0,4449,299.983,6092.07666015625,,,,,,,,,,,,,,,,,17.047815,,,,,,299.99931335,,,,
,26241200.9,300.00061035,6032.0849609375,0.321270176550374,2.66029231238802E-5,1,0.999253354069792,40.0298881530762,1.99576507547198,9.84999915584922,3.49193649912738,0.614851324194293,25,0.00017507303718928,0.321260462964599,0.000388250307996551,300.0003662,300.0008545,6021.49658203125,6042.67333984375,51.6312534663132,18.8452644337424,7.85785,0,0,0,4449,299.9828,6032.0849609375,,,,,,,,,,,,,,,,,15.941451,,,,,,300.00061035,,,,
,26241202.915,300.0009155,5990.6806640625,0.32103601974594,2.83578275972129E-5,1,0.999253354069792,40.0298881530762,1.99550812274279,9.84999915584922,3.48897969852254,0.614230948209179,25,0.000166041246779567,0.321026316029137,0.00037906512427662,300.0005798,300.0012512,5979.849609375,6001.51171875,51.2537268915247,18.8515584272054,7.85785,0,0,0,4449,299.9824,5990.6806640625,,,,,,,,,,,,,,,,,15.941451,,,,,,300.0009155,,,,
,26241205.045,299.9993744,5949.10571289063,0.320793471182729,2.21167318694182E-5,1,0.999253354069792,40.0298881530762,1.99555495985028,9.84999915584922,3.48638102319593,0.614013843842646,25,0.000187368818694832,0.320783775440682,0.000400231968010117,299.999054,299.9996948,5940.31689453125,5957.89453125,51.4522605354093,18.8476580281431,7.86275,0,0,0,4449,299.98305,5949.10571289063,,,,,,,,,,,,,,,,,17.047815,,,,,,299.9993744,,,,
,26241207.875,299.9992981,5892.5302734375,0.320450298164473,2.86405304732757E-5,1,0.999253354069792,40.0298881530762,1.99582072715305,9.84999915584922,3.48316199524762,0.613047414589944,25,0.000151515679574502,0.320440636858328,0.000364155864118637,299.9990234,299.9995728,5882.306640625,5902.75390625,51.6148392674093,18.845527339322,7.8554,0,0,0,4449,299.9809,5892.5302734375,,,,,,,,,,,,,,,,,15.941451,,,,,,299.9992981,,,,
,26241210.885,299.9992676,5832.5751953125,0.32011240562554,1.66178654446413E-5,1,0.999253354069792,40.0298881530762,1.99568639408746,9.84999915584922,3.4792425254388,0.612494211457397,25,0.000163548835272434,0.320102746652672,0.000375965084516102,299.9990845,299.9994507,5822.400390625,5842.75,51.4108342238901,18.8474295373186,7.86275,0,0,0,4449,299.9825,5832.5751953125,,,,,,,,,,,,,,,,,17.047815,,,,,,299.9992676,,,,
,26241212.94,299.99955745,5791.53540039063,0.319873325578925,3.8924758209783E-5,1,0.999253354069792,40.0298881530762,1.99557136438997,9.84999915584922,3.47645418335397,0.611995056146341,25,0.00016268579535195,0.319863671403085,0.000374944563170671,299.9986877,300.0004272,5780.728515625,5802.34228515625,51.2326229215054,18.8497793328523,7.85785,0,0,0,4449,299.98275,5791.53540039063,,,,,,,,,,,,,,,,,15.941451,,,,,,299.99955745,,,,
,26241216.02,299.9996338,5729.59887695313,0.319509777850328,2.82580994500858E-5,1,0.999253354069792,40.0298881530762,1.99545312392422,9.84999915584922,3.47228344466246,0.611397644888453,25,0.000174709948425057,0.319500125720862,0.000386728061823835,299.9994202,299.9998474,5720.0439453125,5739.15380859375,51.33970602864,18.8533526841957,7.86765,0,0,0,4449,299.98405,5729.59887695313,,,,,,,,,,,,,,,,,17.047815,,,,,,299.9996338,,,,
,26241217.89,299.99980165,5692.41259765625,0.319268303776908,2.312032078884E-5,1,0.999253354069792,40.0298881530762,1.99526155946066,9.84999915584922,3.46935792380217,0.610785291008957,25,0.000165895855926354,0.319258662766761,0.000377757471146243,299.9990845,300.0005188,5681.6298828125,5703.1953125,51.566378299217,18.85534684305,7.85785,0,0,0,4449,299.98135,5692.41259765625,,,,,,,,,,,,,,,,,15.941451,,,,,,299.99980165,,,,
,26241220.94,299.99861145,5631.6796875,0.318927814453148,2.1800373451957E-5,1,0.999253354069792,40.0298881530762,1.99550393857669,9.84999915584922,3.46607478879104,0.610119223679554,25,0.000157858584915232,0.318918200375854,0.000369495030977648,299.9975891,299.9996338,5620.48388671875,5642.87548828125,51.4968133610055,18.8493208780915,7.85785,0,0,0,4449,299.9831,5631.6796875,,,,,,,,,,,,,,,,,17.416636,,,,,,299.99861145,,,,
,26241222.89,299.99885555,5592.65771484375,0.318680740799375,2.47499522028498E-5,1,0.999253354069792,40.0298881530762,1.99558041792923,9.84999915584922,3.46348440221669,0.609850261426514,25,0.000174423463266262,0.318671120479899,0.000385898357374001,299.9988403,299.9988708,5583.236328125,5602.0791015625,51.4718012483901,18.8493542450028,7.85785,0,0,0,4449,299.98115,5592.65771484375,,,,,,,,,,,,,,,,,17.416636,,,,,,299.99885555,,,,
,26241225.895,299.99900815,5532.49609375,0.318311209570351,2.69081496162497E-5,1,0.999253354069792,40.0298881530762,1.99550671229166,9.84999915584922,3.45934761793829,0.609114304448095,25,0.000173547493109924,0.31830159941052,0.000384776893825233,299.9988403,299.999176,5522.8681640625,5542.1240234375,51.4592951920824,18.8492575224627,7.8603,0,0,0,4449,299.98385,5532.49609375,,,,,,,,,,,,,,,,,17.416636,,,,,,299.99900815,,,,
,26241227.85,299.99909975,5493.10961914063,0.318070719925951,2.15863636690069E-5,1,0.999253354069792,40.0298881530762,1.9954841718951,9.84999915584922,3.45672552740202,0.608483608226436,25,0.000158331662130714,0.318061126039746,0.000369403204006539,299.9985962,299.9996033,5483.70068359375,5502.5185546875,51.5202622165824,18.8504658535594,7.85785,0,0,0,4449,299.98385,5493.10961914063,,,,,,,,,,,,,,,,,17.785473,,,,,,299.99909975,,,,
,26241230.945,299.9985962,5430.77197265625,0.317733389161562,2.55952901927519E-5,1,0.999253354069792,40.0298881530762,1.99555790035276,9.84999915584922,3.45316821089726,0.607934140477752,25,0.000165009330452176,0.31772380559805,0.000375858466139969,299.9983826,299.9988098,5420.97412109375,5440.56982421875,51.5366764154862,18.8471319246357,7.85785,0,0,0,4449,299.9843,5430.77197265625,,,,,,,,,,,,,,,,,17.047815,,,,,,299.9985962,,,,
,26241250.34,299.9733276,5043.85986328125,,,2,,,,9.829999127388,,,,,,,299.9733276,299.9733276,5043.85986328125,5043.85986328125,,,,,,,4449,299.9889,5043.85986328125,,,,,,,,,,,,,,,,,17.047815,,,,,,299.9733276,,,,
,26241263.595,299.9698181,4778.74267578125,0.313541101899857,3.76513709944815E-5,1,0.999253354069792,40.0298881530762,1.99608836827003,9.80999920051545,3.40854106910235,0.599678486429295,25,0.000127236661630833,0.313531941746324,0.000335300878013087,299.9698181,299.9698181,4777.5634765625,4779.921875,51.2599799196785,18.8395283586668,7.8701,0,0,0,4449,300.0145,4778.74267578125,,,,,,,,,,,,,,,,,15.941451,,,,,,299.9698181,,,,
,26241265.995,299.97099305,4730.55493164063,0.313127884897815,2.59074503811854E-5,1,0.999253354069792,40.0298881530762,1.99621924026748,9.80999920051545,3.40425165359108,0.598983212038704,25,0.00013236602729719,0.313118722099422,0.000340156668436356,299.9701538,299.9718323,4718.7509765625,4742.35888671875,51.2865552893323,18.8402278695261,7.87005,0,0,0,4449,300.01535,4730.55493164063,,,,,,,,,,,,,,,,,15.941451,,,,,,299.97099305,,,,
,26241268.07,299.97158815,4688.89526367188,0.312848500695936,3.22250517853745E-5,1,0.999253354069792,40.0298881530762,1.99630118917983,9.80999920051545,3.40135498953836,0.598429054928008,25,0.000128280233805062,0.312839343168781,0.000335884538715867,299.9713745,299.9718018,4679.267578125,4698.52294921875,51.2224617507554,18.8377443280375,7.8554,0,0,0,4449,300.0182,4688.89526367188,,,,,,,,,,,,,,,,,17.416636,,,,,,299.97158815,,,,
,26241270.04,299.97302245,4649.95849609375,0.31256110719108,2.23001740803972E-5,1,0.999253354069792,40.0298881530762,1.99634107852349,9.80999920051545,3.39829300095417,0.597902236399966,25,0.000129226131735264,0.312551943974489,0.000336637850325424,299.9720764,299.9739685,4642.38525390625,4657.53173828125,51.1966680096208,18.836066824999,7.87735,0,0,0,4449,300.0219,4649.95849609375,,,,,,,,,,,,,,,,,17.416636,,,,,,299.97302245,,,,
,26241272.88,299.9755554,4593.28564453125,0.312136343055232,2.00061410316821E-5,1,0.999253354069792,40.0298881530762,1.9965673426177,9.80999920051545,3.39409802677472,0.596832251325981,25,9.94433634914476E-5,0.312127188115449,0.000306573013145669,299.9754333,299.9756775,4583.32958984375,4603.24169921875,51.3100041449093,18.8339729202533,7.86275,0,0,0,4449,300.0253,4593.28564453125,,,,,,,,,,,,,,,,,17.047815,,,,,,299.9755554,,,,
,26241275.875,299.9764557,4533.2939453125,0.311682587973122,2.07388357079234E-5,1,0.999253354069792,40.0298881530762,1.99644475330271,9.80999920051545,3.3889273271649,0.596146401251571,25,0.000119226117446487,0.31167342450753,0.000326055420892718,299.9760742,299.9768372,4524.1279296875,4542.4599609375,51.25841666264,18.8339168209136,7.86275,0,0,0,4449,300.0259,4533.2939453125,,,,,,,,,,,,,,,,,15.941451,,,,,,299.9764557,,,,
,26241277.905,299.977417,4492.083984375,0.311398922770589,3.49320684420567E-5,1,0.999253354069792,40.0298881530762,1.99635962405072,9.80999920051545,3.38568364823231,0.595702318274295,25,0.000130406727058579,0.311389751316437,0.000337045041329313,299.9767761,299.9780579,4481.26513671875,4502.90283203125,51.3217285726977,18.8365992017234,7.8676,0,0,0,4449,300.0304,4492.083984375,,,,,,,,,,,,,,,,,17.047815,,,,,,299.977417,,,,
,26241280.85,299.979187,4433.50268554687,0.310930933764751,2.52941188374466E-5,1,0.999253354069792,40.0298881530762,1.99618508575544,9.80999920051545,3.38032529899509,0.594688809062067,25,0.000123900313696576,0.310921763578699,0.000330228847859253,299.9788208,299.9795532,4423.30322265625,4443.7021484375,51.2420024637362,18.8391560114183,7.8725,0,0,0,4449,300.03185,4433.50268554687,,,,,,,,,,,,,,,,,17.047815,,,,,,299.979187,,,,
,26241282.99,299.9798431,4390.66381835937,0.310629192291472,2.704431549616E-5,1,0.999253354069792,40.0298881530762,1.99597245853164,9.80999920051545,3.37667425422294,0.594207081545034,25,0.000138107225718012,0.310620015136715,0.000344237258490374,299.9794006,299.9802856,4382.0693359375,4399.25830078125,51.2951532030439,18.8421749951267,7.8676,0,0,0,4449,300.0308,4390.66381835937,,,,,,,,,,,,,,,,,15.941451,,,,,,299.9798431,,,,
,26241285.035,299.9817047,4349.3564453125,0.31032735631267,1.87733319565601E-5,1,0.999253354069792,40.0298881530762,1.99590510015549,9.80999920051545,3.37326803191239,0.593703532159453,25,0.000146524466177223,0.310318164730223,0.000352456078574377,299.9814453,299.9819641,4338.13623046875,4360.57666015625,51.5546538714285,18.8440317095885,7.86515,0,0,0,4449,300.0297,4349.3564453125,,,,,,,,,,,,,,,,,17.416636,,,,,,299.9817047,,,,
,26241288.16,299.98394775,4288.08862304687,0.309656188862307,0.000659918775363376,1,0.999253354069792,40.0298881530762,1.99624602114942,9.80999920051545,3.36669976479542,0.591496105488581,25,5.240188665774E-5,0.309647058136118,0.000257893748062392,299.9839172,299.9839783,4278.01123046875,4298.166015625,51.3795690831208,18.8357521272043,7.8701,0,0,0,4449,300.0284,4288.08862304687,,,,,,,,,,,,,,,,,17.047815,,,,,,299.98394775,,,,
,26241290.045,299.98365785,4249.541015625,0.309616802917425,3.1216329694487E-5,1,0.999253354069792,40.0298881530762,1.99623365533506,9.80999920051545,3.36612819542272,0.592120920632996,25,0.0001171006829662,0.309607632957082,0.000322566398198584,299.9830017,299.984314,4239.35400390625,4259.72802734375,51.4131791094477,18.8371385032213,7.87495,0,0,0,4449,300.0275,4249.541015625,,,,,,,,,,,,,,,,,17.047815,,,,,,299.98365785,,,,
,26241292.88,299.98472595,4193.28125,0.309057613080848,2.45097052417487E-5,1,0.999253354069792,40.0298881530762,1.99610089920859,9.80999920051545,3.35980751312113,0.59117294074434,25,0.000131504779143559,0.309048439528859,0.000336604135744341,299.9838867,299.9855652,4182.53515625,4204.02734375,51.2568534056016,18.839819604667,7.87495,0,0,0,4449,300.0232,4193.28125,,,,,,,,,,,,,,,,,17.047815,,,,,,299.98472595,,,,
,26241295.93,299.98602295,4132.18359375,0.308568963437737,2.64726783774717E-5,1,0.999253354069792,40.0298881530762,1.99597236747698,9.80999920051545,3.35428196054312,0.590242671951484,25,0.000135039018228946,0.308559789491982,0.000339817367678022,299.9853821,299.9866638,4121.388671875,4142.978515625,51.3623732556977,18.8418070812613,7.8554,0,0,0,4449,300.02125,4132.18359375,,,,,,,,,,,,,,,,,15.941451,,,,,,299.98602295,,,,
,26241297.83,299.98805235,4094.08569335937,0.308253514890745,3.12807966519586E-5,1,0.999253354069792,40.0298881530762,1.99630372829691,9.80999920051545,3.35143145686786,0.589459159823974,25,0.000109748561739546,0.308244348004326,0.000314319258367515,299.9870605,299.9890442,4085.09033203125,4103.0810546875,51.4108342238901,18.8350967666163,7.86515,0,0,0,4449,300.02145,4094.08569335937,,,,,,,,,,,,,,,,,17.047815,,,,,,299.98805235,,,,
,26241300.79,299.98908995,4034.82360839844,0.307765890887503,1.96582035076925E-5,1,0.999253354069792,40.0298881530762,1.99622016801154,9.80999920051545,3.34600676045387,0.588442498037001,25,0.000103992741152523,0.307756732420837,0.000308241373974861,299.9888611,299.9893188,4024.64868164063,4044.99853515625,51.3920751394285,18.8401681700875,7.8652,0,0,0,4449,300.0219,4034.82360839844,,,,,,,,,,,,,,,,,17.785473,,,,,,299.98908995,,,,
,26241302.835,299.9901276,3994.09985351562,0.307408188645294,2.67448337231867E-5,1,0.999253354069792,40.0298881530762,1.99618500237656,9.80999920051545,3.34200362640856,0.588078781902372,25,0.00013422733086971,0.307399010477498,0.000338243743275875,299.989502,299.9907532,3984.31396484375,4003.8857421875,51.3803507116401,18.8395834335577,7.8749,0,0,0,4449,300.01585,3994.09985351562,,,,,,,,,,,,,,,,,17.047815,,,,,,299.9901276,,,,
,26241305.97,299.99147035,3931.51916503906,0.306921792248369,3.04969667654126E-5,1,0.999253354069792,40.0298881530762,1.99645358608532,9.80999920051545,3.33718602322165,0.586983955125028,25,0.000111968450719442,0.306912630444766,0.000315666264226318,299.9909058,299.9920349,3920.73657226562,3942.3017578125,51.3881669968324,18.8375210036938,7.8676,0,0,0,4449,300.0137,3931.51916503906,,,,,,,,,,,,,,,,,15.941451,,,,,,299.99147035,,,,
,26241308.025,299.9917297,3890.55224609375,0.306531456011545,2.93436615597928E-5,1,0.999253354069792,40.0298881530762,1.99638786084611,9.80999920051545,3.3328297924426,0.586260915786318,25,0.000115673820631765,0.306522300446927,0.000319117474450388,299.9913635,299.9920959,3881.59301757812,3899.51147460937,51.5812292410824,18.8362938265757,7.87735,0,0,0,4449,300.00895,3890.55224609375,,,,,,,,,,,,,,,,,17.416636,,,,,,299.9917297,,,,
,26241310.84,299.99266055,3833.86743164063,0.306104492049847,3.21690938411371E-5,1,0.999253354069792,40.0298881530762,1.99606297343343,9.80999920051545,3.32765213955841,0.585458927110267,25,0.000125215020218887,0.306095333793049,0.000328379262575406,299.9924622,299.9928589,3822.99975585937,3844.73510742188,51.3912935109093,18.8417999748086,7.85785,0,0,0,4449,300.0057,3833.86743164063,,,,,,,,,,,,,,,,,15.941451,,,,,,299.99266055,,,,
,26241312.815,299.9931488,3794.43200683594,0.305665554091475,2.34735931603384E-5,1,0.999253354069792,40.0298881530762,1.99588041309905,9.80999920051545,3.3225737498415,0.58466343773635,25,0.000133776804071721,0.305656398405403,0.000336652162273408,299.9930725,299.9932251,3784.9013671875,3803.96264648438,51.4366279650247,18.8440530026887,7.87735,0,0,0,4449,300.00375,3794.43200683594,,,,,,,,,,,,,,,,,17.416636,,,,,,299.9931488,,,,
,26241315.825,299.99409485,3738.41564941406,0.305080992361531,4.51065114895981E-5,1,0.999253354069792,40.0298881530762,1.99567540414265,9.80999920051545,3.31586015978983,0.583683635633395,25,0.000151509820476755,0.305071833552577,0.000353996230022842,299.993927,299.9942627,3732.09423828125,3744.73706054687,51.3170388015824,18.8467488674682,7.86515,0,0,0,4449,300.0063,3738.41564941406,,,,,,,,,,,,,,,,,15.941451,,,,,,299.99409485,,,,
,26241317.835,299.9947357,3693.42529296875,0.304846692487254,2.45622678426287E-5,1,0.999253354069792,40.0298881530762,1.99592491484425,9.80999920051545,3.31374834691504,0.583079562910351,25,0.000130658189358754,0.304837548215895,0.000332993552939619,299.9945984,299.994873,3684.87939453125,3701.97119140625,51.3600283701401,18.843897245601,7.8676,0,0,0,4449,300.0031,3693.42529296875,,,,,,,,,,,,,,,,,17.047815,,,,,,299.9947357,,,,
,26241320.845,299.9960785,3633.79846191406,0.304178013094446,3.42734372579755E-5,1,0.999253354069792,40.0298881530762,1.99605350757619,9.80999920051545,3.3066640390079,0.581943113059768,25,0.000140193216073129,0.304168869898386,0.000342085642094836,299.9956665,299.9964905,3624.24365234375,3643.35327148438,51.2240250077939,18.8410990736825,7.8847,0,0,0,4449,300.00375,3633.79846191406,,,,,,,,,,,,,,,,,17.785473,,,,,,299.9960785,,,,
,26241322.815,299.99635315,3594.75207519531,0.303769723778525,2.95034139282632E-5,1,0.999253354069792,40.0298881530762,1.99584472009241,9.80999920051545,3.30191921650438,0.58097170095589,25,0.000127836371685927,0.303760598401094,0.000329458241199162,299.9962158,299.9964905,3584.41918945313,3605.0849609375,51.3311081149285,18.8445364975496,7.87735,0,0,0,4449,300.00505,3594.75207519531,,,,,,,,,,,,,,,,,17.047815,,,,,,299.99635315,,,,
,26241325.86,299.9975281,3533.82470703125,0.30317450950534,2.53601296897734E-5,1,0.999253354069792,40.0298881530762,1.99595310550715,9.80999920051545,3.29560339719159,0.579957868770886,25,0.000136278771561813,0.303165385349367,0.000337506560240693,299.9966431,299.9984131,3523.61352539063,3544.03588867188,51.4178688805631,18.8419668394309,7.8676,0,0,0,4449,300.00565,3533.82470703125,,,,,,,,,,,,,,,,,15.941451,,,,,,299.9975281,,,,
,26241327.965,299.9985657,3491.83654785156,0.302788428989557,3.39609016765625E-5,1,0.999253354069792,40.0298881530762,1.99606079875032,9.80999920051545,3.29161649725507,0.579017919880851,25,0.000114837045376567,0.302779320850341,0.000315811580530638,299.9985657,299.9985657,3483.66748046875,3500.00561523438,51.4499156498516,18.8415428767856,7.88225,0,0,0,4449,300.00415,3491.83654785156,,,,,,,,,,,,,,,,,17.416636,,,,,,299.9985657,,,,
,26241330.8,299.9989624,3435.115234375,0.302160614418111,3.11850982105869E-5,1,0.999253354069792,40.0298881530762,1.99591705930755,9.80999920051545,3.2845068548631,0.578113392575401,25,0.000145482249409443,0.302151500959011,0.00034604003286957,299.9984741,299.9994507,3425.70629882812,3444.52416992188,51.3115674019477,18.842092148369,7.88225,0,0,0,4449,300.00505,3435.115234375,,,,,,,,,,,,,,,,,17.047815,,,,,,299.9989624,,,,
,26241332.83,299.999588,3394.03894042969,0.301747891527493,3.15448308371277E-5,1,0.999253354069792,40.0298881530762,1.9959048385933,9.80999920051545,3.28004770206722,0.577056000499835,25,0.000120963968764439,0.301738800811895,0.000321250035866717,299.9993286,299.9998474,3382.84301757812,3405.23486328125,51.3717527979285,18.8426746956345,7.8725,0,0,0,4449,300.0046,3394.03894042969,,,,,,,,,,,,,,,,,17.047815,,,,,,299.999588,,,,
,26241335.87,299.9989624,3333.48828125,0.301086738499203,2.43010667783291E-5,1,0.999253354069792,40.0298881530762,1.99556276427636,9.80999920051545,3.27230135998095,0.57583620278471,25,0.000133459695544504,0.301077664701721,0.000333309062443279,299.9987183,299.9992065,3322.037109375,3344.939453125,51.3998914246208,18.8473609251041,7.87735,0,0,0,4449,300.00355,3333.48828125,,,,,,,,,,,,,,,,,15.941451,,,,,,299.9989624,,,,
,26241337.875,299.99980165,3293.28723144531,0.300669759999223,2.80969749661645E-5,1,0.999253354069792,40.0298881530762,1.99566952293136,9.80999920051545,3.26791205785766,0.575205793369588,25,0.000145944457691189,0.300660682559623,0.000345518489320729,299.9995117,300.0000916,3284.47387695313,3302.1005859375,51.3975465390631,18.8470488011367,7.8676,0,0,0,4449,300.00265,3293.28723144531,,,,,,,,,,,,,,,,,17.047815,,,,,,299.99980165,,,,
,26241340.885,299.9997406,3233.18627929687,0.300005030009615,2.70325244258581E-5,1,0.999253354069792,40.0298881530762,1.9955285457951,9.80999920051545,3.26049435330528,0.573742309118568,25,0.000131531620206393,0.299995982305984,0.000330667491531001,299.9995728,299.9999084,3222.18481445313,3244.18774414063,51.5859190121978,18.8474069633384,7.87735,0,0,0,4449,300.0014,3233.18627929687,,,,,,,,,,,,,,,,,17.416636,,,,,,299.9997406,,,,
,26241343.195,300.00013735,3187.15014648438,0.299558238647252,3.3187886146833E-5,1,0.999253354069792,40.0298881530762,1.9956262394798,9.80999920051545,3.25579680616891,0.572879255517985,25,0.000128082077001903,0.29954920280753,0.000326923405278549,299.9995728,300.0007019,3178.203125,3196.09716796875,51.4569503065247,18.8467243778719,7.88225,0,0,0,4449,300.00055,3187.15014648438,,,,,,,,,,,,,,,,,17.047815,,,,,,300.00013735,,,,
,26241345.095,300.00141905,3149.14953613281,0.299099248672722,3.09525956950541E-5,1,0.999253354069792,40.0298881530762,1.9955956440958,9.80999920051545,3.25076051197826,0.571993132888961,25,0.000127890360101109,0.299090215108479,0.000326426673571268,300.0012817,300.0015564,3138.16015625,3160.13891601562,51.4092709668516,18.8450514110227,7.86275,0,0,0,4449,300.0023,3149.14953613281,,,,,,,,,,,,,,,,,17.047815,,,,,,300.00141905,,,,
,26241347.99,300.0015564,3091.41918945313,0.298403005226233,3.29751593368096E-5,1,0.999253354069792,40.0298881530762,1.99570700154291,9.80999920051545,3.24336588113142,0.570692992532852,25,0.00012767718165177,0.298393991010854,0.00032575557018961,300.0013123,300.0018005,3082.216796875,3100.62158203125,51.4123974809285,18.8451897900096,7.8798,0,0,0,4449,299.9989,3091.41918945313,,,,,,,,,,,,,,,,,17.047815,,,,,,300.0015564,,,,
,26241350.96,300.0016632,3031.8896484375,0.297687510864117,2.08322733339551E-5,1,0.999253354069792,40.0298881530762,1.99576770048258,9.80999920051545,3.23567488772525,0.569387379030504,25,0.000131625651935237,0.297678514525185,0.000329228433973915,300.0012207,300.0021057,3021.53247070313,3042.24682617188,51.515572445467,18.8436946089955,7.8847,0,0,0,4449,300.00165,3031.8896484375,,,,,,,,,,,,,,,,,17.047815,,,,,,300.0016632,,,,
,26241352.955,300.00186155,2991.89538574219,0.297202630862974,2.71204986979137E-5,1,0.999253354069792,40.0298881530762,1.99587333359897,9.80999920051545,3.23055965928849,0.568534278354456,25,0.000135605659621469,0.297193644363962,0.000332889167689843,300.0017395,300.0019836,2979.4716796875,3004.31909179687,51.37018954089,18.844008459985,7.88225,0,0,0,4449,299.99955,2991.89538574219,,,,,,,,,,,,,,,,,15.941451,,,,,,300.00186155,,,,
,26241355.075,300.0022278,2949.62768554687,0.296712995928203,2.81173224517137E-5,1,0.999253354069792,40.0298881530762,1.99581088312133,9.80999920051545,3.22516073157406,0.567468570339865,25,0.000125067520303373,0.296704027645505,0.0003220279518188,300.0017395,300.0027161,2939.42846679687,2959.82690429687,51.2576350341208,18.8447523145531,7.8725,0,0,0,4449,299.9989,2949.62768554687,,,,,,,,,,,,,,,,,17.785473,,,,,,300.0022278,,,,
,26241358.005,300.003006,2890.45068359375,0.295936919815215,2.77086564685009E-5,1,0.999253354069792,40.0298881530762,1.99566327429568,9.80999920051545,3.21647776367373,0.56605962451469,25,0.000135344316864872,0.295927960936177,0.000331789786173401,300.0029297,300.0030823,2881.83178710938,2899.06958007812,51.3725344264477,18.8470105867158,7.88225,0,0,0,4449,300.00025,2890.45068359375,,,,,,,,,,,,,,,,,15.941451,,,,,,300.003006,,,,
,26241360.9,300.00387575,2833.25500488281,0.295166583156874,3.49862009272256E-5,1,0.999253354069792,40.0298881530762,1.99561941190056,9.80999920051545,3.20801909054552,0.564680705886166,25,0.000144780428295544,0.295157633169197,0.00034071606238326,300.0036011,300.0041504,2825.74243164062,2840.767578125,51.4131791094477,18.8477605098066,7.88225,0,0,0,4449,299.99985,2833.25500488281,,,,,,,,,,,,,,,,,17.047815,,,,,,300.00387575,,,,
,26241362.98,300.00338745,2791.51025390625,0.294635168227585,3.02023652224322E-5,1,0.999253354069792,40.0298881530762,1.99568124419275,9.80999920051545,3.2023402091504,0.563668832394705,25,0.000143422886384732,0.294626239242851,0.00033900790127894,300.0032043,300.0035706,2779.57275390625,2803.44775390625,51.4436626216978,18.8464348740009,7.8847,0,0,0,4449,299.99855,2791.51025390625,,,,,,,,,,,,,,,,,17.047815,,,,,,300.00338745,,,,
,26241365.945,300.0040741,2732.33325195313,0.293825911608466,2.1281363859377E-5,1,0.999253354069792,40.0298881530762,1.99563220770817,9.80999920051545,3.19349021389184,0.561989959850036,25,0.000132217138635702,0.29381700794949,0.000327268281462186,300.0037537,300.0043945,2721.95166015625,2742.71484375,51.3694079123708,18.8466966290622,7.8847,0,0,0,4449,299.99665,2732.33325195313,,,,,,,,,,,,,,,,,17.416636,,,,,,300.0040741,,,,
,26241367.935,300.00398255,2692.69152832031,0.293283972561365,2.98719666492736E-5,1,0.999253354069792,40.0298881530762,1.99572608578263,9.80999920051545,3.1877223213662,0.561097321590193,25,0.000142901703637336,0.293275079419752,0.000337586832762159,300.0036621,300.004303,2683.4892578125,2701.89379882813,51.3959832820247,18.8453011306869,7.88225,0,0,0,4449,300.0057,2692.69152832031,,,,,,,,,,,,,,,,,17.785473,,,,,,300.00398255,,,,
,26241370.865,300.0048981,2633.76977539062,0.292435610842383,1.96402990159798E-5,1,0.999253354069792,40.0298881530762,1.99549119762761,9.80999920051545,3.17813973583394,0.559437915726115,25,0.000144922239200351,0.292426733440191,0.0003390471140592,300.0042725,300.0055237,2624.38500976562,2643.15454101562,51.3842588542362,18.8487260301424,7.8847,0,0,0,4449,300.0038,2633.76977539062,,,,,,,,,,,,,,,,,17.047815,,,,,,300.0048981,,,,
,26241372.995,300.00532535,2590.99157714844,0.291867614555019,2.53169448755683E-5,1,0.999253354069792,40.0298881530762,1.99563654929382,9.80999920051545,3.17220779301624,0.558273153617771,25,0.000133878642667697,0.291858757667774,0.000327627887812351,300.0048218,300.0058289,2581.20581054687,2600.77734375,51.6515758078132,18.849498445377,7.88715,0,0,0,4449,300.0038,2590.99157714844,,,,,,,,,,,,,,,,,17.416636,,,,,,300.00532535,,,,
,26241375.93,300.0049591,2531.99682617187,0.291001311533862,2.89879961792737E-5,1,0.999253354069792,40.0298881530762,1.9957562730973,9.80999920051545,3.16298376809423,0.556588475488832,25,0.00012800175986475,0.290992487390324,0.000321180581055644,300.004303,300.0056152,2521.615234375,2542.37841796875,51.1794721821977,18.8465476534717,7.88715,0,0,0,4449,299.9999,2531.99682617187,,,,,,,,,,,,,,,,,17.047815,,,,,,300.0049591,,,,
,26241377.9,300.00549315,2492.78063964844,0.290397806508447,2.21605925828629E-5,1,0.999253354069792,40.0298881530762,1.99580744078344,9.80999920051545,3.15651253905314,0.555383409480552,25,0.000121815811967164,0.290388999755321,0.000314595816329332,300.0053711,300.0056152,2482.39916992187,2503.162109375,51.4092709668516,18.844780618611,7.88715,0,0,0,4449,299.99905,2492.78063964844,,,,,,,,,,,,,,,,,17.785473,,,,,,300.00549315,,,,
,26241380.91,300.00471495,2433.04431152344,0.289494991210607,2.97834485779429E-5,1,0.999253354069792,40.0298881530762,1.99595701837033,9.80999920051545,3.14695476940788,0.553523198323067,25,0.000105503026584415,0.289486228945466,0.000297687321957083,300.0045471,300.0048828,2421.6416015625,2444.44702148438,51.3787874546016,18.8432283842299,7.88225,0,0,0,4449,299.9969,2433.04431152344,,,,,,,,,,,,,,,,,17.785473,,,,,,300.00471495,,,,
,26241382.96,300.0054626,2392.01684570313,0.288864107531447,2.38951941350005E-5,1,0.999253354069792,40.0298881530762,1.99569895630288,9.80999920051545,3.13967480995768,0.552445292393916,25,0.000123349740683002,0.288855345648925,0.000315116641534301,300.0054626,300.0054626,2382.8388671875,2401.19482421875,51.6711165207939,18.8451275879653,7.8725,0,0,0,4449,299.99565,2392.01684570313,,,,,,,,,,,,,,,,,17.047815,,,,,,300.0054626,,,,
,26241385.15,300.0057831,2348.30261230469,0.288253003094085,3.14040878137115E-5,1,0.999253354069792,40.0298881530762,1.99566721215186,9.80999920051545,3.13299675687075,0.551201842935628,25,0.000116982291013754,0.288244260836463,0.000308345563271488,300.0056458,300.0059204,2338.103515625,2358.50170898438,51.4819624191401,18.8476808122922,7.88715,0,0,0,4449,299.9946,2348.30261230469,,,,,,,,,,,,,,,,,17.785473,,,,,,300.0057831,,,,
,26241388.18,300.00611875,2287.60595703125,0.287302835100322,3.18502639131599E-5,1,0.999253354069792,40.0298881530762,1.99597140283517,9.80999920051545,3.12312741934605,0.549442923632797,25,0.000114580742073088,0.28729411984616,0.000305315873288411,300.0059509,300.0062866,2276.78686523438,2298.42504882813,51.3717527979285,18.8416411671456,7.87495,0,0,0,4449,299.99315,2287.60595703125,,,,,,,,,,,,,,,,,17.416636,,,,,,300.00611875,,,,
,26241391,300.00616455,2231.46801757813,0.286327629040811,3.25671983321975E-5,1,0.999253354069792,40.0298881530762,1.99597528955077,9.80999920051545,3.11255278327905,0.547461727927716,25,0.0001034070255795,0.286318949851513,0.000293498161561758,300.0058594,300.0064697,2220.5517578125,2242.38427734375,51.4608584491208,18.8410462734272,7.87985,0,0,0,4449,299.99085,2231.46801757813,,,,,,,,,,,,,,,,,15.572695,,,,,,300.00616455,,,,
,26241392.89,300.0061951,2193.50378417969,0.285660987091206,3.19478337276208E-5,1,0.999253354069792,40.0298881530762,1.99589189070921,9.80999920051545,3.10514171702413,0.546395867459146,25,0.000124371653066827,0.28565231358463,0.000314021581969567,300.0061646,300.0062256,2182.89135742187,2204.1162109375,51.4764910195054,18.8438953546135,7.8847,0,0,0,4449,299.9894,2193.50378417969,,,,,,,,,,,,,,,,,17.785473,,,,,,300.0061951,,,,
,26241396.025,300.00616455,2131.12976074219,0.284650814805341,2.87586518843206E-5,1,0.999253354069792,40.0298881530762,1.99592277880502,9.80999920051545,3.09423628513078,0.544303775890561,25,0.000108482531237973,0.284642182344061,0.000297463890504389,300.0059814,300.0063477,2119.38671875,2142.87280273438,51.6523574363324,18.8414395086211,7.8847,0,0,0,4449,299.98925,2131.12976074219,,,,,,,,,,,,,,,,,17.785473,,,,,,300.00616455,,,,
,26241398.35,300.0061798,2084.37634277344,0.283966266212119,2.61822794403501E-5,1,0.999253354069792,40.0298881530762,1.995770966996,9.80999920051545,3.08651646325009,0.543266251022319,25,0.000136819509539836,0.283957635413223,0.000325345311778918,300.0059509,300.0064087,2072.56030273438,2096.1923828125,51.6750246633901,18.845759981609,7.8847,0,0,0,4449,299.99105,2084.37634277344,,,,,,,,,,,,,,,,,15.941451,,,,,,300.0061798,,,,
,26241400.41,300.0059204,2043.14215087891,0.283277334405433,3.15977695128711E-5,1,0.999253354069792,40.0298881530762,1.99575027186855,9.80999920051545,3.07899386769495,0.541965330482586,25,0.000138550909231308,0.283268725151295,0.000326621996363485,300.0054016,300.0064392,2032.56604003906,2053.71826171875,51.4131791094477,18.845915760155,7.88225,0,0,0,4449,299.9887,2043.14215087891,,,,,,,,,,,,,,,,,17.047815,,,,,,300.0059204,,,,
,26241403.595,300.00654605,1979.18756103516,0.281860401221013,2.74989314485901E-5,1,0.999253354069792,40.0298881530762,1.99577646727568,9.80999920051545,3.0636389867915,0.539217223121543,25,0.000133811992626295,0.281851832368883,0.000320942615532672,300.0065308,300.0065613,1967.01904296875,1991.35607910156,51.7516242582747,18.8431711638407,7.8823,0,0,0,4449,299.99055,1979.18756103516,,,,,,,,,,,,,,,,,15.941451,,,,,,300.00654605,,,,
,26241405.815,300.0061951,1935.18170166016,0.281141025299537,2.66530715980693E-5,1,0.999253354069792,40.0298881530762,1.9957512200842,9.80999920051545,3.05581353600801,0.537660464125431,25,0.000117456651254273,0.281132491830632,0.000304111295541191,300.0053406,300.0070496,1924.59350585938,1945.76989746094,51.5640334136593,18.846843074354,7.88715,0,0,0,4449,299.9904,1935.18170166016,,,,,,,,,,,,,,,,,17.047815,,,,,,300.0061951,,,,
,26241407.73,300.0053711,1896.75555419922,0.280436954389665,2.65995800649014E-5,1,0.999253354069792,40.0298881530762,1.99572842082651,9.80999920051545,3.04807769166394,0.536592541078853,25,0.000143322076101469,0.280428431608909,0.000329511853025665,300.0048218,300.0059204,1886.54418945313,1906.96691894531,51.637506494467,18.8455187313847,7.8847,0,0,0,4449,299.98705,1896.75555419922,,,,,,,,,,,,,,,,,15.941451,,,,,,300.0053711,,,,
,26241410.845,300.00624085,1834.61236572266,0.279328080072744,2.2306430730679E-5,1,0.999253354069792,40.0298881530762,1.99571083414463,9.80999920051545,3.03600930068688,0.534411568375541,25,0.000137719785466919,0.279319586906288,0.000323174372647159,300.0061035,300.0063782,1825.033203125,1844.19152832031,51.4632033346785,18.8464974987237,7.8945,0,0,0,4449,299.9878,1834.61236572266,,,,,,,,,,,,,,,,,17.047815,,,,,,300.00624085,,,,
,26241412.955,300.0055847,1792.27185058594,0.278593461098596,2.84862929019498E-5,1,0.999253354069792,40.0298881530762,1.99587184212995,9.80999920051545,3.02827905609386,0.532926591660745,25,0.000126270592701684,0.278585003304023,0.000311236190566116,300.0053711,300.0057983,1784.26086425781,1800.28283691406,51.5061929032362,18.8430883469521,7.87985,0,0,0,4449,299.9913,1792.27185058594,,,,,,,,,,,,,,,,,17.785473,,,,,,300.0055847,,,,
,26241415.91,300.00457765,1733.53240966797,0.277464690597591,3.53917493174071E-5,1,0.999253354069792,40.0298881530762,1.99588492525883,9.80999920051545,3.01602337930063,0.530799305651889,25,0.000128390079533562,0.277456273590568,0.000312608241801304,300.0045166,300.0046387,1724.30578613281,1742.75903320313,51.3772241975631,18.8431717065749,7.8847,0,0,0,4449,299.9903,1733.53240966797,,,,,,,,,,,,,,,,,17.785473,,,,,,300.00457765,,,,
,26241417.985,300.004303,1691.666015625,0.276695979888272,3.20874008403472E-5,1,0.999253354069792,40.0298881530762,1.99563998522362,9.80999920051545,3.00731564638456,0.529265241047131,25,0.000127892801257569,0.276687588409478,0.000311602623939864,300.0041199,300.0044861,1679.78930664062,1703.54272460938,51.4741461339478,18.8450834275231,7.89205,0,0,0,4449,299.9888,1691.666015625,,,,,,,,,,,,,,,,,15.941451,,,,,,300.004303,,,,
,26241421.015,300.00473025,1631.09106445313,0.275532165264549,2.49610355939731E-5,1,0.999253354069792,40.0298881530762,1.99554453811931,9.80999920051545,2.9945296505193,0.527016071855689,25,0.000127448840946414,0.275523805309802,0.000310387584321382,300.0036011,300.0058594,1621.48754882813,1640.69458007813,51.6304718377939,18.8491652428424,7.88225,0,0,0,4449,299.9884,1631.09106445313,,,,,,,,,,,,,,,,,17.047815,,,,,,300.00473025,,,,
,26241422.87,300.00498965,1594.29376220703,0.274771701925084,3.63530794911576E-5,1,0.999253354069792,40.0298881530762,1.99581690820965,9.80999920051545,2.98666611981903,0.52555914473039,25,0.00012058381656219,0.274763367308737,0.000303016779954939,300.0047913,300.005188,1583.48681640625,1605.10070800781,51.4561686780054,18.8454815886893,7.8945,0,0,0,4449,299.991,1594.29376220703,,,,,,,,,,,,,,,,,17.047815,,,,,,300.00498965,,,,
,26241425.795,300.00457765,1535.615234375,0.273588598879099,3.36297598604033E-5,1,0.999253354069792,40.0298881530762,1.99567085357035,9.80999920051545,2.97360474786529,0.52322475920879,25,0.000116851324168965,0.273580305606511,0.000298499826982207,300.0043335,300.0048218,1525.18518066406,1546.04528808594,51.4436626216978,18.8453595686382,7.89205,0,0,0,4449,299.99145,1535.615234375,,,,,,,,,,,,,,,,,15.941451,,,,,,300.00457765,,,,
,26241427.785,300.0046539,1495.57403564453,0.272813711646926,3.14533423173514E-5,1,0.999253354069792,40.0298881530762,1.99560023098828,9.80999920051545,2.9650549482488,0.521881912696061,25,0.000130935661669278,0.272805431487336,0.000312071182860147,300.0045471,300.0047607,1484.82971191406,1506.318359375,51.4600768206016,18.8486157513432,7.88715,0,0,0,4449,299.98995,1495.57403564453,,,,,,,,,,,,,,,,,15.941451,,,,,,300.0046539,,,,
,26241430.805,300.0045471,1434.8671875,0.271840608728604,3.44115280395869E-5,1,0.999253354069792,40.0298881530762,1.99557790803433,9.80999920051545,2.95444337777017,0.520037331661242,25,0.000132530052500168,0.271832357026573,0.000313025884176247,300.0040588,300.0050354,1424.72875976562,1445.00561523438,51.4929052184093,18.8495669105771,7.8945,0,0,0,4449,299.9827,1434.8671875,,,,,,,,,,,,,,,,,17.047815,,,,,,300.0045471,,,,
,26241433.065,300.00479125,1389.73077392578,0.27088039972143,3.29102085860504E-5,1,0.999253354069792,40.0298881530762,1.99572192650469,9.80999920051545,2.94423601920445,0.518089282664302,25,0.000118554729051395,0.270872184167415,0.000298413044989966,300.0041809,300.0054016,1379.75036621094,1399.71118164062,51.4663298487554,18.8469854889481,7.8725,0,0,0,4449,299.98455,1389.73077392578,,,,,,,,,,,,,,,,,17.047815,,,,,,300.00479125,,,,
,26241435.9,300.0052948,1333.54412841797,0.269632364238376,3.15602535158573E-5,1,0.999253354069792,40.0298881530762,1.99595392887618,9.80999920051545,2.93099577705306,0.515760595165196,25,0.000118113415681044,0.269624182468011,0.000297141858342707,300.005249,300.0053406,1323.90417480469,1343.18408203125,51.3014062311977,18.8427036254051,7.8896,0,0,0,4449,299.9879,1333.54412841797,,,,,,,,,,,,,,,,,17.047815,,,,,,300.0052948,,,,
,26241437.9,300.0038605,1293.78082275391,0.268837620511581,3.43370056971081E-5,1,0.999253354069792,40.0298881530762,1.99600458745602,9.80999920051545,2.92242333230224,0.514276820031548,25,0.000119968451870852,0.268829473003238,0.000298469762329,300.0037537,300.0039673,1283.59375,1303.96789550781,51.5296417588132,18.8419108914977,7.89205,0,0,0,4449,299.9882,1293.78082275391,,,,,,,,,,,,,,,,,17.047815,,,,,,300.0038605,,,,
,26241440.71,300.0039215,1237.18090820312,0.267635827629434,2.591560405539E-5,1,0.999253354069792,40.0298881530762,1.99584499463112,9.80999920051545,2.90916337704923,0.511789491750247,25,0.000105698735076064,0.267627725092155,0.000283403335505221,300.0037231,300.0041199,1226.82373046875,1247.5380859375,51.5437110721593,18.8446549446982,7.88225,0,0,0,4449,299.98865,1237.18090820312,,,,,,,,,,,,,,,,,17.047815,,,,,,300.0039215,,,,
,26241442.685,300.00460815,1197.98889160156,0.266827362607456,2.77353281767093E-5,1,0.999253354069792,40.0298881530762,1.9958307437237,9.80999920051545,2.90036751865029,0.5101724253496,25,9.91618371611907E-5,0.266819283089042,0.000276330290134389,300.0036316,300.0055847,1188.40966796875,1207.56811523438,51.5577803855055,18.8432866831312,7.89205,0,0,0,4449,299.9891,1197.98889160156,,,,,,,,,,,,,,,,,17.416636,,,,,,300.00460815,,,,
,26241445.715,300.0045319,1137.41387939453,0.265611828456409,3.16344226396401E-5,1,0.999253354069792,40.0298881530762,1.99554359817435,9.80999920051545,2.88669186051371,0.508158505841791,25,0.000133661556714419,0.26560376314118,0.000310021959540122,300.0042725,300.0047913,1127.57934570312,1147.24841308594,51.4069260812939,18.8499231093987,7.8945,0,0,0,4449,299.9907,1137.41387939453,,,,,,,,,,,,,,,,,17.416636,,,,,,300.0045319,,,,
,26241447.69,300.00416565,1097.85717773438,0.26480204912668,2.74216302539953E-5,1,0.999253354069792,40.0298881530762,1.99560466817557,9.80999920051545,2.87796050835842,0.506707653475632,25,0.000140946133505642,0.264794006395721,0.000316766771241519,300.0040588,300.0042725,1087.65808105469,1108.05627441406,51.5319866443708,18.8490207145071,7.8847,0,0,0,4449,299.9945,1097.85717773438,,,,,,,,,,,,,,,,,17.785473,,,,,,300.00416565,,,,
,26241450.7,300.00379945,1037.37945556641,0.263601891343806,2.92532038992358E-5,1,0.999253354069792,40.0298881530762,1.9956471119649,9.80999920051545,2.86501972468739,0.504166242882817,25,0.000116837303109152,0.263593903575071,0.000291861708699658,300.0036621,300.0039368,1026.80346679688,1047.95544433594,51.4264667942747,18.8497511402913,7.89205,0,0,0,4449,299.9963,1037.37945556641,,,,,,,,,,,,,,,,,15.941451,,,,,,300.00379945,,,,
,26241452.72,300.0045166,997.239288330078,0.262781619246379,3.15716108898618E-5,1,0.999253354069792,40.0298881530762,1.99575848412565,9.80999920051545,2.85625129243889,0.502653368388754,25,0.000119160356179293,0.262773648629373,0.000293642460943714,300.0039978,300.0050354,988.024780273437,1006.45379638672,51.4358463365054,18.847623515884,7.8945,0,0,0,4449,299.9939,997.239288330078,,,,,,,,,,,,,,,,,17.047815,,,,,,300.0045166,,,,
,26241455.67,300.0041046,937.989288330078,0.261584274677981,3.28767886035978E-5,1,0.999253354069792,40.0298881530762,1.99598788602887,9.80999920051545,2.84353452738279,0.500499622926959,25,0.000126129939588036,0.261576338629777,0.00029981703476874,300.0040283,300.0041809,927.972473144531,948.006103515625,51.6468860366978,18.8426674703359,7.8945,0,0,0,4449,299.9952,937.989288330078,,,,,,,,,,,,,,,,,17.047815,,,,,,300.0041046,,,,
,26241457.67,300.0045471,898.067840576172,0.260793095121421,2.84251717778314E-5,1,0.999253354069792,40.0298881530762,1.99606538551731,9.80999920051545,2.83508680227579,0.49873223003423,25,0.000100721343829165,0.260785196101816,0.000273884978430796,300.0039978,300.0050964,888.051025390625,908.084655761719,51.4350647079862,18.8419498955817,7.89205,0,0,0,4449,299.99465,898.067840576172,,,,,,,,,,,,,,,,,17.416636,,,,,,300.0045471,,,,
,26241460.745,300.0045624,836.070556640625,0.259828489773667,3.70636256116996E-5,1,0.999253354069792,40.0298881530762,1.99582029347731,9.80999920051545,2.82428337482094,0.496751061779513,25,9.31482544875274E-5,0.25982062463947,0.000265671528932807,300.0041199,300.0050049,825.907897949219,846.233215332031,51.4702379913516,18.845300158735,7.8847,0,0,0,4449,299.99645,836.070556640625,,,,,,,,,,,,,,,,,17.416636,,,,,,300.0045624,,,,
,26241462.73,300.00457765,796.598937988281,0.258879678711953,3.00645413178313E-5,1,0.999253354069792,40.0298881530762,1.9957636723158,9.80999920051545,2.81383983225727,0.495231252634007,25,0.000121100845412103,0.258871823238897,0.000292994968127133,300.0044861,300.0046692,786.667175292969,806.530700683594,51.2654513193131,18.8471911592236,7.8896,0,0,0,4449,299.995,796.598937988281,,,,,,,,,,,,,,,,,15.941451,,,,,,300.00457765,,,,
,26241465.69,300.00375365,737.678161621094,0.257647517313254,2.44455394465892E-5,1,0.999253354069792,40.0298881530762,1.99552437664344,9.80999920051545,2.80011169714434,0.492903742930668,25,0.000128430280863257,0.257639700098152,0.000299509373223544,300.00354,300.0039673,727.7109375,747.645385742188,51.454605420967,18.8484442211553,7.8945,0,0,0,4449,299.9916,737.678161621094,,,,,,,,,,,,,,,,,17.416636,,,,,,300.00375365,,,,
,26241467.685,300.0054779,697.599670410156,0.256877193970704,2.95498188720344E-5,1,0.999253354069792,40.0298881530762,1.99565370515589,9.80999920051545,2.79194134577124,0.491295032319922,25,0.000112833247259963,0.256869396947935,0.000283399994920575,300.005188,300.0057678,687.886779785156,707.312561035156,51.5093194173131,18.8468096261372,7.8945,0,0,0,4449,299.99455,697.599670410156,,,,,,,,,,,,,,,,,15.941451,,,,,,300.0054779,,,,
,26241470.705,300.00454715,637.182708740234,0.255719308237958,3.1051144140239E-5,1,0.999253354069792,40.0298881530762,1.99537059551049,9.80999920051545,2.77899691564022,0.488920210931964,25,0.000103663660416551,0.255711559047312,0.00027346475355491,300.0042725,300.0048218,627.202331542969,647.1630859375,51.4811807906208,18.8507980124875,7.88715,0,0,0,4449,299.99175,637.182708740234,,,,,,,,,,,,,,,,,17.047815,,,,,,300.00454715,,,,
,26241472.68,300.00483705,598.027130126953,0.254944719954567,2.70151409653504E-5,1,0.999253354069792,40.0298881530762,1.99533747396845,9.80999920051545,2.77049603642716,0.487655051179527,25,0.000123917317095694,0.254936978317062,0.000293203743776682,300.004364,300.0053101,588.399291992188,607.654968261719,51.6804960630247,18.8517521028392,7.89695,0,0,0,4449,299.9923,598.027130126953,,,,,,,,,,,,,,,,,17.047815,,,,,,300.00483705,,,,
,26241475.755,300.00460815,536.285125732422,0.253794936399793,2.76715131474792E-5,1,0.999253354069792,40.0298881530762,1.99551368256367,9.80999920051545,2.75824881446083,0.48541055048199,25,0.000115432856900512,0.253787236492737,0.000283958302373656,300.0045166,300.0046997,525.648315429687,546.921936035156,51.5116643028708,18.8490174051973,7.89695,0,0,0,4449,299.99045,536.285125732422,,,,,,,,,,,,,,,,,17.047815,,,,,,300.00460815,,,,
,26241477.75,300.004364,496.254333496094,0.253050758436504,2.68264899177556E-5,1,0.999253354069792,40.0298881530762,1.99529706172545,9.80999920051545,2.74987328022584,0.483953917210622,25,0.000116640712041214,0.253043081857595,0.000284672973002972,300.0038452,300.0048828,487.647674560547,504.860992431641,51.485088933217,18.8519765079236,7.8945,0,0,0,4449,299.9899,496.254333496094,,,,,,,,,,,,,,,,,15.941451,,,,,,300.004364,,,,
,26241480.685,300.0049896,437.672943115234,0.251927898449018,2.94401313591057E-5,1,0.999253354069792,40.0298881530762,1.99529686079346,9.80999920051545,2.73766778687859,0.481824589842297,25,0.000117795830709883,0.251920250103365,0.000285081894538705,300.004425,300.0055542,427.254974365234,448.090911865234,51.4858705617362,18.8520761419415,7.8896,0,0,0,4449,299.9921,437.672943115234,,,,,,,,,,,,,,,,,15.941451,,,,,,300.0049896,,,,
,26241482.665,300.00556945,398.177032470703,0.251184898125965,2.43040412557472E-5,1,0.999253354069792,40.0298881530762,1.99529878687198,9.80999920051545,2.72957824623875,0.480506073748958,25,0.000126837885268907,0.251177261423068,0.000293633304008703,300.0048218,300.0063171,387.576721191406,408.77734375,51.5687231847747,18.85208981205,7.88715,0,0,0,4449,299.98845,398.177032470703,,,,,,,,,,,,,,,,,15.941451,,,,,,300.00556945,,,,
,26241485.665,300.00546265,338.210800170898,0.250091844986805,2.38109030703477E-5,1,0.999253354069792,40.0298881530762,1.99545120358404,9.80999920051545,2.71791455639028,0.478357601304032,25,0.000117787129124352,0.250084248053039,0.000283856034173386,300.0051575,300.0057678,328.424957275391,347.996643066406,51.7281754026978,18.8500132238118,7.8994,0,0,0,4449,299.99125,338.210800170898,,,,,,,,,,,,,,,,,17.416636,,,,,,300.00546265,,,,
,26241487.7,300.0061188,297.401977539063,0.249376391054682,2.70259270903345E-5,1,0.999253354069792,40.0298881530762,1.99551388349743,9.80999920051545,2.71021807854052,0.477016729987883,25,0.000118673621825051,0.249368809981986,0.00028426861036108,300.0058289,300.0064087,287.263610839844,307.540344238281,51.4975949895247,18.8480172224285,7.90185,0,0,0,4449,299.9903,297.401977539063,,,,,,,,,,,,,,,,,17.416636,,,,,,300.0061188,,,,
,26241490.73,300.00608825,236.839126586914,0.248303754207733,2.35858976654182E-5,1,0.999253354069792,40.0298881530762,1.99552264188863,9.80999920051545,2.6985872590426,0.474879897601595,25,0.000110152411890913,0.248296211059629,0.00027503793816,300.0057678,300.0064087,226.068603515625,247.609649658203,51.5304233873324,18.8501628892207,7.88715,0,0,0,4449,299.98765,236.839126586914,,,,,,,,,,,,,,,,,17.047815,,,,,,300.00608825,,,,
,26241492.765,300.0065918,195.981689453125,0.247593795242045,2.56850510749485E-5,1,0.999253354069792,40.0298881530762,1.9954280690204,9.80999920051545,2.69073965322739,0.473557579099421,25,0.000115073135098498,0.247586266485038,0.000279486262204509,300.0064087,300.0067749,186.414642333984,205.548736572266,51.383477225717,18.8497625777461,7.88715,0,0,0,4449,299.9897,195.981689453125,,,,,,,,,,,,,,,,,17.416636,,,,,,300.0065918,,,,
,26241495.75,300.0074463,136.391330718994,0.24653852084199,1.93738092524461E-5,1,0.999253354069792,40.0298881530762,1.9953983129432,9.80999920051545,2.67924904686982,0.471442244133039,25,0.000106277354864544,0.246531023227841,0.000269990948355552,300.0068665,300.0080261,127.188987731934,145.593673706055,51.2912450604477,18.8501627815622,7.8994,0,0,0,4449,299.98935,136.391330718994,,,,,,,,,,,,,,,,,17.047815,,,,,,300.0074463,,,,
,26241497.68,300.0066986,97.9895935058594,0.24585053800389,2.09045837607889E-5,1,0.999253354069792,40.0298881530762,1.99516622218864,9.80999920051545,2.67145202050581,0.470210844647833,25,0.000118528641549528,0.245843058540902,0.000281785004294917,300.0064697,300.0069275,88.3862075805664,107.592979431152,51.4491340213324,18.8529863094294,7.8798,0,0,0,4449,299.99005,97.9895935058594,,,,,,,,,,,,,,,,,15.941451,,,,,,300.0066986,,,,
,26241500.665,300.00692745,38.2048034667969,0.244821259978656,2.98019190466634E-5,1,0.999253354069792,40.0298881530762,1.99522166062024,9.80999920051545,2.66035577200785,0.468154716374381,25,0.000108831332440335,0.244813815931961,0.000271407926903644,300.0066833,300.0071716,28.042049407959,48.3675575256348,51.4420993646593,18.8524788800075,7.8994,0,0,0,4449,299.98565,38.2048034667969,,,,,,,,,,,,,,,,,15.941451,,,,,,300.00692745,,,,
,26241509.66,300.0065918,-0.109826371073723,0.243742492542926,1.58885490880735E-5,1,0.999253354069792,40.0298881530762,1.99521673559883,9.80999920051545,2.64862643915185,0.466094588485297,25,0.000108702477081558,0.243735083486509,0.000270563276146404,300.0065918,300.0065918,-0.133190050721169,-0.0864626914262772,51.5265152447362,18.8520117010956,7.89695,0,0,0,4417,299.9852,-0.109826371073723,,,,,,,,,,,,,,,,,17.047815,,,,,,300.0065918,,,,
