# Supplementary material for: Regrafting submillimeter-scale ferromagnetic soft continuums
Source: Nat Commun. 2025 Jul 31;16:7023. doi: 10.1038/s41467-025-60928-6 (PMC12313971; doi:10.1038/s41467-025-60928-6)
Supplement: Supplementary file 25 — Source Data [file 41467_2025_60928_MOESM25_ESM.zip › Source File/Fig S24/NDFEB-PCL_80_11D8MG.DAT]

[Header]
; VSM Data File (default extension .dat)
; Copyright (c) 2003	Quantum Design	Inc. All rights reserved.
TITLE
FILEOPENTIME	26236809.7	10/31/2023	4:10 PM
BYAPP	VSM	1	1
INFO	PPMS VSM Option Release 1.3.7 Build 2	APPNAME
INFO	278	COIL_SERIAL_NUMBER
INFO	0	MOMENT_UNITS
INFO		SAMPLE_MATERIAL
INFO		SAMPLE_COMMENT
INFO		SAMPLE_MASS
INFO		SAMPLE_VOLUME
INFO		SAMPLE_MOLECULAR_WEIGHT
INFO		SAMPLE_SIZE
INFO		SAMPLE_SHAPE
INFO	34.67	SAMPLE_OFFSET
DATATYPE	COMMENT	1
DATATYPE	TIME	2
STARTUPAXIS	X	2
STARTUPAXIS	Y1	5
[Data]
Comment	Time Stamp (sec)	Temperature (K)	Magnetic Field (Oe)	Moment (emu)	M. Std. Err. (emu)	Transport Action	Averaging Time (sec)	Frequency (Hz)	Peak Amplitude (mm)	Center Position (mm)	Coil Signal' (mV)	Coil Signal" (mV)	Range (mV)	M. Quad. Signal (emu)	M. Raw' (emu)	M. Raw" (emu)	Min. Temperature (K)	Max. Temperature (K)	Min. Field (Oe)	Max. Field (Oe)	Mass (grams)	Motor Lag (deg)	Pressure (Torr)	VSM Status (code)	Motor Status (code)	Measure Status (code)	PPMS Status (code)	System Temp. (K)	System Field (Oe)	Sample Position (deg)	Bridge 1 Resistance (ohms)	Bridge 1 Excitation (�A)	Bridge 2 Resistance (ohms)	Bridge 2 Excitation (�A)	Bridge 3 Resistance (ohms)	Bridge 3 Excitation (�A)	Bridge 4 Resistance (ohms)	Bridge 4 Excitation (�A)	Signal 1 Vin (V)	Signal 2 Vin (V)	Digital Inputs (code)	Drive 1 Iout (mA)	Drive 1 Ipower (W)	Drive 2 Iout (mA)	Drive 2 Ipower (W)	Pressure ()	Map 20 ()	Map 21 ()	Map 22 ()
	26236987.79	300.0529785	25000.79004	0.64746996	5.86E-05	1	0.999253354	40.02988815	1.99761394	14.75000061	7.043497642	1.241180232	25	0.00044193	0.647449463	0.000869742	300.0526733	300.0532837	25000.57031	25001.00977	49.68187194	18.65152611	7.7748	0	0	0	4417	300.15435	25000.79004																	15.941451
	26237000.74	300.0523529	24993.28809	0.647540912	2.97E-05	1	0.999253354	40.02988815	1.99767023	14.75000061	7.044464151	1.241320242	25	0.000439266	0.647520426	0.000867136	300.0519409	300.0527649	24992.47461	24994.10156	49.82959973	18.65315535	7.7699	0	0	0	4449	300.1485	24993.28809																	17.416636
	26237007.65	300.0512238	24933.76758	0.647342104	3.95E-05	1	0.999253354	40.02988815	1.997672088	14.75000061	7.042332116	1.240801965	25	0.000426405	0.647321654	0.000854158	300.0509644	300.0514832	24922.88867	24944.64648	49.71939011	18.65464938	7.7821	0	0	0	4449	300.14335	24933.76758																	17.047815
	26237009.75	300.0513306	24891.63477	0.647137717	3.44E-05	1	0.999253354	40.02988815	1.997673619	14.75000061	7.040179535	1.240036225	25	0.000391812	0.647117293	0.000819434	300.051239	300.0514221	24883.67188	24899.59766	49.6779638	18.65284467	7.77725	0	0	0	4449	300.14405	24891.63477																	15.941451
	26237012.64	300.0509644	24834.40234	0.646829086	5.44E-05	1	0.999253354	40.02988815	1.997702003	14.75000061	7.036899032	1.23956632	25	0.000401234	0.646808671	0.000828664	300.0507507	300.051178	24825.10352	24843.70117	49.76941433	18.65225232	7.787	0	0	0	4449	300.13955	24834.40234																	15.941451
	26237014.6	300.049759	24795.19824	0.646643741	5.22E-05	1	0.999253354	40.02988815	1.997732121	14.75000061	7.034991761	1.239185342	25	0.000397102	0.646623359	0.000824414	300.0492554	300.0502625	24785.08398	24805.3125	49.55133998	18.65422328	7.77235	0	0	0	4449	300.1394	24795.19824																	17.047815
	26237017.56	300.0489044	24735.97266	0.646345875	3.77E-05	1	0.999253354	40.02988815	1.997707011	14.75000061	7.031644337	1.23872913	25	0.000408803	0.64632551	0.000835929	300.0484314	300.0493774	24725.41992	24746.52539	49.61934166	18.65419576	7.78455	0	0	0	4449	300.1358	24735.97266																	15.941451
	26237019.54	300.0487366	24696.5498	0.646193108	5.76E-05	1	0.999253354	40.02988815	1.997650294	14.75000061	7.02972681	1.238774132	25	0.00044283	0.646172727	0.000869859	300.0484619	300.0490112	24686.61719	24706.48242	49.68499845	18.65587627	7.7821	0	0	0	4449	300.1343	24696.5498																	15.941451
	26237022.57	300.048111	24636.33984	0.645851979	5.30E-05	1	0.999253354	40.02988815	1.997889696	14.75000061	7.02687341	1.237952957	25	0.000414214	0.64583164	0.000841022	300.0474854	300.0487366	24625.91016	24646.76953	49.69515962	18.65407788	7.7821	0	0	0	4449	300.13585	24636.33984																	17.047815
	26237024.55	300.0486145	24596.33398	0.645665057	5.61E-05	1	0.999253354	40.02988815	1.997876154	14.75000061	7.024789938	1.237610724	25	0.000416305	0.645644713	0.000842991	300.0483704	300.0488586	24587.08203	24605.58594	49.86242813	18.65273501	7.78455	0	0	0	4449	300.13715	24596.33398																	17.047815
	26237027.52	300.0483399	24537.30078	0.645358126	3.07E-05	1	0.999253354	40.02988815	1.997843861	14.75000061	7.021413959	1.236595226	25	0.000378592	0.645337821	0.000805085	300.0479736	300.0487061	24527.34375	24547.25781	49.58260512	18.65212932	7.78455	0	0	0	4449	300.13505	24537.30078																	15.941451
	26237029.54	300.0469513	24496.97852	0.645195542	3.98E-05	1	0.999253354	40.02988815	1.997827064	14.75000061	7.019569615	1.236384546	25	0.000388667	0.645175262	0.000815057	300.0467834	300.0471191	24487.47266	24506.48438	49.62793957	18.65153598	7.7797	0	0	0	4449	300.13355	24496.97852																	17.416636
	26237032.53	300.0470429	24437.10938	0.644859751	5.41E-05	1	0.999253354	40.02988815	1.997901131	14.75000061	7.016064928	1.236351615	25	0.000440555	0.644839445	0.000866725	300.0468445	300.0472412	24426.7168	24447.50195	49.91870538	18.65104092	7.78455	0	0	0	4449	300.1351	24437.10938																	17.047815
	26237034.56	300.0474548	24396.96777	0.64468805	3.83E-05	1	0.999253354	40.02988815	1.997810684	14.75000061	7.014012267	1.235293982	25	0.00037839	0.644667782	0.000804456	300.0470886	300.047821	24387.5957	24406.33984	49.639664	18.65196156	7.7797	0	0	0	4449	300.13255	24396.96777																	15.941451
	26237037.53	300.0458222	24337.54785	0.644377087	3.02E-05	1	0.999253354	40.02988815	1.997887956	14.75000061	7.010775929	1.235382922	25	0.000436944	0.64435682	0.000862806	300.0452271	300.0464172	24327.37305	24347.72266	49.71704522	18.64988936	7.7821	0	0	0	4449	300.13385	24337.54785																	17.416636
	26237039.61	300.0462189	24296.08301	0.644198361	4.55E-05	1	0.999253354	40.02988815	1.997870525	14.75000061	7.008882481	1.234406067	25	0.000379475	0.64417813	0.00080523	300.0460205	300.0464172	24285.55664	24306.60938	49.5958928	18.65093126	7.77725	0	0	0	4449	300.13065	24296.08301																	15.941451
	26237042.71	300.0462647	24233.95117	0.643925339	4.27E-05	1	0.999253354	40.02988815	1.997861697	14.75000061	7.005891292	1.233827355	25	0.000374679	0.643905118	0.000800262	300.0460815	300.0464478	24221.97656	24245.92578	49.86868116	18.65216954	7.7797	0	0	0	4449	300.12895	24233.95117																	15.941451
	26237044.91	300.0454712	24190.21484	0.643720537	4.78E-05	1	0.999253354	40.02988815	1.997843616	14.75000061	7.003596311	1.233460973	25	0.000377928	0.643700336	0.000803376	300.0451965	300.0457458	24181.33008	24199.09961	49.68968822	18.65184123	7.7772	0	0	0	4449	300.13055	24190.21484																	17.785473
	26237047.86	300.0455475	24131.24414	0.643419063	5.57E-05	1	0.999253354	40.02988815	1.997768521	14.75000061	7.000062574	1.232854312	25	0.000379137	0.643398867	0.000804399	300.0452271	300.0458679	24122.12695	24140.36133	49.7905183	18.65197101	7.78455	0	0	0	4449	300.12545	24131.24414																	17.416636
	26237049.64	300.0448914	24095.54102	0.643204804	5.46E-05	1	0.999253354	40.02988815	1.997825793	14.75000061	6.997897422	1.23262364	25	0.000392436	0.643184618	0.000817562	300.0446777	300.045105	24086.02344	24105.05859	49.73267779	18.65290321	7.7748	0	0	0	4449	300.12415	24095.54102																	17.416636
	26237052.88	300.0446167	24031.29395	0.642942837	4.54E-05	1	0.999253354	40.02988815	1.997812814	14.75000061	6.994958531	1.232373001	25	0.000416077	0.642922649	0.000841033	300.044342	300.0448914	24019.35742	24043.23047	49.74440222	18.65324356	7.78945	0	0	0	4449	300.12535	24031.29395																	17.785473
	26237054.87	300.0438233	23991.45801	0.642724308	4.10E-05	1	0.999253354	40.02988815	1.997761628	14.75000061	6.992448943	1.231703685	25	0.000395682	0.642704155	0.000820495	300.043396	300.0442505	23980.06836	24002.84766	49.89056675	18.65287129	7.78945	0	0	0	4449	300.1267	23991.45801																	17.785473
	26237058.74	300.0433655	23913.82129	0.642419466	1.96E-05	1	0.999253354	40.02988815	1.99772652	14.75000061	6.988987926	1.231255138	25	0.00040984	0.642399321	0.000834468	300.0433655	300.0433655	23912.64844	23914.99414	49.76159805	18.65193016	7.7919	0	0	0	4449	300.1208	23913.82129																	17.785473
	26237060.46	300.0439606	23880.11719	0.642136278	5.22E-05	1	0.999253354	40.02988815	1.99777066	14.75000061	6.9860877	1.230547481	25	0.000392118	0.642116142	0.000816563	300.0437927	300.0441284	23868.83594	23891.39844	49.61152537	18.65346764	7.79435	0	0	0	4449	300.1204	23880.11719																	17.047815
	26237062.67	300.0439911	23835.75879	0.64193743	3.00E-05	1	0.999253354	40.02988815	1.997784315	14.75000061	6.983917032	1.230475516	25	0.000419665	0.641917281	0.00084398	300.0437012	300.044281	23825.16992	23846.34766	49.64357214	18.65338777	7.78945	0	0	0	4449	300.1217	23835.75879																	17.785473
	26237064.85	300.0426025	23792.21387	0.641731609	5.27E-05	1	0.999253354	40.02988815	1.997889518	14.75000061	6.982067593	1.22992214	25	0.000399242	0.641711506	0.000823427	300.0419006	300.0433044	23783.32813	23801.09961	49.75925316	18.65359248	7.787	0	0	0	4449	300.12055	23792.21387																	17.785473
	26237067.81	300.0424347	23733.0498	0.641431321	4.13E-05	1	0.999253354	40.02988815	1.997827261	14.75000061	6.978602061	1.229258462	25	0.000394301	0.641411233	0.000818298	300.0423889	300.0424805	23720.69922	23745.40039	49.72955128	18.65387228	7.787	0	0	0	4449	300.11695	23733.0498																	17.047815
	26237069.92	300.0421601	23691.06152	0.641242962	3.02E-05	1	0.999253354	40.02988815	1.997816669	14.75000061	6.9764763	1.229126177	25	0.000415771	0.64122287	0.000839645	300.0421143	300.0422058	23680.99609	23701.12695	49.85148533	18.65303664	7.7723	0	0	0	4449	300.1181	23691.06152																	17.047815
	26237072.85	300.0411225	23632.61426	0.640927883	4.40E-05	1	0.999253354	40.02988815	1.997860589	14.75000061	6.973181181	1.228625775	25	0.000422706	0.640907816	0.000846377	300.040802	300.0414429	23621.91602	23643.3125	49.72095337	18.65333672	7.77965	0	0	0	4449	300.11825	23632.61426																	15.941451
	26237074.71	300.0420075	23595.30566	0.640719878	4.39E-05	1	0.999253354	40.02988815	1.997805337	14.75000061	6.970769816	1.227990674	25	0.000403836	0.640699814	0.00082736	300.0417175	300.0422974	23586.90625	23603.70508	50.0125008	18.65158212	7.77965	0	0	0	4449	300.12545	23595.30566																	17.785473
	26237077.63	300.0415955	23536.61426	0.640433705	5.93E-05	1	0.999253354	40.02988815	1.997801022	14.75000061	6.967670042	1.227280483	25	0.000389015	0.640413667	0.00081236	300.0411987	300.0419922	23527.80078	23545.42773	50.01171917	18.65187828	7.787	0	0	0	4449	300.12325	23536.61426																	17.047815
	26237079.66	300.0408631	23496.80273	0.640205884	4.09E-05	1	0.999253354	40.02988815	1.997765494	14.75000061	6.96498157	1.227346371	25	0.000436958	0.640185835	0.00086016	300.0406494	300.0410767	23488.3418	23505.26367	49.667021	18.65160699	7.7919	0	0	0	4449	300.1197	23496.80273																	17.416636
	26237082.49	300.040802	23440.49512	0.640050224	1.15E-05	1	0.999253354	40.02988815	1.997850634	14.75000061	6.963699083	1.226369309	25	0.000369887	0.640030224	0.000792998	300.040802	300.040802	23439.69336	23441.29688	49.80615087	18.65231994	7.7919	0	0	0	4449	300.1164	23440.49512																	17.047815
	26237085.14	300.0416413	23387.15332	0.639735831	1.19E-05	1	0.999253354	40.02988815	1.997760106	14.75000061	6.959903198	1.226136899	25	0.000408578	0.639715799	0.000831485	300.0412903	300.0419922	23378.23047	23396.07617	49.85304859	18.6538964	7.7821	0	0	0	4449	300.11675	23387.15332																	17.047815
	26237087.1	300.0408173	23348.27734	0.639551394	6.54E-05	1	0.999253354	40.02988815	1.997838021	14.75000061	6.958230719	1.225401586	25	0.000369167	0.639531408	0.000791962	300.0406799	300.0409546	23339.91406	23356.64063	49.84210579	18.65272349	7.77965	0	0	0	4449	300.1134	23348.27734																	15.941451
	26237090.13	300.0401306	23287.60449	0.639245929	6.10E-05	1	0.999253354	40.02988815	1.997762248	14.75000061	6.954649249	1.224809232	25	0.000372398	0.639225963	0.000795004	300.0397644	300.0404968	23279.15625	23296.05273	49.8288181	18.6525712	7.78945	0	0	0	4449	300.10815	23287.60449																	17.047815
	26237092.14	300.0389252	23247.53809	0.639051501	6.04E-05	1	0.999253354	40.02988815	1.997890185	14.75000061	6.952911024	1.224784922	25	0.000397406	0.639031547	0.000819885	300.0385132	300.0393372	23236.97461	23258.10156	49.94059098	18.65122265	7.79435	0	0	0	4449	300.1094	23247.53809																	15.941451
	26237095	300.0387726	23190.64551	0.63875136	4.22E-05	1	0.999253354	40.02988815	1.997814835	14.75000061	6.94938542	1.224222739	25	0.000402457	0.638731414	0.000824747	300.0380554	300.0394897	23181.83203	23199.45898	49.77097759	18.6527098	7.7968	0	0	0	4449	300.1065	23190.64551																	17.416636
	26237098.09	300.0365906	23128.74609	0.638427801	3.57E-05	1	0.999253354	40.02988815	1.997866192	14.75000061	6.946042508	1.223595651	25	0.000398841	0.638407909	0.000820925	300.0361328	300.0370483	23118.81445	23138.67773	49.68421682	18.65137552	7.787	0	0	0	4449	300.10495	23128.74609																	17.416636
	26237099.97	300.0361481	23091.31641	0.638239771	4.00E-05	1	0.999253354	40.02988815	1.997868778	14.75000061	6.944070392	1.22286662	25	0.000364697	0.638219915	0.000786664	300.0356445	300.0366516	23080.13281	23102.5	49.83819764	18.65169146	7.79435	0	0	0	4449	300.10335	23091.31641																	17.785473
	26237102.12	300.0358582	23047.74902	0.638034144	3.79E-05	1	0.999253354	40.02988815	1.997900665	14.75000061	6.941888052	1.222781107	25	0.00039121	0.638014282	0.000813046	300.0357666	300.0359497	23037.80469	23057.69336	49.64357214	18.65208098	7.7919	0	0	0	4449	300.1021	23047.74902																	15.941451
	26237105.21	300.0361328	22986.72363	0.637738549	4.98E-05	1	0.999253354	40.02988815	1.997936144	14.75000061	6.938787109	1.22224858	25	0.000392249	0.637718691	0.00081389	300.0360718	300.0361938	22978.55469	22994.89258	49.65529657	18.65169605	7.79435	0	0	0	4449	300.10525	22986.72363																	17.785473
	26237107.12	300.0354309	22948.45508	0.637529474	6.87E-05	1	0.999253354	40.02988815	1.997866507	14.75000061	6.936262924	1.221914782	25	0.000401995	0.637509628	0.000823503	300.0340881	300.0367737	22936.85742	22960.05273	49.95700518	18.65147711	7.7919	0	0	0	4449	300.10345	22948.45508																	15.941451
	26237109.93	300.03508	22892.75586	0.637220215	2.97E-05	1	0.999253354	40.02988815	1.997828218	14.75000061	6.932784478	1.221225867	25	0.000395002	0.637200389	0.000816316	300.0343323	300.0358276	22883.80859	22901.70313	49.82647322	18.6529916	7.7919	0	0	0	4449	300.10015	22892.75586																	17.047815
	26237112.73	300.0342255	22836.30078	0.636939158	4.21E-05	1	0.999253354	40.02988815	1.997898569	14.75000061	6.929983953	1.220589727	25	0.000382089	0.636919366	0.000803224	300.0339661	300.0344849	22828.15625	22844.44531	49.76550619	18.65133634	7.78455	0	0	0	4449	300.0992	22836.30078																	17.047815
	26237114.67	300.0330811	22798.00781	0.636721698	2.87E-05	1	0.999253354	40.02988815	1.99789107	14.75000061	6.927534085	1.220506565	25	0.000413013	0.636701914	0.000834002	300.0326843	300.0334778	22786.55664	22809.45898	49.8671179	18.65264473	7.78455	0	0	0	4449	300.1024	22798.00781																	17.047815
	26237117.78	300.0324555	22735.25781	0.636428896	3.60E-05	1	0.999253354	40.02988815	1.997837406	14.75000061	6.924235325	1.219548039	25	0.000379179	0.636409154	0.00079998	300.0324402	300.0324707	22723.29688	22747.21875	49.94606238	18.65291708	7.78455	0	0	0	4449	300.10235	22735.25781																	15.941451
	26237119.76	300.0312195	22696.05273	0.636219353	4.86E-05	1	0.999253354	40.02988815	1.99788785	14.75000061	6.922171748	1.218895497	25	0.000353279	0.636199659	0.000773947	300.0309753	300.0314636	22687.3125	22704.79297	49.85383021	18.6539424	7.78455	0	0	0	4449	300.10165	22696.05273																	17.785473
	26237122.55	300.0317994	22640.85156	0.635924854	5.25E-05	1	0.999253354	40.02988815	1.997840369	14.75000061	6.918790036	1.218420487	25	0.000363847	0.63590515	0.000784327	300.0313721	300.0322266	22631.51563	22650.1875	49.9906152	18.6549217	7.79435	0	0	0	4449	300.1006	22640.85156																	17.785473
	26237124.68	300.030365	22598.18359	0.635729974	5.62E-05	1	0.999253354	40.02988815	1.997797241	14.75000061	6.916499972	1.218179537	25	0.000378204	0.635710293	0.000798559	300.0302124	300.0305176	22589.23633	22607.13086	49.87571581	18.65448588	7.78455	0	0	0	4449	300.1003	22598.18359																	17.416636
	26237127.82	300.0296936	22535.37012	0.635432602	5.17E-05	1	0.999253354	40.02988815	1.99785216	14.75000061	6.913480676	1.217444793	25	0.000359927	0.635412955	0.000780092	300.0296326	300.0297546	22527.0918	22543.64844	49.87180767	18.65359333	7.787	0	0	0	4449	300.0996	22535.37012																	15.941451
	26237129.77	300.0285797	22496.39844	0.635228201	4.58E-05	1	0.999253354	40.02988815	1.997754184	14.75000061	6.910881382	1.217294271	25	0.000387198	0.635208563	0.000807228	300.0284424	300.028717	22487.29297	22505.50391	49.89291164	18.65231368	7.79925	0	0	0	4449	300.1011	22496.39844																	17.416636
	26237132.97	300.0279999	22432.60156	0.634938491	4.62E-05	1	0.999253354	40.02988815	1.997758738	14.75000061	6.907783732	1.21651914	25	0.000366557	0.634918887	0.0007864	300.0274048	300.028595	22421.7207	22443.48242	49.87962395	18.65494528	7.7772	0	0	0	4449	300.1017	22432.60156																	15.941451
	26237134.85	300.028183	22395.39063	0.634708922	5.89E-05	1	0.999253354	40.02988815	1.997802924	14.75000061	6.905484576	1.215804242	25	0.000338761	0.634689338	0.00075848	300.0276794	300.0286865	22384.91211	22405.86914	49.95622355	18.65342952	7.79925	0	0	0	4449	300.08715	22395.39063																	17.785473
	26237137.93	300.0267792	22334.12207	0.63441097	3.28E-05	1	0.999253354	40.02988815	1.997834989	14.75000061	6.902348209	1.215256166	25	0.000338978	0.634391422	0.000758492	300.0263672	300.0271912	22323.7168	22344.52734	49.84132416	18.65528771	7.79925	0	0	0	4449	300.0955	22334.12207																	17.047815
	26237139.95	300.0267487	22293.25293	0.63421728	4.01E-05	1	0.999253354	40.02988815	1.997766026	14.75000061	6.899938556	1.215272906	25	0.000378187	0.634197712	0.000797575	300.0256348	300.0278625	22284.5	22302.00586	49.77644899	18.65602402	7.79435	0	0	0	4449	300.0959	22293.25293																	17.047815
	26237143.34	300.0265656	22225.77344	0.633786634	2.82E-05	1	0.999253354	40.02988815	1.997805701	14.75000061	6.895401757	1.214369838	25	0.000368657	0.633767089	0.000787761	300.0260315	300.0270996	22213.26563	22238.28125	49.7905183	18.65361193	7.78945	0	0	0	4449	300.0989	22225.77344																	17.785473
	26237145.51	300.0250092	22182.41211	0.633582065	2.04E-05	1	0.999253354	40.02988815	1.997751989	14.75000061	6.892977742	1.214071468	25	0.000379994	0.633562549	0.000798965	300.0247498	300.0252686	22174.12109	22190.70313	49.8944749	18.65366646	7.7968	0	0	0	4449	300.0993	22182.41211																	17.047815
	26237147.57	300.0239105	22141.21387	0.633396934	2.29E-05	1	0.999253354	40.02988815	1.997764698	14.75000061	6.891001042	1.213750556	25	0.000382315	0.633377442	0.000801161	300.0233459	300.0244751	22131.62305	22150.80469	49.87649744	18.65483164	7.8017	0	0	0	4449	300.10335	22141.21387																	17.047815
	26237149.68	300.0229797	22098.9834	0.633213564	3.03E-05	1	0.999253354	40.02988815	1.997872259	14.75000061	6.889378952	1.213354305	25	0.000372349	0.633194103	0.000791074	300.0227966	300.0231628	22087.39844	22110.56836	49.89603815	18.65476629	7.78945	0	0	0	4449	300.1051	22098.9834																	17.416636
	26237152.62	300.0228424	22040.32813	0.632885353	4.81E-05	1	0.999253354	40.02988815	1.997881571	14.75000061	6.885821177	1.21283035	25	0.000381305	0.632865898	0.000799814	300.022522	300.0231628	22029.16797	22051.48828	50.03594966	18.65364417	7.7821	0	0	0	4449	300.10765	22040.32813																	17.047815
	26237155.58	300.0231934	21981.45508	0.632574934	5.97E-05	1	0.999253354	40.02988815	1.997898368	14.75000061	6.882604977	1.211640981	25	0.000325583	0.632555518	0.000743896	300.0229187	300.023468	21970.06445	21992.8457	49.88431373	18.65281583	7.78945	0	0	0	4449	300.1059	21981.45508																	17.047815
	26237157.46	300.0228272	21943.85547	0.632383262	3.33E-05	1	0.999253354	40.02988815	1.997800346	14.75000061	6.880113297	1.211697187	25	0.0003696	0.632363829	0.000787786	300.0224915	300.0231628	21933.57227	21954.13867	49.667021	18.65374495	7.7968	0	0	0	4449	300.1072	21943.85547																	15.941451
	26237160.45	300.0226746	21884.17969	0.632070634	3.61E-05	1	0.999253354	40.02988815	1.997825051	14.75000061	6.876836216	1.210867174	25	0.000346866	0.632051228	0.000764854	300.0222778	300.0230713	21874.19922	21894.16016	50.06096177	18.65496717	7.7968	0	0	0	4449	300.10525	21884.17969																	17.416636
	26237162.48	300.0224915	21843.88184	0.631847643	2.77E-05	1	0.999253354	40.02988815	1.997847925	14.75000061	6.87444305	1.210693538	25	0.000368826	0.631828233	0.00078667	300.0220642	300.0229187	21835.17773	21852.58594	50.19696513	18.65434517	7.80165	0	0	0	4449	300.1048	21843.88184																	15.941451
	26237165.55	300.0224305	21782.39453	0.631566125	4.13E-05	1	0.999253354	40.02988815	1.997842618	14.75000061	6.871358543	1.21017507	25	0.000370867	0.631546723	0.000788527	300.0218506	300.0230103	21772.40234	21792.38672	50.07424946	18.65341329	7.7968	0	0	0	4449	300.10695	21782.39453																	17.785473
	26237167.68	300.0214386	21739.82422	0.631347263	4.71E-05	1	0.999253354	40.02988815	1.997792677	14.75000061	6.868844763	1.209550063	25	0.000354477	0.631327896	0.000772004	300.020752	300.0221252	21727.93555	21751.71289	49.93042981	18.65305062	7.8065	0	0	0	4449	300.102	21739.82422																	17.785473
	26237170.49	300.0215302	21683.9541	0.631069755	4.78E-05	1	0.999253354	40.02988815	1.99781996	14.75000061	6.865940788	1.208887268	25	0.000340822	0.631050404	0.000758165	300.0213623	300.021698	21674.39844	21693.50977	49.94215424	18.65326278	7.78945	0	0	0	4449	300.10525	21683.9541																	17.416636
	26237172.42	300.0208435	21645.41699	0.630842744	2.27E-05	1	0.999253354	40.02988815	1.997899412	14.75000061	6.86379379	1.208143319	25	0.000308075	0.630823434	0.000725273	300.0204468	300.0212402	21635.61914	21655.21484	49.75612665	18.6530114	7.8017	0	0	0	4449	300.1052	21645.41699																	17.047815
	26237175.48	300.0201416	21584.21094	0.630470509	5.22E-05	1	0.999253354	40.02988815	1.997860116	14.75000061	6.859560786	1.207717595	25	0.000336351	0.630451204	0.000753314	300.0200806	300.0202026	21574.06055	21594.36133	49.98905195	18.65218485	7.8017	0	0	0	4449	300.10115	21584.21094																	15.941451
	26237177.63	300.0203705	21540.88574	0.63032794	3.61E-05	1	0.999253354	40.02988815	1.997666936	14.75000061	6.85731163	1.207705182	25	0.000370475	0.630308613	0.000787341	300.0203247	300.0204163	21530.75977	21551.01172	49.95075215	18.65600742	7.79925	0	0	0	4449	300.104	21540.88574																	17.785473
	26237180.46	300.0197449	21484.9541	0.630125505	5.09E-05	1	0.999253354	40.02988815	1.997741332	14.75000061	6.855432469	1.206907664	25	0.000328757	0.630106223	0.000745495	300.0197449	300.0197449	21483.95703	21485.95117	49.85226696	18.65502721	7.8017	0	0	0	4449	300.1044	21484.9541																	17.047815
	26237182.88	300.019516	21436.24414	0.62980815	4.28E-05	1	0.999253354	40.02988815	1.997758663	14.75000061	6.852017272	1.206419745	25	0.000338687	0.629788875	0.000755223	300.0192566	300.0197754	21426.14258	21446.3457	49.92105027	18.65396629	7.79925	0	0	0	4449	300.1018	21436.24414																	17.047815
	26237185.21	300.0195008	21390.13477	0.629515228	3.95E-05	1	0.999253354	40.02988815	1.997804902	14.75000061	6.848966777	1.205969917	25	0.000346301	0.629495956	0.000762651	300.0192871	300.0197144	21376.85938	21403.41016	49.83350787	18.65341579	7.8041	0	0	0	4449	300.099	21390.13477																	17.785473
	26237187.44	300.0200348	21345.74023	0.629262885	3.49E-05	1	0.999253354	40.02988815	1.997853782	14.75000061	6.846377527	1.205534665	25	0.000348003	0.629243609	0.000764187	300.0198364	300.0202332	21335.60156	21355.87891	49.86555464	18.65345315	7.7943	0	0	0	4449	300.10035	21345.74023																	15.941451
	26237190.65	300.0205841	21281.10449	0.628981687	2.68E-05	1	0.999253354	40.02988815	1.997777425	14.75000061	6.843064176	1.204976351	25	0.000350077	0.628962407	0.000766085	300.0202942	300.020874	21273.18945	21289.01953	50.03907617	18.654021	7.80165	0	0	0	4449	300.0984	21281.10449																	17.047815
	26237192.73	300.019516	21240.31934	0.628773325	3.85E-05	1	0.999253354	40.02988815	1.997788155	14.75000061	6.840901483	1.204190646	25	0.000313862	0.628754095	0.000729736	300.0194092	300.0196228	21230.20508	21250.43359	49.83194462	18.65235647	7.8065	0	0	0	4449	300.0982	21240.31934																	17.047815
	26237196.55	300.0207214	21163.8457	0.628440439	3.81E-05	1	0.999253354	40.02988815	1.997825082	14.75000061	6.837313321	1.204068647	25	0.000359127	0.628421167	0.000774781	300.0207214	300.0207214	21163.08008	21164.61133	49.89291164	18.65237245	7.8017	0	0	0	4449	300.1013	21163.8457																	15.941451
	26237198.09	300.0202485	21133.05371	0.628241927	3.13E-05	1	0.999253354	40.02988815	1.99788838	14.75000061	6.83538413	1.203588611	25	0.000346501	0.628222678	0.000762029	300.0197144	300.0207825	21122.93945	21143.16797	49.96560309	18.65353855	7.79435	0	0	0	4449	300.0996	21133.05371																	15.941451
	26237200.15	300.0187073	21091.87988	0.628050525	5.15E-05	1	0.999253354	40.02988815	1.997860313	14.75000061	6.833217042	1.20316785	25	0.000342899	0.628031313	0.000758305	300.0184631	300.0189514	21081.26758	21102.49219	50.2016549	18.65224429	7.8041	0	0	0	4449	300.0992	21091.87988																	17.416636
	26237203.11	300.0179901	21032.93359	0.627712261	4.17E-05	1	0.999253354	40.02988815	1.997858924	14.75000061	6.829532391	1.202518661	25	0.000342666	0.627693072	0.00075786	300.0179443	300.0180359	21023.23242	21042.63477	49.77566736	18.65143144	7.8017	0	0	0	4449	300.09515	21032.93359																	17.416636
	26237205.23	300.0185242	20990.51953	0.627410892	3.97E-05	1	0.999253354	40.02988815	1.997848745	14.75000061	6.826179714	1.202166101	25	0.000363701	0.627391688	0.000778692	300.0177917	300.0192566	20979.03125	21002.00781	50.02578849	18.65157147	7.8114	0	0	0	4449	300.0988	20990.51953																	17.785473
	26237207.43	300.0179749	20946.69629	0.627198762	2.63E-05	1	0.999253354	40.02988815	1.997856367	14.75000061	6.823935011	1.201545797	25	0.000343515	0.627179588	0.000758372	300.0179443	300.0180054	20937.89453	20955.49805	50.15475719	18.65177011	7.79435	0	0	0	4449	300.09735	20946.69629																	15.941451
	26237210.43	300.0186921	20886.7168	0.626891246	4.78E-05	1	0.999253354	40.02988815	1.997800244	14.75000061	6.820419804	1.200847402	25	0.000336256	0.626872071	0.000750918	300.0186768	300.0187073	20875.80078	20897.63281	49.82256507	18.65268869	7.8017	0	0	0	4449	300.09565	20886.7168																	15.941451
	26237212.54	300.017807	20844.18164	0.62669638	3.74E-05	1	0.999253354	40.02988815	1.997850567	14.75000061	6.818484066	1.200387177	25	0.000325502	0.626677234	0.00074004	300.0172119	300.0184021	20831.74609	20856.61719	50.34469292	18.65309457	7.80655	0	0	0	4449	300.095	20844.18164																	17.785473
	26237215.45	300.0174256	20786.62207	0.626359976	4.95E-05	1	0.999253354	40.02988815	1.997881586	14.75000061	6.814902151	1.199890741	25	0.00033728	0.626340839	0.000751602	300.0171814	300.0176697	20776.60547	20796.63867	50.00546615	18.65261928	7.80895	0	0	0	4449	300.09355	20786.62207																	17.416636
	26237217.4	300.0167847	20747.58789	0.626158319	5.40E-05	1	0.999253354	40.02988815	1.997803445	14.75000061	6.812515671	1.199108381	25	0.000304875	0.626139221	0.000719074	300.0164185	300.0171509	20737.58398	20757.5918	50.0398578	18.65394409	7.7992	0	0	0	4449	300.0905	20747.58789																	17.047815
	26237220.43	300.0155487	20687.07422	0.625866053	5.13E-05	1	0.999253354	40.02988815	1.99773342	14.75000061	6.809028163	1.198965883	25	0.000346755	0.62584696	0.00076076	300.0150452	300.0160522	20677.75	20696.39844	50.21650585	18.65265543	7.8041	0	0	0	4449	300.09275	20687.07422																	15.941451
	26237222.48	300.0162506	20646.26465	0.625631653	3.79E-05	1	0.999253354	40.02988815	1.997739226	14.75000061	6.80649136	1.198550844	25	0.000349438	0.625612551	0.000763297	300.0161743	300.0163269	20635.71289	20656.81641	50.09926157	18.6544955	7.8065	0	0	0	4449	300.0893	20646.26465																	15.941451
	26237225.52	300.0154419	20585.33789	0.625338221	3.96E-05	1	0.999253354	40.02988815	1.997792559	14.75000061	6.803451542	1.198138337	25	0.000360224	0.625319136	0.000773884	300.0146179	300.0162659	20576.73047	20593.94531	50.0125008	18.65372472	7.7968	0	0	0	4449	300.0952	20585.33789																	17.047815
	26237227.43	300.0157166	20547.37402	0.625088683	4.69E-05	1	0.999253354	40.02988815	1.997791093	14.75000061	6.800753764	1.197534466	25	0.000348592	0.625069608	0.000762095	300.0155029	300.0159302	20538.07422	20556.67383	49.8835321	18.65389949	7.7919	0	0	0	4449	300.09215	20547.37402																	15.941451
	26237230.44	300.0148621	20487.07715	0.62481615	2.72E-05	1	0.999253354	40.02988815	1.997737335	14.75000061	6.797714589	1.196410576	25	0.00029595	0.624797134	0.000709278	300.0144043	300.0153198	20476.46484	20497.68945	49.94528075	18.65529686	7.7992	0	0	0	4449	300.09305	20487.07715																	17.047815
	26237232.39	300.0142212	20448.53027	0.624611171	2.99E-05	1	0.999253354	40.02988815	1.997776547	14.75000061	6.795528838	1.196513662	25	0.000339335	0.624592144	0.000752531	300.0133972	300.0150452	20438.85352	20458.20703	49.90307281	18.65478007	7.79675	0	0	0	4449	300.0918	20448.53027																	15.941451
	26237235.38	300.0144043	20388.7207	0.624298755	4.12E-05	1	0.999253354	40.02988815	1.997794329	14.75000061	6.792220634	1.19573665	25	0.000321821	0.624279745	0.000734813	300.0142212	300.0145874	20379.11719	20398.32422	50.12114717	18.65413158	7.8041	0	0	0	4449	300.09395	20388.7207																	17.416636
	26237237.42	300.0151825	20347.875	0.624075262	6.43E-05	1	0.999253354	40.02988815	1.997802169	14.75000061	6.789776698	1.195527457	25	0.000341405	0.62405623	0.000754256	300.0151367	300.0152283	20338.92773	20356.82227	49.93980935	18.65412424	7.8114	0	0	0	4449	300.091	20347.875																	17.047815
	26237240.43	300.0144196	20288.07813	0.623749794	3.37E-05	1	0.999253354	40.02988815	1.997813534	14.75000061	6.786252188	1.195027247	25	0.000351956	0.62373078	0.000764594	300.0139771	300.0148621	20279.3125	20296.84375	50.03751292	18.65525007	7.8041	0	0	0	4449	300.09275	20288.07813																	17.785473
	26237242.38	300.0133667	20248.84961	0.623551145	2.47E-05	1	0.999253354	40.02988815	1.997740915	14.75000061	6.783831923	1.194741746	25	0.000364382	0.623532148	0.000776894	300.0128479	300.0138855	20238.25	20259.44922	49.95856844	18.65259731	7.8065	0	0	0	4449	300.0915	20248.84961																	17.416636
	26237245.4	300.0130005	20188.91895	0.623223488	3.83E-05	1	0.999253354	40.02988815	1.99773625	14.75000061	6.780210288	1.19435006	25	0.000386134	0.623204493	0.000798429	300.0126953	300.0133057	20178.29492	20199.54297	50.02422523	18.65366548	7.7919	0	0	0	4449	300.0941	20188.91895																	15.941451
	26237247.43	300.0130463	20148.18262	0.622996512	4.78E-05	1	0.999253354	40.02988815	1.997767186	14.75000061	6.777910401	1.193537731	25	0.000349687	0.622977546	0.000761837	300.012207	300.0138855	20139.27148	20157.09375	49.95856844	18.65341829	7.8065	0	0	0	4449	300.0935	20148.18262																	17.785473
	26237250.44	300.0112305	20088.38574	0.622703038	3.79E-05	1	0.999253354	40.02988815	1.99769257	14.75000061	6.774517101	1.192701796	25	0.000328262	0.62268413	0.000740225	300.0112305	300.0112305	20078.61133	20098.16016	50.04220269	18.65431574	7.7919	0	0	0	4449	300.0929	20088.38574																	17.047815
	26237252.58	300.0111695	20045.35352	0.622508621	1.74E-05	1	0.999253354	40.02988815	1.997637137	14.75000061	6.772199129	1.192432227	25	0.000340509	0.622489711	0.000752344	300.0102234	300.0121155	20033.5625	20057.14453	50.08441063	18.65573121	7.7992	0	0	0	4449	300.09445	20045.35352																	17.047815
	26237255.61	300.0110169	19984.92285	0.622172814	2.07E-05	1	0.999253354	40.02988815	1.997674153	14.75000061	6.768642307	1.191942742	25	0.000352499	0.622153907	0.000764133	300.0107727	300.011261	19973.50781	19996.33789	50.04845571	18.65486756	7.8065	0	0	0	4449	300.0837	19984.92285																	17.785473
	26237257.67	300.0102539	19944.20117	0.621966334	3.00E-05	1	0.999253354	40.02988815	1.997736882	14.75000061	6.766632053	1.191393794	25	0.000335003	0.621947459	0.0007465	300.009552	300.0109558	19934.2207	19954.18164	50.07424946	18.65374055	7.7992	0	0	0	4449	300.08605	19944.20117																	17.047815
	26237260.62	300.0108032	19884.7793	0.621656905	3.16E-05	1	0.999253354	40.02988815	1.997604499	14.75000061	6.762806904	1.19090268	25	0.000351095	0.621638018	0.000762389	300.0099792	300.0116272	19875.40625	19894.15234	49.96403983	18.65523528	7.80895	0	0	0	4449	300.08825	19884.7793																	15.941451
	26237262.52	300.0097656	19846.96191	0.621450263	3.73E-05	1	0.999253354	40.02988815	1.997645561	14.75000061	6.760767345	1.190099225	25	0.000311369	0.621431428	0.000722525	300.0097351	300.0097961	19837.0918	19856.83203	50.01484569	18.65431982	7.81385	0	0	0	4449	300.0916	19846.96191																	17.047815
	26237265.78	300.0101013	19781.66992	0.621133792	4.82E-05	1	0.999253354	40.02988815	1.997617295	14.75000061	6.75721871	1.189559468	25	0.000318776	0.621114956	0.000729727	300.0090637	300.0111389	19772.10352	19791.23633	49.90854421	18.6540883	7.80165	0	0	0	4449	300.09225	19781.66992																	15.941451
	26237267.95	300.0098725	19738.51465	0.620909588	3.78E-05	1	0.999253354	40.02988815	1.997631743	14.75000061	6.754836063	1.189082554	25	0.000313535	0.620890766	0.00072434	300.0089722	300.0107727	19726.22461	19750.80469	49.99999475	18.65458894	7.80165	0	0	0	4449	300.09275	19738.51465																	15.941451
	26237269.94	300.0094605	19698.86035	0.620715583	1.81E-05	1	0.999253354	40.02988815	1.997622776	14.75000061	6.752653055	1.188954355	25	0.000336266	0.620696759	0.000746945	300.0091553	300.0097656	19686.69141	19711.0293	50.09066365	18.65518461	7.8163	0	0	0	4449	300.0928	19698.86035																	17.785473
	26237273.06	300.0090485	19636.77832	0.620386873	3.91E-05	1	0.999253354	40.02988815	1.997601125	14.75000061	6.748964612	1.188556172	25	0.000358496	0.620368053	0.00076895	300.0090027	300.0090942	19625.93555	19647.62109	50.12349205	18.6556541	7.8114	0	0	0	4449	300.1003	19636.77832																	17.416636
	26237275.3	300.0089417	19592.2373	0.620088581	3.95E-05	1	0.999253354	40.02988815	1.99761129	14.75000061	6.745833928	1.187525752	25	0.000315602	0.620069799	0.000725868	300.0085144	300.0093689	19580.44531	19604.0293	50.04376594	18.65569461	7.8065	0	0	0	4449	300.09735	19592.2373																	17.047815
	26237277.45	300.0071564	19549.35059	0.619859514	2.14E-05	1	0.999253354	40.02988815	1.997643164	14.75000061	6.743483215	1.186887231	25	0.000295449	0.619840785	0.000705567	300.0061646	300.0081482	19537.36523	19561.33594	50.05939851	18.65723724	7.81385	0	0	0	4449	300.0984	19549.35059																	17.416636
	26237280.49	300.0071717	19488.68945	0.619498278	3.31E-05	1	0.999253354	40.02988815	1.997607253	14.75000061	6.73935261	1.186660149	25	0.000339847	0.619479531	0.000749727	300.006897	300.0074463	19477.55469	19499.82422	50.09769831	18.65873985	7.8114	0	0	0	4449	300.09955	19488.68945																	17.785473
	26237282.5	300.0078735	19448.69629	0.619292758	2.93E-05	1	0.999253354	40.02988815	1.997604904	14.75000061	6.737096795	1.186335226	25	0.000346173	0.619273999	0.000755923	300.0078735	300.0078735	19439.28711	19458.10547	50.23213842	18.65670196	7.80655	0	0	0	4449	300.0981	19448.69629																	17.047815
	26237285.66	300.0072937	19384.67969	0.618978858	4.28E-05	1	0.999253354	40.02988815	1.997556717	14.75000061	6.733556228	1.185540812	25	0.00033075	0.618960129	0.000740297	300.0065918	300.0079956	19374.90625	19394.45313	50.00312126	18.65830543	7.8114	0	0	0	4449	300.09775	19384.67969																	17.047815
	26237287.77	300.0073548	19342.79004	0.618761911	5.00E-05	1	0.999253354	40.02988815	1.997566162	14.75000061	6.731236769	1.185072221	25	0.000325263	0.61874319	0.000734669	300.0070496	300.0076599	19332.18945	19353.39063	50.10707785	18.65678843	7.80655	0	0	0	4449	300.09905	19342.79004																	17.047815
	26237290.5	300.0069581	19288.69434	0.618461522	3.76E-05	1	0.999253354	40.02988815	1.997548951	14.75000061	6.727819565	1.185023816	25	0.000374426	0.618442785	0.000783636	300.0061646	300.0077515	19279.08984	19298.29883	50.04298432	18.65635243	7.8114	0	0	0	4449	300.09885	19288.69434																	17.416636
	26237293.34	300.006485	19231.98535	0.618130625	2.81E-05	1	0.999253354	40.02988815	1.997487915	14.75000061	6.72406315	1.184132371	25	0.000353729	0.61811192	0.000762728	300.0063477	300.0066223	19222.44336	19241.52734	50.05861689	18.65688579	7.809	0	0	0	4449	300.09735	19231.98535																	17.785473
	26237295.32	300.0066986	19192.73145	0.617911274	1.42E-05	1	0.999253354	40.02988815	1.997590828	14.75000061	6.722014899	1.183727525	25	0.000349668	0.617892574	0.000758522	300.0066833	300.0067139	19182.85938	19202.60352	50.16491836	18.65715224	7.8041	0	0	0	4449	300.0989	19192.73145																	17.047815
	26237298.33	300.0072785	19132.37598	0.617604913	5.33E-05	1	0.999253354	40.02988815	1.997599705	14.75000061	6.718756705	1.182882281	25	0.000325285	0.617586227	0.000733941	300.0070496	300.0075073	19122.10352	19142.64844	50.09144528	18.65728641	7.8041	0	0	0	4449	300.0996	19132.37598																	17.047815
	26237300.33	300.006485	19092.46582	0.617334707	2.60E-05	1	0.999253354	40.02988815	1.997571382	14.75000061	6.715763039	1.182140733	25	0.000306016	0.617316056	0.000714497	300.0064392	300.0065308	19082.69141	19102.24023	49.95622355	18.6574777	7.8114	0	0	0	4449	300.09985	19092.46582																	17.416636
	26237303.34	300.006424	19032.29297	0.617058124	3.98E-05	1	0.999253354	40.02988815	1.997539507	14.75000061	6.712567584	1.182074135	25	0.000350088	0.617039454	0.000758389	300.0060425	300.0068054	19022.10547	19042.48047	50.01171917	18.65967572	7.809	0	0	0	4449	300.0999	19032.29297																	17.416636
	26237305.34	300.0057984	18992.73633	0.616798196	3.88E-05	1	0.999253354	40.02988815	1.997565941	14.75000061	6.70981903	1.181624201	25	0.000352974	0.616779543	0.000761108	300.0057373	300.0058594	18983.01172	19002.46094	50.028915	18.65904615	7.81385	0	0	0	4449	300.09885	18992.73633																	17.416636
	26237308.32	300.0057373	18933.12109	0.616512062	4.37E-05	1	0.999253354	40.02988815	1.997361147	14.75000061	6.706095063	1.180705726	25	0.000329379	0.616493433	0.000737334	300.005249	300.0062256	18923.46875	18942.77344	49.90776258	18.66136923	7.8114	0	0	0	4449	300.09605	18933.12109																	15.941451
	26237310.34	300.0067444	18892.98145	0.616273705	4.34E-05	1	0.999253354	40.02988815	1.997425964	14.75000061	6.703730792	1.180165421	25	0.00031819	0.616255071	0.000725989	300.0062561	300.0072327	18882.76953	18903.19336	50.0343864	18.65997073	7.8163	0	0	0	4449	300.09675	18892.98145																	15.941451
	26237313.3	300.0062561	18833.3418	0.615957826	4.16E-05	1	0.999253354	40.02988815	1.997681704	14.75000061	6.701048103	1.180075753	25	0.000352134	0.615939188	0.000759728	300.0060425	300.0064697	18824.17578	18842.50781	50.16101022	18.65968784	7.81875	0	0	0	4449	300.0968	18833.3418																	17.416636
	26237315.3	300.0062409	18793.61426	0.61571744	1.83E-05	1	0.999253354	40.02988815	1.997726096	14.75000061	6.698677741	1.179054534	25	0.000298175	0.615698846	0.000705603	300.0059509	300.0065308	18783.91406	18803.31445	50.01328243	18.65832866	7.8041	0	0	0	4449	300.104	18793.61426																	17.416636
	26237318.36	300.0061798	18732.71191	0.6154169	4.38E-05	1	0.999253354	40.02988815	1.997754841	14.75000061	6.695528533	1.178332394	25	0.000283067	0.615398327	0.000690296	300.0058594	300.0065002	18722.76758	18742.65625	50.0343864	18.65791676	7.8163	0	0	0	4449	300.10735	18732.71191																	17.047815
	26237320.31	300.006897	18693.77539	0.615173152	2.80E-05	1	0.999253354	40.02988815	1.997755778	14.75000061	6.692806878	1.178279847	25	0.000320968	0.615154547	0.000728039	300.0068665	300.0069275	18683.28516	18704.26563	50.03907617	18.65718417	7.81145	0	0	0	4449	300.1068	18693.77539																	17.416636
	26237323.32	300.0066834	18633.85645	0.614880084	4.02E-05	1	0.999253354	40.02988815	1.997584178	14.75000061	6.689065222	1.177650721	25	0.000323441	0.614861489	0.000730331	300.0064697	300.006897	18624.08203	18643.63086	49.92495841	18.65898139	7.81875	0	0	0	4449	300.1016	18633.85645																	15.941451
	26237325.29	300.0059967	18594.4209	0.614608419	3.64E-05	1	0.999253354	40.02988815	1.997709934	14.75000061	6.686489462	1.177327145	25	0.000334876	0.614589837	0.00074159	300.0059204	300.006073	18584.59961	18604.24219	50.06252503	18.65729793	7.8212	0	0	0	4449	300.10095	18594.4209																	17.785473
	26237328.39	300.0067292	18532.72852	0.614297928	3.12E-05	1	0.999253354	40.02988815	1.997657634	14.75000061	6.683009412	1.176332936	25	0.00030069	0.614279363	0.000707207	300.0067139	300.0067444	18522.74805	18542.70898	50.00390289	18.65941754	7.8212	0	0	0	4449	300.0999	18532.72852																	15.941451
	26237330.3	300.0057373	18494.26465	0.614100539	3.68E-05	1	0.999253354	40.02988815	1.997654689	14.75000061	6.680820767	1.176135786	25	0.000317352	0.614081986	0.000723749	300.0057068	300.0057678	18483.67578	18504.85352	50.09847994	18.65965898	7.81875	0	0	0	4449	300.0947	18494.26465																	17.047815
	26237333.33	300.0058594	18433.96973	0.613746439	4.11E-05	1	0.999253354	40.02988815	1.997743954	14.75000061	6.677217926	1.175708196	25	0.000335592	0.613727882	0.000741757	300.0054932	300.0062256	18424.71875	18443.2207	50.10238808	18.65880887	7.81875	0	0	0	4449	300.09575	18433.96973																	17.416636
	26237335.29	300.0058289	18394.77832	0.613509747	3.49E-05	1	0.999253354	40.02988815	1.99771701	14.75000061	6.674607625	1.174951026	25	0.000308928	0.613491215	0.000714943	300.0054932	300.0061646	18385.16211	18404.39453	50.03125989	18.65832643	7.8163	0	0	0	4449	300.0934	18394.77832																	17.416636
	26237338.34	300.0049134	18333.80078	0.613219427	2.94E-05	1	0.999253354	40.02988815	1.99767023	14.75000061	6.67120785	1.174895322	25	0.000357168	0.613200888	0.000762995	300.0048218	300.0050049	18324.03906	18343.5625	49.98670706	18.65917285	7.8261	0	0	0	4449	300.09365	18333.80078																	17.785473
	26237340.3	300.0056458	18294.68262	0.613003234	3.53E-05	1	0.999253354	40.02988815	1.997595157	14.75000061	6.668651469	1.174240524	25	0.000338796	0.6129847	0.000744486	300.0051575	300.006134	18284.50781	18304.85742	50.11254925	18.65932617	7.8212	0	0	0	4449	300.0917	18294.68262																	17.785473
	26237343.32	300.0043793	18233.94922	0.612667988	2.74E-05	1	0.999253354	40.02988815	1.997702521	14.75000061	6.665424157	1.173215812	25	0.000297913	0.612649514	0.000703387	300.004364	300.0043945	18224.11523	18243.7832	49.89681978	18.66016285	7.8212	0	0	0	4449	300.09195	18233.94922																	17.047815
	26237345.36	300.005127	18193.95508	0.612454833	3.26E-05	1	0.999253354	40.02988815	1.997617465	14.75000061	6.662872837	1.172540753	25	0.000277658	0.612436364	0.000682994	300.0048828	300.0053711	18185.75	18202.16016	50.0070294	18.66091093	7.81875	0	0	0	4449	300.09195	18193.95508																	17.047815
	26237348.35	300.0041504	18134.4375	0.612090464	3.75E-05	1	0.999253354	40.02988815	1.997671489	14.75000061	6.65906849	1.171944046	25	0.000283981	0.61207202	0.000689077	300.0038452	300.0044556	18125.2832	18143.5918	50.09379017	18.65941869	7.8139	0	0	0	4449	300.09415	18134.4375																	17.047815
	26237350.32	300.0029908	18094.68652	0.611870505	4.73E-05	1	0.999253354	40.02988815	1.997643305	14.75000061	6.656467772	1.172181567	25	0.000345854	0.611852047	0.000750813	300.0027161	300.0032654	18084.51172	18104.86133	50.10473297	18.65910884	7.8139	0	0	0	4449	300.08985	18094.68652																	15.941451
	26237353.33	300.0031433	18034.93848	0.611564685	2.72E-05	1	0.999253354	40.02988815	1.997592832	14.75000061	6.653057369	1.171128858	25	0.00030537	0.611546261	0.000710126	300.0031128	300.0031738	18024.70313	18045.17383	49.77019596	18.66010115	7.82365	0	0	0	4449	300.0942	18034.93848																	17.785473
	26237355.29	300.0031891	17995.72168	0.611305267	3.40E-05	1	0.999253354	40.02988815	1.997673803	14.75000061	6.650481367	1.170740127	25	0.000311003	0.611286846	0.000715594	300.0027466	300.0036316	17986.33789	18005.10547	50.14850417	18.65925192	7.8212	0	0	0	4449	300.09125	17995.72168																	17.785473
	26237358.32	300.0019989	17935.52344	0.611001737	3.23E-05	1	0.999253354	40.02988815	1.997708452	14.75000061	6.647252047	1.170391356	25	0.000330442	0.610983334	0.000734827	300.0010376	300.0029602	17926.55273	17944.49414	50.02109872	18.65942697	7.8212	0	0	0	4449	300.0977	17935.52344																	17.047815
	26237360.29	300.0012513	17895.77246	0.610766634	4.79E-05	1	0.999253354	40.02988815	1.997698048	14.75000061	6.644727273	1.169560053	25	0.000295829	0.610748274	0.000700064	300.0011597	300.0013428	17885.46289	17906.08203	49.97029286	18.65956923	7.82365	0	0	0	4449	300.09665	17895.77246																	17.047815
	26237363.28	300.0006104	17836.34082	0.610463671	4.93E-05	1	0.999253354	40.02988815	1.997723533	14.75000061	6.641657475	1.168166461	25	0.000219606	0.610445382	0.000623646	300.0001526	300.0010681	17826.33594	17846.3457	50.02266197	18.66095353	7.8017	0	0	0	4449	300.0974	17836.34082																	17.416636
	26237365.26	300.0010986	17796.58887	0.610214819	3.83E-05	1	0.999253354	40.02988815	1.997743054	14.75000061	6.638851747	1.168613196	25	0.000303337	0.610196473	0.000707215	300.0009155	300.0012817	17786.29297	17806.88477	50.05549037	18.6604956	7.8163	0	0	0	4449	300.0961	17796.58887																	15.941451
	26237368.28	300.000351	17736.11133	0.609893155	3.09E-05	1	0.999253354	40.02988815	1.997698086	14.75000061	6.635188635	1.168093	25	0.000314287	0.609874825	0.000717952	300.0000305	300.0006714	17726.58008	17745.64258	50.06252503	18.66067313	7.81875	0	0	0	4449	300.099	17736.11133																	15.941451
	26237370.29	299.9993439	17696.2627	0.609648559	4.94E-05	1	0.999253354	40.02988815	1.997663529	14.75000061	6.632367	1.167897901	25	0.000341051	0.609630237	0.000744556	299.9986877	300	17685.90625	17706.61914	50.23526493	18.66048458	7.81385	0	0	0	4449	300.09945	17696.2627																	17.416636
	26237373.26	299.9995728	17636.94043	0.609321726	3.12E-05	1	0.999253354	40.02988815	1.997599028	14.75000061	6.628663422	1.166915148	25	0.000311386	0.609303428	0.000714683	299.9989929	300.0001526	17626.82617	17647.05469	50.11176762	18.66061675	7.81385	0	0	0	4449	300.09755	17636.94043																	17.047815
	26237375.32	299.9996796	17595.55957	0.609086954	2.03E-05	1	0.999253354	40.02988815	1.997632603	14.75000061	6.626158461	1.166809921	25	0.000341204	0.609068642	0.000744341	299.9993286	300.0000305	17585.22656	17605.89258	50.0781576	18.66174771	7.81875	0	0	0	4449	300.10175	17595.55957																	17.047815
	26237378.35	299.9993439	17535.19141	0.608758981	3.86E-05	1	0.999253354	40.02988815	1.997655524	14.75000061	6.622689442	1.166044013	25	0.000327187	0.608740693	0.000730118	299.9992371	299.9994507	17523.83789	17546.54492	50.23057516	18.6607985	7.82365	0	0	0	4449	300.0983	17535.19141																	17.416636
	26237380.28	299.9993592	17497.23828	0.608533117	1.53E-05	1	0.999253354	40.02988815	1.997619832	14.75000061	6.620143991	1.165451519	25	0.000314199	0.608514844	0.00071698	299.9992676	299.9994507	17486.75977	17507.7168	50.1055146	18.65961587	7.8261	0	0	0	4449	300.1007	17497.23828																	15.941451
	26237383.27	299.9989472	17437.05371	0.608194212	3.12E-05	1	0.999253354	40.02988815	1.997634342	14.75000061	6.616429749	1.165228038	25	0.000352394	0.608175932	0.000754953	299.9987488	299.9991455	17427.875	17446.23242	50.1000432	18.65958721	7.81385	0	0	0	4449	300.10145	17437.05371																	15.941451
	26237385.32	299.9983063	17396.36621	0.608014474	2.60E-05	1	0.999253354	40.02988815	1.997581527	14.75000061	6.614360495	1.164553447	25	0.000324631	0.607996228	0.000727076	299.9976196	299.9989929	17385.93555	17406.79688	50.05861689	18.6609577	7.81385	0	0	0	4449	300.10105	17396.36621																	17.047815
	26237388.28	299.9980316	17337.11621	0.607634649	3.75E-05	1	0.999253354	40.02988815	1.997595823	14.75000061	6.610210516	1.164193971	25	0.00035752	0.607616397	0.000759715	299.9976501	299.9984131	17327.75586	17346.47656	50.22588539	18.66047276	7.81385	0	0	0	4449	300.10225	17337.11621																	17.047815
	26237390.36	299.9981079	17295.50391	0.607391734	4.91E-05	1	0.999253354	40.02988815	1.997704864	14.75000061	6.608030006	1.163116987	25	0.000295596	0.607373529	0.000697634	299.9980469	299.9981689	17284.76953	17306.23828	50.0508006	18.66006257	7.82855	0	0	0	4449	300.1027	17295.50391																	17.047815
	26237393.31	299.9975433	17236.875	0.607025618	4.89E-05	1	0.999253354	40.02988815	1.997645997	14.75000061	6.60385599	1.162413764	25	0.00029822	0.607007432	0.000700019	299.997467	299.9976196	17228.05078	17245.69922	50.16882651	18.6626501	7.81385	0	0	0	4449	300.1032	17236.875																	15.941451
	26237395.3	299.9969635	17197.06348	0.60685732	3.89E-05	1	0.999253354	40.02988815	1.997624481	14.75000061	6.601932925	1.162218707	25	0.000310924	0.606839141	0.000712614	299.9968872	299.9970398	17188.08008	17206.04688	50.13052671	18.66039546	7.831	0	0	0	4449	300.1037	17197.06348																	17.785473
	26237398.26	299.9972077	17138.03223	0.606506183	2.62E-05	1	0.999253354	40.02988815	1.997634078	14.75000061	6.598105505	1.16176594	25	0.000330448	0.606487997	0.000731907	299.9970093	299.997406	17127.46875	17148.5957	50.04063943	18.65944722	7.81875	0	0	0	4449	300.1057	17138.03223																	17.047815
	26237400.35	299.9977875	17095.95898	0.606278164	3.71E-05	1	0.999253354	40.02988815	1.997622725	14.75000061	6.595595835	1.161284099	25	0.000326757	0.606259976	0.00072807	299.9977112	299.9978638	17085.55273	17106.36523	50.14459602	18.66023564	7.8212	0	0	0	4449	300.10425	17095.95898																	17.047815
	26237418.55	299.9885864	16732.99414			2				14.82000071							299.9885864	299.9885864	16732.99414	16732.99414							4449	300.1055	16732.99414																	17.047815
	26237431.75	299.984436	16469.61621	0.602364584	3.53E-05	1	0.999253354	40.02988815	1.973025863	14.8100006	6.475869439	1.140718885	25	0.000371071	0.602346723	0.000769829	299.984436	299.984436	16467.23438	16471.99805	50.05392711	18.65400236	7.81875	0	0	0	4449	300.1119	16469.61621																	17.416636
	26237433.51	299.9837952	16434.56934	0.602118074	3.57E-05	1	0.999253354	40.02988815	1.973085138	14.8100006	6.473376709	1.140447626	25	0.000386061	0.602100222	0.000784654	299.9836731	299.9839172	16424.92969	16444.20898	50.11567577	18.65296458	7.81875	0	0	0	4449	300.1141	16434.56934																	17.047815
	26237435.45	299.9857178	16395.5957	0.601892219	4.55E-05	1	0.999253354	40.02988815	1.973116059	14.8100006	6.471175264	1.139295267	25	0.000316949	0.601874385	0.000715392	299.985199	299.9862366	16386.19922	16404.99219	50.07972086	18.65317846	7.82855	0	0	0	4449	300.1174	16395.5957																	17.416636
	26237438.87	299.9848938	16327.41162	0.601550582	2.98E-05	1	0.999253354	40.02988815	1.973067821	14.8100006	6.467322478	1.138785696	25	0.000331979	0.601532761	0.000730209	299.9847412	299.9850464	16316.7627	16338.06055	50.10238808	18.65400755	7.8114	0	0	0	4449	300.1125	16327.41162																	15.941451
	26237440.57	299.9850922	16293.59229	0.601310024	2.91E-05	1	0.999253354	40.02988815	1.97295315	14.8100006	6.464312629	1.138634084	25	0.000365988	0.601292184	0.000764053	299.9850464	299.9851379	16284.7666	16302.41797	50.18602233	18.65547522	7.831	0	0	0	4449	300.1166	16293.59229																	17.416636
	26237443.44	299.9865418	16236.16553	0.600972433	3.60E-05	1	0.999253354	40.02988815	1.973032927	14.8100006	6.461038258	1.137438051	25	0.000309913	0.600954614	0.000707756	299.9861755	299.986908	16225.75977	16246.57129	50.14928579	18.6545451	7.831	0	0	0	4449	300.1197	16236.16553																	17.047815
	26237445.42	299.9871216	16196.86426	0.600772204	3.84E-05	1	0.999253354	40.02988815	1.973057869	14.8100006	6.458868914	1.137611899	25	0.000359948	0.600754348	0.000757658	299.9870605	299.9871826	16186.22754	16207.50098	50.13834299	18.65472076	7.83345	0	0	0	4449	300.1212	16196.86426																	17.785473
	26237448.49	299.9866028	16135.58398	0.600415752	3.91E-05	1	0.999253354	40.02988815	1.973044574	14.8100006	6.455031238	1.136724529	25	0.000340655	0.600397928	0.000738134	299.9866028	299.9866028	16134.34375	16136.82422	50.10942274	18.65538454	7.831	0	0	0	4449	300.1213	16135.58398																	17.785473
	26237451.2	299.9873352	16081.06299	0.600004123	3.80E-05	1	0.999253354	40.02988815	1.973046659	14.8100006	6.450645578	1.135756271	25	0.000322746	0.59998631	0.00071995	299.9870605	299.9876099	16070.4502	16091.67578	50.23526493	18.65404877	7.8212	0	0	0	4449	300.12545	16081.06299																	17.047815
	26237453.33	299.9877167	16039.00244	0.599792975	1.92E-05	1	0.999253354	40.02988815	1.97304662	14.8100006	6.448310494	1.135725894	25	0.000356979	0.599775138	0.000754047	299.9877014	299.9877319	16027.85547	16050.14941	50.18602233	18.65504112	7.831	0	0	0	4449	300.12505	16039.00244																	17.047815
	26237455.37	299.9877319	15997.80371	0.599608627	5.36E-05	1	0.999253354	40.02988815	1.972996852	14.8100006	6.446174507	1.135341785	25	0.000356153	0.599590795	0.000753102	299.9873962	299.9880676	15987.42188	16008.18555	50.16179185	18.65541396	7.83345	0	0	0	4449	300.12445	15997.80371																	15.941451
	26237458.22	299.9880066	15941.0459	0.599199719	2.64E-05	1	0.999253354	40.02988815	1.973028279	14.8100006	6.441825603	1.134874809	25	0.000382881	0.599181876	0.000779561	299.9880066	299.9880066	15930.84668	15951.24512	50.24933424	18.65531411	7.831	0	0	0	4449	300.12575	15941.0459																	17.047815
	26237460.31	299.9888458	15899.69092	0.598986232	2.79E-05	1	0.999253354	40.02988815	1.972971649	14.8100006	6.439361568	1.134394084	25	0.000378538	0.598968383	0.000775077	299.9885864	299.9891052	15888.64063	15910.74121	50.11254925	18.65638454	7.82365	0	0	0	4449	300.12815	15899.69092																	17.047815
	26237463.25	299.990036	15840.78076	0.598617236	4.45E-05	1	0.999253354	40.02988815	1.973045026	14.8100006	6.435634909	1.133669016	25	0.000372113	0.59859938	0.000768414	299.9898987	299.9901733	15830.19238	15851.36914	50.24620773	18.65452515	7.82365	0	0	0	4449	300.1267	15840.78076																	17.416636
	26237466.3	299.9906311	15779.6709	0.598292702	3.32E-05	1	0.999253354	40.02988815	1.972901177	14.8100006	6.431705495	1.132930089	25	0.000367691	0.598274848	0.000763781	299.9906006	299.9906616	15769.14355	15790.19824	50.24386284	18.65527959	7.8383	0	0	0	4449	300.1273	15779.6709																	17.047815
	26237468.41	299.9910126	15737.60986	0.59802854	4.30E-05	1	0.999253354	40.02988815	1.972997531	14.8100006	6.429174108	1.132435155	25	0.000363097	0.598010688	0.00075902	299.9908752	299.9911499	15728.29785	15746.92188	50.17117139	18.65470395	7.8261	0	0	0	4449	300.12455	15737.60986																	15.941451
	26237470.6	299.9917145	15694.37012	0.597803937	4.50E-05	1	0.999253354	40.02988815	1.973007492	14.8100006	6.42681541	1.131872543	25	0.000349682	0.597786088	0.000745459	299.991394	299.9920349	15683.85547	15704.88477	50.2891973	18.65519273	7.83345	0	0	0	4449	300.1248	15694.37012																	17.047815
	26237473.46	299.9922944	15637.42969	0.597466335	3.15E-05	1	0.999253354	40.02988815	1.97301032	14.8100006	6.423189451	1.131264419	25	0.000352227	0.597448484	0.000747787	299.9922791	299.9923096	15626.23438	15648.625	50.26105867	18.65477587	7.82365	0	0	0	4449	300.1233	15637.42969																	17.047815
	26237475.38	299.9925843	15598.71143	0.597202364	4.13E-05	1	0.999253354	40.02988815	1.972995658	14.8100006	6.420300038	1.130790065	25	0.000355188	0.597184514	0.000750572	299.9912415	299.993927	15588.74316	15608.67969	50.27747287	18.65479174	7.83585	0	0	0	4449	300.12545	15598.71143																	15.941451
	26237478.25	299.9935303	15541.57715	0.596852142	5.69E-05	1	0.999253354	40.02988815	1.973010243	14.8100006	6.416508131	1.130544767	25	0.000393095	0.596834258	0.000788254	299.9934387	299.9936218	15530.85547	15552.29883	50.20009165	18.655332	7.8163	0	0	0	4449	300.12355	15541.57715																	17.785473
	26237481.29	299.9940338	15480.84473	0.596512494	6.09E-05	1	0.999253354	40.02988815	1.972907316	14.8100006	6.412521808	1.129930678	25	0.000400826	0.596494605	0.000795769	299.9934692	299.9945984	15468.22656	15493.46289	50.25871379	18.65622973	7.8407	0	0	0	4449	300.12025	15480.84473																	15.941451
	26237483.41	299.9937439	15438.67383	0.596278251	4.12E-05	1	0.999253354	40.02988815	1.97289429	14.8100006	6.410063746	1.128907501	25	0.000347425	0.59626041	0.000742223	299.9934692	299.9940186	15430.24902	15447.09863	50.18758559	18.65692748	7.8359	0	0	0	4449	300.1175	15438.67383																	17.785473
	26237485.42	299.9945221	15398.36328	0.596008858	5.18E-05	1	0.999253354	40.02988815	1.972935624	14.8100006	6.407298116	1.128407411	25	0.000346092	0.595991012	0.000740713	299.9944458	299.9945984	15389.13672	15407.58984	50.20478142	18.65521225	7.83345	0	0	0	4449	300.11875	15398.36328																	15.941451
	26237488.25	299.9958802	15341.70313	0.595706679	4.13E-05	1	0.999253354	40.02988815	1.972885686	14.8100006	6.403902734	1.127760329	25	0.000341479	0.595688819	0.000735906	299.9954834	299.9962769	15331.80762	15351.59863	50.25871379	18.6574211	7.83345	0	0	0	4449	300.117	15341.70313																	17.416636
	26237491.3	299.996048	15281.27393	0.595338796	4.49E-05	1	0.999253354	40.02988815	1.972972142	14.8100006	6.400217307	1.127103609	25	0.000340568	0.595320944	0.000734757	299.9957275	299.9963684	15269.56738	15292.98047	50.18367745	18.65584258	7.8383	0	0	0	4449	300.1163	15281.27393																	17.047815
	26237493.34	299.996399	15240.11279	0.595100867	3.87E-05	1	0.999253354	40.02988815	1.972918271	14.8100006	6.397465419	1.126777481	25	0.000354727	0.595083006	0.000748763	299.9961243	299.9966736	15227.94434	15252.28125	50.27434636	18.65654434	7.8383	0	0	0	4449	300.11565	15240.11279																	17.785473
	26237496.24	299.9955597	15182.32031	0.59472085	3.73E-05	1	0.999253354	40.02988815	1.972961242	14.8100006	6.393437413	1.126514385	25	0.000394767	0.594702988	0.000788553	299.9955139	299.9956055	15172.33984	15192.30078	50.18524071	18.656366	7.831	0	0	0	4449	300.1162	15182.32031																	17.416636
	26237498.18	299.9961548	15143.51758	0.594471217	2.94E-05	1	0.999253354	40.02988815	1.97300924	14.8100006	6.390983025	1.125607654	25	0.000351815	0.594453381	0.000745436	299.9953613	299.9969482	15133.78027	15153.25488	50.16101022	18.65544049	7.83095	0	0	0	4449	300.1185	15143.51758																	17.785473
	26237501.27	299.9972229	15082.09229	0.594129857	3.70E-05	1	0.999253354	40.02988815	1.972942711	14.8100006	6.387052666	1.125235045	25	0.000380443	0.594111992	0.000773844	299.9967041	299.9977417	15073.12109	15091.06348	50.23917307	18.65663356	7.8383	0	0	0	4449	300.1173	15082.09229																	17.047815
	26237503.28	299.9976044	15041.74512	0.593908256	4.30E-05	1	0.999253354	40.02988815	1.972946933	14.8100006	6.384699843	1.124723827	25	0.000371569	0.593890396	0.00076483	299.9974365	299.9977722	15032.76172	15050.72852	50.25324239	18.65648803	7.82855	0	0	0	4449	300.1143	15041.74512																	17.785473
	26237506.31	299.9971161	14981.10889	0.593522888	3.84E-05	1	0.999253354	40.02988815	1.972937498	14.8100006	6.380540872	1.123915234	25	0.000364471	0.593505053	0.000757482	299.996582	299.9976501	14972.07715	14990.14063	50.21025282	18.65725652	7.8359	0	0	0	4449	300.11465	14981.10889																	15.941451
	26237508.25	299.9975739	14942.77979	0.593294822	4.83E-05	1	0.999253354	40.02988815	1.972797353	14.8100006	6.377637271	1.123513425	25	0.000374221	0.593276978	0.000767084	299.9974976	299.9976501	14931.0127	14954.54688	50.17820605	18.65792922	7.8359	0	0	0	4449	300.1141	14942.77979																	17.416636
	26237511.37	299.99823	14880.50342	0.592948462	3.46E-05	1	0.999253354	40.02988815	1.972900277	14.8100006	6.374288289	1.122591604	25	0.000344055	0.592930636	0.000736697	299.9979858	299.9984741	14869.18555	14891.82129	50.2235405	18.65744245	7.84315	0	0	0	4449	300.1127	14880.50342																	17.047815
	26237513.47	299.9981995	14838.53955	0.592693004	1.93E-05	1	0.999253354	40.02988815	1.972953825	14.8100006	6.371713772	1.122100647	25	0.000340517	0.592675188	0.000732991	299.9976807	299.9987183	14828.75391	14848.3252	50.3001401	18.65658305	7.82855	0	0	0	4449	300.1134	14838.53955																	17.416636
	26237516.32	299.9976349	14781.6123	0.592325581	2.63E-05	1	0.999253354	40.02988815	1.972882651	14.8100006	6.367439965	1.121961079	25	0.000395619	0.59230775	0.00078785	299.9972839	299.9979858	14771.66797	14791.55664	50.23760982	18.6574198	7.8359	0	0	0	4449	300.11525	14781.6123																	15.941451
	26237518.25	299.997406	14742.95459	0.592073826	4.06E-05	1	0.999253354	40.02988815	1.9729159	14.8100006	6.364951884	1.120843128	25	0.000334136	0.592056046	0.000726207	299.9971313	299.9976807	14734.51758	14751.3916	50.22041399	18.65642692	7.8383	0	0	0	4449	300.1134	14742.95459																	15.572695
	26237521.23	299.997345	14684.04492	0.591719465	4.56E-05	1	0.999253354	40.02988815	1.972894855	14.8100006	6.361064442	1.120235637	25	0.000340886	0.591701693	0.000732726	299.9972839	299.997406	14674.15039	14693.93945	50.2125977	18.65706262	7.8383	0	0	0	4449	300.11345	14684.04492																	15.941451
	26237523.34	299.9983368	14641.83838	0.591494808	2.75E-05	1	0.999253354	40.02988815	1.972817739	14.8100006	6.35836873	1.120012569	25	0.000363462	0.591477009	0.000755155	299.9979858	299.9986877	14630.84863	14652.82813	50.20399979	18.65673902	7.83095	0	0	0	4449	300.11435	14641.83838																	15.941451
	26237526.24	299.9980164	14583.58496	0.591103021	3.76E-05	1	0.999253354	40.02988815	1.97284356	14.8100006	6.354308165	1.118877604	25	0.00032535	0.591085265	0.000716788	299.9971924	299.9988403	14573.42285	14593.74707	50.2673117	18.65587559	7.83585	0	0	0	4449	300.11505	14583.58496																	17.047815
	26237528.28	299.9981842	14543.05566	0.590862893	4.79E-05	1	0.999253354	40.02988815	1.972815792	14.8100006	6.351498248	1.119223104	25	0.000401025	0.590845089	0.00079231	299.9981384	299.99823	14531.0459	14555.06543	50.29232381	18.65796765	7.84315	0	0	0	4449	300.1115	14543.05566																	17.047815
	26237531.34	299.9985962	14481.73975	0.590511843	2.89E-05	1	0.999253354	40.02988815	1.972949269	14.8100006	6.348252757	1.117959903	25	0.000338417	0.590494084	0.000729473	299.9981995	299.9989929	14471.99023	14491.48926	50.34156641	18.65534702	7.84315	0	0	0	4449	300.1136	14481.73975																	15.941451
	26237533.34	299.9977875	14442.19434	0.590277026	4.56E-05	1	0.999253354	40.02988815	1.972872042	14.8100006	6.345518715	1.117316219	25	0.000323643	0.590259298	0.000714548	299.997406	299.9981689	14432.79688	14451.5918	50.25011587	18.65659388	7.84075	0	0	0	4449	300.113	14442.19434																	17.785473
	26237536.27	299.9977265	14383.63721	0.589912922	3.77E-05	1	0.999253354	40.02988815	1.972678705	14.8100006	6.340946685	1.11688627	25	0.000357288	0.589895184	0.000747952	299.997345	299.9981079	14376.27051	14391.00391	50.31264615	18.65627344	7.82855	0	0	0	4449	300.1143	14383.63721																	17.416636
	26237538.29	299.997818	14343.30273	0.589657544	4.79E-05	1	0.999253354	40.02988815	1.972841501	14.8100006	6.338670785	1.116666407	25	0.000373461	0.589639801	0.00076396	299.9974976	299.9981384	14332.3623	14354.24316	50.20399979	18.65655351	7.8407	0	0	0	4449	300.1136	14343.30273																	17.416636
	26237540.52	299.9973602	14298.37305	0.589406222	3.41E-05	1	0.999253354	40.02988815	1.972897589	14.8100006	6.336161746	1.116104866	25	0.00036251	0.589388501	0.00075285	299.996582	299.9981384	14285.97363	14310.77246	50.29310544	18.65465706	7.8383	0	0	0	4449	300.11125	14298.37305																	17.785473
	26237543.74	299.9981079	14234.77148	0.589047555	3.54E-05	1	0.999253354	40.02988815	1.972938736	14.8100006	6.33245783	1.115301527	25	0.000348677	0.58902984	0.000738778	299.997467	299.9987488	14225.77539	14243.76758	50.19462025	18.65636743	7.8383	0	0	0	4449	300.11545	14234.77148																	17.047815
	26237545.73	299.9992981	14194.31494	0.588781343	4.23E-05	1	0.999253354	40.02988815	1.972921798	14.8100006	6.329539663	1.114811831	25	0.000350706	0.588763613	0.000740633	299.9982605	300.0003357	14184.93066	14203.69922	50.25793216	18.65613341	7.8334	0	0	0	4449	300.11585	14194.31494																	17.047815
	26237548.93	299.9991913	14130.78564	0.588455719	4.22E-05	1	0.999253354	40.02988815	1.972928933	14.8100006	6.326056226	1.114226433	25	0.000353046	0.588437999	0.000742762	299.9986877	299.9996948	14120.4043	14141.16699	50.26027704	18.65677962	7.8505	0	0	0	4449	300.11565	14130.78564																	15.941451
	26237550.86	299.9996796	14092.46924	0.588174511	3.68E-05	1	0.999253354	40.02988815	1.972912361	14.8100006	6.322963137	1.113794207	25	0.00036303	0.588156784	0.000752563	299.9993896	299.9999695	14082.06348	14102.875	50.29857684	18.65675028	7.84315	0	0	0	4449	300.1154	14092.46924																	15.941451
	26237553.53	299.9983368	14038.91992	0.587809042	3.98E-05	1	0.999253354	40.02988815	1.972820171	14.8100006	6.318764862	1.112980875	25	0.000356139	0.587791354	0.000745437	299.9978638	299.9988098	14028.13672	14049.70313	50.29935847	18.65716464	7.84315	0	0	0	4449	300.1138	14038.91992																	17.047815
	26237556.45	299.9993286	13980.64307	0.587468837	3.19E-05	1	0.999253354	40.02988815	1.972978864	14.8100006	6.315515078	1.112866944	25	0.000397296	0.587451114	0.000786368	299.9993286	299.9993286	13979.87695	13981.40918	50.29701358	18.65593378	7.8456	0	0	0	4449	300.11565	13980.64307																	17.416636
	26237558.12	299.999878	13947.54199	0.58717533	4.04E-05	1	0.999253354	40.02988815	1.972945024	14.8100006	6.312399347	1.111476892	25	0.000321219	0.587157655	0.0007101	299.9996338	300.0001221	13937.96289	13957.12109	50.27747287	18.65687579	7.84315	0	0	0	4449	300.1166	13947.54199																	17.047815
	26237561.41	299.999939	13881.67871	0.586839734	3.86E-05	1	0.999253354	40.02988815	1.972872228	14.8100006	6.308528957	1.11103074	25	0.000342265	0.586822054	0.000730927	299.9999084	299.9999695	13870.08105	13893.27637	50.21025282	18.65657743	7.8456	0	0	0	4449	300.11705	13881.67871																	17.416636
	26237563.37	299.9990998	13842.86328	0.586568845	3.85E-05	1	0.999253354	40.02988815	1.972915842	14.8100006	6.305748291	1.110552809	25	0.000343164	0.586551187	0.000731653	299.9986267	299.9995728	13832.32324	13853.40332	50.30404824	18.65684404	7.84805	0	0	0	4449	300.11435	13842.86328																	17.047815
	26237566.4	300.000702	13782.30078	0.586179468	3.37E-05	1	0.999253354	40.02988815	1.972859968	14.8100006	6.301384241	1.109826862	25	0.00034678	0.58616179	0.000735015	300.0002747	300.0011292	13771.08008	13793.52148	50.3165543	18.65722201	7.84315	0	0	0	4449	300.1152	13782.30078																	17.047815
	26237568.36	299.9996338	13742.9502	0.585968298	5.36E-05	1	0.999253354	40.02988815	1.972891322	14.8100006	6.299236304	1.109294528	25	0.000332756	0.585950655	0.000720853	299.9994202	299.9998474	13733.58887	13752.31152	50.28763404	18.65643406	7.8456	0	0	0	4449	300.1155	13742.9502																	17.416636
	26237571.27	300.0011597	13685.0498	0.585576394	2.06E-05	1	0.999253354	40.02988815	1.97283341	14.8100006	6.29482274	1.10865602	25	0.000345045	0.585558727	0.000732887	300.0010986	300.0012207	13676.55273	13693.54688	50.19383862	18.65651775	7.8261	0	0	0	4449	300.115	13685.0498																	15.941451
	26237573.13	300.0008393	13647.86377	0.585329374	4.31E-05	1	0.999253354	40.02988815	1.972793408	14.8100006	6.292038546	1.10820608	25	0.000348538	0.585311717	0.000736224	300.0006409	300.0010376	13638.72266	13657.00488	50.22744865	18.65661585	7.84075	0	0	0	4449	300.1119	13647.86377																	17.047815
	26237576.42	300.001297	13581.92725	0.58495512	3.03E-05	1	0.999253354	40.02988815	1.972850004	14.8100006	6.288144326	1.107775639	25	0.000371354	0.58493745	0.0007588	300.0006714	300.0019226	13569.50391	13594.35059	50.3220257	18.65811815	7.8456	0	0	0	4449	300.1092	13581.92725																	17.047815
	26237578.46	300.0003968	13541.66602	0.584729001	3.33E-05	1	0.999253354	40.02988815	1.972768771	14.8100006	6.285505841	1.107078946	25	0.000350287	0.584711367	0.000737586	299.9999695	300.000824	13530.84668	13552.48535	50.27043821	18.6582954	7.84805	0	0	0	4449	300.10995	13541.66602																	17.047815
	26237581.43	300.0023957	13482.18506	0.584350728	2.61E-05	1	0.999253354	40.02988815	1.972882596	14.8100006	6.281810558	1.106281918	25	0.000336867	0.584333079	0.000723921	300.0021973	300.002594	13470.96484	13493.40527	50.20399979	18.65799951	7.8383	0	0	0	4449	300.1089	13482.18506																	17.416636
	26237583.48	300.0011292	13441.4126	0.584065394	1.63E-05	1	0.999253354	40.02988815	1.972869587	14.8100006	6.278674859	1.105900045	25	0.000352074	0.584047766	0.000738937	300.0005798	300.0016785	13431.35938	13451.46582	50.31264615	18.65627447	7.8505	0	0	0	4449	300.11205	13441.4126																	17.785473
	26237585.74	300.0020905	13395.729	0.583814909	1.92E-05	1	0.999253354	40.02988815	1.972841499	14.8100006	6.275879304	1.105508988	25	0.000361058	0.583797264	0.000747763	300.0014954	300.0026855	13384.82422	13406.63379	50.16648162	18.65780873	7.8456	0	0	0	4449	300.10885	13395.729																	17.416636
	26237588.58	300.0012207	13339.65137	0.583437012	4.67E-05	1	0.999253354	40.02988815	1.972814566	14.8100006	6.271714664	1.104896701	25	0.000371772	0.583419387	0.000758226	300.0012207	300.0012207	13338.82422	13340.47852	50.27200147	18.65641202	7.831	0	0	0	4449	300.1117	13339.65137																	17.416636
	26237591.27	300.0015412	13285.90869	0.583094035	3.53E-05	1	0.999253354	40.02988815	1.972829406	14.8100006	6.26810329	1.104081392	25	0.000355389	0.583076425	0.000741622	300.0013733	300.001709	13276.87695	13294.94043	50.28841567	18.65701744	7.8505	0	0	0	4449	300.11065	13285.90869																	15.941451
	26237593.34	300.0024414	13244.67432	0.582837439	3.80E-05	1	0.999253354	40.02988815	1.972887485	14.8100006	6.26552536	1.103602219	25	0.00035297	0.582819822	0.000739032	300.0022888	300.002594	13233.52734	13255.82129	50.18289582	18.65635293	7.8456	0	0	0	4449	300.11285	13244.67432																	17.785473
	26237596.24	300.0016327	13186.53027	0.58242583	2.42E-05	1	0.999253354	40.02988815	1.97286335	14.8100006	6.261048172	1.102692106	25	0.000341755	0.582408247	0.000727548	300.0015259	300.0017395	13175.17676	13197.88379	50.27669124	18.65614926	7.8456	0	0	0	4449	300.11355	13186.53027																	17.047815
	26237598.12	300.0018616	13148.71191	0.582191392	5.22E-05	1	0.999253354	40.02988815	1.972871689	14.8100006	6.25858683	1.102061186	25	0.0003238	0.582173824	0.000709442	300.0014648	300.0022583	13139.77637	13157.64746	50.20321816	18.65606567	7.84805	0	0	0	4449	300.11285	13148.71191																	17.047815
	26237601.24	300.0026093	13086.78809	0.581781142	5.17E-05	1	0.999253354	40.02988815	1.972866966	14.8100006	6.254142512	1.101394029	25	0.000333984	0.581763566	0.000719357	300.0025635	300.002655	13076.5166	13097.05957	50.22979353	18.65598409	7.831	0	0	0	4449	300.11355	13086.78809																	17.416636
	26237603.32	300.0032654	13045.5166	0.581539076	3.51E-05	1	0.999253354	40.02988815	1.972806656	14.8100006	6.251284289	1.101320687	25	0.000372641	0.581521469	0.000757855	300.0031433	300.0033875	13035.18359	13055.84961	50.28528916	18.6564567	7.83345	0	0	0	4449	300.11375	13045.5166																	15.941451
	26237606.58	300.0021668	12980.37109	0.581148674	4.19E-05	1	0.999253354	40.02988815	1.972906406	14.8100006	6.247429597	1.100407653	25	0.000351276	0.581131112	0.000736241	300.0015564	300.0027771	12968.71289	12992.0293	50.2891973	18.6547661	7.85295	0	0	0	4449	300.1108	12980.37109																	15.941451
	26237608.56	300.0019226	12940.8877	0.58092056	4.15E-05	1	0.999253354	40.02988815	1.972860276	14.8100006	6.244805539	1.100134995	25	0.000368233	0.580902997	0.000753053	300.0015259	300.0023193	12930.81055	12950.96484	50.31577267	18.6568481	7.8432	0	0	0	4449	300.10905	12940.8877																	17.047815
	26237610.64	300.0014801	12899.04541	0.580657743	2.77E-05	1	0.999253354	40.02988815	1.972860984	14.8100006	6.242089475	1.099028295	25	0.000311388	0.580640233	0.000696033	300.0010986	300.0018616	12889.11426	12908.97656	50.19774676	18.656357	7.84075	0	0	0	4449	300.1118	12899.04541																	17.785473
	26237613.66	300.00177	12839.21191	0.580276136	4.20E-05	1	0.999253354	40.02988815	1.972888138	14.8100006	6.238017448	1.098615331	25	0.000338602	0.580258614	0.000723002	300.0015869	300.0019531	12828.0166	12850.40723	50.35329084	18.65573813	7.8505	0	0	0	4449	300.1094	12839.21191																	17.785473
	26237615.71	300.002533	12798.2207	0.580006121	3.91E-05	1	0.999253354	40.02988815	1.972810255	14.8100006	6.234816564	1.098420342	25	0.000371716	0.579988572	0.000755935	300.0020447	300.0030212	12786.75781	12809.68359	50.30092173	18.65659315	7.84565	0	0	0	4449	300.1118	12798.2207																	17.416636
	26237619.07	300.0008545	12730.94824	0.579517544	1.99E-05	1	0.999253354	40.02988815	1.972838328	14.8100006	6.229721163	1.097102394	25	0.000333482	0.579500064	0.000717381	300.0007324	300.0009766	12720.53027	12741.36621	50.22432213	18.65621557	7.85295	0	0	0	4449	300.1137	12730.94824																	17.416636
	26237621.18	300.0019531	12688.86279	0.579250798	2.97E-05	1	0.999253354	40.02988815	1.972809922	14.8100006	6.226714495	1.096885838	25	0.000361562	0.579233287	0.000745286	300.0016174	300.0022888	12676.69434	12701.03125	50.27747287	18.65649958	7.8481	0	0	0	4449	300.11345	12688.86279																	17.785473
	26237624.13	300.0018921	12630.02539	0.578845052	4.22E-05	1	0.999253354	40.02988815	1.972773066	14.8100006	6.222280606	1.095876719	25	0.000340727	0.578827568	0.000724187	300.0018005	300.0019836	12619.2666	12640.78418	50.26105867	18.65686831	7.8505	0	0	0	4449	300.1132	12630.02539																	17.416636
	26237626.08	300.0021515	12590.85791	0.578618786	4.63E-05	1	0.999253354	40.02988815	1.972764609	14.8100006	6.219832364	1.095389493	25	0.000335529	0.578601307	0.000718848	300.0018616	300.0024414	12581.2666	12600.44922	50.36970504	18.65874914	7.85295	0	0	0	4449	300.10945	12590.85791																	17.047815
	26237628.27	300.0022431	12547.56885	0.578349178	3.11E-05	1	0.999253354	40.02988815	1.972816467	14.8100006	6.217094866	1.094881279	25	0.000333015	0.578331707	0.000716158	300.0016174	300.0028687	12536.67676	12558.46094	50.32280733	18.6569543	7.8432	0	0	0	4449	300.11005	12547.56885																	17.047815
	26237631.28	300.0028839	12487.51758	0.577946807	4.78E-05	1	0.999253354	40.02988815	1.972777093	14.8100006	6.212611734	1.094321462	25	0.000353505	0.577929323	0.000736384	300.0027466	300.0030212	12477.88965	12497.14551	50.28216264	18.65766929	7.8432	0	0	0	4449	300.11025	12487.51758																	17.047815
	26237633.18	300.0018921	12449.43066	0.577709898	4.11E-05	1	0.999253354	40.02988815	1.972727295	14.8100006	6.210002298	1.093351591	25	0.00030732	0.577692469	0.000690045	300.0013428	300.0024414	12439.25586	12459.60547	50.24933424	18.65809371	7.8505	0	0	0	4449	300.11085	12449.43066																	17.785473
	26237636.24	300.0027466	12388.7832	0.577300402	4.92E-05	1	0.999253354	40.02988815	1.972735244	14.8100006	6.205548753	1.093010766	25	0.000347093	0.577282943	0.000729553	300.0027161	300.0027771	12377.84277	12399.72363	50.27434636	18.65692676	7.8481	0	0	0	4449	300.1088	12388.7832																	17.785473
	26237638.36	300.0027924	12345.96875	0.577044798	5.03E-05	1	0.999253354	40.02988815	1.972758999	14.8100006	6.202854392	1.09264304	25	0.00035657	0.577027339	0.00073887	300.0023193	300.0032654	12337.3623	12354.5752	50.2454261	18.65710857	7.8481	0	0	0	4449	300.1045	12345.96875																	17.416636
	26237641.46	300.0029908	12284.11768	0.576647481	4.41E-05	1	0.999253354	40.02988815	1.97279804	14.8100006	6.198774099	1.09149329	25	0.000317442	0.576630057	0.000699474	300.0024109	300.0035706	12275.53516	12292.7002	50.19149373	18.65530425	7.8481	0	0	0	4449	300.11075	12284.11768																	15.941451
	26237643.39	300.0021973	12245.39893	0.576374433	5.03E-05	1	0.999253354	40.02988815	1.972834908	14.8100006	6.195899456	1.09128244	25	0.000343933	0.576357012	0.000725789	300.0021362	300.0022583	12234.37305	12256.4248	50.34234804	18.6554452	7.8554	0	0	0	4449	300.1095	12245.39893																	17.416636
	26237646.59	300.0034333	12181.96777	0.576017487	2.02E-05	1	0.999253354	40.02988815	1.972902187	14.8100006	6.192288703	1.09050123	25	0.000330611	0.576000064	0.000712235	300.0030823	300.0037842	12170.99023	12192.94531	50.13443485	18.65550719	7.84565	0	0	0	4449	300.1096	12181.96777																	15.941451
	26237648.69	300.0032349	12139.82129	0.575737766	3.97E-05	1	0.999253354	40.02988815	1.972775247	14.8100006	6.188849462	1.090198454	25	0.000357776	0.575720336	0.000739218	300.0028076	300.0036621	12128.66113	12150.98145	50.32358895	18.65668796	7.85295	0	0	0	4449	300.10845	12139.82129																	17.785473
	26237651.02	300.0021515	12093.33594	0.575343865	1.64E-05	1	0.999253354	40.02988815	1.97287331	14.8100006	6.185035683	1.088784367	25	0.000290558	0.57532651	0.000671744	300.0016174	300.0026855	12082.32324	12104.34863	50.29623196	18.65592371	7.8481	0	0	0	4449	300.109	12093.33594																	17.047815
	26237654.08	300.001236	12032.33545	0.574918489	5.20E-05	1	0.999253354	40.02988815	1.972887434	14.8100006	6.180480408	1.088128634	25	0.000303524	0.574901154	0.000684434	300.0007935	300.0016785	12021.3457	12043.3252	50.19774676	18.65483335	7.8407	0	0	0	4449	300.10755	12032.33545																	15.941451
	26237656.17	300.0014954	11990.54199	0.574670514	5.09E-05	1	0.999253354	40.02988815	1.972772837	14.8100006	6.177401993	1.087995327	25	0.000340268	0.574653158	0.000721012	300.0010986	300.0018921	11979.72266	12001.36133	50.29076056	18.65571216	7.8481	0	0	0	4449	300.10945	11990.54199																	17.416636
	26237658.27	300.0015259	11948.70605	0.57439727	3.52E-05	1	0.999253354	40.02988815	1.972792533	14.8100006	6.17455442	1.087313223	25	0.000323806	0.574379931	0.000704377	300.0011902	300.0018616	11939.85645	11957.55566	50.30482987	18.65542584	7.8481	0	0	0	4449	300.107	11948.70605																	17.785473
	26237661.28	300.0013276	11888.47119	0.574031928	4.33E-05	1	0.999253354	40.02988815	1.972794375	14.8100006	6.170666018	1.086432645	25	0.000305926	0.574014615	0.000686258	300.0011597	300.0014954	11878.68555	11898.25684	50.38690086	18.65694803	7.8554	0	0	0	4449	300.1075	11888.47119																	15.941451
	26237664.12	300.0014496	11831.65283	0.573611324	2.73E-05	1	0.999253354	40.02988815	1.972826936	14.8100006	6.16623772	1.085677597	25	0.00030792	0.57359402	0.000687977	300.0008545	300.0020447	11821.86719	11841.43848	50.29310544	18.65545211	7.8603	0	0	0	4449	300.10805	11831.65283																	17.047815
	26237666.17	300.0015869	11790.57617	0.57336612	4.55E-05	1	0.999253354	40.02988815	1.972808402	14.8100006	6.163436656	1.085829228	25	0.000365965	0.573348783	0.000745861	300.0013733	300.0018005	11781.19141	11799.96094	50.30404824	18.6582411	7.8554	0	0	0	4449	300.10755	11790.57617																	15.941451
	26237669.21	300.002182	11729.97705	0.572944287	1.38E-05	1	0.999253354	40.02988815	1.972751452	14.8100006	6.158745968	1.084921223	25	0.000358326	0.572926956	0.000737946	300.0015869	300.0027771	11720.38574	11739.56836	50.32827872	18.6567733	7.84805	0	0	0	4449	300.1077	11729.97705																	17.047815
	26237671.08	300.0013123	11692.60889	0.572656268	3.36E-05	1	0.999253354	40.02988815	1.972832169	14.8100006	6.155923703	1.084231267	25	0.000340749	0.572638973	0.000720182	300.0011902	300.0014343	11682.79883	11702.41895	50.22823027	18.65668156	7.8554	0	0	0	4449	300.10755	11692.60889																	15.941451
	26237674.06	300.0009461	11633.04248	0.572264804	2.93E-05	1	0.999253354	40.02988815	1.972868735	14.8100006	6.151872573	1.083236028	25	0.000315097	0.572247544	0.000694272	300.0005188	300.0013733	11622.47852	11643.60645	50.25793216	18.65695882	7.84805	0	0	0	4449	300.10965	11633.04248																	17.785473
	26237676.09	300.0009003	11591.54102	0.57199178	1.34E-05	1	0.999253354	40.02988815	1.972827131	14.8100006	6.148741331	1.083109189	25	0.000353243	0.571974503	0.000732242	300.0005493	300.0012512	11580.68555	11602.39648	50.32124407	18.6564971	7.86275	0	0	0	4449	300.10765	11591.54102																	15.941451
	26237678.38	300.0014191	11546.62305	0.571756835	3.54E-05	1	0.999253354	40.02988815	1.972689425	14.8100006	6.145879597	1.082170265	25	0.000313867	0.571739582	0.000692708	300.0010376	300.0018005	11537.2627	11555.9834	50.32124407	18.6569467	7.85785	0	0	0	4449	300.11235	11546.62305																	17.416636
	26237681.6	300.0021363	11482.23145	0.571354987	3.60E-05	1	0.999253354	40.02988815	1.97265886	14.8100006	6.14142393	1.081650361	25	0.000337522	0.571337718	0.000716101	300.0020142	300.0022583	11470.81641	11493.64648	50.2454261	18.65798648	7.8603	0	0	0	4449	300.1115	11482.23145																	17.047815
	26237683.68	300.0019837	11440.37695	0.571067414	3.12E-05	1	0.999253354	40.02988815	1.972789989	14.8100006	6.138689011	1.081367729	25	0.000355311	0.571050144	0.0007337	300.0016174	300.0023499	11429.60645	11451.14746	50.21181608	18.65428694	7.85785	0	0	0	4449	300.11265	11440.37695																	17.785473
	26237685.93	300.0018921	11395.43506	0.570657643	2.94E-05	1	0.999253354	40.02988815	1.972835498	14.8100006	6.134492182	1.080201228	25	0.000316506	0.570640412	0.00069463	300.0010376	300.0027466	11383.99609	11406.87402	50.37673969	18.65492235	7.85295	0	0	0	4449	300.11155	11395.43506																	17.047815
	26237689.06	300.0014496	11333.12158	0.570263958	4.70E-05	1	0.999253354	40.02988815	1.972775821	14.8100006	6.130021409	1.079775422	25	0.000348893	0.570246724	0.000726762	300.0011597	300.0017395	11322.14453	11344.09863	50.35407247	18.65632604	7.85295	0	0	0	4449	300.1093	11333.12158																	17.785473
	26237691.03	300.0014954	11293.97803	0.569990655	4.08E-05	1	0.999253354	40.02988815	1.972786988	14.8100006	6.127126383	1.079208587	25	0.000343593	0.569973432	0.000721281	300.0007629	300.0022278	11283.75488	11304.20117	50.21025282	18.65582554	7.8603	0	0	0	4449	300.11115	11293.97803																	17.047815
	26237693.23	300.0012512	11249.35205	0.569732808	2.61E-05	1	0.999253354	40.02988815	1.972838452	14.8100006	6.124569785	1.078391852	25	0.00031037	0.569715618	0.000687894	300.0005493	300.0019531	11238.94629	11259.75781	50.29076056	18.65516562	7.85295	0	0	0	4449	300.10915	11249.35205																	17.785473
	26237696.08	300.0023499	11192.75244	0.569306687	3.66E-05	1	0.999253354	40.02988815	1.972728098	14.8100006	6.119663377	1.077517535	25	0.000309194	0.569289492	0.00068644	300.0018005	300.0028992	11182.56543	11202.93945	50.30092173	18.65676662	7.84315	0	0	0	4449	300.10865	11192.75244																	17.416636
	26237699.03	300.0013733	11133.78223	0.568911316	3.61E-05	1	0.999253354	40.02988815	1.972799315	14.8100006	6.115624212	1.076808635	25	0.000309181	0.568894148	0.000686171	300.0003967	300.0023499	11123.33984	11144.22461	50.3001401	18.656388	7.85295	0	0	0	4449	300.10775	11133.78223																	17.047815
	26237701.09	300.0016327	11092.38965	0.568631153	3.04E-05	1	0.999253354	40.02988815	1.972862498	14.8100006	6.112736337	1.076671892	25	0.000342569	0.568613967	0.000719372	300.0014648	300.0018005	11083.39355	11101.38574	50.24620773	18.65753703	7.86275	0	0	0	4449	300.1096	11092.38965																	17.785473
	26237704.02	300.0010224	11033.84473	0.5682119	4.45E-05	1	0.999253354	40.02988815	1.972797712	14.8100006	6.108055264	1.075744703	25	0.000333045	0.568194743	0.000709577	300.0006104	300.0014343	11024.60645	11043.08301	50.33375012	18.65793849	7.85295	0	0	0	4449	300.10805	11033.84473																	15.941451
	26237706.08	300.0005036	10992.79297	0.567956816	3.79E-05	1	0.999253354	40.02988815	1.972725778	14.8100006	6.105122629	1.075098261	25	0.000321165	0.567939683	0.000697533	299.9999695	300.0010376	10982.22949	11003.35645	50.22275887	18.65746542	7.8652	0	0	0	4449	300.1065	10992.79297																	17.416636
	26237709.24	300.0011444	10929.54297	0.567537069	1.95E-05	1	0.999253354	40.02988815	1.972670958	14.8100006	6.100427376	1.074395454	25	0.00033212	0.567519931	0.000708208	300.0010376	300.0012512	10918.79688	10940.28906	50.25558727	18.65881068	7.8652	0	0	0	4449	300.11075	10929.54297																	17.047815
	26237711.17	300.0011139	10890.94727	0.567276304	3.00E-05	1	0.999253354	40.02988815	1.97268886	14.8100006	6.097701397	1.073773895	25	0.000319195	0.567259181	0.000695118	300.0006714	300.0015564	10882.74121	10899.15332	50.33140524	18.65878128	7.86765	0	0	0	4449	300.10685	10890.94727																	17.047815
	26237713.97	300.0017243	10835.05225	0.56686568	2.82E-05	1	0.999253354	40.02988815	1.972735773	14.8100006	6.093454326	1.072859425	25	0.00030393	0.566848569	0.000679584	300.001709	300.0017395	10825.04785	10845.05664	50.24073633	18.65778399	7.84805	0	0	0	4449	300.1075	10835.05225																	17.047815
	26237716	300.0016327	10794.52295	0.56659688	1.41E-05	1	0.999253354	40.02988815	1.972805106	14.8100006	6.090701816	1.072772443	25	0.000339664	0.566579755	0.00071514	300.0013733	300.0018921	10784.32422	10804.72168	50.41347623	18.65769788	7.85295	0	0	0	4449	300.10875	10794.52295																	15.941451
	26237718.99	300.0021668	10734.4707	0.566163724	3.02E-05	1	0.999253354	40.02988815	1.972744728	14.8100006	6.085885993	1.071815035	25	0.000329548	0.566146609	0.000704742	300.0019531	300.0023804	10724.2959	10744.64551	50.3274971	18.65765598	7.86765	0	0	0	4449	300.10805	10734.4707																	15.941451
	26237720.97	300.0023499	10694.74365	0.565870294	2.77E-05	1	0.999253354	40.02988815	1.972810101	14.8100006	6.08288504	1.07151805	25	0.000350268	0.565853171	0.000725266	300.0023193	300.0023804	10684.42285	10705.06445	50.29935847	18.65699114	7.8652	0	0	0	4449	300.11065	10694.74365																	15.941451
	26237724.02	300.003067	10633.97412	0.565449942	5.17E-05	1	0.999253354	40.02988815	1.972815496	14.8100006	6.078444247	1.070371221	25	0.00031711	0.565432841	0.000691835	300.0029297	300.0032043	10624.75977	10643.18848	50.35719898	18.65772572	7.8456	0	0	0	4449	300.11065	10633.97412																	15.941451
	26237725.96	300.0020142	10595.23193	0.565186201	3.19E-05	1	0.999253354	40.02988815	1.97277066	14.8100006	6.075493713	1.06975525	25	0.000308264	0.565169132	0.000682814	300.0015564	300.0024719	10585.22754	10605.23633	50.33140524	18.65860941	7.85785	0	0	0	4449	300.11245	10595.23193																	17.047815
	26237729.01	300.0023652	10534.21924	0.564748717	4.47E-05	1	0.999253354	40.02988815	1.972855855	14.8100006	6.07104762	1.068936369	25	0.000304763	0.564731656	0.000679035	300.0020142	300.0027161	10524.46973	10543.96875	50.31186453	18.65563445	7.85785	0	0	0	4449	300.10685	10534.21924																	17.785473
	26237730.97	300.001358	10495.22168	0.564481643	3.88E-05	1	0.999253354	40.02988815	1.972841778	14.8100006	6.068040532	1.068963974	25	0.00035488	0.564464574	0.000728975	300.0010986	300.0016174	10485.22949	10505.21387	50.29701358	18.65735653	7.85785	0	0	0	4449	300.1082	10495.22168																	17.416636
	26237733.97	300.0013581	10435.24268	0.564041884	4.87E-05	1	0.999253354	40.02988815	1.972724966	14.8100006	6.063010357	1.067841103	25	0.000333242	0.564024842	0.000707046	300.0012207	300.0014954	10425.66309	10444.82227	50.29076056	18.65759032	7.8554	0	0	0	4449	300.1101	10435.24268																	17.047815
	26237735.99	300.0014343	10394.84668	0.563789059	2.54E-05	1	0.999253354	40.02988815	1.972743418	14.8100006	6.060384907	1.067155259	25	0.000312931	0.563772037	0.000686569	300.0014343	300.0014343	10384.45313	10405.24023	50.34625618	18.65829006	7.85785	0	0	0	4449	300.11155	10394.84668																	17.047815
	26237739	300.0010376	10334.42969	0.563334069	4.44E-05	1	0.999253354	40.02988815	1.972771217	14.8100006	6.055554128	1.066431087	25	0.00032407	0.563317058	0.000697425	300.0005798	300.0014954	10324.08496	10344.77441	50.29154218	18.65728292	7.85785	0	0	0	4449	300.10125	10334.42969																	17.416636
	26237741.14	300.0018311	10291.72461	0.563053408	2.86E-05	1	0.999253354	40.02988815	1.972800728	14.8100006	6.052667624	1.065663913	25	0.000300544	0.563036407	0.000673724	300.0016174	300.0020447	10282.24316	10301.20605	50.22666702	18.65681265	7.8701	0	0	0	4449	300.0966	10291.72461																	15.941451
	26237743.25	300.0022736	10249.88232	0.56276585	4.22E-05	1	0.999253354	40.02988815	1.972768697	14.8100006	6.049409189	1.065520726	25	0.000339234	0.562748824	0.000712224	300.0016479	300.0028992	10240.44922	10259.31543	50.28763404	18.65576737	7.8652	0	0	0	4449	300.0974	10249.88232																	17.047815
	26237745.99	300.0023346	10194.71729	0.562346279	3.92E-05	1	0.999253354	40.02988815	1.972700297	14.8100006	6.044678418	1.064806535	25	0.000349727	0.562329258	0.000722436	300.0019531	300.0027161	10184.53027	10204.9043	50.27200147	18.65592284	7.8652	0	0	0	4449	300.1012	10194.71729																	17.047815
	26237748.96	300.0013275	10135.28516	0.561944442	3.41E-05	1	0.999253354	40.02988815	1.972703253	14.8100006	6.040406151	1.063829259	25	0.000329205	0.561927464	0.000701647	300.0003357	300.0023193	10124.91602	10145.6543	50.33453175	18.65773566	7.87005	0	0	0	4449	300.10505	10135.28516																	15.941451
	26237751.02	300.0008393	10094.41553	0.561674782	2.38E-05	1	0.999253354	40.02988815	1.972710042	14.8100006	6.037533329	1.063289021	25	0.000325954	0.561657822	0.000698217	299.9998169	300.0018616	10083.82715	10105.00391	50.37204992	18.65790843	7.8725	0	0	0	4449	300.10695	10094.41553																	17.047815
	26237753.97	300.0016327	10035.15381	0.561218353	3.07E-05	1	0.999253354	40.02988815	1.972784008	14.8100006	6.032875957	1.062276245	25	0.000308317	0.561201405	0.000680276	300.0007324	300.002533	10025.4043	10044.90332	50.23213842	18.6572251	7.86765	0	0	0	4449	300.11075	10035.15381																	17.047815
	26237755.98	300.0014038	9995.219727	0.560949993	2.33E-05	1	0.999253354	40.02988815	1.972730461	14.8100006	6.029779393	1.062056275	25	0.000337519	0.560933037	0.0007093	300.0012512	300.0015564	9984.97168	10005.46777	50.21103445	18.65554118	7.8505	0	0	0	4449	300.1118	9995.219727																	17.416636
	26237759	300.0010682	9934.791016	0.560516247	3.28E-05	1	0.999253354	40.02988815	1.97278578	14.8100006	6.025353687	1.060835324	25	0.000297429	0.560499337	0.000668924	300.0009766	300.0011597	9924.993164	9944.588867	50.27200147	18.65624117	7.8725	0	0	0	4449	300.11475	9934.791016																	17.416636
	26237761.01	300.0015259	9894.383301	0.560246138	2.56E-05	1	0.999253354	40.02988815	1.972831317	14.8100006	6.022524922	1.060677797	25	0.000328004	0.560229207	0.000699324	300.0012512	300.0018005	9883.004883	9905.761719	50.2618403	18.6556558	7.85785	0	0	0	4449	300.11275	9894.383301																	17.047815
	26237764.07	300.0018769	9833.431152	0.559778201	2.07E-05	1	0.999253354	40.02988815	1.972794448	14.8100006	6.017375688	1.059838192	25	0.000333796	0.559761274	0.000704809	300.0015564	300.0021973	9823.025391	9843.836914	50.22119562	18.65593692	7.8652	0	0	0	4449	300.11295	9833.431152																	17.047815
	26237765.97	300.0026703	9794.932129	0.559527284	2.61E-05	1	0.999253354	40.02988815	1.972781564	14.8100006	6.014704182	1.058995009	25	0.00030002	0.559510373	0.000670871	300.0025635	300.0027771	9784.78125	9805.083008	50.3439113	18.65755602	7.86765	0	0	0	4449	300.1129	9794.932129																	17.785473
	26237768.96	300.0018616	9735.548828	0.559060744	2.79E-05	1	0.999253354	40.02988815	1.972703385	14.8100006	6.009414462	1.05834026	25	0.000324723	0.559043844	0.000695269	300.00177	300.0019531	9725.920898	9745.176758	50.34000315	18.65689202	7.8701	0	0	0	4449	300.11195	9735.548828																	17.047815
	26237770.99	300.0011902	9694.666504	0.558774408	2.17E-05	1	0.999253354	40.02988815	1.972716873	14.8100006	6.006429467	1.057500352	25	0.000296206	0.558757547	0.000666562	300.0007629	300.0016174	9683.859375	9705.473633	50.26965659	18.65598503	7.86515	0	0	0	4449	300.1147	9694.666504																	17.416636
	26237774.06	300.0023651	9633.544434	0.558327927	1.47E-05	1	0.999253354	40.02988815	1.97282128	14.8100006	6.001924914	1.05675782	25	0.00030052	0.558311056	0.00067059	300.0019531	300.0027771	9624.317383	9642.771484	50.32515221	18.65458673	7.8701	0	0	0	4449	300.1104	9633.544434																	17.785473
	26237775.96	300.0020294	9595.762695	0.558025407	1.95E-05	1	0.999253354	40.02988815	1.972783701	14.8100006	5.998564938	1.056159041	25	0.000299708	0.558008551	0.000669578	300.0018921	300.0021667	9585.636719	9605.888672	50.25480564	18.65591076	7.8725	0	0	0	4449	300.11145	9595.762695																	17.416636
	26237778.94	300.0033875	9536.147949	0.557624293	1.94E-05	1	0.999253354	40.02988815	1.972756584	14.8100006	5.994221914	1.055113493	25	0.000274139	0.557607442	0.000643754	300.0033569	300.003418	9525.99707	9546.298828	50.41894763	18.65751778	7.86275	0	0	0	4449	300.10745	9536.147949																	15.941451
	26237780.95	300.0025177	9496.02002	0.557327197	3.17E-05	1	0.999253354	40.02988815	1.972805404	14.8100006	5.991098804	1.054982714	25	0.000311796	0.557310344	0.000681212	300.0018921	300.0031433	9486.416992	9505.623047	50.26887496	18.6558295	7.8749	0	0	0	4449	300.11005	9496.02002																	17.416636
	26237783.95	300.0031891	9435.858398	0.556865292	2.47E-05	1	0.999253354	40.02988815	1.972810608	14.8100006	5.986154681	1.054075429	25	0.000308223	0.556848444	0.000677339	300.0030518	300.0033264	9426.072266	9445.644531	50.29623196	18.6562663	7.8676	0	0	0	4449	300.10805	9435.858398																	15.941451
	26237786.02	300.005127	9394.599609	0.556592862	1.90E-05	1	0.999253354	40.02988815	1.972832448	14.8100006	5.983333883	1.053315608	25	0.00028433	0.556576005	0.000653268	300.0048218	300.0054321	9384.424805	9404.774414	50.35876224	18.65537431	7.86515	0	0	0	4449	300.10865	9394.599609																	17.047815
	26237789.06	300.0041809	9333.428711	0.556152434	4.52E-05	1	0.999253354	40.02988815	1.972808414	14.8100006	5.978524652	1.052499576	25	0.000286857	0.556135604	0.000655511	300.0039368	300.004425	9322.791992	9344.06543	50.36345201	18.65336084	7.86275	0	0	0	4449	300.10585	9333.428711																	15.941451
	26237791	300.0046082	9295.014648	0.555852689	3.68E-05	1	0.999253354	40.02988815	1.972735865	14.8100006	5.974981267	1.052528147	25	0.000345568	0.555835822	0.000714021	300.004303	300.0049133	9285.618164	9304.411133	50.29857684	18.65278038	7.8725	0	0	0	4449	300.10775	9295.014648																	17.416636
	26237793.93	300.0045319	9236.093262	0.555407095	1.68E-05	1	0.999253354	40.02988815	1.972724726	14.8100006	5.97018513	1.051531304	25	0.000331571	0.55539025	0.000699736	300.004303	300.0047607	9226.027344	9246.15918	50.33765827	18.65335916	7.86515	0	0	0	4449	300.1053	9236.093262																	17.047815
	26237795.96	300.0053101	9195.527832	0.555099886	3.73E-05	1	0.999253354	40.02988815	1.972739319	14.8100006	5.966927743	1.050941093	25	0.000329895	0.555083039	0.000697861	300.005249	300.0053711	9185.693359	9205.362305	50.2782545	18.65382451	7.8701	0	0	0	4449	300.1038	9195.527832																	17.047815
	26237798.95	300.0050659	9135.9375	0.554679935	3.15E-05	1	0.999253354	40.02988815	1.972755948	14.8100006	5.962442727	1.050262262	25	0.000339667	0.554663097	0.000707358	300.0046997	300.0054321	9126.588867	9145.286133	50.43223532	18.65385879	7.86515	0	0	0	4449	300.10395	9135.9375																	15.941451
	26237800.94	300.0052491	9096.149414	0.554346552	2.32E-05	1	0.999253354	40.02988815	1.972703013	14.8100006	5.958692011	1.049684983	25	0.000346984	0.554329716	0.000714457	300.0049744	300.0055237	9085.354492	9106.944336	50.34078478	18.65408912	7.8676	0	0	0	4449	300.10325	9096.149414																	17.785473
	26237803.91	300.0061951	9036.741699	0.553925389	2.04E-05	1	0.999253354	40.02988815	1.972673616	14.8100006	5.954154384	1.048448326	25	0.000307257	0.553908577	0.000674456	300.0058289	300.0065613	9026.615234	9046.868164	50.38768249	18.65442853	7.8676	0	0	0	4449	300.1032	9036.741699																	17.047815
	26237805.92	300.0049134	8996.552734	0.553608037	3.12E-05	1	0.999253354	40.02988815	1.972627263	14.8100006	5.950614128	1.047799091	25	0.000304747	0.553591257	0.000671738	300.0048218	300.0050049	8986.547852	9006.557617	50.41582112	18.65468388	7.8701	0	0	0	4449	300.10335	8996.552734																	17.047815
	26237808.93	300.0060578	8936.354492	0.553171281	4.10E-05	1	0.999253354	40.02988815	1.972563298	14.8100006	5.945667741	1.047323262	25	0.000340158	0.55315447	0.000706864	300.0056458	300.0064697	8926.981445	8945.727539	50.31733593	18.65574054	7.86515	0	0	0	4449	300.10185	8936.354492																	15.941451
	26237810.96	300.0053559	8896.019531	0.552866794	2.38E-05	1	0.999253354	40.02988815	1.972632486	14.8100006	5.942662359	1.04639452	25	0.000303933	0.552850028	0.000670441	300.0048828	300.0058289	8886.257813	8905.78125	50.30482987	18.65369347	7.8676	0	0	0	4449	300.10165	8896.019531																	17.047815
	26237813.9	300.0059052	8837.29248	0.55242383	2.66E-05	1	0.999253354	40.02988815	1.972618185	14.8100006	5.937798779	1.045896406	25	0.000336014	0.552407047	0.000702233	300.0057068	300.0061035	8827.105469	8847.479492	50.33531338	18.65601361	7.87005	0	0	0	4449	300.1007	8837.29248																	17.785473
	26237815.94	300.0064087	8796.240723	0.552086177	3.93E-05	1	0.999253354	40.02988815	1.972705114	14.8100006	5.934393684	1.045447363	25	0.000349408	0.552069386	0.000715404	300.0058899	300.0069275	8787.40332	8805.078125	50.35563572	18.65415075	7.88225	0	0	0	4449	300.10115	8796.240723																	17.416636
	26237818.93	300.0063172	8736.236816	0.551614381	4.10E-05	1	0.999253354	40.02988815	1.972725055	14.8100006	5.929432146	1.044264897	25	0.000321278	0.551597624	0.000686966	300.0061035	300.0065308	8727.03418	8745.439453	50.3329685	18.65343084	7.8603	0	0	0	4449	300.1011	8736.236816																	17.047815
	26237820.94	300.0069123	8696.254883	0.551340482	3.53E-05	1	0.999253354	40.02988815	1.972693754	14.8100006	5.926482092	1.043251093	25	0.000276521	0.551323753	0.000642029	300.0062561	300.0075684	8686.651367	8705.858398	50.40331506	18.65347646	7.87735	0	0	0	4449	300.10285	8696.254883																	17.785473
	26237823.92	300.0066834	8636.494141	0.55085743	1.71E-05	1	0.999253354	40.02988815	1.972716451	14.8100006	5.921327661	1.042503236	25	0.000290662	0.550840709	0.000655857	300.0062256	300.0071411	8627.084961	8645.90332	50.36423364	18.65249566	7.8676	0	0	0	4449	300.1002	8636.494141																	17.785473
	26237825.91	300.0055237	8596.9375	0.550590669	3.65E-05	1	0.999253354	40.02988815	1.972584102	14.8100006	5.918019278	1.042282264	25	0.000323139	0.550573954	0.000688159	300.0049438	300.0061035	8587.139648	8606.735352	50.37361318	18.65584169	7.8798	0	0	0	4449	300.09975	8596.9375																	17.047815
	26237828.92	300.0059357	8536.714844	0.550132031	2.13E-05	1	0.999253354	40.02988815	1.972612132	14.8100006	5.913184661	1.041343775	25	0.000315015	0.550115328	0.000679734	300.0052185	300.0066528	8527.111328	8546.318359	50.30248498	18.65443208	7.8676	0	0	0	4449	300.10025	8536.714844																	17.047815
	26237830.9	300.0063324	8497.133789	0.549815354	3.48E-05	1	0.999253354	40.02988815	1.972633853	14.8100006	5.909870842	1.040596299	25	0.000300043	0.549798663	0.000664554	300.006012	300.0066528	8487.554688	8506.712891	50.35407247	18.65477457	7.8676	0	0	0	4449	300.10045	8497.133789																	15.941451
	26237833.89	300.0064087	8437.336914	0.549346217	3.69E-05	1	0.999253354	40.02988815	1.97262598	14.8100006	5.904753062	1.040003881	25	0.000327641	0.54932952	0.000691843	300.006012	300.0068054	8427.186523	8447.487305	50.38455598	18.65481158	7.88225	0	0	0	4449	300.1011	8437.336914																	17.785473
	26237835.93	300.0069275	8396.40625	0.549023267	2.43E-05	1	0.999253354	40.02988815	1.972644146	14.8100006	5.9013226	1.03946443	25	0.000333284	0.549006567	0.00069728	300.0067749	300.0070801	8386.802734	8406.009766	50.28997893	18.65535702	7.88225	0	0	0	4449	300.09785	8396.40625																	17.047815
	26237838.91	300.0059052	8337.010742	0.548560477	1.28E-05	1	0.999253354	40.02988815	1.972559797	14.8100006	5.896195666	1.038042644	25	0.00028619	0.548543839	0.000649885	300.0054626	300.0063477	8327.237305	8346.78418	50.2946687	18.65420522	7.87005	0	0	0	4449	300.09745	8337.010742																	17.416636
	26237840.9	300.0068359	8297.393066	0.548254511	3.34E-05	1	0.999253354	40.02988815	1.972527546	14.8100006	5.892785999	1.037611135	25	0.00030126	0.548237857	0.000664752	300.0066528	300.007019	8287.169922	8307.616211	50.29154218	18.6563342	7.87735	0	0	0	4449	300.09855	8297.393066																	17.047815
	26237844	300.0078125	8235.019043	0.547774793	3.27E-05	1	0.999253354	40.02988815	1.972526276	14.8100006	5.887587247	1.036923723	25	0.000321569	0.547758124	0.000684744	300.0077209	300.0079041	8224.370117	8245.667969	50.37752132	18.65571621	7.8725	0	0	0	4449	300.10025	8235.019043																	17.047815
	26237845.97	300.0071259	8195.802979	0.547463543	3.34E-05	1	0.999253354	40.02988815	1.972517858	14.8100006	5.884170892	1.03659862	25	0.000346341	0.547446877	0.000709313	300.0071106	300.0071411	8185.640137	8205.96582	50.38455598	18.65619348	7.87005	0	0	0	4449	300.0988	8195.802979																	17.785473
	26237848.91	300.0070191	8137.112061	0.547014657	3.20E-05	1	0.999253354	40.02988815	1.972522094	14.8100006	5.879461154	1.035164955	25	0.00029155	0.546998043	0.000654232	300.0069885	300.0070496	8127.290039	8146.934082	50.24777099	18.65757545	7.8798	0	0	0	4449	300.09725	8137.112061																	17.047815
	26237850.93	300.00737	8096.740723	0.546696218	2.35E-05	1	0.999253354	40.02988815	1.972467541	14.8100006	5.875880892	1.034547395	25	0.000292534	0.546679606	0.000655006	300.0071716	300.0075684	8087.73291	8105.748535	50.37439481	18.65908453	7.8847	0	0	0	4449	300.0978	8096.740723																	17.047815
	26237853.94	300.0061188	8036.348145	0.546179858	2.01E-05	1	0.999253354	40.02988815	1.972545836	14.8100006	5.870469615	1.034090449	25	0.000336994	0.546163253	0.000699127	300.0058289	300.0064087	8025.73584	8046.960449	50.36110712	18.65567789	7.8725	0	0	0	4449	300.09715	8036.348145																	17.047815
	26237855.9	300.0073395	7997.363037	0.545885525	3.04E-05	1	0.999253354	40.02988815	1.972527821	14.8100006	5.867270185	1.033435415	25	0.000328558	0.545868914	0.000690498	300.0059509	300.008728	7986.981445	8007.744629	50.33375012	18.65754852	7.8798	0	0	0	4449	300.0972	7997.363037																	17.047815
	26237858.89	300.006836	7937.383301	0.545409831	5.04E-05	1	0.999253354	40.02988815	1.972416924	14.8100006	5.861884048	1.03224199	25	0.000306179	0.545393256	0.000667811	300.0067444	300.0069275	7927.804199	7946.962402	50.40409669	18.6588866	7.8798	0	0	0	4449	300.0949	7937.383301																	17.047815
	26237860.9	300.0075226	7897.401367	0.545110337	3.91E-05	1	0.999253354	40.02988815	1.972413455	14.8100006	5.858674712	1.03156243	25	0.000295703	0.545093769	0.000657119	300.0075073	300.0075378	7887.031738	7907.770996	50.43536183	18.65817685	7.87495	0	0	0	4449	300.1092	7897.401367																	17.416636
	26237863.96	300.0074158	7836.109131	0.544612614	2.95E-05	1	0.999253354	40.02988815	1.972382246	14.8100006	5.853158981	1.03104843	25	0.00033668	0.544596034	0.000697777	300.006897	300.0079346	7824.475586	7847.742676	50.3439113	18.66044938	7.8725	0	0	0	4449	300.10325	7836.109131																	17.785473
	26237865.94	300.0070038	7796.625488	0.544296489	4.82E-05	1	0.999253354	40.02988815	1.972407627	14.8100006	5.849884643	1.030171219	25	0.000309371	0.544279943	0.000670261	300.006134	300.0078735	7787.374512	7805.876465	50.39159063	18.65829249	7.8774	0	0	0	4449	300.10375	7796.625488																	15.941451
	26237868.93	300.0068512	7736.828369	0.543797105	2.18E-05	1	0.999253354	40.02988815	1.972429814	14.8100006	5.844610088	1.029067551	25	0.000293307	0.543780587	0.00065387	300.0062256	300.0074768	7727.370605	7746.286133	50.37595806	18.65830695	7.8725	0	0	0	4449	300.1032	7736.828369																	15.941451
	26237870.92	300.0076294	7697.076904	0.543462067	2.70E-05	1	0.999253354	40.02988815	1.972364812	14.8100006	5.840773142	1.028696752	25	0.000320625	0.543445528	0.000680972	300.0070496	300.0082092	7686.695313	7707.458496	50.32515221	18.65891716	7.8652	0	0	0	4449	300.10065	7697.076904																	17.785473
	26237873.87	300.0075989	7638.106445	0.542974695	1.57E-05	1	0.999253354	40.02988815	1.972395457	14.8100006	5.835590409	1.027968622	25	0.000336997	0.542958159	0.000697026	300.0068054	300.0083923	7628.296387	7647.916504	50.3439113	18.65833877	7.8847	0	0	0	4449	300.0982	7638.106445																	17.047815
	26237875.9	300.0083771	7597.735352	0.542662719	3.23E-05	1	0.999253354	40.02988815	1.972384756	14.8100006	5.83221493	1.027327889	25	0.000332637	0.542646182	0.000692464	300.0083618	300.0083923	7587.54834	7607.922363	50.45881069	18.65837064	7.88225	0	0	0	4449	300.0972	7597.735352																	17.047815
	26237878.9	300.00737	7537.513184	0.542156671	4.39E-05	1	0.999253354	40.02988815	1.972422459	14.8100006	5.826882288	1.026392015	25	0.000332632	0.542140166	0.00069213	300.0072021	300.0075378	7528.322754	7546.703613	50.38299272	18.65883232	7.88225	0	0	0	4449	300.09535	7537.513184																	17.785473
	26237880.89	300.0086212	7497.542969	0.541846598	1.25E-05	1	0.999253354	40.02988815	1.972374479	14.8100006	5.823490501	1.025345877	25	0.000291947	0.541830109	0.000651243	300.0081787	300.0090637	7487.623047	7507.462891	50.27669124	18.65862313	7.87495	0	0	0	4449	300.095	7497.542969																	17.785473
	26237883.94	300.0081329	7436.603271	0.541345946	3.47E-05	1	0.999253354	40.02988815	1.972365985	14.8100006	5.818014839	1.024799016	25	0.000329323	0.541329454	0.000688295	300.0078735	300.0083923	7426.404297	7446.802246	50.34703781	18.65937532	7.88225	0	0	0	4449	300.09105	7436.603271																	17.047815
	26237885.89	300.0066986	7397.788086	0.541025203	2.08E-05	1	0.999253354	40.02988815	1.972287477	14.8100006	5.814423982	1.023712681	25	0.000288171	0.541008771	0.00064693	300.0065918	300.0068054	7387.990234	7407.585938	50.32671547	18.65808762	7.8701	0	0	0	4449	300.09355	7397.788086																	17.785473
	26237888.9	300.0065766	7337.419922	0.540497466	2.77E-05	1	0.999253354	40.02988815	1.97233933	14.8100006	5.808818518	1.02319477	25	0.000330213	0.540481023	0.000688626	300.0062256	300.0069275	7327.208496	7347.631348	50.3274971	18.65696311	7.88715	0	0	0	4449	300.09255	7337.419922																	17.785473
	26237890.93	300.0061493	7297.061035	0.540177031	4.93E-05	1	0.999253354	40.02988815	1.97241217	14.8100006	5.805589759	1.022567332	25	0.000324717	0.540160608	0.00068292	300.0054016	300.006897	7287.263184	7306.858887	50.33922152	18.6571679	7.88715	0	0	0	4449	300.09265	7297.061035																	17.416636
	26237893.92	300.0068512	7237.045166	0.539653488	2.91E-05	1	0.999253354	40.02988815	1.972479839	14.8100006	5.800175505	1.02148167	25	0.000312484	0.539637078	0.000670344	300.0064087	300.0072937	7227.210938	7246.879395	50.38846412	18.65731741	7.8847	0	0	0	4449	300.09215	7237.045166																	17.416636
	26237895.86	300.0054474	7198.241943	0.539327242	3.22E-05	1	0.999253354	40.02988815	1.972526901	14.8100006	5.796892313	1.020369898	25	0.000264146	0.539310896	0.000621792	300.005188	300.0057068	7188.480469	7208.003418	50.45490254	18.65601891	7.88715	0	0	0	4449	300.09315	7198.241943																	17.785473
	26237898.89	300.0060883	7137.715332	0.538827064	3.23E-05	1	0.999253354	40.02988815	1.972429625	14.8100006	5.791229732	1.019451591	25	0.00027097	0.538810718	0.000628292	300.0057068	300.0064697	7126.556152	7148.874512	50.38455598	18.65689436	7.88715	0	0	0	4449	300.0904	7137.715332																	17.047815
	26237900.85	300.0061646	7098.268066	0.53847411	1.20E-05	1	0.999253354	40.02988815	1.972506596	14.8100006	5.787598353	1.019128081	25	0.000299281	0.538457754	0.000656372	300.0059204	300.0064087	7088.068848	7108.467285	50.30482987	18.65711893	7.8896	0	0	0	4449	300.0891	7098.268066																	17.785473
	26237903.85	300.0064545	7038.763184	0.537969728	4.49E-05	1	0.999253354	40.02988815	1.972427686	14.8100006	5.782008618	1.017834832	25	0.00027112	0.537953402	0.000627876	300.0062256	300.0066833	7028.965332	7048.561035	50.31889918	18.65845941	7.8847	0	0	0	4449	300.0924	7038.763184																	17.047815
	26237905.94	300.005066	6996.896484	0.53764386	2.43E-05	1	0.999253354	40.02988815	1.972508232	14.8100006	5.778667309	1.017626882	25	0.000305268	0.537627543	0.000661808	300.0046387	300.0054932	6985.688477	7008.104492	50.34860107	18.65680503	7.8823	0	0	0	4449	300.09315	6996.896484																	15.941451
	26237908.92	300.0052796	6937.148438	0.537108657	2.45E-05	1	0.999253354	40.02988815	1.972535503	14.8100006	5.773016129	1.016484881	25	0.000291712	0.537092361	0.0006479	300.005249	300.0053101	6927.727051	6946.569824	50.34860107	18.65678061	7.8774	0	0	0	4449	300.0937	6937.148438																	17.047815
	26237910.86	300.0045166	6898.393799	0.536748104	2.91E-05	1	0.999253354	40.02988815	1.972558569	14.8100006	5.769192136	1.0158895	25	0.000298546	0.536731827	0.000654498	300.0042725	300.0047607	6887.781738	6909.005859	50.41113135	18.65617797	7.8774	0	0	0	4449	300.0934	6898.393799																	15.941451
	26237913.86	300.0039521	6838.59668	0.536243179	1.11E-05	1	0.999253354	40.02988815	1.972608962	14.8100006	5.763905527	1.014960449	25	0.00029843	0.536226926	0.00065405	300.0034485	300.0044556	6828.96875	6848.224609	50.41503949	18.65526351	7.8847	0	0	0	4449	300.09375	6838.59668																	17.785473
	26237915.9	300.0041047	6797.386719	0.535876151	3.70E-05	1	0.999253354	40.02988815	1.972587396	14.8100006	5.759868155	1.014437941	25	0.000315228	0.535859895	0.000670605	300.0040894	300.0041199	6787.758789	6807.014648	50.33140524	18.65523744	7.87985	0	0	0	4449	300.0948	6797.386719																	17.416636
	26237918.88	300.0039978	6738.039551	0.535370832	2.84E-05	1	0.999253354	40.02988815	1.972442991	14.8100006	5.754069836	1.013206587	25	0.00029596	0.535354605	0.000651009	300.0036316	300.004364	6727.828125	6748.250977	50.43067206	18.65817405	7.8847	0	0	0	4449	300.09215	6738.039551																	17.416636
	26237920.82	300.0042725	6699.236572	0.535006875	3.25E-05	1	0.999253354	40.02988815	1.972479938	14.8100006	5.750236168	1.012677433	25	0.000308922	0.534990646	0.000663732	300.0039978	300.0045471	6689.462891	6709.010254	50.40800483	18.6579213	7.87985	0	0	0	4449	300.0919	6699.236572																	15.941451
	26237923.91	300.0033112	6637.458008	0.534498698	3.29E-05	1	0.999253354	40.02988815	1.972374722	14.8100006	5.744475094	1.011700659	25	0.000312037	0.534482497	0.000666514	300.0029602	300.0036621	6626.25	6648.666016	50.36188875	18.65958568	7.87985	0	0	0	4449	300.0913	6637.458008																	17.047815
	26237925.85	300.0026703	6598.667236	0.534147626	2.73E-05	1	0.999253354	40.02988815	1.972342098	14.8100006	5.740586088	1.011163973	25	0.000325209	0.534131437	0.000679454	300.0024414	300.0028992	6589.464844	6607.869629	50.40565995	18.66002634	7.8896	0	0	0	4449	300.09215	6598.667236																	17.416636
	26237928.84	300.0021973	6538.894531	0.533568858	4.37E-05	1	0.999253354	40.02988815	1.972465191	14.8100006	5.734717398	1.010075828	25	0.000319944	0.533552697	0.000673807	300.0021973	300.0021973	6529.436523	6548.352539	50.40800483	18.65716138	7.88225	0	0	0	4449	300.0932	6538.894531																	17.785473
	26237930.83	300.0023346	6499.106934	0.533252997	3.93E-05	1	0.999253354	40.02988815	1.972382692	14.8100006	5.731113296	1.009324202	25	0.000309212	0.533236851	0.000662866	300.0018921	300.0027771	6489.077637	6509.13623	50.39315389	18.66011971	7.89205	0	0	0	4449	300.09555	6499.106934																	17.047815
	26237933.84	300.0010376	6439.091064	0.532687046	2.69E-05	1	0.999253354	40.02988815	1.972444023	14.8100006	5.72517469	1.008433769	25	0.000322913	0.532670928	0.000676189	300.0009155	300.0011597	6428.709473	6449.472656	50.26418519	18.65968072	7.88225	0	0	0	4449	300.0996	6439.091064																	17.047815
	26237935.85	300.0011139	6398.938965	0.532313232	3.67E-05	1	0.999253354	40.02988815	1.972466232	14.8100006	5.721227601	1.007685705	25	0.000317914	0.532297128	0.000670948	300.0010986	300.0011292	6388.302246	6409.575684	50.3220257	18.65832254	7.88225	0	0	0	4449	300.0972	6398.938965																	17.416636
	26237938.89	300.0001068	6337.804199	0.531796918	4.19E-05	1	0.999253354	40.02988815	1.972399806	14.8100006	5.715495461	1.006670485	25	0.000317095	0.531780846	0.00066979	299.9993896	300.000824	6328.39502	6347.213379	50.37204992	18.65997923	7.8847	0	0	0	4449	300.09655	6337.804199																	17.416636
	26237940.86	300.0002289	6298.612549	0.531428289	3.04E-05	1	0.999253354	40.02988815	1.972381372	14.8100006	5.711535777	1.00566049	25	0.00028867	0.531412244	0.000641118	300	300.0004578	6289.543945	6307.681152	50.29154218	18.66108846	7.8847	0	0	0	4449	300.1002	6298.612549																	17.785473
	26237943.81	299.9999543	6239.59375	0.530875581	2.52E-05	1	0.999253354	40.02988815	1.972338979	14.8100006	5.705409975	1.004983566	25	0.000324618	0.530859533	0.000676701	299.9995728	300.0003357	6229.175781	6250.011719	50.418166	18.6607971	7.8945	0	0	0	4449	300.10065	6239.59375																	17.047815
	26237945.86	300.0001984	6198.590332	0.530524883	2.56E-05	1	0.999253354	40.02988815	1.972408742	14.8100006	5.701909863	1.003919677	25	0.000284027	0.530508868	0.000635884	299.9999695	300.0004272	6189.254395	6207.92627	50.40722321	18.65746833	7.88225	0	0	0	4449	300.09935	6198.590332																	17.047815
	26237948.83	300.0005035	6139.182373	0.529958897	2.24E-05	1	0.999253354	40.02988815	1.972250838	14.8100006	5.695420338	1.002604085	25	0.000268109	0.529942904	0.000619592	300.0002441	300.0007629	6129.202148	6149.162598	50.43067206	18.66076996	7.8896	0	0	0	4449	300.10025	6139.182373																	17.047815
	26237950.85	300.0001526	6099.054199	0.529566541	3.96E-05	1	0.999253354	40.02988815	1.972370398	14.8100006	5.69143687	1.002470852	25	0.000319168	0.529550531	0.000670393	299.9993896	300.0009155	6088.478027	6109.630371	50.34312967	18.6585535	7.8945	0	0	0	4449	300.0994	6099.054199																	17.416636
	26237953.82	299.9997406	6039.281494	0.529035147	3.42E-05	1	0.999253354	40.02988815	1.972231375	14.8100006	5.685387304	1.001143724	25	0.000295238	0.529019176	0.000646113	299.9996338	299.9998474	6029.228027	6049.334961	50.37986621	18.65900897	7.8994	0	0	0	4449	300.10025	6039.281494																	17.785473
	26237955.94	300.0002289	5997.050293	0.528617985	2.88E-05	1	0.999253354	40.02988815	1.972404911	14.8100006	5.681399883	1.000336106	25	0.000285485	0.528602025	0.000636086	300.000061	300.0003967	5986.462402	6007.638184	50.36267038	18.6575717	7.88715	0	0	0	4449	300.10095	5997.050293																	17.047815
	26237958.85	300.000885	5938.979492	0.528051734	3.77E-05	1	0.999253354	40.02988815	1.972431594	14.8100006	5.675352612	0.999475049	25	0.000303557	0.528035768	0.000653786	300.0007324	300.0010376	5929.789551	5948.169434	50.4126946	18.65878474	7.8847	0	0	0	4449	300.09925	5938.979492																	17.785473
	26237960.8	300.0000306	5899.726807	0.527672871	3.21E-05	1	0.999253354	40.02988815	1.972497446	14.8100006	5.671440598	0.998910819	25	0.000314594	0.527656922	0.000664571	299.9989014	300.0011597	5889.746582	5909.707031	50.40409669	18.657057	7.8945	0	0	0	4449	300.10205	5899.726807																	15.941451
	26237963.78	300.0011597	5840.112061	0.52708213	4.03E-05	1	0.999253354	40.02988815	1.972506644	14.8100006	5.66519265	0.997362281	25	0.000273799	0.527066208	0.000623392	300.0003357	300.0019836	5830.083008	5850.141113	50.35719898	18.65846524	7.8847	0	0	0	4449	300.0991	5840.112061																	17.785473
	26237965.82	300.0003052	5799.364014	0.526685213	2.14E-05	1	0.999253354	40.02988815	1.972508078	14.8100006	5.660911052	0.996723116	25	0.000283933	0.526669309	0.000633266	299.9997864	300.000824	5788.994629	5809.733398	50.3439113	18.6574845	7.8994	0	0	0	4449	300.0987	5799.364014																	17.047815
	26237968.29	300.0004578	5749.972656	0.52628593	1.70E-05	1	0.999253354	40.02988815	1.972535285	14.8100006	5.656622612	0.996387618	25	0.000321578	0.526270011	0.000670647	299.999939	300.0009766	5739.76123	5760.184082	50.39706203	18.65599333	7.8896	0	0	0	4449	300.0987	5749.972656																	17.416636
	26237971.19	300.0002137	5692.424805	0.525706153	2.80E-05	1	0.999253354	40.02988815	1.972473844	14.8100006	5.650267512	0.995005872	25	0.000297549	0.52569027	0.000646236	299.9996338	300.0007935	5681.824219	5703.025391	50.46506372	18.65843611	7.89695	0	0	0	4449	300.09965	5692.424805																	17.047815
	26237974.21	300.0004425	5631.643066	0.525102755	4.48E-05	1	0.999253354	40.02988815	1.972424937	14.8100006	5.643644193	0.9938643	25	0.000299438	0.525086885	0.000647731	300.0003357	300.0005493	5619.462402	5643.82373	50.34938269	18.65749771	7.8945	0	0	0	4449	300.09755	5631.643066																	17.047815
	26237976.13	300.0014954	5593.265625	0.524730437	1.59E-05	1	0.999253354	40.02988815	1.97249107	14.8100006	5.639870366	0.992922674	25	0.000274227	0.524714578	0.000622272	300.0014343	300.0015564	5581.875	5604.65625	50.34781944	18.6570172	7.90185	0	0	0	4449	300.10085	5593.265625																	15.941451
	26237979.02	300.0001374	5535.705322	0.524116227	3.14E-05	1	0.999253354	40.02988815	1.972370463	14.8100006	5.632909556	0.99187447	25	0.000289899	0.524100397	0.000637542	300.0000916	300.0001831	5525.566895	5545.84375	50.2563689	18.65903533	7.8896	0	0	0	4449	300.0983	5535.705322																	17.785473
	26237980.81	300.0009766	5499.856201	0.523718087	3.80E-05	1	0.999253354	40.02988815	1.97243996	14.8100006	5.628742017	0.991598721	25	0.000331022	0.523702229	0.000678396	300.0000916	300.0018616	5490.289063	5509.42334	50.39315389	18.65862775	7.88715	0	0	0	4449	300.10195	5499.856201																	17.416636
	26237984.02	300.0009003	5435.500732	0.523101381	3.81E-05	1	0.999253354	40.02988815	1.972322961	14.8100006	5.621906883	0.989737962	25	0.000271366	0.523085581	0.000618339	300.0008545	300.000946	5425.106934	5445.894531	50.38924575	18.65886716	7.8945	0	0	0	4449	300.10025	5435.500732																	17.047815
	26237986.02	300.0009308	5395.542969	0.522705138	2.92E-05	1	0.999253354	40.02988815	1.972313248	14.8100006	5.61758887	0.989171862	25	0.000288678	0.522689339	0.000635387	300.0003662	300.0014954	5386.036621	5405.049316	50.42832718	18.65952533	7.88715	0	0	0	4449	300.10225	5395.542969																	15.941451
	26237988.3	300.0010224	5349.531006	0.522273573	1.97E-05	1	0.999253354	40.02988815	1.972412327	14.8100006	5.6132934	0.987986081	25	0.000249681	0.52225781	0.000596111	300.0006104	300.0014343	5338.310547	5360.751465	50.36423364	18.6574953	7.88715	0	0	0	4449	300.0999	5349.531006																	17.416636
	26237991.28	300.0001526	5290.390625	0.521661138	2.84E-05	1	0.999253354	40.02988815	1.972364885	14.8100006	5.606544201	0.987021893	25	0.000269576	0.521645393	0.000615602	300.000061	300.0002441	5279.547363	5301.233887	50.42598229	18.65833894	7.89205	0	0	0	4449	300.09955	5290.390625																	17.047815
	26237994.17	300.0001831	5232.830322	0.521016344	4.58E-05	1	0.999253354	40.02988815	1.97240876	14.8100006	5.599691174	0.986063193	25	0.000291599	0.521000603	0.0006372	300.0001526	300.0002136	5223.214844	5242.445801	50.37908458	18.65830331	7.9043	0	0	0	4449	300.09945	5232.830322																	15.941451
	26237996.11	300.0008087	5194.003174	0.520603306	2.35E-05	1	0.999253354	40.02988815	1.972389398	14.8100006	5.595172443	0.985425694	25	0.00030564	0.520587558	0.000650973	300.0002441	300.0013733	5185.530273	5202.476074	50.39549878	18.65799067	7.8994	0	0	0	4449	300.09665	5194.003174																	17.047815
	26237999.13	300.0006409	5133.658936	0.519968982	3.50E-05	1	0.999253354	40.02988815	1.972379534	14.8100006	5.588412844	0.983739043	25	0.000260491	0.519953286	0.000605406	300.0004272	300.0008545	5123.654297	5143.663574	50.39315389	18.65850593	7.8896	0	0	0	4449	300.09735	5133.658936																	15.941451
	26238001.1	300.0004578	5094.150879	0.519500454	2.93E-05	1	0.999253354	40.02988815	1.972404412	14.8100006	5.583338204	0.983470933	25	0.000316676	0.519484737	0.00066128	299.9998474	300.0010681	5085.361816	5102.939941	50.42598229	18.65792929	7.90185	0	0	0	4449	300.0978	5094.150879																	17.047815
	26238004.16	299.9992065	5033.052979	0.518861744	3.03E-05	1	0.999253354	40.02988815	1.972374429	14.8100006	5.576440837	0.981974087	25	0.000290844	0.518846083	0.000635026	299.9992065	299.9992065	5021.638184	5044.467773	50.38377435	18.6574065	7.8945	0	0	0	4449	300.0998	5033.052979																	17.047815
	26238006.1	299.9997406	4994.553955	0.51842521	1.44E-05	1	0.999253354	40.02988815	1.972430334	14.8100006	5.571892352	0.981218448	25	0.000294678	0.51840955	0.000638581	299.9994507	300.0000305	4983.759277	5005.348633	50.38064784	18.65711767	7.9043	0	0	0	4449	300.093	4994.553955																	17.785473
	26238009.22	300.0000763	4930.903564	0.517771069	2.99E-05	1	0.999253354	40.02988815	1.972349498	14.8100006	5.564615043	0.980105607	25	0.000309537	0.517755414	0.000653	299.9996338	300.0005188	4919.695313	4942.111816	50.37517644	18.65857394	7.89205	0	0	0	4449	300.09995	4930.903564																	15.941451
	26238011.27	299.9993286	4890.762939	0.517318439	2.32E-05	1	0.999253354	40.02988815	1.972344885	14.8100006	5.559837748	0.978679481	25	0.000256495	0.517302844	0.000599664	299.999115	299.9995422	4882.180664	4899.345215	50.39393552	18.6581879	7.8896	0	0	0	4449	300.09825	4890.762939																	17.047815
	26238014.03	300.0003205	4835.160156	0.516632362	2.49E-05	1	0.999253354	40.02988815	1.972385485	14.8100006	5.552455626	0.978071099	25	0.000318522	0.516616731	0.000661234	300.0001526	300.0004883	4826.188965	4844.131348	50.41660275	18.65846583	7.90185	0	0	0	4449	300.1003	4835.160156																	17.047815
	26238016.19	300.0004578	4792.613037	0.516166378	3.16E-05	1	0.999253354	40.02988815	1.972519622	14.8100006	5.547896154	0.976750772	25	0.000271558	0.516150788	0.000613969	300.0003052	300.0006104	4781.842773	4803.383301	50.46584534	18.65599892	7.90425	0	0	0	4449	300.0966	4792.613037																	17.785473
	26238034.75	299.9936218	4420.896484			2				14.82000071							299.9936218	299.9936218	4420.896484	4420.896484							4449	300.0985	4420.896484																	17.047815
	26238047.97	299.9885864	4156.970215	0.508837335	4.07E-05	1	0.999253354	40.02988815	1.997549361	14.8100006	5.535532552	0.973629576	25	0.000183473	0.508822204	0.000521043	299.9885864	299.9885864	4156.42334	4157.51709	50.04767409	18.6557566	7.9043	0	0	0	4449	300.1073	4156.970215																	17.047815
	26238048.59	299.9892731	4144.631836	0.508298222	3.34E-05	1	0.999253354	40.02988815	1.997570634	14.8100006	5.529689435	0.972803292	25	0.000201242	0.508283085	0.000538452	299.9885864	299.9899597	4132.840332	4156.42334	50.09535343	18.65724315	7.9043	0	0	0	4449	300.1092	4144.631836																	17.785473
	26238050.82	299.9902649	4099.969238	0.507757628	3.84E-05	1	0.999253354	40.02988815	1.997555438	14.8100006	5.523782266	0.971681145	25	0.000193633	0.507742496	0.000530484	299.9897766	299.9907532	4089.587891	4110.350586	50.2727831	18.65804715	7.89935	0	0	0	4449	300.1101	4099.969238																	16.310225
	26238053.81	299.9895783	4040.08728	0.509130833	0.001938912	1	0.999253354	40.02988815	1.997601212	14.8100006	5.53742663	0.982395864	25	0.000935488	0.509115179	0.001273232	299.9892883	299.9898682	4030.410645	4049.763916	50.26887496	18.65559733	7.914	0	0	0	4449	300.1101	4040.08728																	17.785473
	26238056.79	299.9901886	3980.424072	0.506149353	2.24E-05	1	0.999253354	40.02988815	1.997603113	14.8100006	5.50640895	0.9686405	25	0.000194396	0.506134269	0.000530184	299.9897461	299.9906311	3970.528809	3990.319336	50.11254925	18.65614369	7.8896	0	0	0	4449	300.11265	3980.424072																	17.785473
	26238058.86	299.9899902	3938.946777	0.505505205	3.03E-05	1	0.999253354	40.02988815	1.997554476	14.8100006	5.499225975	0.967656316	25	0.00021906	0.505490127	0.000554419	299.9891052	299.9908752	3928.030273	3949.863281	50.25949542	18.65790129	7.89695	0	0	0	4449	300.1141	3938.946777																	17.047815
	26238061.08	299.9917298	3895.074463	0.504929841	3.69E-05	1	0.999253354	40.02988815	1.997535931	14.8100006	5.492941955	0.966408915	25	0.000206179	0.504914762	0.000541158	299.9916687	299.9917908	3886.115234	3904.033691	50.32827872	18.65680693	7.89935	0	0	0	4449	300.1148	3895.074463																	17.785473
	26238064.11	299.9913178	3833.393188	0.504173556	3.69E-05	1	0.999253354	40.02988815	1.997573769	14.8100006	5.484842786	0.964813681	25	0.00019068	0.504158515	0.000525164	299.9906311	299.9920044	3824.09375	3842.692627	50.24698936	18.65700709	7.9043	0	0	0	4449	300.1124	3833.393188																	15.941451
	26238066.29	299.9920654	3790.505615	0.503476616	3.48E-05	1	0.999253354	40.02988815	1.997530151	14.8100006	5.477115689	0.963636194	25	0.00020662	0.503461574	0.000540644	299.9915161	299.9926147	3780.35498	3800.65625	50.27747287	18.65712817	7.90425	0	0	0	4449	300.11235	3790.505615																	15.941451
	26238069.08	299.9924011	3735.121338	0.502555568	3.80E-05	1	0.999253354	40.02988815	1.997527424	14.8100006	5.467113994	0.961728606	25	0.000193058	0.502540557	0.000526467	299.9923706	299.9924316	3727.329102	3742.913574	50.32671547	18.65898073	7.89695	0	0	0	4449	300.1165	3735.121338																	15.941451
	26238070.95	299.9915772	3697.388184	0.501924412	2.65E-05	1	0.999253354	40.02988815	1.997517138	14.8100006	5.460259199	0.960299535	25	0.000172907	0.501909445	0.000505902	299.9909363	299.992218	3686.605469	3708.170898	50.30873801	18.6577757	7.9018	0	0	0	4449	300.11495	3697.388184																	17.785473
	26238073.78	299.9922486	3641.00708	0.500974941	4.91E-05	1	0.999253354	40.02988815	1.997535553	14.8100006	5.449983738	0.958459021	25	0.000169601	0.500959994	0.000501971	299.9920044	299.9924927	3629.373291	3652.640869	50.47756977	18.65818561	7.9091	0	0	0	4449	300.1139	3641.00708																	17.047815
	26238075.97	299.9927063	3597.013306	0.500334534	4.91E-05	1	0.999253354	40.02988815	1.99744502	14.8100006	5.44275969	0.957316548	25	0.000180794	0.500319592	0.00051274	299.9920349	299.9933777	3586.218506	3607.808105	50.08831877	18.65928085	7.914	0	0	0	4449	300.11415	3597.013306																	17.047815
	26238079.24	299.9927521	3531.393433	0.499361306	4.00E-05	1	0.999253354	40.02988815	1.997575484	14.8100006	5.432476227	0.955713016	25	0.000198737	0.49934638	0.000530039	299.9923096	299.9931946	3521.814209	3540.972656	50.39315389	18.65783677	7.89695	0	0	0	4449	300.11475	3531.393433																	15.941451
	26238081.28	299.9936676	3491.01001	0.498684114	5.27E-05	1	0.999253354	40.02988815	1.997523685	14.8100006	5.42499176	0.954296691	25	0.000189587	0.498669201	0.000520439	299.9934387	299.9938965	3481.017578	3501.002441	50.13677974	18.65851349	7.9018	0	0	0	4449	300.1171	3491.01001																	17.047815
	26238084.2	299.9944611	3432.647583	0.49767385	4.78E-05	1	0.999253354	40.02988815	1.997496733	14.8100006	5.41388615	0.952610415	25	0.000213027	0.497658938	0.000543216	299.9941406	299.9947815	3424.636475	3440.658691	50.49632886	18.65949455	7.91155	0	0	0	4449	300.113	3432.647583																	15.941451
	26238086.12	299.994278	3394.014526	0.496998935	4.79E-05	1	0.999253354	40.02988815	1.997519138	14.8100006	5.406658374	0.951007783	25	0.000183235	0.496984065	0.00051298	299.9940491	299.9945068	3382.599609	3405.429443	50.45255766	18.65917467	7.9067	0	0	0	4449	300.11215	3394.014526																	15.941451
	26238089.18	299.9948273	3332.880493	0.495920702	4.92E-05	1	0.999253354	40.02988815	1.997555182	14.8100006	5.395059388	0.948744942	25	0.000162983	0.495905869	0.000492017	299.9945374	299.9951172	3322.328857	3343.432129	50.34000315	18.65935066	7.9091	0	0	0	4449	300.1111	3332.880493																	17.047815
	26238091.37	299.9950257	3289.312134	0.49520259	4.80E-05	1	0.999253354	40.02988815	1.997528936	14.8100006	5.387086074	0.947891934	25	0.000211712	0.495187743	0.000540267	299.9946289	299.9954224	3280.77832	3297.845947	50.29388707	18.65873511	7.9018	0	0	0	4449	300.1135	3289.312134																	17.785473
	26238093.39	299.9961701	3248.74646	0.494471547	4.99E-05	1	0.999253354	40.02988815	1.997540882	14.8100006	5.379211388	0.946227369	25	0.000186524	0.494456721	0.000514597	299.9949646	299.9973755	3237.890869	3259.602051	50.12349205	18.65911925	7.91645	0	0	0	4449	300.11345	3248.74646																	15.941451
	26238096.54	299.9968415	3185.910278	0.492966619	3.72E-05	1	0.999253354	40.02988815	1.997511883	14.8100006	5.362711963	0.943638436	25	0.000213892	0.492951809	0.000540973	299.9968262	299.9968567	3175.115479	3196.705078	50.33218687	18.65849427	7.9018	0	0	0	4449	300.1098	3185.910278																	17.416636
	26238098.71	299.9968262	3142.184204	0.492207315	4.26E-05	1	0.999253354	40.02988815	1.997503423	14.8100006	5.354462067	0.942000057	25	0.000196914	0.492192539	0.000523493	299.9962463	299.997406	3132.374023	3151.994385	50.29545033	18.65934674	7.91645	0	0	0	4449	300.1103	3142.184204																	17.785473
	26238101.7	299.9956208	3082.763916	0.491049775	4.34E-05	1	0.999253354	40.02988815	1.997480592	14.8100006	5.341858987	0.939505355	25	0.0001717	0.491035068	0.000497522	299.9953003	299.9959412	3072.710693	3092.817139	50.36032549	18.66068852	7.914	0	0	0	4449	300.10465	3082.763916																	17.785473
	26238103.77	299.9962006	3041.614746	0.490254506	4.27E-05	1	0.999253354	40.02988815	1.997536094	14.8100006	5.33329491	0.938316658	25	0.000199728	0.490239794	0.000525027	299.9957581	299.9966431	3031.622314	3051.607178	50.27121984	18.66076443	7.91155	0	0	0	4449	300.1018	3041.614746																	17.047815
	26238105.85	299.99617	2999.797119	0.48945307	5.05E-05	1	0.999253354	40.02988815	1.997536793	14.8100006	5.324625894	0.936511141	25	0.000174407	0.489438399	0.000499175	299.9959106	299.9964294	2988.370117	3011.224121	50.41972926	18.65995825	7.9018	0	0	0	4449	300.10315	2999.797119																	15.941451
	26238108.83	299.997284	2940.255249	0.488207073	5.10E-05	1	0.999253354	40.02988815	1.997476301	14.8100006	5.310943579	0.933950945	25	0.000160257	0.488192432	0.000484198	299.9971924	299.9973755	2930.457275	2950.053223	50.37830295	18.65990721	7.9091	0	0	0	4449	300.1053	2940.255249																	17.047815
	26238110.86	299.9970551	2899.434204	0.487382536	4.53E-05	1	0.999253354	40.02988815	1.997548316	14.8100006	5.302096831	0.932744452	25	0.000191129	0.487367903	0.00051452	299.9963989	299.9977112	2886.815918	2912.05249	50.17038976	18.66055219	7.9067	0	0	0	4449	300.109	2899.434204																	17.785473
	26238114.1	299.9971772	2834.871948	0.486119249	3.14E-05	1	0.999253354	40.02988815	1.997474811	14.8100006	5.288173303	0.930265087	25	0.00018796	0.486104653	0.000510517	299.9966431	299.9977112	2826.471924	2843.271973	50.28763404	18.66127687	7.90425	0	0	0	4449	300.10815	2834.871948																	15.941451
	26238116.06	299.9980164	2795.497559	0.485222664	4.36E-05	1	0.999253354	40.02988815	1.997555704	14.8100006	5.278695454	0.928176637	25	0.000150059	0.485208108	0.000472024	299.9978638	299.9981689	2785.310547	2805.68457	50.41425786	18.66041025	7.9067	0	0	0	4449	300.1077	2795.497559																	17.785473
	26238119.08	299.9990235	2735.287231	0.483887732	4.43E-05	1	0.999253354	40.02988815	1.997475497	14.8100006	5.263893599	0.926028684	25	0.000190192	0.483873174	0.000511271	299.9989929	299.999054	2725.282471	2745.291992	50.23370167	18.66146332	7.90915	0	0	0	4449	300.10885	2735.287231																	17.047815
	26238121	299.9984894	2696.703125	0.482991582	4.32E-05	1	0.999253354	40.02988815	1.997429895	14.8100006	5.254055951	0.924149276	25	0.000176572	0.482977067	0.00049706	299.9978638	299.999115	2685.677246	2707.729004	50.25793216	18.6607321	7.914	0	0	0	4449	300.1078	2696.703125																	17.047815
	26238124.03	299.9981537	2635.532349	0.481598531	4.04E-05	1	0.999253354	40.02988815	1.997465155	14.8100006	5.238946822	0.921747765	25	0.000198896	0.481584048	0.000518459	299.9977417	299.9985657	2623.75293	2647.311768	50.30092173	18.66123687	7.914	0	0	0	4449	300.10975	2635.532349																	17.416636
	26238126.32	299.9988861	2590.359375	0.480643788	4.52E-05	1	0.999253354	40.02988815	1.99749059	14.8100006	5.228667249	0.919686858	25	0.000176001	0.480629338	0.000494935	299.9985962	299.999176	2579.722656	2600.996094	50.3329685	18.66197577	7.914	0	0	0	4449	300.10785	2590.359375																	15.941451
	26238128.43	299.9987793	2548.15271	0.479690351	4.51E-05	1	0.999253354	40.02988815	1.997455478	14.8100006	5.218198827	0.917898355	25	0.000180363	0.479675928	0.000498663	299.9981079	299.9994507	2538.172363	2558.133057	50.13599811	18.66213548	7.9067	0	0	0	4449	300.1108	2548.15271																	17.416636
	26238131.82	299.9980774	2480.417603	0.477713951	4.86E-05	1	0.999253354	40.02988815	1.997476209	14.8100006	5.196769246	0.914019234	25	0.000169842	0.477699604	0.000486837	299.9971619	299.9989929	2469.44043	2491.394775	50.34781944	18.66279543	7.9189	0	0	0	4449	300.108	2480.417603																	17.785473
	26238134.03	299.9996949	2436.22937	0.476711059	5.23E-05	1	0.999253354	40.02988815	1.997426264	14.8100006	5.185697948	0.912291959	25	0.000189097	0.476696704	0.000505429	299.9996338	299.9997559	2426.236816	2446.221924	50.13677974	18.66242211	7.9238	0	0	0	4449	300.10715	2436.22937																	17.416636
	26238135.92	299.9991455	2398.641846	0.475689045	5.29E-05	1	0.999253354	40.02988815	1.99744395	14.8100006	5.174636208	0.910275451	25	0.000182407	0.475674734	0.000498061	299.9990234	299.9992676	2388.649414	2408.634277	50.30482987	18.66273801	7.91645	0	0	0	4449	300.1074	2398.641846																	17.416636
	26238138.81	299.999054	2340.65625	0.474140763	4.91E-05	1	0.999253354	40.02988815	1.997423425	14.8100006	5.157773491	0.907130866	25	0.000165916	0.474126509	0.000480546	299.9989929	299.999115	2328.256836	2353.055664	50.32515221	18.66220238	7.9189	0	0	0	4449	300.10675	2340.65625																	17.785473
	26238141.08	299.9998627	2295.21582	0.473065473	4.42E-05	1	0.999253354	40.02988815	1.997423566	14.8100006	5.146021293	0.905388428	25	0.000194472	0.473051221	0.000508391	299.9996948	300.0000305	2285.831055	2304.600586	50.30404824	18.66062197	7.9238	0	0	0	4449	300.1066	2295.21582																	17.047815
	26238144.06	299.9998322	2235.467529	0.4714528	5.22E-05	1	0.999253354	40.02988815	1.997506795	14.8100006	5.128742274	0.901997095	25	0.00016249	0.471438618	0.000475338	299.9989929	300.0006714	2228.258789	2242.67627	50.30482987	18.66029575	7.9189	0	0	0	4449	300.1101	2235.467529																	17.785473
	26238146.16	300.0000305	2193.880615	0.470354124	4.58E-05	1	0.999253354	40.02988815	1.997494542	14.8100006	5.116727503	0.900076399	25	0.000179258	0.470339961	0.000491381	299.9993896	300.0006714	2181.481201	2206.280029	50.38533761	18.66069776	7.9189	0	0	0	4449	300.10755	2193.880615																	17.047815
	26238149.24	299.9995117	2132.077881	0.468700631	4.10E-05	1	0.999253354	40.02988815	1.997461839	14.8100006	5.098693404	0.896710711	25	0.000161389	0.468686536	0.000472415	299.9993896	299.9996338	2120.310547	2143.845215	50.28216264	18.66152164	7.9116	0	0	0	4449	300.1094	2132.077881																	15.941451
	26238151.25	300.0005188	2091.91333	0.467548035	3.77E-05	1	0.999253354	40.02988815	1.997523021	14.8100006	5.086346837	0.894284873	25	0.0001383	0.467533975	0.000448567	300.0003967	300.0006409	2081.580322	2102.246338	50.36814178	18.6608297	7.9116	0	0	0	4449	300.10645	2091.91333																	17.047815
	26238154.47	300.0013123	2027.545471	0.465235557	5.11E-05	1	0.999253354	40.02988815	1.997456797	14.8100006	5.060989389	0.890063358	25	0.000158733	0.465221541	0.000467467	300.0005493	300.0020752	2013.577881	2041.513062	50.36267038	18.66158493	7.91405	0	0	0	4449	300.10655	2027.545471																	17.047815
	26238156.85	300.0014649	1980.160095	0.464062921	4.06E-05	1	0.999253354	40.02988815	1.997442268	14.8100006	5.04816917	0.887978036	25	0.000173431	0.464048928	0.000481388	300.0007324	300.0021973	1971.079346	1989.240845	50.30092173	18.65982724	7.91405	0	0	0	4449	300.1066	1980.160095																	17.047815
	26238158.74	300.0019074	1942.572754	0.462885365	4.67E-05	1	0.999253354	40.02988815	1.997387346	14.8100006	5.035225937	0.8857095	25	0.000173723	0.462871401	0.000480897	300.0017395	300.0020752	1931.960327	1953.185181	50.25167913	18.66163877	7.92135	0	0	0	4449	300.10925	1942.572754																	16.310225
	26238161.66	300.0020447	1883.602417	0.46108156	4.99E-05	1	0.999253354	40.02988815	1.997473175	14.8100006	5.015835735	0.882146928	25	0.000159506	0.461067657	0.000465489	300.0013428	300.0027466	1873.585571	1893.619263	50.16569999	18.66212103	7.9165	0	0	0	4449	300.10675	1883.602417																	15.941451
	26238163.78	300.0025788	1841.480652	0.459833036	4.91E-05	1	0.999253354	40.02988815	1.997432749	14.8100006	5.002149417	0.879785034	25	0.000163092	0.45981916	0.000468255	300.0023804	300.0027771	1830.454956	1852.506348	50.35172758	18.66105996	7.9116	0	0	0	4449	300.10135	1841.480652																	17.047815
	26238165.94	300.0020447	1798.228516	0.458617877	5.40E-05	1	0.999253354	40.02988815	1.997524069	14.8100006	4.989124557	0.877634113	25	0.000175141	0.458604037	0.000479492	300.0018311	300.0022583	1787.591675	1808.865356	50.15710208	18.66145295	7.9238	0	0	0	4449	300.10635	1798.228516																	17.047815
	26238168.77	300.0013581	1741.859558	0.456766588	5.06E-05	1	0.999253354	40.02988815	1.997536432	14.8100006	4.969031684	0.873998956	25	0.000165459	0.456752819	0.000468584	300.0012207	300.0014954	1730.481201	1753.237915	50.43067206	18.66144506	7.9238	0	0	0	4449	300.106	1741.859558																	17.047815
	26238172.62	300.0020142	1664.654602	0.454851668	6.18E-05	1	0.999253354	40.02988815	1.997566034	14.8100006	4.948300429	0.870171989	25	0.000148661	0.454837959	0.00045052	300.0020142	300.0020142	1663.64563	1665.663574	50.26887496	18.66055019	7.9287	0	0	0	4449	300.105	1664.654602																	15.941451
	26238174.28	300.001709	1631.26123	0.453590231	5.07E-05	1	0.999253354	40.02988815	1.997559449	14.8100006	4.934574839	0.867682055	25	0.000141446	0.453576567	0.000442472	300.0013428	300.0020752	1622.095337	1640.427124	50.34234804	18.66132675	7.9238	0	0	0	4449	300.10265	1631.26123																	17.785473
	26238176.18	300.0018921	1593.296936	0.452304776	4.56E-05	1	0.999253354	40.02988815	1.997547004	14.8100006	4.920561565	0.865215845	25	0.000140852	0.452291149	0.000441026	300.0016479	300.0021362	1584.118896	1602.474976	50.500237	18.66279168	7.9189	0	0	0	4449	300.1031	1593.296936																	17.416636
	26238179.01	300.0026245	1536.903748	0.450357651	5.36E-05	1	0.999253354	40.02988815	1.997437651	14.8100006	4.899122933	0.861446895	25	0.000140312	0.450344072	0.000439195	300.0025635	300.0026855	1525.671265	1548.13623	50.21181608	18.66284416	7.92625	0	0	0	4449	300.1042	1536.903748																	15.941451
	26238180.96	300.0019684	1498.029663	0.449057903	4.43E-05	1	0.999253354	40.02988815	1.997507043	14.8100006	4.885152735	0.858950274	25	0.000136324	0.449044375	0.000434348	300.0013733	300.0025635	1488.257813	1507.801514	50.4291088	18.66264648	7.9189	0	0	0	4449	300.10245	1498.029663																	17.047815
	26238183.78	300.0023041	1441.686951	0.447092378	5.06E-05	1	0.999253354	40.02988815	1.997510306	14.8100006	4.863746809	0.855369502	25	0.000152046	0.447078894	0.000448764	300.0021057	300.0025024	1431.682251	1451.69165	50.23526493	18.66225035	7.9067	0	0	0	4449	300.1048	1441.686951																	15.941451
	26238186.82	300.0031739	1380.966064	0.44511387	5.04E-05	1	0.999253354	40.02988815	1.997540225	14.8100006	4.842263286	0.851762525	25	0.000166639	0.445100423	0.000462047	300.0023499	300.0039978	1370.195557	1391.736572	50.42676392	18.66242968	7.9238	0	0	0	4449	300.1032	1380.966064																	17.785473
	26238188.93	300.0036926	1338.491821	0.443784775	4.89E-05	1	0.999253354	40.02988815	1.997526204	14.8100006	4.827820995	0.848934574	25	0.000140504	0.443771378	0.000435031	300.0036926	300.0036926	1330.07959	1346.904053	50.37439481	18.66299139	7.9238	0	0	0	4449	300.1042	1338.491821																	15.941451
	26238190.93	300.0021515	1298.521851	0.442451062	5.74E-05	1	0.999253354	40.02988815	1.997479549	14.82000068	4.813185982	0.846471882	25	0.000149956	0.44243772	0.0004436	300.0019226	300.0023804	1289.331665	1307.712036	50.38846412	18.66173265	7.91645	0	0	0	4449	300.1039	1298.521851																	17.047815
	26238193.91	300.0017853	1238.967896	0.440452846	4.84E-05	1	0.999253354	40.02988815	1.997536074	14.8100006	4.791566619	0.842735926	25	0.000155172	0.440439564	0.000447493	300.0013123	300.0022583	1229.011841	1248.92395	50.41113135	18.66308163	7.9238	0	0	0	4449	300.1021	1238.967896																	17.416636
	26238196.82	300.0019684	1180.970032	0.438443727	5.13E-05	1	0.999253354	40.02988815	1.997532134	14.8100006	4.769676228	0.839031074	25	0.000167411	0.438430494	0.000458399	300.0018616	300.0020752	1170.564209	1191.375854	50.36892341	18.66293935	7.9238	0	0	0	4449	300.103	1180.970032																	15.941451
	26238198.76	300.0023194	1141.498413	0.435105683	0.004295566	1	0.999253354	40.02988815	1.997492021	14.8100006	4.724265968	0.883939513	25	0.004882694	0.435089417	0.005171328	300.0011597	300.003479	1131.66394	1151.332886	50.3165543	18.66278119	7.9165	0	0	0	4449	300.1018	1141.498413																	15.941451
	26238201.82	300.0031891	1080.181885	0.435332315	5.12E-05	1	0.999253354	40.02988815	1.997599974	14.8100006	4.736079809	0.832543965	25	0.000114757	0.435319195	0.000403685	300.0030212	300.0033569	1069.472168	1090.891602	50.41347623	18.66187252	7.93115	0	0	0	4449	300.10235	1080.181885																	17.047815
	26238203.85	300.0028992	1039.87146	0.43383824	5.31E-05	1	0.999253354	40.02988815	1.997497353	14.8100006	4.719529531	0.830014071	25	0.000148197	0.433825146	0.000436132	300.0022278	300.0035706	1028.918579	1050.824341	50.42051089	18.6633088	7.9189	0	0	0	4449	300.10425	1039.87146																	17.785473
	26238206.71	300.0029907	982.6030273	0.431833227	5.33E-05	1	0.999253354	40.02988815	1.997471446	14.8100006	4.697702461	0.825924655	25	0.000125155	0.431820208	0.00041176	300.0028381	300.0031433	971.7838745	993.4221802	50.30717475	18.66283976	7.92135	0	0	0	4449	300.1057	982.6030273																	17.416636
	26238208.67	300.0026551	943.7878418	0.430484022	4.60E-05	1	0.999253354	40.02988815	1.997499164	14.8100006	4.683043162	0.82360575	25	0.000147803	0.430471032	0.000433515	300.0020142	300.0032959	933.8561401	953.7195435	50.17664279	18.66223377	7.9238	0	0	0	4449	300.10415	943.7878418																	17.047815
	26238211.86	300.0030518	879.3714294	0.428517261	4.30E-05	1	0.999253354	40.02988815	1.997421817	14.8100006	4.661487049	0.819746125	25	0.000141013	0.428504329	0.000425421	300.0029602	300.0031433	867.798584	890.9442749	50.43848835	18.66311306	7.91645	0	0	0	4449	300.1043	879.3714294																	17.416636
	26238213.99	300.0036926	837.2132874	0.427223558	4.77E-05	1	0.999253354	40.02988815	1.997429654	14.8100006	4.647450271	0.817165764	25	0.000130604	0.427210662	0.000414157	300.0036621	300.0037231	824.9840088	849.4425659	50.37830295	18.66308405	7.9091	0	0	0	4449	300.1031	837.2132874																	15.941451
	26238216.25	300.0033112	792.1983337	0.425892908	3.63E-05	1	0.999253354	40.02988815	1.997443677	14.8100006	4.632973972	0.814809664	25	0.000147073	0.425880047	0.000429745	300.0030212	300.0036011	783.8226318	800.5740356	50.40331506	18.66267208	7.91645	0	0	0	4449	300.10165	792.1983337																	17.785473
	26238219.21	300.003891	732.7801208	0.423939259	5.40E-05	1	0.999253354	40.02988815	1.997464068	14.8100006	4.611789526	0.810948695	25	0.000134341	0.423926457	0.000415717	300.0036316	300.0041504	723.7479858	741.8122559	50.38924575	18.66277951	7.9189	0	0	0	4449	300.1031	732.7801208																	17.047815
	26238221.25	300.0044251	691.9956055	0.422639873	4.80E-05	1	0.999253354	40.02988815	1.99750961	14.8100006	4.597713192	0.808714208	25	0.000155384	0.422627088	0.000435907	300.004364	300.0044861	681.0062866	702.9849243	50.50101863	18.66212716	7.93115	0	0	0	4449	300.0954	691.9956055																	17.047815
	26238224.07	300.0046845	635.3957214	0.420716706	4.93E-05	1	0.999253354	40.02988815	1.99744322	14.8100006	4.576683976	0.804796793	25	0.000135226	0.420703992	0.000414442	300.0041809	300.005188	623.3852539	647.406189	50.42989043	18.66291111	7.9189	0	0	0	4449	300.12455	635.3957214																	17.047815
	26238226.02	300.0049134	596.9573975	0.419447355	4.91E-05	1	0.999253354	40.02988815	1.997438799	14.8100006	4.562867325	0.802358907	25	0.000134075	0.419434676	0.000412455	300.0041809	300.0056458	585.3359375	608.5788574	50.51352468	18.66324088	7.93115	0	0	0	4449	300.11995	596.9573975																	17.785473
	26238228.86	300.0042877	540.1994629	0.41755235	4.59E-05	1	0.999253354	40.02988815	1.997501029	14.8100006	4.542379185	0.798807963	25	0.000138076	0.417539732	0.00041521	300.0036621	300.0049133	530.2434082	550.1555176	50.527594	18.66181509	7.9287	0	0	0	4449	300.11085	540.1994629																	17.416636
	26238231.92	300.0052338	478.8221436	0.415668424	3.93E-05	1	0.999253354	40.02988815	1.997457919	14.8100006	4.521791572	0.795187068	25	0.000137412	0.415655851	0.000413299	300.005127	300.0053406	468.2461243	489.3981628	50.56511217	18.66193677	7.9238	0	0	0	4449	300.1093	478.8221436																	15.941451
	26238234.14	300.0052948	434.3907471	0.414460491	4.63E-05	1	0.999253354	40.02988815	1.997369136	14.8100006	4.508519779	0.792502233	25	0.000105714	0.414447974	0.000380808	300.005249	300.0053406	424.2159119	444.5655823	50.34156641	18.66298823	7.9262	0	0	0	4449	300.1027	434.3907471																	15.941451
	26238236.21	300.0039978	392.7796173	0.413212489	4.96E-05	1	0.999253354	40.02988815	1.997392348	14.8100006	4.494932077	0.790477285	25	0.000137809	0.413200004	0.000412073	300.0036621	300.0043335	382.9573059	402.6019287	50.59559568	18.66264063	7.9287	0	0	0	4449	300.10475	392.7796173																	17.047815
	26238238.74	300.0048981	342.4168854	0.411430875	4.70E-05	1	0.999253354	40.02988815	1.997405064	14.8100006	4.475571529	0.787114713	25	0.000140967	0.41141843	0.000414056	300.0045471	300.005249	335.0136719	349.8200989	50.36423364	18.66286572	7.9287	0	0	0	4449	300.09875	342.4168854																	17.416636
	26238241.64	300.0043335	284.1880493	0.409628211	3.82E-05	1	0.999253354	40.02988815	1.997405862	14.8100006	4.455984297	0.783549533	25	0.000129611	0.409615834	0.000401507	300.0042419	300.004425	274.5967102	293.7793884	50.32671547	18.66236712	7.9287	0	0	0	4449	300.0966	284.1880493																	17.785473
	26238243.7	300.004715	243.0023956	0.408458791	4.18E-05	1	0.999253354	40.02988815	1.997317812	14.8100006	4.443076812	0.781276769	25	0.000128959	0.408446445	0.000400085	300.004425	300.0050049	232.1954041	253.8093872	50.3165543	18.66217709	7.9287	0	0	0	4449	300.09175	243.0023956																	15.941451
	26238246.57	300.0045624	185.7949142	0.406713057	4.24E-05	1	0.999253354	40.02988815	1.997345626	14.8100006	4.424163022	0.777851572	25	0.000119545	0.406700771	0.000389515	300.0044861	300.0046387	175.3771667	196.2126617	50.26340356	18.66402635	7.93355	0	0	0	4449	300.09115	185.7949142																	17.047815
	26238248.63	300.0034943	144.5360794	0.405568177	4.49E-05	1	0.999253354	40.02988815	1.997448179	14.8100006	4.411919386	0.775734477	25	0.000122378	0.405555936	0.00039159	300.0033569	300.0036316	133.7290955	155.3430634	50.2454261	18.66359935	7.9238	0	0	0	4449	300.0893	144.5360794																	16.310225
	26238251.64	300.0031434	83.97322083	0.403850522	3.68E-05	1	0.999253354	40.02988815	1.997506674	14.8100006	4.39332933	0.77262773	25	0.000136292	0.403838328	0.000404366	300.0028687	300.003418	72.9960556	94.95038605	50.48616769	18.66147168	7.93115	0	0	0	4449	300.08865	83.97322083																	17.785473
	26238253.64	300.0020294	44.4287262	0.402745481	5.32E-05	1	0.999253354	40.02988815	1.997503977	14.8100006	4.381308028	0.770481315	25	0.000133039	0.402733335	0.000400379	300.0015564	300.0025024	35.45741272	53.40003967	50.58543451	18.6602274	7.9238	0	0	0	4449	300.08925	44.4287262																	17.785473
	26238262.57	300.001236	-0.03401866	0.400753801	3.64E-05	1	0.999253354	40.02988815	1.997512307	14.8100006	4.359664051	0.766644174	25	0.000129632	0.400741727	0.000395643	300.0007324	300.0017395	-0.070642829	0.002605508	50.50492677	18.66104176	7.92865	0	0	0	4417	300.09675	-0.03401866																	17.047815
[truncated: 7 more columns]
