# Supplementary material for: Regrafting submillimeter-scale ferromagnetic soft continuums
Source: Nat Commun. 2025 Jul 31;16:7023. doi: 10.1038/s41467-025-60928-6 (PMC12313971; doi:10.1038/s41467-025-60928-6)
Supplement: Supplementary file 25 — Source Data [file 41467_2025_60928_MOESM25_ESM.zip › Source File/Fig S24/NdFeB-PCL_80__9D1MG.DAT]

[Header]
; VSM Data File (default extension .dat)
; Copyright (c) 2003, Quantum Design, Inc. All rights reserved.
TITLE,
FILEOPENTIME,25614657.13,10/24/2023,11:20 am
BYAPP,VSM,1.0,1.0
INFO,PPMS VSM Option Release 1.3.7 Build 2,APPNAME
INFO,278,COIL_SERIAL_NUMBER
INFO,0,MOMENT_UNITS
INFO,,SAMPLE_MATERIAL
INFO,,SAMPLE_COMMENT
INFO,,SAMPLE_MASS
INFO,,SAMPLE_VOLUME
INFO,,SAMPLE_MOLECULAR_WEIGHT
INFO,,SAMPLE_SIZE
INFO,,SAMPLE_SHAPE
INFO,24.5,SAMPLE_OFFSET
DATATYPE,COMMENT,1
DATATYPE,TIME,2
STARTUPAXIS,X,2
STARTUPAXIS,Y1,5
[Data]
Comment,Time Stamp (sec),Temperature (K),Magnetic Field (Oe),Moment (emu),M. Std. Err. (emu),Transport Action,Averaging Time (sec),Frequency (Hz),Peak Amplitude (mm),Center Position (mm),Coil Signal' (mV),Coil Signal" (mV),Range (mV),M. Quad. Signal (emu),M. Raw' (emu),M. Raw" (emu),Min. Temperature (K),Max. Temperature (K),Min. Field (Oe),Max. Field (Oe),Mass (grams),Motor Lag (deg),Pressure (Torr),VSM Status (code),Motor Status (code),Measure Status (code),PPMS Status (code),System Temp. (K),System Field (Oe),Sample Position (deg),Bridge 1 Resistance (ohms),Bridge 1 Excitation (�A),Bridge 2 Resistance (ohms),Bridge 2 Excitation (�A),Bridge 3 Resistance (ohms),Bridge 3 Excitation (�A),Bridge 4 Resistance (ohms),Bridge 4 Excitation (�A),Signal 1 Vin (V),Signal 2 Vin (V),Digital Inputs (code),Drive 1 Iout (mA),Drive 1 Ipower (W),Drive 2 Iout (mA),Drive 2 Ipower (W),Pressure (),Map 20 (),Map 21 (),Map 22 (),Map 23 (),Map 24 (),Map 25 (),Map 26 (),Map 27 (),Map 28 (),Map 29 ()
,25614834.82,300.04393005,25000.94921875,0.515676694639604,2.07583345629003E-5,1,0.999253354069792,40.0298881530762,1.98998918625653,18.1499966979027,5.58979219271971,0.982429098613409,25,0.000120679185243041,0.515660659580627,0.000461464210973265,300.0437012,300.0441589,25000.5703125,25001.328125,50.3681417792361,18.5539831309368,7.7601,0,0,0,4417,300.1194,25000.94921875,,,,,,,,,,,,,,,,,17.785473,,,,,,300.04393005,,,,
,25614846.975,300.0429077,24993.9443359375,0.515731834770798,2.41812567491461E-5,1,0.999253354069792,40.0298881530762,1.98997213135633,18.1399980187416,5.5903695651344,0.982382375185524,25,0.000107424545669147,0.515715822241947,0.000448251685411349,300.0427856,300.0430298,24992.88671875,24995.001953125,50.4517760307938,18.5545480123386,7.7626,0,0,0,4449,300.11585,24993.9443359375,,,,,,,,,,,,,,,,,17.047815,,,,,,300.0429077,,,,
,25614854.255,300.041687,24932.7587890625,0.515592801253123,3.50241074276676E-5,1,0.999253354069792,40.0298881530762,1.98994618286131,18.1399980187416,5.58879294076879,0.982106375269917,25,0.000107479050033052,0.51557681102663,0.000448225407578098,300.0408325,300.0425415,24922.6953125,24942.822265625,50.9277877990054,18.5559247817354,7.76505,0,0,0,4449,300.1108,24932.7587890625,,,,,,,,,,,,,,,,,17.785473,,,,,,300.041687,,,,
,25614856.14,300.0413208,24895.111328125,0.515479868828753,2.17870595352644E-5,1,0.999253354069792,40.0298881530762,1.98990845620431,18.1499966979027,5.58746722852463,0.981876470237057,25,0.000107725446679442,0.515463887288691,0.000448401029144876,300.0408325,300.0418091,24886.39453125,24903.828125,50.3095196402938,18.5552665930265,7.75525,0,0,0,4449,300.1099,24895.111328125,,,,,,,,,,,,,,,,,17.047815,,,,,,300.0413208,,,,
,25614858.82,300.04026795,24841.916015625,0.515230584817445,4.42402914846517E-5,1,0.999253354069792,40.0298881530762,1.98995483029778,18.1499966979027,5.58489432535191,0.981396346504472,25,0.000105169015575072,0.515214629130016,0.000445679276738671,300.0401001,300.0404358,24832.447265625,24851.384765625,50.1406878801399,18.5568929770276,7.7577,0,0,0,4449,300.1132,24841.916015625,,,,,,,,,,,,,,,,,15.941451,,,,,,300.04026795,,,,
,25614861.965,300.0409851,24778.98046875,0.515005958029119,3.59948717550952E-5,1,0.999253354069792,40.0298881530762,1.98997612463437,18.1399980187416,5.58251314586696,0.980996710271206,25,0.000106791314021377,0.514989995799013,0.000447166660873217,300.0404663,300.0415039,24767.28515625,24790.67578125,50.69955227139,18.5534667239291,7.7699,0,0,0,4449,300.10635,24778.98046875,,,,,,,,,,,,,,,,,17.047815,,,,,,300.0409851,,,,
,25614864.13,300.0395813,24736.009765625,0.514852389211945,4.21303521412521E-5,1,0.999253354069792,40.0298881530762,1.98995532582613,18.1399980187416,5.58076868944667,0.980833332755167,25,0.000119571534535415,0.514836445105004,0.000459845361645134,300.0393982,300.0397644,24726.17578125,24745.84375,50.544008196063,18.5559432204278,7.76505,0,0,0,4449,300.10835,24736.009765625,,,,,,,,,,,,,,,,,15.941451,,,,,,300.0395813,,,,
,25614866.25,300.03930665,24693.5712890625,0.5146348817506,1.73774215767353E-5,1,0.999253354069792,40.0298881530762,1.9899673545661,18.1399980187416,5.57840603998455,0.980636529707833,25,0.000139061981963389,0.514618935103666,0.00047919852168348,300.039093,300.0395203,24681.779296875,24705.36328125,50.3681417792361,18.5577730074958,7.7601,0,0,0,4449,300.1053,24693.5712890625,,,,,,,,,,,,,,,,,17.785473,,,,,,300.03930665,,,,
,25614868.525,300.03967285,24648.447265625,0.514473522694662,2.86371701795986E-5,1,0.999253354069792,40.0298881530762,1.98996660552721,18.1399980187416,5.57670182201593,0.980061443989592,25,0.000114363335586177,0.51445759156883,0.000454394818444223,300.0393066,300.0400391,24637.75,24659.14453125,50.5119614267746,18.5552820716012,7.76505,0,0,0,4449,300.10705,24648.447265625,,,,,,,,,,,,,,,,,17.047815,,,,,,300.03967285,,,,
,25614871.49,300.03862,24588.990234375,0.514240053531353,2.80140259546927E-5,1,0.999253354069792,40.0298881530762,1.98999048767979,18.1399980187416,5.57423728889646,0.979615623860734,25,0.000113167933489172,0.51422414612171,0.000453052343821327,300.0385437,300.0386963,24578.86328125,24599.1171875,50.6198261624284,18.5568343521071,7.7577,0,0,0,4449,300.1048,24588.990234375,,,,,,,,,,,,,,,,,17.047815,,,,,,300.03862,,,,
,25614873.58,300.0385437,24547.0634765625,0.514093805122865,2.62951597515624E-5,1,0.999253354069792,40.0298881530762,1.98998945573704,18.1399980187416,5.57268062066688,0.979157780280396,25,9.66446560533341E-5,0.514077914280959,0.00043643338690516,300.0380554,300.039032,24535.19921875,24558.927734375,50.4502127737553,18.5561310872604,7.7601,0,0,0,4449,300.10665,24547.0634765625,,,,,,,,,,,,,,,,,15.941451,,,,,,300.0385437,,,,
,25614876.91,300.03834535,24481.2490234375,0.513857985610523,3.45836546301214E-5,1,0.999253354069792,40.0298881530762,1.98999884708351,18.1399980187416,5.57013405504031,0.978801023107878,25,0.000104706700849254,0.513842098922719,0.000444348878878304,300.0381165,300.0385742,24470.599609375,24491.8984375,50.3970620344476,18.5564512444681,7.7699,0,0,0,4449,300.10295,24481.2490234375,,,,,,,,,,,,,,,,,17.785473,,,,,,300.03834535,,,,
,25614878.935,300.0376129,24440.3193359375,0.513708640897168,3.93744506401022E-5,1,0.999253354069792,40.0298881530762,1.99001001889564,18.1399980187416,5.56846897411467,0.978955807372957,25,0.00014471090242902,0.513692743698574,0.000484253681783388,300.0371399,300.0380859,24431.189453125,24449.44921875,50.5002369989861,18.556632904785,7.76015,0,0,0,4449,300.1047,24440.3193359375,,,,,,,,,,,,,,,,,17.785473,,,,,,300.0376129,,,,
,25614881.595,300.03759765,24387.1220703125,0.513476571074047,2.28178974384445E-5,1,0.999253354069792,40.0298881530762,1.98999444450915,18.1399980187416,5.56593301128494,0.97838546819391,25,0.000133494730536549,0.513460687871903,0.000472893260597284,300.0370483,300.038147,24378.08984375,24396.154296875,50.3837743496207,18.5573247015594,7.765,0,0,0,4449,300.1009,24387.1220703125,,,,,,,,,,,,,,,,,17.785473,,,,,,300.03759765,,,,
,25614883.78,300.03703305,24343.6884765625,0.513328554219437,4.43112953874282E-5,1,0.999253354069792,40.0298881530762,1.99001465102496,18.1399980187416,5.56442147104174,0.977891305925967,25,0.000113007299479356,0.513312697479564,0.000452313071836464,300.0363464,300.0377197,24334.158203125,24353.21875,50.8324291196592,18.5568252745513,7.7675,0,0,0,4449,300.09985,24343.6884765625,,,,,,,,,,,,,,,,,17.047815,,,,,,300.03703305,,,,
,25614886.915,300.03631595,24281.27734375,0.513065718898612,3.04531461992469E-5,1,0.999253354069792,40.0298881530762,1.99000747974023,18.1399980187416,5.5616015033956,0.977112931319512,25,8.76395194806727E-5,0.513049897852028,0.000426775513856444,300.0360718,300.0365601,24270.919921875,24291.634765625,50.5307205112361,18.5567063227241,7.7675,0,0,0,4449,300.10075,24281.27734375,,,,,,,,,,,,,,,,,17.047815,,,,,,300.03631595,,,,
,25614888.73,300.03553775,24245.1259765625,0.51292477397413,9.6642196521413E-6,1,0.999253354069792,40.0298881530762,1.99000696065197,18.1499966979027,5.56007404887808,0.976834951454152,25,8.67491880242341E-5,0.512908969459438,0.00042579718110952,300.0351868,300.0358887,24235.984375,24254.267578125,50.4588106874669,18.5557989824553,7.76015,0,0,0,4449,300.0988,24245.1259765625,,,,,,,,,,,,,,,,,16.679012,,,,,,300.03553775,,,,
,25614891.805,300.0341034,24183.7470703125,0.512696413656256,3.25320635252096E-5,1,0.999253354069792,40.0298881530762,1.98994766303043,18.1399980187416,5.55737017352178,0.976774745157436,25,0.000123829073208718,0.512680613399096,0.000462730418761656,300.0333557,300.0348511,24172.916015625,24194.578125,50.5619856520054,18.5558036690297,7.7675,0,0,0,4449,300.09795,24183.7470703125,,,,,,,,,,,,,,,,,16.679012,,,,,,300.0341034,,,,
,25614893.86,300.0344391,24142.548828125,0.512541122002963,1.45873868200403E-5,1,0.999253354069792,40.0298881530762,1.98991054823706,18.1399980187416,5.55556303406818,0.97660330303976,25,0.000136868796921845,0.512525312219356,0.000475672226460819,300.0342407,300.0346375,24134.501953125,24150.595703125,50.7144032132554,18.556805057632,7.76015,0,0,0,4449,300.09625,24142.548828125,,,,,,,,,,,,,,,,,17.785473,,,,,,300.0344391,,,,
,25614896.52,300.0340576,24089.4990234375,0.512299607938356,2.82968578033696E-5,1,0.999253354069792,40.0298881530762,1.98996679196152,18.1399980187416,5.55312175726932,0.97601743131472,25,0.000122776687063465,0.512283820563935,0.000461423406952614,300.0340576,300.0340576,24080.357421875,24098.640625,50.67922992989,18.5573041514939,7.7675,0,0,0,4449,300.09715,24089.4990234375,,,,,,,,,,,,,,,,,15.941451,,,,,,300.0340576,,,,
,25614898.62,300.0334625,24047.5224609375,0.512150529013627,3.2835673483972E-5,1,0.999253354069792,40.0298881530762,1.98995789475089,18.1399980187416,5.55147802641602,0.975753077688008,25,0.000124933839804189,0.512134753643835,0.000463485945495334,300.0332336,300.0336914,24037.201171875,24057.84375,50.58777939314,18.5578028971772,7.77235,0,0,0,4449,300.09635,24047.5224609375,,,,,,,,,,,,,,,,,17.416636,,,,,,300.0334625,,,,
,25614901.5,300.0335083,23990.36328125,0.511925289992589,4.27709264368105E-5,1,0.999253354069792,40.0298881530762,1.98998405492324,18.1399980187416,5.54910484070342,0.975343684602754,25,0.00012556755915469,0.511909520127488,0.000463973734174358,300.0329285,300.0340881,23980.7734375,23999.953125,50.7933476936977,18.5562502658869,7.7528,0,0,0,4449,300.0971,23990.36328125,,,,,,,,,,,,,,,,,17.047815,,,,,,300.0335083,,,,
,25614903.57,300.03259275,23948.9599609375,0.51175516909547,3.82679798659854E-5,1,0.999253354069792,40.0298881530762,1.98996890524384,18.1399980187416,5.54726869029385,0.974738644101659,25,0.000100257254779395,0.511739434902972,0.000438556701530394,300.0325012,300.0326843,23937.66796875,23960.251953125,50.5698019371977,18.557841291611,7.76015,0,0,0,4449,300.09555,23948.9599609375,,,,,,,,,,,,,,,,,17.047815,,,,,,300.03259275,,,,
,25614906.485,300.0310669,23890.8994140625,0.511503899284444,1.8495103005675E-5,1,0.999253354069792,40.0298881530762,1.98994868867051,18.1499966979027,5.54452441581636,0.974063037317016,25,8.28950273702457E-5,0.511488207358771,0.000421034618928358,300.0309143,300.0312195,23881.08984375,23900.708984375,50.5713651942361,18.556678985891,7.765,0,0,0,4449,300.0943,23890.8994140625,,,,,,,,,,,,,,,,,17.047815,,,,,,300.0310669,,,,
,25614909.49,300.0299377,23830.6533203125,0.511278187602325,4.22159601414022E-5,1,0.999253354069792,40.0298881530762,1.98997869684959,18.1399980187416,5.54208517311528,0.974060688229384,25,0.000120992394507271,0.511262494413126,0.000458986541181689,300.0297546,300.0301208,23819.9921875,23841.314453125,50.5619856520054,18.5564378220388,7.765,0,0,0,4449,300.09375,23830.6533203125,,,,,,,,,,,,,,,,,17.047815,,,,,,300.0299377,,,,
,25614911.475,300.02919005,23790.986328125,0.511144038588659,2.34871331168759E-5,1,0.999253354069792,40.0298881530762,1.98998370714445,18.1399980187416,5.54061979818608,0.973948114337682,25,0.000133933281581118,0.511128352396708,0.000471839519687774,300.0282593,300.0301208,23781.529296875,23800.443359375,50.594814049813,18.5591754023087,7.77235,0,0,0,4449,300.09495,23790.986328125,,,,,,,,,,,,,,,,,17.785473,,,,,,300.02919005,,,,
,25614914.535,300.02792355,23730.27734375,0.510903336094349,2.08843226654475E-5,1,0.999253354069792,40.0298881530762,1.98996419268949,18.1399980187416,5.53796583377129,0.973441673714866,25,0.000130290818048748,0.510887678586313,0.00046804519270884,300.0276489,300.0281982,23719.84765625,23740.70703125,50.4173843759476,18.5578361556574,7.7528,0,0,0,4449,300.09275,23730.27734375,,,,,,,,,,,,,,,,,15.941451,,,,,,300.02792355,,,,
,25614916.535,300.02819825,23690.125,0.510746996553065,1.90618315468568E-5,1,0.999253354069792,40.0298881530762,1.99000086977123,18.1499966979027,5.53643553488114,0.972779144347745,25,9.50317764972182E-5,0.5107313626908,0.000432685919185182,300.0279846,300.0284119,23680.0234375,23700.2265625,50.2907605558322,18.5567865023321,7.77235,0,0,0,4449,300.0933,23690.125,,,,,,,,,,,,,,,,,15.941451,,,,,,300.02819825,,,,
,25614919.475,300.0277405,23631.119140625,0.510493011328649,2.8380725138476E-5,1,0.999253354069792,40.0298881530762,1.98998352279395,18.1399980187416,5.53366352107155,0.972132799781306,25,8.07303313184682E-5,0.510477401777266,0.000418216513635154,300.0275269,300.0279541,23619.99609375,23642.2421875,50.8941777726785,18.5574664733905,7.7528,0,0,0,4449,300.09675,23631.119140625,,,,,,,,,,,,,,,,,17.047815,,,,,,300.0277405,,,,
,25614921.545,300.0275421,23589.9931640625,0.510342788070466,3.62442919663388E-5,1,0.999253354069792,40.0298881530762,1.98995454385621,18.1399980187416,5.53189744349081,0.972179706294998,25,0.00011266137481369,0.510327164291904,0.000450055691419784,300.0272522,300.027832,23580.681640625,23599.3046875,50.5823079935053,18.5586155273811,7.76015,0,0,0,4449,300.09255,23589.9931640625,,,,,,,,,,,,,,,,,17.047815,,,,,,300.0275421,,,,
,25614923.78,300.02676395,23545.8779296875,0.51017086344516,3.67806854370831E-5,1,0.999253354069792,40.0298881530762,1.98999530013378,18.1399980187416,5.53017826953889,0.971665072458873,25,9.36030685318582E-5,0.510155269197105,0.000430887828375604,300.0266724,300.0268555,23534.48828125,23557.267578125,50.63858524689,18.5576784827083,7.77475,0,0,0,4449,300.0922,23545.8779296875,,,,,,,,,,,,,,,,,17.047815,,,,,,300.02676395,,,,
,25614926.775,300.02659605,23485.4853515625,0.509965309969388,3.49480031814828E-5,1,0.999253354069792,40.0298881530762,1.98998797240774,18.1499966979027,5.52787163872911,0.971606640263036,25,0.000124600160593077,0.509949703664814,0.000461752653198501,300.0265503,300.0266418,23474.9453125,23496.025390625,50.6909543576784,18.5584951431567,7.7675,0,0,0,4449,300.0919,23485.4853515625,,,,,,,,,,,,,,,,,15.941451,,,,,,300.02659605,,,,
,25614928.79,300.0258789,23445.6494140625,0.509794580859352,3.98531272625005E-5,1,0.999253354069792,40.0298881530762,1.99001117051909,18.1499966979027,5.52608821835854,0.971260138978241,25,0.000121601155327761,0.509778992725309,0.000458641636957538,300.0257568,300.026001,23434.87890625,23456.419921875,50.2852891561976,18.5579287673231,7.765,0,0,0,4449,300.0934,23445.6494140625,,,,,,,,,,,,,,,,,17.785473,,,,,,300.0258789,,,,
,25614931.845,300.0249481,23384.8427734375,0.509573057434773,4.42161550027227E-5,1,0.999253354069792,40.0298881530762,1.98998930793564,18.1399980187416,5.52361449720981,0.970911548957768,25,0.000129258990806457,0.509557485119412,0.000466155069674125,300.0249023,300.0249939,23374.21875,23395.466796875,50.6292057046592,18.5584586999127,7.76745,0,0,0,4449,300.09485,23384.8427734375,,,,,,,,,,,,,,,,,17.047815,,,,,,300.0249481,,,,
,25614933.805,300.0240631,23345.4931640625,0.509391716884374,3.76649685308976E-5,1,0.999253354069792,40.0298881530762,1.99002136009806,18.1399980187416,5.52178169723468,0.970308394441108,25,0.000104064101403134,0.50937618006482,0.000440844507088614,300.0239563,300.0241699,23337.53125,23353.455078125,50.54713471014,18.5580800887875,7.76015,0,0,0,4449,300.0943,23345.4931640625,,,,,,,,,,,,,,,,,17.047815,,,,,,300.0240631,,,,
,25614936.79,300.0240326,23285.68359375,0.509167774933651,2.82441147742528E-5,1,0.999253354069792,40.0298881530762,1.99003169462338,18.1399980187416,5.51934498874786,0.970094858896113,25,0.000123221676353876,0.509152232233618,0.000459858819167576,300.0238037,300.0242615,23276.23828125,23295.12890625,50.5955956783323,18.5594084724858,7.7626,0,0,0,4449,300.09335,23285.68359375,,,,,,,,,,,,,,,,,17.047815,,,,,,300.0240326,,,,
,25614938.745,300.02297975,23246.8203125,0.509013149962079,3.39699121685305E-5,1,0.999253354069792,40.0298881530762,1.98999506259795,18.1399980187416,5.51755121214429,0.969902223948117,25,0.000134159468175316,0.508997620934496,0.000470694090618635,300.022583,300.0233765,23238.408203125,23255.232421875,50.5330653967938,18.5590384782662,7.7577,0,0,0,4449,300.09535,23246.8203125,,,,,,,,,,,,,,,,,17.047815,,,,,,300.02297975,,,,
,25614941.545,300.02259825,23190.81640625,0.508805099349119,2.92692192859552E-5,1,0.999253354069792,40.0298881530762,1.99003428132829,18.1399980187416,5.51538069933989,0.969632972701646,25,0.000144153254461841,0.508789575895387,0.000480550040486589,300.0219421,300.0232544,23181.857421875,23199.775390625,50.8144516637169,18.5609565746093,7.7577,0,0,0,4449,300.09825,23190.81640625,,,,,,,,,,,,,,,,,17.047815,,,,,,300.02259825,,,,
,25614944.475,300.0223236,23132.3212890625,0.508545271268891,2.68153923833016E-5,1,0.999253354069792,40.0298881530762,1.99001178513427,18.1399980187416,5.51251910234735,0.969045630331603,25,0.000136533971697923,0.508529764451245,0.000472764810633665,300.0215149,300.0231323,23122.802734375,23141.83984375,50.604975220563,18.5595882611573,7.7723,0,0,0,4449,300.09705,23132.3212890625,,,,,,,,,,,,,,,,,17.047815,,,,,,300.0223236,,,,
,25614946.575,300.02127075,23090.490234375,0.508386092297811,4.06134007691941E-5,1,0.999253354069792,40.0298881530762,1.9899852193029,18.1399980187416,5.51074075514744,0.968632193997181,25,0.000127464870479953,0.508370612127355,0.000463594816393942,300.0203247,300.0222168,23079.744140625,23101.236328125,50.7730253521977,18.5589815666501,7.77475,0,0,0,4449,300.09615,23090.490234375,,,,,,,,,,,,,,,,,17.047815,,,,,,300.02127075,,,,
,25614949.58,300.02079775,23030.607421875,0.50815433247651,1.5526501651789E-5,1,0.999253354069792,40.0298881530762,1.98999548750631,18.1399980187416,5.5082315837378,0.968333117146817,25,0.000140104052713491,0.508138857618421,0.000476087270598089,300.0207825,300.020813,23019.59375,23041.62109375,50.6120098772361,18.5589239442216,7.765,0,0,0,4449,300.09405,23030.607421875,,,,,,,,,,,,,,,,,17.047815,,,,,,300.02079775,,,,
,25614951.575,300.01927185,22990.6015625,0.507976918016363,3.21929259488356E-5,1,0.999253354069792,40.0298881530762,1.99000290704106,18.1399980187416,5.5063676076463,0.967774656210322,25,0.000119401333360832,0.50796148548895,0.000455269843858062,300.0190735,300.0194702,22981.107421875,23000.095703125,50.6127915057554,18.5593337539562,7.765,0,0,0,4449,300.09465,22990.6015625,,,,,,,,,,,,,,,,,15.941451,,,,,,300.01927185,,,,
,25614954.5,300.0189667,22932.23828125,0.507724032938959,3.62427083395308E-5,1,0.999253354069792,40.0298881530762,1.99005006121132,18.1399980187416,5.50373928042968,0.967381005734193,25,0.000125448819070946,0.507708608353258,0.000461154271658879,300.0188599,300.0190735,22922.5859375,22941.890625,50.4369250889284,18.5580072225355,7.765,0,0,0,4449,300.0944,22932.23828125,,,,,,,,,,,,,,,,,17.047815,,,,,,300.0189667,,,,
,25614956.615,300.017807,22889.947265625,0.507582722483605,4.66570694740747E-5,1,0.999253354069792,40.0298881530762,1.99001321129332,18.1399980187416,5.50216539163078,0.966781448057889,25,9.65114005401617E-5,0.5075673386333,0.000432129577664405,300.0173645,300.0182495,22878.58203125,22901.3125,50.5768365938707,18.5597536907538,7.7699,0,0,0,4449,300.0926,22889.947265625,,,,,,,,,,,,,,,,,17.047815,,,,,,300.017807,,,,
,25614958.66,300.01850895,22849.40625,0.507446372371323,3.40360545732709E-5,1,0.999253354069792,40.0298881530762,1.99000586672126,18.1399980187416,5.50057181534342,0.967065573771456,25,0.000146964402800393,0.507430948084577,0.000482495510420741,300.0183411,300.0186768,22840.62890625,22858.18359375,50.4463046311592,18.5593395385185,7.7699,0,0,0,4449,300.0912,22849.40625,,,,,,,,,,,,,,,,,17.785473,,,,,,300.01850895,,,,
,25614961.695,300.0180969,22788.9638671875,0.507204020228997,3.92635668563977E-5,1,0.999253354069792,40.0298881530762,1.98999525842183,18.1399980187416,5.49793003489094,0.966523843068169,25,0.000139975158586636,0.507188613851419,0.000475350166886351,300.0175476,300.0186462,22780.08984375,22797.837890625,50.411912976313,18.5603816235128,7.77965,0,0,0,4449,300.09135,22788.9638671875,,,,,,,,,,,,,,,,,15.941451,,,,,,300.0180969,,,,
,25614963.715,300.01733395,22748.7021484375,0.507027485097637,1.79024885679804E-5,1,0.999253354069792,40.0298881530762,1.99001857954518,18.1399980187416,5.49613279654567,0.965886357371004,25,0.000111149868573507,0.507012114511036,0.000446412369494174,300.0170593,300.0176086,22738.41796875,22758.986328125,50.8050721214861,18.5604512451008,7.77475,0,0,0,4449,300.0909,22748.7021484375,,,,,,,,,,,,,,,,,15.941451,,,,,,300.01733395,,,,
,25614966.715,300.0162201,22688.4921875,0.506808339815634,3.97618437663321E-5,1,0.999253354069792,40.0298881530762,1.98994996537741,18.1399980187416,5.49354637107534,0.965609736234413,25,0.000127022023832733,0.506792982277266,0.000462140758095181,300.0159302,300.01651,22680.068359375,22696.916015625,50.676103415813,18.5616196688258,7.7577,0,0,0,4449,300.0928,22688.4921875,,,,,,,,,,,,,,,,,17.047815,,,,,,300.0162201,,,,
,25614969.475,300.0152435,22633.6064453125,0.506540767901795,3.14335199943015E-5,1,0.999253354069792,40.0298881530762,1.99002610609786,18.1399980187416,5.49087316690819,0.964984498620262,25,0.000113050181732985,0.506525442477186,0.000447994119786815,300.0144348,300.0160522,22625.4609375,22641.751953125,50.472880000813,18.5577753508482,7.7723,0,0,0,4449,300.09435,22633.6064453125,,,,,,,,,,,,,,,,,17.785473,,,,,,300.0152435,,,,
,25614971.42,300.0156555,22594.693359375,0.506387431449703,2.14967561756109E-5,1,0.999253354069792,40.0298881530762,1.9900343885826,18.1399980187416,5.48916133502791,0.965103051048826,25,0.000150541719267193,0.506372079110621,0.000485387886884353,300.0149841,300.0163269,22583.958984375,22605.427734375,50.7722437236784,18.5596394853437,7.7723,0,0,0,4449,300.09275,22594.693359375,,,,,,,,,,,,,,,,,17.047815,,,,,,300.0156555,,,,
,25614974.405,300.01501465,22534.8720703125,0.506125837099156,3.34069202035384E-5,1,0.999253354069792,40.0298881530762,1.99003534465311,18.1399980187416,5.48639645621961,0.964216676796116,25,0.000114640930672477,0.506110525657984,0.000449321121388654,300.0142517,300.0157776,22524.44140625,22545.302734375,50.5901242786977,18.5595705052122,7.765,0,0,0,4449,300.09135,22534.8720703125,,,,,,,,,,,,,,,,,16.679012,,,,,,300.01501465,,,,
,25614976.43,300.0148926,22494.5625,0.50597406660705,2.37987254480055E-5,1,0.999253354069792,40.0298881530762,1.99003720913896,18.1399980187416,5.48468691406781,0.964323117826047,25,0.000151017527361934,0.505958737532239,0.000485596439186567,300.01474,300.0150452,22485.32421875,22503.80078125,50.91293685714,18.558296179509,7.765,0,0,0,4449,300.0933,22494.5625,,,,,,,,,,,,,,,,,17.047815,,,,,,300.0148926,,,,
,25614979.5,300.01286315,22433.2822265625,0.505748236146879,2.39307186684041E-5,1,0.999253354069792,40.0298881530762,1.99003872080779,18.1399980187416,5.48225021799891,0.963853792787804,25,0.000147288314318374,0.50573294723956,0.000481719632238403,300.0127258,300.0130005,22424.25,22442.314453125,50.4892941997169,18.55859835746,7.76745,0,0,0,4449,300.09525,22433.2822265625,,,,,,,,,,,,,,,,,17.047815,,,,,,300.01286315,,,,
,25614981.485,300.013031,22393.7490234375,0.505573316612003,3.03001659953279E-5,1,0.999253354069792,40.0298881530762,1.99005306044655,18.1399980187416,5.48040733719229,0.963438367111561,25,0.000139051700663876,0.505558035412886,0.000473372316341173,300.0125427,300.0135193,22382.748046875,22404.75,50.7042420425054,18.5580379694951,7.76745,0,0,0,4449,300.0937,22393.7490234375,,,,,,,,,,,,,,,,,15.941451,,,,,,300.013031,,,,
,25614984.625,300.012146,22331.181640625,0.505347478121454,1.58628599263629E-5,1,0.999253354069792,40.0298881530762,1.98998802717847,18.1399980187416,5.47783571688854,0.962709119266168,25,0.000114184863846448,0.505332233528658,0.000448358577074753,300.0121155,300.0121765,22320.60546875,22341.7578125,50.5010186275053,18.5582194523087,7.765,0,0,0,4449,300.09565,22331.181640625,,,,,,,,,,,,,,,,,17.416636,,,,,,300.012146,,,,
,25614986.595,300.0112915,22291.8798828125,0.505189255977534,2.13983002752864E-5,1,0.999253354069792,40.0298881530762,1.98999288199342,18.1399980187416,5.47613296039806,0.962413158268954,25,0.000114441382436848,0.505174028812607,0.000448512805184806,300.0109253,300.0116577,22282.482421875,22301.27734375,50.8457168044862,18.559865131911,7.765,0,0,0,4449,300.0959,22291.8798828125,,,,,,,,,,,,,,,,,17.785473,,,,,,300.0112915,,,,
,25614989.44,300.0101471,22234.90234375,0.50497500697828,3.87569370110368E-5,1,0.999253354069792,40.0298881530762,1.98998643483356,18.1399980187416,5.47376006807498,0.962194319441877,25,0.000132126775294462,0.504959791855096,0.00046605789191468,300.0100403,300.0102539,22225.056640625,22244.748046875,50.8488433185631,18.5632910105837,7.77235,0,0,0,4449,300.0974,22234.90234375,,,,,,,,,,,,,,,,,17.047815,,,,,,300.0101471,,,,
,25614991.405,300.01057435,22195.869140625,0.504789119704274,4.2993023780485E-5,1,0.999253354069792,40.0298881530762,1.99000231403891,18.1399980187416,5.4717772781205,0.96190120462496,25,0.000137036117863871,0.504773900200356,0.000470846140439544,300.0102539,300.0108948,22186.03515625,22205.703125,50.503363513063,18.561450274112,7.7699,0,0,0,4449,300.0979,22195.869140625,,,,,,,,,,,,,,,,,17.047815,,,,,,300.01057435,,,,
,25614994.4,300.0104828,22136.0234375,0.504539349317939,1.75052570841217E-5,1,0.999253354069792,40.0298881530762,1.9899938322344,18.1399980187416,5.4690531042658,0.961389961297543,25,0.000134068742990163,0.504524140259314,0.000467718123245255,300.0102844,300.0106812,22125.8125,22146.234375,50.9746855101592,18.5599681834144,7.77965,0,0,0,4449,300.0976,22136.0234375,,,,,,,,,,,,,,,,,17.785473,,,,,,300.0104828,,,,
,25614996.455,300.0096893,22095.0439453125,0.504382139360583,3.32818388394135E-5,1,0.999253354069792,40.0298881530762,1.9899766054257,18.1399980187416,5.46732859892994,0.960942036496417,25,0.000121068038381936,0.50436695546234,0.000454616689433829,300.0093994,300.0099792,22083.87109375,22106.216796875,50.5205593404861,18.5597310225899,7.7699,0,0,0,4449,300.09755,22095.0439453125,,,,,,,,,,,,,,,,,17.047815,,,,,,300.0096893,,,,
,25614999.415,300.01045225,22036.0009765625,0.504118112106997,3.93979470087106E-5,1,0.999253354069792,40.0298881530762,1.98999386684465,18.1399980187416,5.4645124122369,0.960443131097459,25,0.000120644382072454,0.504102923988067,0.000454027005771247,300.0101013,300.0108032,22026.3984375,22045.603515625,50.3853376066592,18.560424041068,7.7699,0,0,0,4449,300.09405,22036.0009765625,,,,,,,,,,,,,,,,,17.047815,,,,,,300.01045225,,,,
,25615001.43,300.0091858,21995.9580078125,0.503973719291594,2.06968124413449E-5,1,0.999253354069792,40.0298881530762,1.99000296188036,18.1399980187416,5.46299487857503,0.960037695364191,25,0.000108185470980485,0.503958562047805,0.000441484085057627,300.0090332,300.0093384,21986.208984375,22005.70703125,50.584652879063,18.5588100568325,7.77475,0,0,0,4449,300.08765,21995.9580078125,,,,,,,,,,,,,,,,,17.785473,,,,,,300.0091858,,,,
,25615004.425,300.0088501,21936.0517578125,0.503728593598583,4.11210671510124E-5,1,0.999253354069792,40.0298881530762,1.98999737022008,18.1399980187416,5.46037851171593,0.959252865384207,25,7.90485674912906E-5,0.503713468392153,0.00041218244628419,300.008606,300.0090942,21926.47265625,21945.630859375,50.7769334947938,18.5608861914748,7.7821,0,0,0,4449,300.0934,21936.0517578125,,,,,,,,,,,,,,,,,17.785473,,,,,,300.0088501,,,,
,25615006.415,300.00894165,21896.263671875,0.503567273646407,2.29040728735378E-5,1,0.999253354069792,40.0298881530762,1.9899909231624,18.1399980187416,5.4585232458438,0.959453614315901,25,0.000126153164126226,0.50355212053207,0.00045918103394056,300.0089111,300.0089722,21885.91796875,21906.609375,50.5080532841784,18.5613685091711,7.7772,0,0,0,4449,300.09385,21896.263671875,,,,,,,,,,,,,,,,,17.785473,,,,,,300.00894165,,,,
,25615009.4,300.00852965,21836.6611328125,0.503326029444703,3.46830734918954E-5,1,0.999253354069792,40.0298881530762,1.98996812805165,18.1399980187416,5.45585513357304,0.958946504504083,25,0.000122678130405442,0.503310891919004,0.000455548805698515,300.0083313,300.008728,21826.42578125,21846.896484375,50.3869008636976,18.5607833015216,7.7772,0,0,0,4449,300.0952,21836.6611328125,,,,,,,,,,,,,,,,,15.941451,,,,,,300.00852965,,,,
,25615011.39,300.0084534,21797.10546875,0.503144343385352,4.07766852126809E-5,1,0.999253354069792,40.0298881530762,1.98998984224737,18.1399980187416,5.45400290787517,0.958266429163283,25,9.09102651297395E-5,0.503129233637889,0.000423659811140995,300.0079346,300.0089722,21787.283203125,21806.927734375,50.49632885639,18.5605426015519,7.7626,0,0,0,4449,300.0987,21797.10546875,,,,,,,,,,,,,,,,,17.047815,,,,,,300.0084534,,,,
,25615014.415,300.0081024,21736.8701171875,0.502899996811188,3.86244168304596E-5,1,0.999253354069792,40.0298881530762,1.98998561759441,18.1399980187416,5.4512747028878,0.958189629389608,25,0.000126888917008928,0.502884875836249,0.000459476698919597,300.0078735,300.0083313,21727.521484375,21746.21875,50.6166996483515,18.5614958362794,7.7699,0,0,0,4449,300.1011,21736.8701171875,,,,,,,,,,,,,,,,,15.941451,,,,,,300.0081024,,,,
,25615016.38,300.0070953,21697.0947265625,0.502749881533129,3.33235052379248E-5,1,0.999253354069792,40.0298881530762,1.98999107367231,18.1399980187416,5.44968437581279,0.957778258655929,25,0.000115053998970008,0.502734788238209,0.000447542334488402,300.007019,300.0071716,21687.552734375,21706.63671875,50.8167965492746,18.5618558361837,7.7772,0,0,0,4449,300.10355,21697.0947265625,,,,,,,,,,,,,,,,,15.941451,,,,,,300.0070953,,,,
,25615019.4,300.00790405,21637.2001953125,0.502502742104356,4.71263388504297E-5,1,0.999253354069792,40.0298881530762,1.98997938299748,18.1399980187416,5.44700093591265,0.957152940490844,25,0.000101239590518762,0.502487652778375,0.000433567721562793,300.0075684,300.0082397,21627.62109375,21646.779296875,50.6635973595054,18.5613062897651,7.7626,0,0,0,4449,300.10445,21637.2001953125,,,,,,,,,,,,,,,,,17.047815,,,,,,300.00790405,,,,
,25615021.37,300.00776675,21597.7412109375,0.502345803061098,3.50565530273324E-5,1,0.999253354069792,40.0298881530762,1.98998031809774,18.1399980187416,5.44524819300063,0.957162262187693,25,0.000129602428239123,0.502330701570231,0.000461827976205824,300.0075684,300.0079651,21587.310546875,21608.171875,50.9176266282554,18.5619471519984,7.7772,0,0,0,4449,300.1049,21597.7412109375,,,,,,,,,,,,,,,,,17.047815,,,,,,300.00776675,,,,
,25615024.35,300.0078888,21538.1142578125,0.502101883422218,3.81772313267767E-5,1,0.999253354069792,40.0298881530762,1.99000424696174,18.1399980187416,5.44267310089456,0.956671623488208,25,0.000126132930711438,0.502086789044675,0.000458204126772234,300.0077515,300.0080261,21527.55078125,21548.677734375,50.7620825529284,18.5630499939404,7.77965,0,0,0,4449,300.1027,21538.1142578125,,,,,,,,,,,,,,,,,15.941451,,,,,,300.0078888,,,,
,25615026.46,300.00672915,21496.3330078125,0.501924372316327,4.41354062317996E-5,1,0.999253354069792,40.0298881530762,1.99000145124911,18.1399980187416,5.44078090540292,0.956109433188394,25,0.000105541842255876,0.501909314425502,0.000437496777312162,300.0065308,300.0069275,21484.345703125,21508.3203125,50.6807931869284,18.5615056831578,7.77965,0,0,0,4449,300.10445,21496.3330078125,,,,,,,,,,,,,,,,,17.785473,,,,,,300.00672915,,,,
,25615029.445,300.0070343,21436.7060546875,0.501680015636713,5.06020003745529E-5,1,0.999253354069792,40.0298881530762,1.99002041858216,18.1499966979027,5.438156787735,0.955793645256534,25,0.000118490892516624,0.501664951259405,0.000450290354684481,300.0068359,300.0072327,21426.5546875,21446.857421875,50.340784781063,18.5623125319996,7.7748,0,0,0,4449,300.1025,21436.7060546875,,,,,,,,,,,,,,,,,17.785473,,,,,,300.0070343,,,,
,25615031.37,300.0068817,21398.365234375,0.501528888754579,2.41144825227454E-5,1,0.999253354069792,40.0298881530762,1.99002497862981,18.1399980187416,5.43647486826024,0.955824818277425,25,0.000147700123664686,0.501513812075204,0.000479396689864218,300.0065918,300.0071716,21388.166015625,21408.564453125,50.7128399562169,18.5615606258259,7.7699,0,0,0,4449,300.10605,21398.365234375,,,,,,,,,,,,,,,,,15.941451,,,,,,300.0068817,,,,
,25615034.605,300.0074768,21333.8994140625,0.501304553235209,3.83888455155348E-5,1,0.999253354069792,40.0298881530762,1.99002679529232,18.1399980187416,5.43401191720455,0.955602231693822,25,0.000166460282010513,0.501289461330307,0.000498013381035459,300.0065918,300.0083618,21322.15625,21345.642578125,50.4838228000823,18.5643254717179,7.77235,0,0,0,4449,300.10515,21333.8994140625,,,,,,,,,,,,,,,,,17.047815,,,,,,300.0074768,,,,
,25615036.495,300.00738525,21296.033203125,0.501090885094487,4.3406084069774E-5,1,0.999253354069792,40.0298881530762,1.99003905316145,18.1399980187416,5.43183287607205,0.954601614197182,25,0.000111134501137498,0.501075837121996,0.00044255274141383,300.0071411,300.0076294,21286.490234375,21305.576171875,50.9598345682938,18.560255132539,7.78455,0,0,0,4449,300.1034,21296.033203125,,,,,,,,,,,,,,,,,17.047815,,,,,,300.00738525,,,,
,25615039.35,300.0067444,21238.91015625,0.500869059703893,1.70474961365324E-5,1,0.999253354069792,40.0298881530762,1.99000808878918,18.1399980187416,5.42932721558054,0.954281886141579,25,0.000121877771475398,0.500854020803846,0.000453150767126381,300.0062561,300.0072327,21228.966796875,21248.853515625,50.7362888117938,18.563249997935,7.77965,0,0,0,4449,300.10495,21238.91015625,,,,,,,,,,,,,,,,,17.047815,,,,,,300.0067444,,,,
,25615041.485,300.0070343,21196.2900390625,0.500693315850535,2.87796572576626E-5,1,0.999253354069792,40.0298881530762,1.99002799317983,18.1399980187416,5.42746875588239,0.953985713430414,25,0.000124554101095801,0.500678275289415,0.000455719082014805,300.0067139,300.0073547,21184.01171875,21208.568359375,50.6424933894861,18.562034737223,7.78455,0,0,0,4449,300.10075,21196.2900390625,,,,,,,,,,,,,,,,,15.941451,,,,,,300.0070343,,,,
,25615044.53,300.00749205,21135.654296875,0.500472354449581,3.04168881686281E-5,1,0.999253354069792,40.0298881530762,1.9900057548981,18.1399980187416,5.42499726778115,0.953659014174765,25,0.000134131345143195,0.500457306603501,0.000465156780166863,300.007019,300.0079651,21127.8984375,21143.41015625,50.7269092695631,18.5635350591333,7.7772,0,0,0,4449,300.09855,21135.654296875,,,,,,,,,,,,,,,,,15.941451,,,,,,300.00749205,,,,
,25615046.405,300.00636295,21098.150390625,0.500298311935733,4.14889918075436E-5,1,0.999253354069792,40.0298881530762,1.98999713962597,18.1399980187416,5.4231342385144,0.953062663651226,25,0.00011002493372079,0.500283302234977,0.000440936980249751,300.0061951,300.0065308,21087.513671875,21108.787109375,50.9887548235054,18.5615672812654,7.77965,0,0,0,4449,300.0997,21098.150390625,,,,,,,,,,,,,,,,,15.941451,,,,,,300.00636295,,,,
,25615049.4,300.00669865,21038.525390625,0.500045413814305,3.78235665081057E-5,1,0.999253354069792,40.0298881530762,1.98999146635518,18.1399980187416,5.42038553323993,0.952535721314762,25,0.000106035069839242,0.500030408587432,0.000436787034098118,300.0063477,300.0070496,21029.408203125,21047.642578125,50.604975220563,18.5649621743878,7.77965,0,0,0,4449,300.0973,21038.525390625,,,,,,,,,,,,,,,,,17.785473,,,,,,300.00669865,,,,
,25615051.38,300.0067749,20998.7978515625,0.499875275447076,3.41089883651241E-5,1,0.999253354069792,40.0298881530762,1.99001204079059,18.1399980187416,5.41856632844934,0.952382835074485,25,0.000120925334442487,0.499860264220541,0.000451565192552128,300.0064392,300.0071106,20989.486328125,21008.109375,50.5494795956977,18.5655724366679,7.7748,0,0,0,4449,300.09865,20998.7978515625,,,,,,,,,,,,,,,,,17.785473,,,,,,300.0067749,,,,
,25615054.385,300.0070801,20938.818359375,0.49963102927287,3.28399544584711E-5,1,0.999253354069792,40.0298881530762,1.99002294930082,18.1399980187416,5.41592365420248,0.952055615591753,25,0.000133147666442392,0.499616012462397,0.000463627620398929,300.0065308,300.0076294,20928.728515625,20948.908203125,50.7386336973515,18.5613974075462,7.77965,0,0,0,4449,300.10015,20938.818359375,,,,,,,,,,,,,,,,,17.047815,,,,,,300.0070801,,,,
,25615056.37,300.00619505,20899.1650390625,0.499498927710747,2.4921255733878E-5,1,0.999253354069792,40.0298881530762,1.98999911151599,18.1399980187416,5.41441438171206,0.951881606106357,25,0.000141278394784257,0.499483922429886,0.000471675313314326,300.0061035,300.0062866,20889.197265625,20909.1328125,50.7073685565823,18.5643885953869,7.7821,0,0,0,4449,300.09865,20899.1650390625,,,,,,,,,,,,,,,,,17.047815,,,,,,300.00619505,,,,
,25615059.335,300.00639345,20840.1455078125,0.499216362382694,1.96880194402878E-5,1,0.999253354069792,40.0298881530762,1.98999836195473,18.1399980187416,5.41137966045826,0.951170811322276,25,0.000125329235273264,0.499201372616442,0.000455544986505745,300.0063477,300.0064392,20830.068359375,20850.22265625,50.4111313477938,18.5656395426266,7.77235,0,0,0,4449,300.0976,20840.1455078125,,,,,,,,,,,,,,,,,15.941451,,,,,,300.00639345,,,,
,25615062.35,300.0049438,20779.716796875,0.498948084388462,2.102352088366E-5,1,0.999253354069792,40.0298881530762,1.98996851773955,18.1399980187416,5.4084280691767,0.950454358854661,25,0.000107582151991747,0.49893313691642,0.000437613622249374,300.004425,300.0054626,20769.578125,20789.85546875,50.7487948681015,18.5648383106513,7.7821,0,0,0,4449,300.10635,20779.716796875,,,,,,,,,,,,,,,,,15.941451,,,,,,300.0049438,,,,
,25615064.37,300.00633235,20739.2236328125,0.498814198838522,3.84177062156436E-5,1,0.999253354069792,40.0298881530762,1.99000096142897,18.1499966979027,5.40707514634567,0.950131784630472,25,9.99578281881018E-5,0.498799238974795,0.000429906216219123,300.0054626,300.0072021,20729.31640625,20749.130859375,50.6940808717554,18.564902943691,7.787,0,0,0,4449,300.10435,20739.2236328125,,,,,,,,,,,,,,,,,17.785473,,,,,,300.00633235,,,,
,25615066.385,300.00535585,20699.6298828125,0.498638294745414,4.28219496564092E-5,1,0.999253354069792,40.0298881530762,1.99001075247874,18.1499966979027,5.40515292199878,0.950034749881843,25,0.000121461952881786,0.498623340280801,0.000451297330311039,300.0053101,300.0054016,20689.248046875,20710.01171875,50.7183113558515,18.5633274302593,7.7821,0,0,0,4449,300.1033,20699.6298828125,,,,,,,,,,,,,,,,,15.941451,,,,,,300.00535585,,,,
,25615069.36,300.0055847,20640.173828125,0.498376333145111,5.15935622315307E-5,1,0.999253354069792,40.0298881530762,1.99000691878214,18.1399980187416,5.40233044441053,0.949379398517746,25,0.000107142595648418,0.498361392181104,0.000436808837537895,300.0054016,300.0057678,20629.876953125,20650.470703125,50.80116397889,18.5649177498859,7.78455,0,0,0,4449,300.10345,20640.173828125,,,,,,,,,,,,,,,,,17.047815,,,,,,300.0055847,,,,
,25615072.325,300.0046692,20580.9482421875,0.498137742610654,4.31606565109214E-5,1,0.999253354069792,40.0298881530762,1.98996632604195,18.1399980187416,5.39964097622711,0.948896114989549,25,0.00010612932970256,0.498122822424427,0.000435646743673886,300.0045471,300.0047913,20570.724609375,20591.171875,50.3743948073899,18.5623539829351,7.78455,0,0,0,4449,300.09955,20580.9482421875,,,,,,,,,,,,,,,,,17.047815,,,,,,300.0046692,,,,
,25615074.36,300.00468445,20540.3828125,0.497986305846652,5.16520860112597E-5,1,0.999253354069792,40.0298881530762,1.98996782069912,18.1399980187416,5.39801404897871,0.948547193774433,25,0.000100455919293585,0.497971393533724,0.000429875151376832,300.0041199,300.005249,20530.07421875,20550.69140625,50.71987461289,18.5633985797953,7.78455,0,0,0,4449,300.1002,20540.3828125,,,,,,,,,,,,,,,,,17.416636,,,,,,300.00468445,,,,
,25615077.345,300.0055237,20480.548828125,0.497709591701291,3.08343917634554E-5,1,0.999253354069792,40.0298881530762,1.99002717714987,18.1399980187416,5.39516539330791,0.948062016461309,25,0.000101774021499165,0.497694673811051,0.000431013696939375,300.005188,300.0058594,20471.359375,20489.73828125,50.7034604139861,18.564627720364,7.7675,0,0,0,4449,300.1005,20480.548828125,,,,,,,,,,,,,,,,,15.941451,,,,,,300.0055237,,,,
,25615079.355,300.0046539,20440.5908203125,0.497563779195667,3.11146259336441E-5,1,0.999253354069792,40.0298881530762,1.98998784910416,18.1499966979027,5.39342777766544,0.948082076828349,25,0.000130856742945199,0.497548858834846,0.00046000658533589,300.00354,300.0057678,20430.197265625,20450.984375,50.6245159335438,18.5630564764385,7.78945,0,0,0,4449,300.09675,20440.5908203125,,,,,,,,,,,,,,,,,17.047815,,,,,,300.0046539,,,,
,25615082.355,300.0046539,20380.7578125,0.497320545130924,3.38342273999684E-5,1,0.999253354069792,40.0298881530762,1.99000333333842,18.1399980187416,5.3908110402372,0.947740700237526,25,0.000141402691813378,0.497305624697096,0.000470395172558135,300.004364,300.0049438,20371.142578125,20390.373046875,50.6174812768707,18.5665292241532,7.7748,0,0,0,4449,300.0968,20380.7578125,,,,,,,,,,,,,,,,,17.047815,,,,,,300.0046539,,,,
,25615084.35,300.0048523,20341.091796875,0.497121302946459,3.46119349683503E-5,1,0.999253354069792,40.0298881530762,1.99007833765747,18.1499966979027,5.38898125887492,0.946619549522169,25,6.98098314206935E-5,0.497106433115055,0.000398669478750814,300.0048218,300.0048828,20330.904296875,20351.279296875,50.54713471014,18.5644534463927,7.7675,0,0,0,4449,300.10125,20341.091796875,,,,,,,,,,,,,,,,,17.047815,,,,,,300.0048523,,,,
,25615087.37,300.0044861,20280.8330078125,0.496895435410349,4.96307853554839E-5,1,0.999253354069792,40.0298881530762,1.99002362753074,18.1399980187416,5.38628330344377,0.946780945616525,25,0.000126621552048776,0.496880539320403,0.000455340245360367,300.0041199,300.0048523,20271.095703125,20290.5703125,50.9574896827362,18.5676327834652,7.78455,0,0,0,4449,300.09645,20280.8330078125,,,,,,,,,,,,,,,,,15.941451,,,,,,300.0044861,,,,
,25615089.34,300.00489805,20241.1787109375,0.496715441707644,4.1620294570437E-5,1,0.999253354069792,40.0298881530762,1.99005043924267,18.1399980187416,5.38439664395532,0.946477059446229,25,0.000129056034453467,0.496700542972333,0.000457657909589024,300.0045166,300.0052795,20231.150390625,20251.20703125,50.6979890143515,18.565856448632,7.787,0,0,0,4449,300.09665,20241.1787109375,,,,,,,,,,,,,,,,,17.047815,,,,,,300.00489805,,,,
,25615091.42,300.0039215,20199.7373046875,0.496544088492711,3.20623553233697E-5,1,0.999253354069792,40.0298881530762,1.99005238213142,18.1399980187416,5.38257352458651,0.94598523044714,25,0.000113676793617851,0.496529219658245,0.000442166356618232,300.0033569,300.0044861,20190.376953125,20209.09765625,50.7331622977169,18.5651606122119,7.7797,0,0,0,4449,300.0983,20199.7373046875,,,,,,,,,,,,,,,,,17.047815,,,,,,300.0039215,,,,
,25615094.415,300.0031738,20139.94140625,0.496289950902044,4.8786242966841E-5,1,0.999253354069792,40.0298881530762,1.99006342971122,18.1499966979027,5.37983879804489,0.945554404798063,25,0.000118069230370142,0.496275097425966,0.000446396453104161,300.0029907,300.0033569,20129.40234375,20150.48046875,50.2321384168899,18.5656656591126,7.787,0,0,0,4449,300.09675,20139.94140625,,,,,,,,,,,,,,,,,17.047815,,,,,,300.0031738,,,,
,25615097.39,300.0040131,20080.5693359375,0.496026802731212,3.54135960198239E-5,1,0.999253354069792,40.0298881530762,1.99008055401897,18.1499966979027,5.37707449129457,0.944808814644474,25,9.47629603847874E-5,0.496011959827454,0.000422917742630426,300.0039063,300.0041199,20070.541015625,20090.59765625,50.5799631079477,18.5653118009308,7.7772,0,0,0,4449,300.099,20080.5693359375,,,,,,,,,,,,,,,,,17.785473,,,,,,300.0040131,,,,
,25615099.3,300.0025177,20042.6904296875,0.495891426843064,4.35282471686542E-5,1,0.999253354069792,40.0298881530762,1.99006435733745,18.1399980187416,5.37545946884966,0.945147525316095,25,0.000150435312126317,0.495876573042765,0.000478504786340127,300.0018311,300.0032043,20032.685546875,20052.6953125,50.5182144549284,18.5650013686852,7.787,0,0,0,4449,300.09635,20042.6904296875,,,,,,,,,,,,,,,,,15.941451,,,,,,300.0025177,,,,
,25615102.33,300.00196835,19982.201171875,0.495625858411421,5.31826984897404E-5,1,0.999253354069792,40.0298881530762,1.99006943903905,18.1399980187416,5.37271615629667,0.943947064998104,25,8.60923508297435E-5,0.495611063096039,0.000413990505467498,300.0018005,300.0021362,19972.8046875,19991.59765625,50.6432750180054,18.5651459294191,7.78215,0,0,0,4449,300.0975,19982.201171875,,,,,,,,,,,,,,,,,15.941451,,,,,,300.00196835,,,,
,25615104.35,300.00187685,19941.513671875,0.495456416182912,3.44024590941585E-5,1,0.999253354069792,40.0298881530762,1.9900789631895,18.1499966979027,5.37084792574694,0.94394762584885,25,0.000115486266421598,0.495441607900376,0.000443270676038193,300.0014954,300.0022583,19931.642578125,19951.384765625,50.8597861178323,18.5656928574995,7.7797,0,0,0,4449,300.10015,19941.513671875,,,,,,,,,,,,,,,,,17.047815,,,,,,300.00187685,,,,
,25615106.47,300.0019531,19899.2216796875,0.495271157006531,4.11630266744007E-5,1,0.999253354069792,40.0298881530762,1.99010004082261,18.1499966979027,5.36890504505053,0.943540926682244,25,0.000109602809258535,0.495256356694072,0.000437268028396209,300.0019531,300.0019531,19886.591796875,19911.8515625,50.635458732813,18.5657533361588,7.787,0,0,0,4449,300.0998,19899.2216796875,,,,,,,,,,,,,,,,,15.941451,,,,,,300.0019531,,,,
,25615109.785,300.00109865,19833.212890625,0.495035948257117,4.41629238028687E-5,1,0.999253354069792,40.0298881530762,1.99006554918563,18.1399980187416,5.36631535395279,0.942799842802669,25,8.39582876794499E-5,0.495021184477025,0.000411471149980291,300.0009766,300.0012207,19822.4296875,19843.99609375,50.4822595430438,18.5657718833801,7.78455,0,0,0,4449,300.1012,19833.212890625,,,,,,,,,,,,,,,,,15.941451,,,,,,300.00109865,,,,
,25615111.76,300.00068665,19794.044921875,0.494870105528673,3.6481644696051E-5,1,0.999253354069792,40.0298881530762,1.99008659694927,18.1399980187416,5.36446705024961,0.943090320084124,25,0.000138979825219065,0.494855316241261,0.000466383556692424,299.9999695,300.0014038,19786.08203125,19802.0078125,50.5588591379284,18.5671125105866,7.78455,0,0,0,4449,300.10145,19794.044921875,,,,,,,,,,,,,,,,,17.047815,,,,,,300.00068665,,,,
,25615114.58,300.00019835,19737.67578125,0.494607365659237,2.92460867709958E-5,1,0.999253354069792,40.0298881530762,1.99010818540295,18.1399980187416,5.3616969279536,0.942471594014321,25,0.000127112545484593,0.494592598799774,0.000454348714325353,299.9999084,300.0004883,19727.02734375,19748.32421875,50.7683355810823,18.5648237682774,7.77965,0,0,0,4449,300.0997,19737.67578125,,,,,,,,,,,,,,,,,17.785473,,,,,,300.00019835,,,,
,25615116.695,300.000412,19695.310546875,0.49443053926605,4.76052764918001E-5,1,0.999253354069792,40.0298881530762,1.9901058844722,18.1499966979027,5.35976554361039,0.942182519925467,25,0.000131582020569471,0.49441577177235,0.000458698078095301,300.0001526,300.0006714,19686.01171875,19704.609375,50.6635973595054,18.5652840939707,7.7919,0,0,0,4449,300.10415,19695.310546875,,,,,,,,,,,,,,,,,15.941451,,,,,,300.000412,,,,
,25615137.83,299.9873352,19273.18359375,,,2,,,,18.2499972645938,,,,,,,299.9873352,299.9873352,19273.18359375,19273.18359375,,,,,,,4449,300.1102,19273.18359375,,,,,,,,,,,,,,,,,15.572695,,,,,,299.9873352,,,,
,25615151.515,299.9868469,19000.4658203125,0.491360043296796,3.5853862742651E-5,1,0.999253354069792,40.0298881530762,1.99010675069259,18.2399978488684,5.32664584018727,0.935415134997241,25,4.61526991843249E-5,0.491345623304317,0.000371260163318056,299.9868469,299.9868469,18999.78515625,19001.146484375,50.4111313477938,18.5596658830597,7.77965,0,0,0,4449,300.1232,19000.4658203125,,,,,,,,,,,,,,,,,15.941451,,,,,,299.9868469,,,,
,25615152.035,299.98739625,18989.9873046875,0.491273431717847,3.70821619089246E-5,1,0.999253354069792,40.0298881530762,1.99008250972594,18.2399978488684,5.32558329959766,0.935590372511677,25,7.85208309234464E-5,0.491258984419418,0.000403572942075402,299.9868469,299.9879456,18980.189453125,18999.78515625,50.5971589353707,18.5586439340046,7.787,0,0,0,4449,300.12145,18989.9873046875,,,,,,,,,,,,,,,,,17.047815,,,,,,299.98739625,,,,
,25615154.815,299.98799135,18934.0576171875,0.491000465087254,4.49430044407904E-5,1,0.999253354069792,40.0298881530762,1.99007961031252,18.2399978488684,5.32255253032104,0.93543503934227,25,0.000112216994456363,0.490985994100715,0.000437093627482811,299.9872742,299.9887085,18922.740234375,18945.375,50.5377551679092,18.5579315926462,7.78945,0,0,0,4449,300.11945,18934.0576171875,,,,,,,,,,,,,,,,,17.047815,,,,,,299.98799135,,,,
,25615156.68,299.9889374,18897.40625,0.490811685014619,2.40694592148655E-5,1,0.999253354069792,40.0298881530762,1.99007389546826,18.2399978488684,5.3205726431785,0.934609782196035,25,6.94642218441191E-5,0.490797233905553,0.00039421607362124,299.9884644,299.9894104,18886.7578125,18908.0546875,50.4384883459669,18.558638500081,7.79435,0,0,0,4449,300.12215,18897.40625,,,,,,,,,,,,,,,,,17.785473,,,,,,299.9889374,,,,
,25615159.645,299.990448,18838.0830078125,0.490565381852574,5.32086063726379E-5,1,0.999253354069792,40.0298881530762,1.99009128170541,18.2399978488684,5.31794644057408,0.934150174637427,25,6.95820712271383E-5,0.490550915447681,0.000394171261150789,299.9896851,299.9912109,18828.50390625,18847.662109375,50.5815263649861,18.5584903576211,7.79435,0,0,0,4449,300.12485,18838.0830078125,,,,,,,,,,,,,,,,,15.941451,,,,,,299.990448,,,,
,25615162.505,299.99057005,18780.7177734375,0.490315287417844,3.01797035882878E-5,1,0.999253354069792,40.0298881530762,1.99006702096461,18.2399978488684,5.31513754152529,0.933867565744696,25,8.84059721345085E-5,0.49030081367821,0.000412833800120322,299.990509,299.9906311,18770.470703125,18790.96484375,50.7667723240438,18.5597096158606,7.78455,0,0,0,4449,300.12405,18780.7177734375,,,,,,,,,,,,,,,,,17.785473,,,,,,299.99057005,,,,
,25615164.57,299.9908905,18739.9453125,0.490148697372576,2.34152524447071E-5,1,0.999253354069792,40.0298881530762,1.99008203299006,18.2399978488684,5.31336820726706,0.933566457807956,25,8.9248941615475E-5,0.49013422316046,0.000413567189863,299.9898682,299.9919128,18730.767578125,18749.123046875,50.5455714531015,18.5598215493097,7.7821,0,0,0,4449,300.12555,18739.9453125,,,,,,,,,,,,,,,,,15.941451,,,,,,299.9908905,,,,
,25615166.595,299.99157715,18699.5126953125,0.489975055179679,4.43571361831765E-5,1,0.999253354069792,40.0298881530762,1.99010637029106,18.2399978488684,5.31156445801958,0.933151457955223,25,8.04397006660004E-5,0.489960581626519,0.000404644405816372,299.9907837,299.9923706,18687.63671875,18711.388671875,50.7448867255054,18.5603664804278,7.7821,0,0,0,4449,300.1267,18699.5126953125,,,,,,,,,,,,,,,,,17.047815,,,,,,299.99157715,,,,
,25615169.72,299.9918518,18637.248046875,0.489704376568293,3.92366700817541E-5,1,0.999253354069792,40.0298881530762,1.99011585650037,18.2499965280294,5.30864380108267,0.932699858041494,25,8.58921693906004E-5,0.489689902650278,0.000409924875710527,299.9913635,299.9923401,18625.46875,18649.02734375,50.5893426501784,18.5599398968545,7.7919,0,0,0,4449,300.1241,18637.248046875,,,,,,,,,,,,,,,,,17.047815,,,,,,299.9918518,,,,
,25615171.855,299.99116515,18594.2509765625,0.489534088064532,3.76431750389216E-5,1,0.999253354069792,40.0298881530762,1.99011838063616,18.2499965280294,5.3068664802748,0.932022500549347,25,5.31886465359122E-5,0.489519650636443,0.000377113327198994,299.9910583,299.991272,18584.671875,18603.830078125,50.73003578364,18.5606630991978,7.7772,0,0,0,4449,300.12335,18594.2509765625,,,,,,,,,,,,,,,,,17.047815,,,,,,299.99116515,,,,
,25615174.535,299.99224855,18541.2255859375,0.489279151738043,4.64655806835759E-5,1,0.999253354069792,40.0298881530762,1.99010830257564,18.2499965280294,5.30402686875484,0.931818160882715,25,7.94986093957684E-5,0.4892646879884,0.000403257998092256,299.9912415,299.9932556,18531.525390625,18550.92578125,50.7011155284284,18.5614809804055,7.7919,0,0,0,4449,300.1227,18541.2255859375,,,,,,,,,,,,,,,,,17.047815,,,,,,299.99224855,,,,
,25615177.355,299.99272155,18484.1875,0.489015920057188,4.45490728405116E-5,1,0.999253354069792,40.0298881530762,1.99007461176832,18.2399978488684,5.30110703615205,0.931190845665616,25,6.92163796956231E-5,0.489001463307353,0.000392808102632206,299.9926758,299.9927673,18473.611328125,18494.763671875,51.0497218480054,18.5613740462011,7.7772,0,0,0,4449,300.12065,18484.1875,,,,,,,,,,,,,,,,,15.941451,,,,,,299.99272155,,,,
,25615179.3,299.99365235,18445.8955078125,0.488877066799511,3.16386795951283E-5,1,0.999253354069792,40.0298881530762,1.99005958822968,18.2399978488684,5.29948422346459,0.931371269331896,25,0.000110850324273941,0.488862572688147,0.000434350455336311,299.9934387,299.993866,18436.07421875,18455.716796875,50.4752248863707,18.5623393294493,7.78945,0,0,0,4449,300.12135,18445.8955078125,,,,,,,,,,,,,,,,,17.047815,,,,,,299.99365235,,,,
,25615182.28,299.99401855,18386.2685546875,0.488581734530078,3.41385916151577E-5,1,0.999253354069792,40.0298881530762,1.99009393169193,18.2399978488684,5.29638407864835,0.930743538563513,25,0.000103362086441669,0.488567248305059,0.000426671088377794,299.993866,299.9941711,18376.2890625,18396.248046875,50.5361919108707,18.5642918033457,7.78455,0,0,0,4449,300.1211,18386.2685546875,,,,,,,,,,,,,,,,,17.047815,,,,,,299.99401855,,,,
,25615184.345,299.99497985,18345.2529296875,0.488439269682793,4.01656553688618E-5,1,0.999253354069792,40.0298881530762,1.9900950967048,18.2399978488684,5.29484534565172,0.930456508270624,25,0.000101840772616963,0.488424774157088,0.00042505894841621,299.9949341,299.9950256,18333.66796875,18356.837890625,50.6745401587746,18.5647258578332,7.78455,0,0,0,4449,300.12045,18345.2529296875,,,,,,,,,,,,,,,,,15.941451,,,,,,299.99497985,,,,
,25615187.405,299.9949799,18283.5107421875,0.488155484457808,3.28190016503E-5,1,0.999253354069792,40.0298881530762,1.99008894507526,18.2399978488684,5.29177339107122,0.929799271681682,25,9.12710732626632E-5,0.488141003906328,0.00041430623278152,299.9942017,299.9957581,18272.1328125,18294.888671875,50.74019695439,18.5634330896659,7.78455,0,0,0,4449,300.12,18283.5107421875,,,,,,,,,,,,,,,,,15.941451,,,,,,299.9949799,,,,
,25615189.275,299.99464415,18246.7744140625,0.487994656960435,3.87353077815207E-5,1,0.999253354069792,40.0298881530762,1.99007732145237,18.2499965280294,5.29000798461234,0.929445257273921,25,8.73153668131443E-5,0.487980188347846,0.000410248503660685,299.9943542,299.9949341,18237.31640625,18256.232421875,50.4814779145246,18.5644741338915,7.7772,0,0,0,4449,300.11845,18246.7744140625,,,,,,,,,,,,,,,,,17.047815,,,,,,299.99464415,,,,
,25615192.285,299.99623105,18186.4306640625,0.487749463662399,4.99835944264829E-5,1,0.999253354069792,40.0298881530762,1.99010475689892,18.2399978488684,5.28741438804413,0.929018604327798,25,8.98647768377257E-5,0.487734976727055,0.00041264069038208,299.9960327,299.9964294,18176.681640625,18196.1796875,50.3939355203707,18.5655647231113,7.787,0,0,0,4449,300.1174,18186.4306640625,,,,,,,,,,,,,,,,,17.785473,,,,,,299.99623105,,,,
,25615194.415,299.9957886,18143.65234375,0.487558422839375,3.46370750702015E-5,1,0.999253354069792,40.0298881530762,1.99002975417339,18.2399978488684,5.28510204433323,0.928913710811718,25,0.000116796104161798,0.487543929843935,0.000439449396055704,299.9945679,299.9970093,18133.98828125,18153.31640625,50.7167480988131,18.5655170059169,7.787,0,0,0,4449,300.1159,18143.65234375,,,,,,,,,,,,,,,,,17.785473,,,,,,299.9957886,,,,
,25615197.475,299.99664305,18083.0048828125,0.487272133728015,3.63508210274585E-5,1,0.999253354069792,40.0298881530762,1.99007548371216,18.2499965280294,5.28214756755809,0.928199620208209,25,9.9288127170687E-5,0.487257647571228,0.000421759320156282,299.9961853,299.9971008,18072.623046875,18093.38671875,50.5354102823515,18.5633894599841,7.78455,0,0,0,4449,300.1135,18083.0048828125,,,,,,,,,,,,,,,,,17.047815,,,,,,299.99664305,,,,
,25615199.365,299.9967041,18045.4169921875,0.487120034848281,5.09621874785157E-5,1,0.999253354069792,40.0298881530762,1.99005035688738,18.2499965280294,5.28040666290798,0.928060902148714,25,0.000114219034667259,0.487105542382393,0.000436589454503834,299.996521,299.9968872,18035.1328125,18055.701171875,50.6776666728515,18.5648145180974,7.787,0,0,0,4449,300.1151,18045.4169921875,,,,,,,,,,,,,,,,,17.047815,,,,,,299.9967041,,,,
,25615202.215,299.99621585,17988.26953125,0.486851498364059,3.14256680107439E-5,1,0.999253354069792,40.0298881530762,1.99009090463453,18.2399978488684,5.27763754203713,0.927344476962003,25,9.35965718821581E-5,0.486837034538726,0.000415791507630673,299.9960938,299.9963379,17978.798828125,17997.740234375,50.6956441287938,18.5658217696534,7.7968,0,0,0,4449,300.11665,17988.26953125,,,,,,,,,,,,,,,,,17.047815,,,,,,299.99621585,,,,
,25615204.275,299.9955139,17947.36328125,0.48665376388984,4.57971137310506E-5,1,0.999253354069792,40.0298881530762,1.99012249667256,18.2499965280294,5.27558559214675,0.926916292658371,25,8.75034565462828E-5,0.486639319997745,0.000409570852723651,299.9951172,299.9959106,17937.638671875,17957.087890625,50.493202342313,18.5646491846325,7.78455,0,0,0,4449,300.1162,17947.36328125,,,,,,,,,,,,,,,,,17.047815,,,,,,299.9955139,,,,
,25615207.33,299.9961243,17886.509765625,0.48640838007642,3.52650395900898E-5,1,0.999253354069792,40.0298881530762,1.99002052996014,18.2499965280294,5.27263897906187,0.926566229789371,25,0.000102454880176561,0.486393923875952,0.000424367038577608,299.9957581,299.9964905,17877.24609375,17895.7734375,50.6753217872938,18.5677876546957,7.7968,0,0,0,4449,300.1132,17886.509765625,,,,,,,,,,,,,,,,,17.047815,,,,,,299.9961243,,,,
,25615209.27,299.9975586,17846.9404296875,0.486231494627001,3.9686417769399E-5,1,0.999253354069792,40.0298881530762,1.99003249658997,18.2399978488684,5.27077781429074,0.92608504612879,25,8.86248735391199E-5,0.486217031623783,0.000410421372700513,299.997406,299.9977112,17836.01171875,17857.869140625,50.5807447364669,18.5641997420237,7.787,0,0,0,4449,300.11435,17846.9404296875,,,,,,,,,,,,,,,,,15.941451,,,,,,299.9975586,,,,
,25615212.4,299.9971771,17785.4169921875,0.485959824130546,3.80621578227263E-5,1,0.999253354069792,40.0298881530762,1.99011105679366,18.2499965280294,5.26797466629652,0.925925970957114,25,0.000118407577757575,0.485945354555168,0.000440029141845882,299.9967041,299.9976501,17773.990234375,17796.84375,50.66906875914,18.5653825190602,7.7943,0,0,0,4449,300.11285,17785.4169921875,,,,,,,,,,,,,,,,,17.047815,,,,,,299.9971771,,,,
,25615214.375,299.99794005,17745.93359375,0.485787331098666,4.70095693608383E-5,1,0.999253354069792,40.0298881530762,1.9900729203845,18.2399978488684,5.26604698913969,0.925360149257975,25,9.80533279580556E-5,0.485772868999837,0.00041956011502809,299.9977722,299.9981079,17736.986328125,17754.880859375,50.67922992989,18.5660264531648,7.7992,0,0,0,4449,300.11575,17745.93359375,,,,,,,,,,,,,,,,,15.941451,,,,,,299.99794005,,,,
,25615217.35,299.99804685,17686.5009765625,0.485523939682351,3.167591377119E-5,1,0.999253354069792,40.0298881530762,1.99010394423236,18.2399978488684,5.26323141073985,0.925092378041903,25,0.000118306252284471,0.48550946989485,0.000439643906884834,299.9979553,299.9981384,17677.931640625,17695.0703125,50.6776666728515,18.5662496138419,7.79435,0,0,0,4449,300.1141,17686.5009765625,,,,,,,,,,,,,,,,,17.047815,,,,,,299.99804685,,,,
,25615219.25,299.9973755,17648.0029296875,0.485321962611174,4.01189592628288E-5,1,0.999253354069792,40.0298881530762,1.99011746867497,18.2399978488684,5.26119675180839,0.924026400977667,25,5.48681766890198E-5,0.485307550385788,0.000376077007269209,299.9968872,299.9978638,17638.982421875,17657.0234375,50.8027272359284,18.5656626523232,7.7968,0,0,0,4449,300.11365,17648.0029296875,,,,,,,,,,,,,,,,,15.941451,,,,,,299.9973755,,,,
,25615222.3,299.9972229,17586.9169921875,0.485077296644066,2.64092461027422E-5,1,0.999253354069792,40.0298881530762,1.99013385737532,18.2399978488684,5.25852901201628,0.923891232109194,25,8.46686612120801E-5,0.48506287390218,0.000405717781632069,299.9968262,299.9976196,17577.59375,17596.240234375,50.6823564439669,18.5671967390538,7.7943,0,0,0,4449,300.1142,17586.9169921875,,,,,,,,,,,,,,,,,17.047815,,,,,,299.9972229,,,,
,25615224.26,299.998642,17548.5517578125,0.484885495145131,4.39249126035787E-5,1,0.999253354069792,40.0298881530762,1.99012216895288,18.2399978488684,5.256414267054,0.923553787478607,25,8.76844818846316E-5,0.484871055057842,0.000408608933526687,299.9977112,299.9995728,17538.572265625,17558.53125,50.6628157309861,18.5645564119212,7.79435,0,0,0,4449,300.1142,17548.5517578125,,,,,,,,,,,,,,,,,17.785473,,,,,,299.998642,,,,
,25615227.36,299.9992981,17486.6630859375,0.484649270472506,3.24066231602002E-5,1,0.999253354069792,40.0298881530762,1.99012812989395,18.2399978488684,5.25387712763828,0.923056624808122,25,8.30384112827858E-5,0.484634830388084,0.000403811748085295,299.998291,300.0003052,17477.47265625,17495.853515625,50.5815263649861,18.5676974464729,7.78945,0,0,0,4449,300.1132,17486.6630859375,,,,,,,,,,,,,,,,,15.572695,,,,,,299.9992981,,,,
,25615229.335,299.99903865,17446.765625,0.48443793336998,3.8288136188657E-5,1,0.999253354069792,40.0298881530762,1.99007030579374,18.2399978488684,5.25140124543081,0.922852240546744,25,0.000103637746000077,0.48442348968544,0.000424271050028849,299.9988708,299.9992065,17437.162109375,17456.369140625,50.9871915664669,18.5656190805485,7.7821,0,0,0,4449,300.1148,17446.765625,,,,,,,,,,,,,,,,,17.416636,,,,,,299.99903865,,,,
,25615232.48,299.9991913,17384.46484375,0.484198323937768,3.24568431482876E-5,1,0.999253354069792,40.0298881530762,1.99011735392559,18.2499965280294,5.2489169095995,0.922447000508693,25,0.000106386594629903,0.48418388289198,0.000426865839214974,299.999054,299.9993286,17373.681640625,17395.248046875,50.5565142523707,18.5684660245971,7.7821,0,0,0,4449,300.1142,17384.46484375,,,,,,,,,,,,,,,,,15.941451,,,,,,299.9991913,,,,
,25615234.45,299.9984589,17345.103515625,0.484008530519201,3.92140296281267E-5,1,0.999253354069792,40.0298881530762,1.99014955212119,18.2399978488684,5.24699289918324,0.921801756600544,25,7.88621020902158E-5,0.483994123936226,0.000399217788344937,299.9983521,299.9985657,17333.712890625,17356.494140625,50.81132514964,18.5671191827534,7.7968,0,0,0,4449,300.11515,17345.103515625,,,,,,,,,,,,,,,,,17.047815,,,,,,299.9984589,,,,
,25615237.385,299.99795535,17286.4736328125,0.483760047662569,3.73925086131022E-5,1,0.999253354069792,40.0298881530762,1.99016658028949,18.2399978488684,5.24430149294604,0.921567253414934,25,0.000100139819472698,0.483745641015674,0.00042033838697163,299.9976807,299.99823,17275.921875,17297.025390625,50.8762003167362,18.5655606655958,7.78945,0,0,0,4449,300.1117,17286.4736328125,,,,,,,,,,,,,,,,,17.047815,,,,,,299.99795535,,,,
,25615239.43,299.99754335,17245.76171875,0.483562710592517,5.11434380133006E-5,1,0.999253354069792,40.0298881530762,1.99014084952059,18.2499965280294,5.24206620833604,0.921358777928476,25,0.000116591334162256,0.483548304791362,0.00043666037016295,299.9969788,299.9981079,17237.896484375,17253.626953125,50.7128399562169,18.5662439230862,7.78945,0,0,0,4449,300.11245,17245.76171875,,,,,,,,,,,,,,,,,15.941451,,,,,,299.99754335,,,,
,25615242.325,299.9991913,17187.9462890625,0.483300525129801,3.79186878748325E-5,1,0.999253354069792,40.0298881530762,1.99018943174572,18.2399978488684,5.23933389717702,0.920948428205345,25,0.000122778789529448,0.483286098644258,0.000442677014237057,299.9989319,299.9994507,17177.84375,17198.048828125,50.7089318136207,18.5670666116928,7.79925,0,0,0,4449,300.11295,17187.9462890625,,,,,,,,,,,,,,,,,17.047815,,,,,,299.9991913,,,,
,25615244.23,299.9988861,17149.96875,0.483113303283612,4.20933612004725E-5,1,0.999253354069792,40.0298881530762,1.99018711507857,18.2399978488684,5.23733518716189,0.920381639779284,25,0.000103449829968219,0.483098899455267,0.000423226418636007,299.9985657,299.9992065,17139.76953125,17160.16796875,50.6565627028323,18.5675578526274,7.8017,0,0,0,4449,300.11345,17149.96875,,,,,,,,,,,,,,,,,17.047815,,,,,,299.9988861,,,,
,25615247.38,299.9999847,17086.6953125,0.482839629798653,3.89138551848463E-5,1,0.999253354069792,40.0298881530762,1.99016059095488,18.2399978488684,5.23431458747851,0.919774421044729,25,9.6547888854342E-5,0.482825221944611,0.000416150938122549,299.9999084,300.000061,17076.337890625,17097.052734375,50.8887063730438,18.5663299865347,7.7968,0,0,0,4449,300.11065,17086.6953125,,,,,,,,,,,,,,,,,17.047815,,,,,,299.9999847,,,,
,25615249.315,299.9981232,17048.427734375,0.48266065692754,3.4877931046144E-5,1,0.999253354069792,40.0298881530762,1.99016412993026,18.2399978488684,5.23239408935622,0.919375178385056,25,9.09826055692308E-5,0.482646285075125,0.000410469351499058,299.9967957,299.9994507,17036.85546875,17060,50.6870462150823,18.5681530367243,7.78945,0,0,0,4449,300.11095,17048.427734375,,,,,,,,,,,,,,,,,15.941451,,,,,,299.9981232,,,,
,25615253.17,299.999115,16971.611328125,0.482382255341697,3.58251412808355E-5,1,0.999253354069792,40.0298881530762,1.99013102895975,18.2499965280294,5.22933227189961,0.918605574672214,25,7.02024678894868E-5,0.482367890868032,0.000389507297759396,299.999115,299.999115,16970.966796875,16972.255859375,50.4642820871015,18.5692823426421,7.7968,0,0,0,4449,300.1133,16971.611328125,,,,,,,,,,,,,,,,,17.785473,,,,,,299.999115,,,,
,25615254.74,299.9973602,16939.6767578125,0.482219381628543,4.97304968962253E-5,1,0.999253354069792,40.0298881530762,1.99018962777364,18.2399978488684,5.22774671048423,0.918133810311487,25,5.2883323122466E-5,0.48220505867667,0.000372085033604195,299.9969177,299.9978027,16929.927734375,16949.42578125,50.4736616293323,18.5692604803171,7.79925,0,0,0,4449,300.11155,16939.6767578125,,,,,,,,,,,,,,,,,15.572695,,,,,,299.9973602,,,,
,25615257.745,299.99705505,16880.2197265625,0.481927260708409,3.0265036201797E-5,1,0.999253354069792,40.0298881530762,1.99019203406961,18.2399978488684,5.2244667510311,0.918257520969303,25,0.000115461926875255,0.481912908949646,0.000434473821479174,299.9970093,299.9971008,16870.482421875,16889.95703125,50.8652575174669,18.5684859757515,7.8017,0,0,0,4449,300.11015,16880.2197265625,,,,,,,,,,,,,,,,,17.047815,,,,,,299.99705505,,,,
,25615259.765,299.99757385,16840.0068359375,0.481731020896295,3.82864525528159E-5,1,0.999253354069792,40.0298881530762,1.99021321110345,18.2399978488684,5.22247327526996,0.917431645556541,25,7.28664690987006E-5,0.481716695489198,0.000391750797719944,299.997345,299.9978027,16828.4453125,16851.568359375,50.9653059679285,18.5686088172519,7.8041,0,0,0,4449,300.11125,16840.0068359375,,,,,,,,,,,,,,,,,17.047815,,,,,,299.99757385,,,,
,25615262.515,299.99760435,16784.513671875,0.481492642391423,4.77700882341176E-5,1,0.999253354069792,40.0298881530762,1.99018265208462,18.2399978488684,5.21973313852228,0.917416351741107,25,0.000114533854304047,0.481478295931803,0.000433260160046407,299.997467,299.9977417,16776.150390625,16792.876953125,50.8300842341015,18.5678435780934,7.8017,0,0,0,4449,300.11315,16784.513671875,,,,,,,,,,,,,,,,,17.047815,,,,,,299.99760435,,,,
,25615264.345,299.997879,16748.4814453125,0.481315365331408,3.69528231178092E-5,1,0.999253354069792,40.0298881530762,1.99016418440464,18.2399978488684,5.21777687564208,0.917003161289953,25,0.000108284325721626,0.481301024172985,0.000426894472399401,299.997467,299.998291,16737.541015625,16759.421875,50.7370704403131,18.5688259116451,7.79675,0,0,0,4449,300.1141,16748.4814453125,,,,,,,,,,,,,,,,,17.785473,,,,,,299.997879,,,,
,25615267.44,299.998642,16686.80078125,0.481012098576317,3.36806594763106E-5,1,0.999253354069792,40.0298881530762,1.9901616537542,18.2399978488684,5.21453118322404,0.916148637843241,25,8.279017844754E-5,0.480997771854803,0.000401203959278062,299.99823,299.999054,16677.5625,16696.0390625,50.472880000813,18.5694604335468,7.8041,0,0,0,4449,300.1142,16686.80078125,,,,,,,,,,,,,,,,,15.941451,,,,,,299.998642,,,,
,25615270.265,299.99864195,16630.5283203125,0.480756371042813,2.93566978642268E-5,1,0.999253354069792,40.0298881530762,1.99016458050748,18.2399978488684,5.21168386800934,0.916132047235147,25,0.000126021424288749,0.480742022965349,0.000444268256422126,299.9985962,299.9986877,16618.529296875,16642.52734375,50.4799146574861,18.5683640950407,7.7821,0,0,0,4449,300.11405,16630.5283203125,,,,,,,,,,,,,,,,,15.572695,,,,,,299.99864195,,,,
,25615272.165,299.9984436,16592.4794921875,0.480575689795015,5.29822308134872E-5,1,0.999253354069792,40.0298881530762,1.99015809632698,18.2499965280294,5.20984953151206,0.91498424231041,25,5.21192168846374E-5,0.480561398804876,0.000370249513401156,299.9976501,299.9992371,16582.669921875,16602.2890625,50.5830896220246,18.5690585735373,7.7992,0,0,0,4449,300.1152,16592.4794921875,,,,,,,,,,,,,,,,,17.047815,,,,,,299.9984436,,,,
,25615274.455,299.9992218,16546.7001953125,0.48038955091372,3.45488684792746E-5,1,0.999253354069792,40.0298881530762,1.99019016455158,18.2399978488684,5.20782779310855,0.915121378625788,25,9.61397968818011E-5,0.480375224733541,0.000414148468272779,299.9988708,299.9995728,16538.30078125,16555.099609375,50.9754671386785,18.5693711420273,7.8017,0,0,0,4449,300.1151,16546.7001953125,,,,,,,,,,,,,,,,,17.785473,,,,,,299.9992218,,,,
,25615277.32,299.9985504,16489.6005859375,0.480113300108175,4.7614297507692E-5,1,0.999253354069792,40.0298881530762,1.99013571254252,18.2499965280294,5.20467291729212,0.914709501128108,25,0.000108832244913813,0.480098983165678,0.000426661144127576,299.9979858,299.999115,16480.361328125,16498.83984375,50.7597376673708,18.568465878228,7.8017,0,0,0,4449,300.1151,16489.6005859375,,,,,,,,,,,,,,,,,17.047815,,,,,,299.9985504,,,,
,25615279.38,299.99830625,16448.330078125,0.479934294085338,4.32482833015331E-5,1,0.999253354069792,40.0298881530762,1.99018878070055,18.2399978488684,5.20288954723876,0.914251069502973,25,9.58149384379286E-5,0.479919994497152,0.000413527043302711,299.9979858,299.9986267,16437.619140625,16459.041015625,50.7112766991784,18.5674096016678,7.7919,0,0,0,4449,300.11605,16448.330078125,,,,,,,,,,,,,,,,,15.941451,,,,,,299.99830625,,,,
,25615282.215,299.99790955,16391.8642578125,0.479636902406299,3.84025988528527E-5,1,0.999253354069792,40.0298881530762,1.99015078738005,18.2499965280294,5.19953178881675,0.913890662143389,25,0.000116297074716963,0.479622603363815,0.000433816942530225,299.9973145,299.9985046,16380.728515625,16403,50.5909059072169,18.5686477391331,7.7992,0,0,0,4449,300.1146,16391.8642578125,,,,,,,,,,,,,,,,,15.941451,,,,,,299.99790955,,,,
,25615285.305,299.99801635,16330.255859375,0.479395057045861,4.87148570363408E-5,1,0.999253354069792,40.0298881530762,1.99018385306349,18.2399978488684,5.19698519004125,0.913485679970934,25,0.000120049704068202,0.479380760940093,0.000437411587764515,299.9977112,299.9983215,16318.5126953125,16341.9990234375,50.7542662677361,18.5680111732345,7.80895,0,0,0,4449,300.1158,16330.255859375,,,,,,,,,,,,,,,,,17.047815,,,,,,299.99801635,,,,
,25615287.28,299.99824525,16290.748046875,0.479185831852554,4.15349030916288E-5,1,0.999253354069792,40.0298881530762,1.99019614181068,18.2499965280294,5.1947518463266,0.913068276525122,25,0.000117771416853131,0.479171539880946,0.000434997745834444,299.9976807,299.9988098,16280.2451171875,16301.2509765625,50.4674086011784,18.56939841271,7.80655,0,0,0,4449,300.1154,16290.748046875,,,,,,,,,,,,,,,,,17.785473,,,,,,299.99824525,,,,
,25615290.24,299.99868775,16231.6557617188,0.478918457694951,2.79056011751605E-5,1,0.999253354069792,40.0298881530762,1.99020227674331,18.2399978488684,5.19195874253732,0.912047327125262,25,7.02757706954248E-5,0.478904198269269,0.000387331129816357,299.9985657,299.9988098,16219.365234375,16243.9462890625,50.7839681514669,18.5697409427219,7.80655,0,0,0,4449,300.11455,16231.6557617188,,,,,,,,,,,,,,,,,17.785473,,,,,,299.99868775,,,,
,25615292.53,299.99931335,16186.0454101562,0.478735843492781,4.48299815483966E-5,1,0.999253354069792,40.0298881530762,1.99016126754927,18.2499965280294,5.18985596983371,0.911800532125162,25,8.12137434696975E-5,0.478721572745972,0.000398152750791188,299.9989929,299.9996338,16176.6728515625,16195.41796875,50.7261276410438,18.5686513762331,7.8017,0,0,0,4449,300.11285,16186.0454101562,,,,,,,,,,,,,,,,,15.572695,,,,,,299.99931335,,,,
,25615294.46,299.99913025,16147.619140625,0.478551640646273,3.06880226559246E-5,1,0.999253354069792,40.0298881530762,1.99020614214506,18.2499965280294,5.18792827849423,0.911711320837988,25,0.00010350313224712,0.478537363133623,0.000420320975423305,299.9988403,299.9994202,16137.2373046875,16158.0009765625,50.8464984330054,18.5692962648368,7.7992,0,0,0,4449,300.11355,16147.619140625,,,,,,,,,,,,,,,,,15.941451,,,,,,299.99913025,,,,
,25615297.22,299.99845885,16092.6840820313,0.478270388834953,4.26441129844964E-5,1,0.999253354069792,40.0298881530762,1.99016362269405,18.2399978488684,5.1848147088317,0.910922864108632,25,8.18457831849583E-5,0.478256143207327,0.000398483819402544,299.9978027,299.999115,16081.755859375,16103.6123046875,50.7581744103323,18.5700279062885,7.7992,0,0,0,4449,300.1116,16092.6840820313,,,,,,,,,,,,,,,,,17.047815,,,,,,299.99845885,,,,
,25615300.22,299.99832155,16031.8422851562,0.478000032161106,4.26310111425477E-5,1,0.999253354069792,40.0298881530762,1.99016771227249,18.2499965280294,5.18186522679575,0.910573779797321,25,9.69303441122657E-5,0.477985786403796,0.000413390611408489,299.9980164,299.9986267,16020.29296875,16043.3916015625,50.4189476329861,18.5686324934022,7.787,0,0,0,4449,300.1132,16031.8422851562,,,,,,,,,,,,,,,,,17.047815,,,,,,299.99832155,,,,
,25615302.135,299.99815365,15994.55859375,0.477792810489696,4.42834561380211E-5,1,0.999253354069792,40.0298881530762,1.99020294314299,18.2399978488684,5.17975516593745,0.909916207383535,25,7.12240534023518E-5,0.477778590090431,0.000387550508179435,299.9978027,299.9985046,15984.822265625,16004.294921875,50.7714620951592,18.5679659435871,7.8017,0,0,0,4449,300.1129,15994.55859375,,,,,,,,,,,,,,,,,17.047815,,,,,,299.99815365,,,,
,25615305.3,299.9997406,15931.30859375,0.477519271269447,4.43225028631423E-5,1,0.999253354069792,40.0298881530762,1.9901529992612,18.2499965280294,5.1765973650504,0.909761480588924,25,0.000106967954841773,0.477505011643669,0.000423120572310649,299.9989319,300.0005493,15922.9453125,15939.671875,50.5018002560246,18.5691929508383,7.7968,0,0,0,4449,300.10925,15931.30859375,,,,,,,,,,,,,,,,,17.785473,,,,,,299.9997406,,,,
,25615307.305,299.9984436,15891.14453125,0.477330173570974,3.81373595192915E-5,1,0.999253354069792,40.0298881530762,1.9901655899555,18.2399978488684,5.17457478870721,0.909430057657788,25,0.000109075544189529,0.477315936830671,0.00042510364703599,299.9977417,299.9991455,15881.80859375,15900.48046875,50.9668692249669,18.5677931662888,7.80895,0,0,0,4449,300.1106,15891.14453125,,,,,,,,,,,,,,,,,15.941451,,,,,,299.9984436,,,,
,25615310.275,299.99954225,15831.4814453125,0.477067690183207,3.82728551331288E-5,1,0.999253354069792,40.0298881530762,1.99017269316962,18.2399978488684,5.17181170122286,0.908562905530994,25,7.48722776587056E-5,0.477053467784112,0.000390730239180688,299.9994507,299.9996338,15820.6376953125,15842.3251953125,50.7480132395823,18.5691563507022,7.8041,0,0,0,4449,300.11135,15831.4814453125,,,,,,,,,,,,,,,,,15.941451,,,,,,299.99954225,,,,
,25615312.135,300.0002594,15794.3920898438,0.476895464431757,3.82495664791729E-5,1,0.999253354069792,40.0298881530762,1.99014923487033,18.2499965280294,5.16979758735238,0.908730423320921,25,0.000121498640937748,0.476881206057801,0.000437239793118165,300.0000916,300.0004272,15784.7275390625,15804.056640625,50.6737585302554,18.5673937837384,7.78945,0,0,0,4449,300.11425,15794.3920898438,,,,,,,,,,,,,,,,,17.785473,,,,,,300.0002594,,,,
,25615315.445,299.9998474,15728.69921875,0.476595366466615,2.89242437675474E-5,1,0.999253354069792,40.0298881530762,1.99018003884564,18.2399978488684,5.16669423741156,0.90775335395416,25,8.2800680419327E-5,0.476581148193576,0.000398348536334354,299.9994507,300.0002441,15719.326171875,15738.072265625,50.9191898852939,18.5688590314339,7.80895,0,0,0,4449,300.114,15728.69921875,,,,,,,,,,,,,,,,,17.047815,,,,,,299.9998474,,,,
,25615317.375,300.0001526,15690.2241210938,0.476406062578297,2.16029195040015E-5,1,0.999253354069792,40.0298881530762,1.99016848470268,18.2399978488684,5.16462737106342,0.907307905795054,25,7.54007598971697E-5,0.476391850303342,0.000390824923620263,299.9997864,300.0005188,15681.05859375,15699.3896484375,50.8144516637169,18.5688603515087,7.7992,0,0,0,4449,300.1147,15690.2241210938,,,,,,,,,,,,,,,,,17.047815,,,,,,300.0001526,,,,
,25615320.47,300.00019835,15628.3969726562,0.476142449452435,3.95429293222258E-5,1,0.999253354069792,40.0298881530762,1.99018771819906,18.2399978488684,5.16181063308124,0.906851600281923,25,7.88018393518408E-5,0.476128241647686,0.000394056418518543,299.9999695,300.0004272,15617.26171875,15639.5322265625,50.8504065756015,18.5689567321313,7.80165,0,0,0,4449,300.1136,15628.3969726562,,,,,,,,,,,,,,,,,15.941451,,,,,,300.00019835,,,,
,25615322.555,300.0000458,15586.7978515625,0.475966427024288,2.95137985007732E-5,1,0.999253354069792,40.0298881530762,1.99017248924202,18.2399978488684,5.15978387475717,0.906970399627307,25,0.000121263643012926,0.475952198406382,0.000436401840197251,299.9990845,300.0010071,15575.322265625,15598.2734375,50.9668692249669,18.5689664398402,7.8114,0,0,0,4449,300.11445,15586.7978515625,,,,,,,,,,,,,,,,,17.047815,,,,,,300.0000458,,,,
,25615324.6,300.00050355,15545.8803710938,0.475762194607752,2.93387538540288E-5,1,0.999253354069792,40.0298881530762,1.99019961098018,18.2399978488684,5.15766348852854,0.906441382431275,25,0.000107222496787615,0.47574797447715,0.000422229123985601,300.0002136,300.0007935,15537.322265625,15554.4384765625,50.6925176147169,18.5696418211786,7.809,0,0,0,4449,300.1138,15545.8803710938,,,,,,,,,,,,,,,,,15.941451,,,,,,300.00050355,,,,
,25615327.4,300.00039675,15489.9731445313,0.475447328289378,2.79760123791672E-5,1,0.999253354069792,40.0298881530762,1.99020703493764,18.2399978488684,5.15431832505901,0.905560483078668,25,8.09322229625241E-5,0.475433136295013,0.000395733053635844,299.9996338,300.0011597,15481.4755859375,15498.470703125,50.7675539525631,18.5682196220307,7.7992,0,0,0,4449,300.11495,15489.9731445313,,,,,,,,,,,,,,,,,15.572695,,,,,,300.00039675,,,,
,25615330.22,299.99951175,15432.7416992187,0.475193415070286,3.25549063599967E-5,1,0.999253354069792,40.0298881530762,1.99018649546153,18.2499965280294,5.15144531337465,0.905465257288188,25,0.00011752918524156,0.475179218631049,0.00043216620003517,299.9987488,300.0002747,15422.76171875,15442.7216796875,50.8715105456208,18.5692183659485,7.7992,0,0,0,4449,300.11335,15432.7416992187,,,,,,,,,,,,,,,,,17.785473,,,,,,299.99951175,,,,
,25615332.34,299.9994507,15391.640625,0.475012301055765,3.38086570259234E-5,1,0.999253354069792,40.0298881530762,1.99016627839577,18.2399978488684,5.14948467497505,0.90481116652417,25,8.97920750143121E-5,0.474998129193799,0.000404310511545214,299.999115,299.9997864,15380.845703125,15402.435546875,50.7769334947938,18.570233930556,7.8041,0,0,0,4449,300.1149,15391.640625,,,,,,,,,,,,,,,,,17.785473,,,,,,299.9994507,,,,
,25615334.45,299.9994507,15349.5561523438,0.47480252394824,2.56535904882985E-5,1,0.999253354069792,40.0298881530762,1.99016500234489,18.2399978488684,5.14728161414772,0.903988078408006,25,5.07340157448393E-5,0.474788383721308,0.000365119807560233,299.9990845,299.9998169,15338.10546875,15361.0068359375,50.7566111532938,18.5693809812261,7.81385,0,0,0,4449,300.1128,15349.5561523438,,,,,,,,,,,,,,,,,17.047815,,,,,,299.9994507,,,,
,25615337.535,300.0001373,15287.6923828125,0.474520573966535,4.64452584512647E-5,1,0.999253354069792,40.0298881530762,1.99019998795201,18.2399978488684,5.14421251187095,0.90402886010489,25,0.000102580420080394,0.474506397550494,0.000416782190796146,299.9998474,300.0004272,15277.4931640625,15297.8916015625,50.6839197010054,18.5696417956658,7.7992,0,0,0,4449,300.11235,15287.6923828125,,,,,,,,,,,,,,,,,15.941451,,,,,,300.0001373,,,,
,25615339.59,299.99957275,15247.0893554687,0.474364657751315,4.44378688349081E-5,1,0.999253354069792,40.0298881530762,1.99016744692884,18.2399978488684,5.14241542989758,0.90386953050063,25,0.000116545654168008,0.474350484507856,0.000430647291664792,299.9992981,299.9998474,15236.3798828125,15257.798828125,50.5768365938707,18.5688468552589,7.7992,0,0,0,4449,300.11145,15247.0893554687,,,,,,,,,,,,,,,,,17.047815,,,,,,299.99957275,,,,
,25615342.485,299.99938965,15189.2377929687,0.474038300563712,2.09801085490654E-5,1,0.999253354069792,40.0298881530762,1.99018207123059,18.2399978488684,5.13895178095327,0.903036353337512,25,9.63837362390696E-5,0.474024152624735,0.000410273971614971,299.9990845,299.9996948,15180.849609375,15197.6259765625,50.6237343050246,18.5697444817708,7.80165,0,0,0,4449,300.1109,15189.2377929687,,,,,,,,,,,,,,,,,17.047815,,,,,,299.99938965,,,,
,25615345.27,299.999939,15133.57421875,0.473755853477056,2.81877489905333E-5,1,0.999253354069792,40.0298881530762,1.99023785143713,18.2399978488684,5.13602557050804,0.902531357547932,25,9.71485920619919E-5,0.473741705393724,0.000410853508995342,299.9992676,300.0006104,15125.7578125,15141.390625,50.7597376673708,18.567972292477,7.8065,0,0,0,4449,300.11215,15133.57421875,,,,,,,,,,,,,,,,,17.047815,,,,,,299.999939,,,,
,25615347.295,299.99931335,15092.7895507813,0.47357082197617,4.33542951431866E-5,1,0.999253354069792,40.0298881530762,1.99017422361593,18.2399978488684,5.13384734957746,0.902240850773749,25,0.000105362663045624,0.473556682577791,0.000418948583217272,299.9984131,300.0002136,15082.6513671875,15102.927734375,50.7323806691977,18.5687378710706,7.80895,0,0,0,4449,300.11105,15092.7895507813,,,,,,,,,,,,,,,,,17.785473,,,,,,299.99931335,,,,
,25615350.4,299.99969485,15031.2177734375,0.473283771477897,2.55583117767896E-5,1,0.999253354069792,40.0298881530762,1.99017629990052,18.2399978488684,5.13079404802753,0.90139012033159,25,7.71867298467863E-5,0.47326965351562,0.000390586595052888,299.9989014,300.0004883,15020.82421875,15041.611328125,50.6901727291592,18.5680751671977,7.80895,0,0,0,4449,300.1114,15031.2177734375,,,,,,,,,,,,,,,,,15.941451,,,,,,299.99969485,,,,
,25615352.34,300.00003055,14992.1108398438,0.473099360477905,3.43719421192614E-5,1,0.999253354069792,40.0298881530762,1.99020157261524,18.2399978488684,5.12885257827494,0.901074974828344,25,7.94813502763669E-5,0.47308524202188,0.000392755157136431,299.9997864,300.0002747,14980.90234375,15003.3193359375,50.9168449997361,18.568732234125,7.8065,0,0,0,4449,300.1164,14992.1108398438,,,,,,,,,,,,,,,,,15.941451,,,,,,300.00003055,,,,
,25615354.555,300.0002289,14947.8857421875,0.472908850408542,4.24303741722189E-5,1,0.999253354069792,40.0298881530762,1.9902031326825,18.2499965280294,5.12681701487749,0.900564937558272,25,6.58044022227796E-5,0.472894743223596,0.000378959253763515,299.9998474,300.0006104,14937.0908203125,14958.6806640625,50.5885610216592,18.5677450791366,7.8065,0,0,0,4449,300.113,14947.8857421875,,,,,,,,,,,,,,,,,15.941451,,,,,,300.0002289,,,,
,25615357.625,300.0001984,14886.9091796875,0.472631458575502,3.81753768248059E-5,1,0.999253354069792,40.0298881530762,1.99023860894751,18.2399978488684,5.12379485403539,0.900633891854406,25,0.000119435109713908,0.472617324344921,0.000432407085405318,300.0000916,300.0003052,14878.69140625,14895.126953125,50.87229217414,18.5691795796132,7.80895,0,0,0,4449,300.11395,14886.9091796875,,,,,,,,,,,,,,,,,15.941451,,,,,,300.0001984,,,,
,25615359.49,300.0005493,14849.6752929687,0.472421429118813,3.32260211804479E-5,1,0.999253354069792,40.0298881530762,1.99020957196271,18.2399978488684,5.12148357964332,0.900010122617956,25,9.99154295631797E-5,0.472407308648459,0.000412753300472872,299.9999084,300.0011902,14839.744140625,14859.6064453125,50.7417602114284,18.5674239541947,7.80165,0,0,0,4449,300.11215,14849.6752929687,,,,,,,,,,,,,,,,,17.785473,,,,,,300.0005493,,,,
,25615362.385,300.0015564,14791.7744140625,0.47215012099275,4.7971542457051E-5,1,0.999253354069792,40.0298881530762,1.9902015884707,18.2399978488684,5.11854818106265,0.899343976893236,25,8.64035184386923E-5,0.47213600265739,0.000399067661376306,300.0012207,300.0018921,14782.2197265625,14801.3291015625,50.8199230633515,18.5689275812325,7.80895,0,0,0,4449,300.1104,14791.7744140625,,,,,,,,,,,,,,,,,17.047815,,,,,,300.0015564,,,,
,25615365.405,300.0015869,14731.466796875,0.471869385162708,4.47598760448834E-5,1,0.999253354069792,40.0298881530762,1.99025173983102,18.2399978488684,5.11560682334029,0.898950206698467,25,9.73558740638478E-5,0.471855267026377,0.000409839030247714,300.0014343,300.0017395,14721.0732421875,14741.8603515625,50.8058537500054,18.5679339234213,7.8041,0,0,0,4449,300.109,14731.466796875,,,,,,,,,,,,,,,,,15.941451,,,,,,300.0015869,,,,
,25615367.325,300.0007782,14693.3452148438,0.471672045673721,3.64173180820441E-5,1,0.999253354069792,40.0298881530762,1.99024524745302,18.2399978488684,5.11343189398195,0.898683970461347,25,0.000107687945700897,0.471657937849364,0.000420043022893651,300.0002747,300.0012817,14683.146484375,14703.5439453125,50.7018971569477,18.5689940978092,7.81385,0,0,0,4449,300.10845,14693.3452148438,,,,,,,,,,,,,,,,,17.416636,,,,,,300.0007782,,,,
,25615370.365,300.0011444,14632.5263671875,0.471360450733533,3.31894636444171E-5,1,0.999253354069792,40.0298881530762,1.99024360189578,18.2499965280294,5.110056912213,0.898048911223041,25,0.000103863289579215,0.471346349156669,0.000416015857288158,300.0005188,300.00177,14619.8115234375,14645.2412109375,50.7589560388515,18.5686914253628,7.8041,0,0,0,4449,300.1083,14632.5263671875,,,,,,,,,,,,,,,,,17.047815,,,,,,300.0011444,,,,
,25615372.535,300.00141905,14589.6025390625,0.471178809326196,3.38748583822561E-5,1,0.999253354069792,40.0298881530762,1.99023854804793,18.2399978488684,5.10810339176431,0.897540625638917,25,8.90655063607517E-5,0.471164719365339,0.000401094635055894,300.0012817,300.0015564,14582.6611328125,14596.5439453125,50.9176266282554,18.5688941636322,7.80895,0,0,0,4449,300.11325,14589.6025390625,,,,,,,,,,,,,,,,,15.941451,,,,,,300.00141905,,,,
,25615375.43,300.0021362,14531.3857421875,0.470894431920124,4.04371685381662E-5,1,0.999253354069792,40.0298881530762,1.99025015514937,18.2499965280294,5.10509097030629,0.896763196869028,25,6.68046438682028E-5,0.470880354427292,0.000378651945921844,300.0019531,300.0023193,14521.806640625,14540.96484375,50.5658937946015,18.5679166654495,7.8041,0,0,0,4449,300.11125,14531.3857421875,,,,,,,,,,,,,,,,,17.047815,,,,,,300.0021362,,,,
,25615377.55,300.00126645,14489.2153320313,0.470692332954608,3.4935965360035E-5,1,0.999253354069792,40.0298881530762,1.99022872090752,18.2499965280294,5.10278034749745,0.896752548599704,25,0.000102142980096547,0.470678250571566,0.000413854227457194,300.0012512,300.0012817,14478.4091796875,14500.021484375,50.8808900878515,18.5683429739533,7.80655,0,0,0,4449,300.1142,14489.2153320313,,,,,,,,,,,,,,,,,15.941451,,,,,,300.00126645,,,,
,25615380.48,300.0010071,14430.5244140625,0.470390254579535,2.6409624894029E-5,1,0.999253354069792,40.0298881530762,1.99025870025708,18.2399978488684,5.09960414514082,0.896045909188273,25,8.87898207494481E-5,0.470376193383953,0.000400305192470187,300.0004578,300.0015564,14421.37109375,14439.677734375,50.9825017953516,18.56776524669,7.8041,0,0,0,4449,300.1139,14430.5244140625,,,,,,,,,,,,,,,,,17.047815,,,,,,300.0010071,,,,
,25615382.38,300.00149535,14392.669921875,0.47020616443331,4.90760940064433E-5,1,0.999253354069792,40.0298881530762,1.99022904796904,18.2399978488684,5.09754798667395,0.895613134634514,25,8.23557070770439E-5,0.470192105802841,0.000393751912423836,300.0012512,300.0017395,14381.935546875,14403.404296875,50.8394637763323,18.5677243580385,7.809,0,0,0,4449,300.1136,14392.669921875,,,,,,,,,,,,,,,,,17.047815,,,,,,300.00149535,,,,
,25615385.19,300.0019684,14336.787109375,0.469909481766149,4.55419467909994E-5,1,0.999253354069792,40.0298881530762,1.99018595195674,18.2399978488684,5.09423252906213,0.894993785246206,25,7.90046505020359E-5,0.469895427235781,0.000390207029990485,300.0018921,300.0020447,14326.041015625,14347.533203125,50.7769334947938,18.5680940565271,7.8041,0,0,0,4449,300.11415,14336.787109375,,,,,,,,,,,,,,,,,15.941451,,,,,,300.0019684,,,,
,25615387.095,300.0002899,14298.5678710938,0.469695279517155,3.77331130728755E-5,1,0.999253354069792,40.0298881530762,1.99026004544629,18.2399978488684,5.09211358640583,0.894492291211533,25,6.74033751577944E-5,0.469681262658013,0.000378466961365456,299.9998474,300.0007324,14288.76953125,14308.3662109375,51.0825502458131,18.567147657812,7.8114,0,0,0,4449,300.11375,14298.5678710938,,,,,,,,,,,,,,,,,17.047815,,,,,,300.0002899,,,,
,25615390.155,300.00262455,14237.3608398438,0.469426450706668,4.34215661384983E-5,1,0.999253354069792,40.0298881530762,1.99027547506795,18.2399978488684,5.0892087756806,0.894144413156152,25,8.18912636438884E-5,0.469412398767145,0.000392780011356888,300.0023499,300.0028992,14227.7939453125,14246.927734375,50.9246612849285,18.5677587011234,7.8163,0,0,0,4449,300.11365,14237.3608398438,,,,,,,,,,,,,,,,,17.047815,,,,,,300.00262455,,,,
,25615392.085,300.0027008,14199.2021484375,0.469223442818079,4.11151003407482E-5,1,0.999253354069792,40.0298881530762,1.99023926705101,18.2499965280294,5.08688687280247,0.89392841372995,25,9.90302808816793E-5,0.469209384438358,0.000409784739778776,300.0024109,300.0029907,14189.064453125,14209.33984375,50.8347740052169,18.5679966159187,7.8163,0,0,0,4449,300.1149,14199.2021484375,,,,,,,,,,,,,,,,,17.785473,,,,,,300.0027008,,,,
,25615395.4,300.0031128,14132.9614257813,0.468938280111158,4.32076069308114E-5,1,0.999253354069792,40.0298881530762,1.99022600499738,18.2399978488684,5.08376913193205,0.893344505345302,25,9.57407578005332E-5,0.468924226015523,0.000406312593845766,300.0028076,300.003418,14121.546875,14144.3759765625,50.9379489697554,18.568088663856,7.809,0,0,0,4449,300.113,14132.9614257813,,,,,,,,,,,,,,,,,17.416636,,,,,,300.0031128,,,,
,25615397.45,300.0032959,14092.080078125,0.468746410271243,3.7558376398323E-5,1,0.999253354069792,40.0298881530762,1.99018747497498,18.2499965280294,5.08165862388432,0.892600759157355,25,6.23356686586398E-5,0.468732381380996,0.000372781943123805,300.0027771,300.0038147,14081.3095703125,14102.8505859375,50.8121067781592,18.5689789966529,7.7968,0,0,0,4449,300.1145,14092.080078125,,,,,,,,,,,,,,,,,17.047815,,,,,,300.0032959,,,,
,25615400.47,300.0033722,14031.7241210938,0.468465368781242,3.94910957719742E-5,1,0.999253354069792,40.0298881530762,1.990218068162,18.2399978488684,5.07866582372188,0.892195702695974,25,7.3086478985786E-5,0.468451339520724,0.000383352458283306,300.0030823,300.0036621,14021.81640625,14041.6318359375,50.6909543576784,18.5683029907554,7.8163,0,0,0,4449,300.1123,14031.7241210938,,,,,,,,,,,,,,,,,15.941451,,,,,,300.0033722,,,,
,25615402.385,300.00360105,13992.7993164062,0.468238818617798,2.13929860249314E-5,1,0.999253354069792,40.0298881530762,1.99024583265007,18.2399978488684,5.07625553376407,0.891900314204903,25,8.45076728477587E-5,0.468224785281866,0.000394623603313961,300.0032043,300.0039978,13983.83984375,14001.7587890625,50.6925176147169,18.5671366641978,7.81385,0,0,0,4449,300.11385,13992.7993164062,,,,,,,,,,,,,,,,,17.785473,,,,,,300.00360105,,,,
,25615405.23,300.0024872,13936.4916992187,0.467964237091224,4.00186846865642E-5,1,0.999253354069792,40.0298881530762,1.99019127046567,18.2399978488684,5.07314138045579,0.891381241401519,25,8.69657296748989E-5,0.467950225596566,0.000396905230521801,300.0018921,300.0030823,13926.7060546875,13946.27734375,50.8425902904092,18.5683666469315,7.809,0,0,0,4449,300.112,13936.4916992187,,,,,,,,,,,,,,,,,17.047815,,,,,,300.0024872,,,,
,25615407.195,300.00390625,13897.4204101562,0.467738891856594,4.50198780244005E-5,1,0.999253354069792,40.0298881530762,1.99017311695305,18.2399978488684,5.07072298764416,0.890551575757121,25,5.07060241537067E-5,0.46772489092682,0.000360498357097792,300.0031738,300.0046387,13888.4365234375,13906.404296875,50.67922992989,18.5674035898682,7.8041,0,0,0,4449,300.113,13897.4204101562,,,,,,,,,,,,,,,,,17.047815,,,,,,300.00390625,,,,
,25615410.22,300.00341795,13837.0400390625,0.467433547181655,2.92652028863008E-5,1,0.999253354069792,40.0298881530762,1.99023149554986,18.2399978488684,5.06753561533092,0.890103984527019,25,6.07079112670622E-5,0.467419555267243,0.000370301960970759,300.0028381,300.0039978,13829.041015625,13845.0390625,50.6346771042938,18.5669856812716,7.809,0,0,0,4449,300.11235,13837.0400390625,,,,,,,,,,,,,,,,,17.047815,,,,,,300.00341795,,,,
,25615412.15,300.0048218,13798.6630859375,0.467273233493779,3.61339795254724E-5,1,0.999253354069792,40.0298881530762,1.99021585919673,18.2399978488684,5.06566881771373,0.890308195867594,25,0.000108297597087616,0.467259194709234,0.000417787257212494,300.004303,300.0053406,13789.0712890625,13808.2548828125,50.6315505902169,18.5677903535057,7.80655,0,0,0,4449,300.1115,13798.6630859375,,,,,,,,,,,,,,,,,17.047815,,,,,,300.0048218,,,,
,25615415.1,300.00482175,13739.7041015625,0.466965625701149,3.79120834412878E-5,1,0.999253354069792,40.0298881530762,1.99018420553576,18.2399978488684,5.06234956410622,0.889182417510077,25,5.96854247068246E-5,0.466951627781167,0.000368978660322073,300.0042419,300.0054016,13729.8212890625,13749.5869140625,50.8277393485438,18.5684078184414,7.80655,0,0,0,4449,300.10945,13739.7041015625,,,,,,,,,,,,,,,,,15.941451,,,,,,300.00482175,,,,
,25615417.11,300.0046539,13699.6372070312,0.466771246696979,2.53733551667836E-5,1,0.999253354069792,40.0298881530762,1.99022297142857,18.2399978488684,5.06027280414612,0.889191234364595,25,9.30862743524329E-5,0.466757234518369,0.000402253268587176,300.0045471,300.0047607,13689.31640625,13709.9580078125,50.8683840315438,18.5683352198916,7.8163,0,0,0,4449,300.10845,13699.6372070312,,,,,,,,,,,,,,,,,17.785473,,,,,,300.0046539,,,,
,25615420.295,300.00480655,13636.0717773437,0.466456669175314,3.80524425694392E-5,1,0.999253354069792,40.0298881530762,1.9902166479688,18.2399978488684,5.05683217496512,0.888674316883553,25,0.000100863686536862,0.466442658684383,0.000409826614585431,300.004303,300.0053101,13627.076171875,13645.0673828125,50.5119614267746,18.5686878103735,7.809,0,0,0,4449,300.1077,13636.0717773437,,,,,,,,,,,,,,,,,15.941451,,,,,,300.00480655,,,,
,25615422.31,300.00419615,13595.822265625,0.466269715064629,2.75615122346084E-5,1,0.999253354069792,40.0298881530762,1.99023801922484,18.2399978488684,5.05491147157044,0.888018753396312,25,7.23736558411762E-5,0.466255738248369,0.000381206892230723,300.0036621,300.0047302,13586.400390625,13605.244140625,50.6542178172746,18.5693445770498,7.809,0,0,0,4449,300.1151,13595.822265625,,,,,,,,,,,,,,,,,17.785473,,,,,,300.00419615,,,,
,25615425.28,300.0045166,13536.255859375,0.465967565855725,3.28365794550472E-5,1,0.999253354069792,40.0298881530762,1.99022204348913,18.2399978488684,5.05154643519738,0.887724975766818,25,9.89369987145398E-5,0.465953576066179,0.000407568068010499,300.0040283,300.0050049,13527.2724609375,13545.2392578125,50.7980374648131,18.5685143493984,7.8212,0,0,0,4449,300.1189,13536.255859375,,,,,,,,,,,,,,,,,15.941451,,,,,,300.0045166,,,,
,25615428.125,300.005249,13479.7412109375,0.465656768691064,3.70167428970983E-5,1,0.999253354069792,40.0298881530762,1.99019686053938,18.2399978488684,5.04813181613556,0.887032011191806,25,9.05485581870668E-5,0.465642782569224,0.000398983536481298,300.005249,300.005249,13470.162109375,13489.3203125,50.9653059679285,18.5685008456898,7.8163,0,0,0,4449,300.1137,13479.7412109375,,,,,,,,,,,,,,,,,17.047815,,,,,,300.005249,,,,
,25615430.07,300.0048828,13441.1083984375,0.465447650498233,4.1554763284578E-5,1,0.999253354069792,40.0298881530762,1.99021566178693,18.2399978488684,5.04591058046894,0.886640276297292,25,9.03725865628611E-5,0.465433675245386,0.000398676351085629,300.0048523,300.0049133,13430.7998046875,13451.4169921875,50.6628157309861,18.5679135436822,7.809,0,0,0,4449,300.1095,13441.1083984375,,,,,,,,,,,,,,,,,17.047815,,,,,,300.0048828,,,,
,25615433.085,300.0046692,13380.873046875,0.465149189218297,3.14918335615125E-5,1,0.999253354069792,40.0298881530762,1.99022673575581,18.2399978488684,5.0427362212201,0.885880195273732,25,7.2209407427978E-5,0.465135237601536,0.000380319608906606,300.0046387,300.0046997,13370.9169921875,13390.8291015625,50.9692141105246,18.5673321930252,7.809,0,0,0,4449,300.10935,13380.873046875,,,,,,,,,,,,,,,,,17.047815,,,,,,300.0046692,,,,
,25615435.07,300.0046692,13341.134765625,0.464954632940869,4.48407841089655E-5,1,0.999253354069792,40.0298881530762,1.99021453699692,18.2399978488684,5.04061456205499,0.885407387675657,25,6.32196245265097E-5,0.464940692749805,0.000371205044150836,300.0041809,300.0051575,13331.798828125,13350.470703125,50.9223163993708,18.5679895870658,7.8163,0,0,0,4449,300.10805,13341.134765625,,,,,,,,,,,,,,,,,17.785473,,,,,,300.0046692,,,,
,25615437.235,300.0058136,13297.7856445313,0.464766326728826,4.45887361298142E-5,1,0.999253354069792,40.0298881530762,1.9902728681843,18.2499965280294,5.03867795003433,0.885278319643876,25,8.20806271836794E-5,0.46475236332467,0.000389943605650932,300.0054932,300.006134,13287.8173828125,13307.75390625,50.8527514611592,18.5662742822434,7.8017,0,0,0,4449,300.1077,13297.7856445313,,,,,,,,,,,,,,,,,15.941451,,,,,,300.0058136,,,,
,25615440.23,300.0057373,13237.9643554687,0.464461325915077,3.07903673387181E-5,1,0.999253354069792,40.0298881530762,1.99023213354883,18.2499965280294,5.03525862289454,0.884761854698376,25,8.95610190344067E-5,0.464447366964807,0.000397230505948697,300.004425,300.0070496,13230.1962890625,13245.732421875,50.6721952732169,18.567654696129,7.81875,0,0,0,4449,300.10325,13237.9643554687,,,,,,,,,,,,,,,,,15.941451,,,,,,300.0057373,,,,
,25615443.055,300.00570675,13181.7900390625,0.464158119433845,2.65615354185524E-5,1,0.999253354069792,40.0298881530762,1.99022961499591,18.2399978488684,5.03196339745017,0.884194958220918,25,9.05811329960566E-5,0.464144168790478,0.000398055503373189,300.0056152,300.0057983,13171.5302734375,13192.0498046875,50.6409301324477,18.5679777266228,7.81875,0,0,0,4449,300.1011,13181.7900390625,,,,,,,,,,,,,,,,,15.941451,,,,,,300.00570675,,,,
,25615445.06,300.00468445,13141.6616210938,0.463965807317166,4.26266943452103E-5,1,0.999253354069792,40.0298881530762,1.99021054477857,18.2399978488684,5.02983605760301,0.883801332884991,25,8.8768851070408E-5,0.463951877850633,0.000396117299972682,300.0043335,300.0050354,13132.435546875,13150.8876953125,50.8332107481785,18.5670977680065,7.81875,0,0,0,4449,300.1018,13141.6616210938,,,,,,,,,,,,,,,,,17.047815,,,,,,300.00468445,,,,
,25615448.055,300.0054169,13082.0229492187,0.463628727319293,4.49465885666246E-5,1,0.999253354069792,40.0298881530762,1.99027674057391,18.2499965280294,5.02640647234182,0.882815568539338,25,5.44184201376239E-5,0.463614820132936,0.00036154769634022,300.005188,300.0056458,13072.2373046875,13091.80859375,50.7878762940631,18.5663798363167,7.8017,0,0,0,4449,300.102,13082.0229492187,,,,,,,,,,,,,,,,,15.941451,,,,,,300.0054169,,,,
,25615450.025,300.005661,13042.4907226563,0.463464893028632,3.81203482545554E-5,1,0.999253354069792,40.0298881530762,1.99024908710775,18.2399978488684,5.0245378103417,0.882638798512903,25,6.79450542507295E-5,0.463450977970252,0.000374969724743286,300.005249,300.006073,13032.2919921875,13052.689453125,50.7034604139861,18.5665856879104,7.8163,0,0,0,4449,300.10025,13042.4907226563,,,,,,,,,,,,,,,,,15.941451,,,,,,300.005661,,,,
,25615453.035,300.0042114,12982.4262695313,0.463151092528408,3.94381655451708E-5,1,0.999253354069792,40.0298881530762,1.9902628925321,18.2399978488684,5.02114314434754,0.882195994214286,25,8.16342402588735E-5,0.46313719794602,0.000388452367779326,300.0040588,300.004364,12972.4580078125,12992.39453125,50.7362888117938,18.5676287700401,7.8017,0,0,0,4449,300.1016,12982.4262695313,,,,,,,,,,,,,,,,,17.047815,,,,,,300.0042114,,,,
,25615455.05,300.004364,12942.58984375,0.462930344218989,3.95718919429402E-5,1,0.999253354069792,40.0298881530762,1.99024057837249,18.2399978488684,5.01868618518276,0.881823261402839,25,8.68680501427954E-5,0.462916450477279,0.000393541465114038,300.0042419,300.0044861,12932.658203125,12952.521484375,50.8402454048515,18.5671929033613,7.8212,0,0,0,4449,300.10205,12942.58984375,,,,,,,,,,,,,,,,,17.047815,,,,,,300.004364,,,,
,25615458.07,300.0041199,12882.3427734375,0.462645419751116,3.29817800601068E-5,1,0.999253354069792,40.0298881530762,1.99026951136096,18.2399978488684,5.01564184213459,0.881435588170393,25,9.99862765347187E-5,0.462631528963949,0.00040647373196955,300.0039368,300.004303,12871.8759765625,12892.8095703125,50.77068046664,18.5674308168424,7.81145,0,0,0,4449,300.1022,12882.3427734375,,,,,,,,,,,,,,,,,17.047815,,,,,,300.0041199,,,,
,25615460.15,300.003952,12840.4272460938,0.462436960166084,2.11385682086024E-5,1,0.999253354069792,40.0298881530762,1.990232702063,18.2399978488684,5.01332331133948,0.880852514624962,25,8.422586315991E-5,0.462423088306559,0.000390576701668678,300.0036621,300.0042419,12830.3740234375,12850.48046875,50.7355071832746,18.5676926419926,7.8212,0,0,0,4449,300.1033,12840.4272460938,,,,,,,,,,,,,,,,,17.047815,,,,,,300.003952,,,,
,25615463.045,300.0032043,12782.892578125,0.462114046339909,2.53917227235168E-5,1,0.999253354069792,40.0298881530762,1.99025740027218,18.2399978488684,5.00997866185938,0.879697264716056,25,3.33768585602115E-5,0.462100227950528,0.000339518806716769,300.0032043,300.0032043,12773.3134765625,12792.4716796875,50.8081986355631,18.5677723874839,7.81385,0,0,0,4449,300.10305,12782.892578125,,,,,,,,,,,,,,,,,17.047815,,,,,,300.0032043,,,,
,25615465.01,300.00325015,12743.8217773437,0.461903866206107,2.6731803892459E-5,1,0.999253354069792,40.0298881530762,1.99023733225708,18.2499965280294,5.00759082579228,0.879636135147861,25,6.54097857249482E-5,0.461890032294733,0.000371410814393993,300.0028687,300.0036316,12733.8291015625,12753.814453125,50.7847497799861,18.5680786814921,7.8212,0,0,0,4449,300.10545,12743.8217773437,,,,,,,,,,,,,,,,,17.416636,,,,,,300.00325015,,,,
,25615468.04,300.0039978,12683.1010742187,0.461612726978483,3.1512470910075E-5,1,0.999253354069792,40.0298881530762,1.99021364259833,18.2499965280294,5.00436066496756,0.879167911582653,25,7.42384504170838E-5,0.461598884970636,0.000380051874471388,300.0038452,300.0041504,12672.6591796875,12693.54296875,50.6464015320823,18.5681177076547,7.81385,0,0,0,4449,300.10365,12683.1010742187,,,,,,,,,,,,,,,,,15.941451,,,,,,300.0039978,,,,
,25615470.035,300.00294495,12643.4458007813,0.461419142236037,3.61743485458997E-5,1,0.999253354069792,40.0298881530762,1.99022670638177,18.2399978488684,5.00228635901689,0.878845454069602,25,7.79590900371374E-5,0.461405318012229,0.000383646727684801,300.002533,300.0033569,12634,12652.8916015625,50.7683355810823,18.568137995988,7.82365,0,0,0,4449,300.10335,12643.4458007813,,,,,,,,,,,,,,,,,17.047815,,,,,,300.00294495,,,,
,25615473.06,300.0027771,12582.7138671875,0.461090138015642,2.59624799844234E-5,1,0.999253354069792,40.0298881530762,1.99026380401682,18.2499965280294,4.99878573680878,0.878364450338575,25,8.98953324590789E-5,0.461076318073313,0.000395364342173938,300.0024109,300.0031433,12572.9521484375,12592.4755859375,50.7378520688323,18.5672434513333,7.8212,0,0,0,4449,300.1064,12582.7138671875,,,,,,,,,,,,,,,,,17.047815,,,,,,300.0027771,,,,
,25615475.04,300.003006,12543.3994140625,0.460890868002508,2.54837980730305E-5,1,0.999253354069792,40.0298881530762,1.99021668494873,18.2399978488684,4.99653360612855,0.877844490294517,25,7.87359810061163E-5,0.460877057773759,0.000384078127778398,300.0025635,300.0034485,12533.0791015625,12553.7197265625,50.7527030106977,18.5679796761464,7.81385,0,0,0,4449,300.1042,12543.3994140625,,,,,,,,,,,,,,,,,17.047815,,,,,,300.003006,,,,
,25615478.015,300.0029602,12484.1372070312,0.460574966452168,3.26035158721942E-5,1,0.999253354069792,40.0298881530762,1.99022442167837,18.2399978488684,4.99317604217575,0.876969118596712,25,5.31323402847504E-5,0.460561182796433,0.000358271042163023,300.002655,300.0032654,12474.36328125,12493.9111328125,50.6932992432361,18.5659698091945,7.8065,0,0,0,4449,300.1027,12484.1372070312,,,,,,,,,,,,,,,,,15.941451,,,,,,300.0029602,,,,
,25615480.04,300.0022888,12443.8271484375,0.4603769443112,4.34320166117602E-5,1,0.999253354069792,40.0298881530762,1.99021920746143,18.2399978488684,4.99103071003986,0.876511037991844,25,4.58361633205267E-5,0.460363180788603,0.000350843475512707,300.0021362,300.0024414,12433.2275390625,12454.4267578125,50.7386336973515,18.5672366484567,7.81385,0,0,0,4449,300.1049,12443.8271484375,,,,,,,,,,,,,,,,,15.941451,,,,,,300.0022888,,,,
,25615483.075,300.00292965,12383.1547851562,0.460061118112881,4.7499669568296E-5,1,0.999253354069792,40.0298881530762,1.99019415092201,18.2399978488684,4.98751866500963,0.876059232610031,25,6.0572172150318E-5,0.460047345830088,0.000365364248498961,300.0028381,300.0030212,12372.8818359375,12393.427734375,50.8175781777938,18.5659728872924,7.8065,0,0,0,4449,300.1123,12383.1547851562,,,,,,,,,,,,,,,,,15.941451,,,,,,300.00292965,,,,
,25615485.03,300.0025787,12344.072265625,0.459863523057814,4.49904962076838E-5,1,0.999253354069792,40.0298881530762,1.99023129430594,18.2499965280294,4.98542036324024,0.875955204631534,25,8.42226462636275E-5,0.459849746380284,0.000388877637367398,300.0019531,300.0032043,12333.47265625,12354.671875,50.7120583276977,18.5658798235221,7.81385,0,0,0,4449,300.11865,12344.072265625,,,,,,,,,,,,,,,,,17.047815,,,,,,300.0025787,,,,
,25615488,300.00216675,12284.7368164062,0.45953254137617,3.35162266391218E-5,1,0.999253354069792,40.0298881530762,1.99029324648527,18.2499965280294,4.98202443838294,0.875098883385705,25,6.09189747315327E-5,0.459518794763667,0.000365366212035869,300.0020142,300.0023193,12274.7080078125,12294.765625,50.6448382750438,18.5651215218392,7.81385,0,0,0,4449,300.11235,12284.7368164062,,,,,,,,,,,,,,,,,17.785473,,,,,,300.00216675,,,,
,25615490.05,300.00164795,12244.1108398438,0.459335153202713,3.5692330480995E-5,1,0.999253354069792,40.0298881530762,1.99029155824572,18.2499965280294,4.97988851933308,0.874676592865658,25,5.66748467828781E-5,0.459321422286365,0.000360993792183589,300.0012512,300.0020447,12234.1796875,12254.0419921875,50.8230495774284,18.5668845696231,7.82855,0,0,0,4449,300.11225,12244.1108398438,,,,,,,,,,,,,,,,,17.047815,,,,,,300.00164795,,,,
,25615493.065,300.00082395,12183.8032226563,0.459008058303788,2.00094279016238E-5,1,0.999253354069792,40.0298881530762,1.99025331019181,18.2399978488684,4.97622059337593,0.874211824797978,25,7.26843708414908E-5,0.458994337140021,0.000376795378437458,300.0005798,300.0010681,12174.6123046875,12192.994140625,51.1067807299093,18.5646949217554,7.8065,0,0,0,4449,300.1073,12183.8032226563,,,,,,,,,,,,,,,,,15.941451,,,,,,300.00082395,,,,
,25615494.985,300.0006256,12145.20703125,0.458810160297259,3.85454968612089E-5,1,0.999253354069792,40.0298881530762,1.99025617300754,18.2399978488684,4.9741248049468,0.873592173483188,25,5.01500612432055E-5,0.458796462531823,0.000354132618404901,300.0001526,300.0010986,12135.4697265625,12154.9443359375,50.9051205719477,18.5670421043472,7.81385,0,0,0,4449,300.1074,12145.20703125,,,,,,,,,,,,,,,,,17.047815,,,,,,300.0006256,,,,
,25615497.99,300.0010376,12085.4458007813,0.458483307868779,3.25114158746319E-5,1,0.999253354069792,40.0298881530762,1.99015792227695,18.2399978488684,4.97036968443296,0.872799466253581,25,3.81886055191644E-5,0.458469621506302,0.000341960978896106,300.0006104,300.0014648,12075.22265625,12095.6689453125,50.7933476936977,18.5650017661545,7.81385,0,0,0,4449,300.1051,12085.4458007813,,,,,,,,,,,,,,,,,15.941451,,,,,,300.0010376,,,,
,25615500.04,300.0018768,12044.50390625,0.458287776160895,2.43905969857553E-5,1,0.999253354069792,40.0298881530762,1.99018576268167,18.2499965280294,4.96825435840428,0.872790930029793,25,7.06405321818978E-5,0.458274061898863,0.000374288921123261,300.00177,300.0019836,12033.7216796875,12055.2861328125,50.6221710479861,18.5657281671288,7.81875,0,0,0,4449,300.1015,12044.50390625,,,,,,,,,,,,,,,,,15.941451,,,,,,300.0018768,,,,
,25615503.05,300.0015259,11984.8764648438,0.457959588792528,3.01187863584731E-5,1,0.999253354069792,40.0298881530762,1.99028189996833,18.2399978488684,4.96493801854942,0.87213460087807,25,6.39859327380423E-5,0.457945893020241,0.000367423374779004,300.0013733,300.0016785,11975.5400390625,11994.212890625,51.05519324764,18.5660783460254,7.8065,0,0,0,4449,300.09895,11984.8764648438,,,,,,,,,,,,,,,,,17.047815,,,,,,300.0015259,,,,
,25615505.045,300.00068665,11944.767578125,0.457763559007199,1.99281405392927E-5,1,0.999253354069792,40.0298881530762,1.99028114952662,18.2399978488684,4.96280664347098,0.871786476789099,25,6.63108748405596E-5,0.457749879313825,0.000369616666479632,300.0005798,300.0007935,11935.1884765625,11954.3466796875,51.0606646472746,18.5656475614943,7.8163,0,0,0,4449,300.1022,11944.767578125,,,,,,,,,,,,,,,,,15.941451,,,,,,300.00068665,,,,
,25615508.095,300.0007324,11883.3046875,0.457438549292796,3.31260160570707E-5,1,0.999253354069792,40.0298881530762,1.9902409629668,18.2399978488684,4.95919805439513,0.871090543852157,25,6.07122168670299E-5,0.457424882282351,0.000363803658627132,300.0007019,300.0007629,11873.5068359375,11893.1025390625,50.78084163739,18.5651564136085,7.82365,0,0,0,4449,300.1043,11883.3046875,,,,,,,,,,,,,,,,,15.941451,,,,,,300.0007324,,,,
,25615510.01,300.0009308,11844.9877929688,0.457246998688972,3.77317742510068E-5,1,0.999253354069792,40.0298881530762,1.99026800953555,18.2399978488684,4.95718759553485,0.87072612355305,25,5.9673407671808E-5,0.457233334963548,0.000362642009522695,300.0004578,300.0014038,11835.9921875,11853.9833984375,51.149770298467,18.5646614065627,7.82365,0,0,0,4449,300.10265,11844.9877929688,,,,,,,,,,,,,,,,,17.785473,,,,,,300.0009308,,,,
,25615513,300.0003357,11785.3740234375,0.45691615361969,3.77050930516069E-5,1,0.999253354069792,40.0298881530762,1.99034773808022,18.2399978488684,4.95378148157386,0.870179479348097,25,6.42516475186302E-5,0.456902505050921,0.000366999717059499,299.9995728,300.0010986,11774.7734375,11795.974609375,50.9184082567746,18.5658363522929,7.81875,0,0,0,4449,300.10635,11785.3740234375,,,,,,,,,,,,,,,,,17.047815,,,,,,300.0003357,,,,
,25615514.975,299.9995575,11746.1450195313,0.456693146674977,2.45936551086956E-5,1,0.999253354069792,40.0298881530762,1.99025334046492,18.2399978488684,4.95113401366595,0.869747580950321,25,6.718077304366E-5,0.456679512999691,0.0003697871802551,299.999054,300.000061,11736.0185546875,11756.271484375,50.5698019371977,18.5646005039691,7.80895,0,0,0,4449,300.10295,11746.1450195313,,,,,,,,,,,,,,,,,15.941451,,,,,,299.9995575,,,,
,25615518,299.99887085,11685.5703125,0.456378963043064,2.88879346238297E-5,1,0.999253354069792,40.0298881530762,1.99025140089153,18.2399978488684,4.94774439026841,0.869028649110798,25,5.60848796704478E-5,0.456365355548788,0.000358483438775413,299.9987488,299.9989929,11675.9423828125,11695.1982421875,50.6667238735823,18.5651025539553,7.81875,0,0,0,4449,300.1057,11685.5703125,,,,,,,,,,,,,,,,,15.941451,,,,,,299.99887085,,,,
,25615520,299.99916075,11645.8427734375,0.456171873753887,2.64999199084752E-5,1,0.999253354069792,40.0298881530762,1.99028123495916,18.2399978488684,4.94553009061204,0.868874031233884,25,7.70217152680463E-5,0.456158254286134,0.00037928528854526,299.999115,299.9992065,11635.6318359375,11656.0537109375,51.1442988988323,18.5655363204181,7.81875,0,0,0,4449,300.1051,11645.8427734375,,,,,,,,,,,,,,,,,15.941451,,,,,,299.99916075,,,,
,25615522.97,299.99841305,11586.2412109375,0.455872499839603,3.35891680107116E-5,1,0.999253354069792,40.0298881530762,1.9902312546276,18.2399978488684,4.94218393018443,0.868181529199974,25,6.76119743023933E-5,0.455858906010761,0.000369675378692613,299.9979553,299.9988708,11576.06640625,11596.416015625,50.83164749114,18.565854865352,7.8261,0,0,0,4449,300.10955,11586.2412109375,,,,,,,,,,,,,,,,,15.941451,,,,,,299.99841305,,,,
,25615524.975,299.99787905,11546.0400390625,0.455643923232504,5.53667764919756E-5,1,0.999253354069792,40.0298881530762,1.99023665919674,18.2399978488684,4.93980204098175,0.867274069539088,25,2.38143995489713E-5,0.455630372158115,0.000325732316972199,299.9973145,299.9984436,11535.9990234375,11556.0810546875,50.9723406246015,18.5653156840583,7.8163,0,0,0,4449,300.10745,11546.0400390625,,,,,,,,,,,,,,,,,17.416636,,,,,,299.99787905,,,,
,25615527.985,299.99827575,11485.78125,0.455318316200691,3.93764264743418E-5,1,0.999253354069792,40.0298881530762,1.9902127813321,18.2499965280294,4.93616992469383,0.866903642545621,25,4.77128156959042E-5,0.455304753550492,0.000349413696675594,299.9981079,299.9984436,11475.630859375,11495.931640625,50.7331622977169,18.5655972455918,7.82365,0,0,0,4449,300.11065,11485.78125,,,,,,,,,,,,,,,,,17.047815,,,,,,299.99827575,,,,
,25615530.07,299.99816895,11443.7075195312,0.455088166439656,3.11969647417874E-5,1,0.999253354069792,40.0298881530762,1.99024823231976,18.2399978488684,4.93374250963402,0.866572609315598,25,5.62092232321889E-5,0.455074606040734,0.000357762105564384,299.9980469,299.998291,11430.89453125,11456.5205078125,50.5838712505438,18.5653160112269,7.8261,0,0,0,4449,300.10855,11443.7075195312,,,,,,,,,,,,,,,,,15.941451,,,,,,299.99816895,,,,
,25615533.085,299.99790955,11384.056640625,0.454779754328122,2.92800241505685E-5,1,0.999253354069792,40.0298881530762,1.9902934869233,18.2499965280294,4.93046617794553,0.866230849288121,25,7.70829000570519E-5,0.454766192896347,0.000378430077134504,299.9977112,299.9981079,11373.638671875,11394.474609375,50.4806962860053,18.5643444904981,7.81875,0,0,0,4449,300.11185,11384.056640625,,,,,,,,,,,,,,,,,17.047815,,,,,,299.99790955,,,,
,25615534.95,299.9974518,11346.78515625,0.454550748695885,3.57273793878946E-5,1,0.999253354069792,40.0298881530762,1.99035428559933,18.2399978488684,4.92819232796431,0.865448702729078,25,4.28002821895732E-5,0.454537222534421,0.000344002768780957,299.9971924,299.9977112,11336.5615234375,11357.0087890625,51.0082955364862,18.564252637968,7.81875,0,0,0,4449,300.10845,11346.78515625,,,,,,,,,,,,,,,,,17.416636,,,,,,299.9974518,,,,
,25615537.975,299.99754335,11286.3686523438,0.454238261419772,4.32714685513611E-5,1,0.999253354069792,40.0298881530762,1.99033661038155,18.2399978488684,4.924731106055,0.865025923586164,25,5.93268802108995E-5,0.454224732171139,0.000360323552227663,299.9974976,299.9975891,11276.6796875,11296.0576171875,50.6901727291592,18.5650334980168,7.81875,0,0,0,4449,300.1097,11286.3686523438,,,,,,,,,,,,,,,,,15.941451,,,,,,299.99754335,,,,
,25615539.99,299.99658205,11246.1552734375,0.454035932181465,2.44151112163029E-5,1,0.999253354069792,40.0298881530762,1.99026974053168,18.2399978488684,4.92241187752609,0.864430128404105,25,4.24424993812523E-5,0.454022433508634,0.000343303663250908,299.9956665,299.9974976,11236.19921875,11256.111328125,50.6948625002746,18.565100812017,7.831,0,0,0,4449,300.11315,11246.1552734375,,,,,,,,,,,,,,,,,15.941451,,,,,,299.99658205,,,,
,25615542.975,299.99720765,11186.126953125,0.453703600887458,3.68758374743197E-5,1,0.999253354069792,40.0298881530762,1.99032245640456,18.2499965280294,4.91895428650279,0.863698957715096,25,3.13135993760169E-5,0.453690110451751,0.00033195943146019,299.9968872,299.9975281,11176.5107421875,11195.7431640625,50.7089318136207,18.5648119567841,7.8212,0,0,0,4449,300.112,11186.126953125,,,,,,,,,,,,,,,,,17.785473,,,,,,299.99720765,,,,
,25615544.955,299.99708555,11146.837890625,0.453482155617541,4.38021608728469E-5,1,0.999253354069792,40.0298881530762,1.99028264703928,18.2399978488684,4.91636418982426,0.863804310499515,25,8.13991939384974E-5,0.453468638476467,0.000381916366694665,299.9969482,299.9972229,11137.0517578125,11156.6240234375,50.8269577200246,18.5657543576491,7.82855,0,0,0,4449,300.09725,11146.837890625,,,,,,,,,,,,,,,,,15.941451,,,,,,299.99708555,,,,
,25615548.02,299.99617005,11085.4116210938,0.453148693918116,3.60600292033487E-5,1,0.999253354069792,40.0298881530762,1.99030907416766,18.2399978488684,4.91286709350706,0.86286284298494,25,5.20811063557827E-5,0.453135218921848,0.00035237522220933,299.9956055,299.9967346,11075.443359375,11095.3798828125,51.1138153865823,18.565055374124,7.831,0,0,0,4449,300.1025,11085.4116210938,,,,,,,,,,,,,,,,,15.941451,,,,,,299.99617005,,,,
,25615549.985,299.99456785,11046.2563476562,0.452924654885836,3.70068257771539E-5,1,0.999253354069792,40.0298881530762,1.99032951760885,18.2499965280294,4.91051431197617,0.862286457045647,25,3.74616997460926E-5,0.452911218643475,0.000337602595974828,299.9944763,299.9946594,11036.640625,11055.8720703125,50.6870462150823,18.5642423098744,7.8261,0,0,0,4449,300.10865,11046.2563476562,,,,,,,,,,,,,,,,,17.047815,,,,,,299.99456785,,,,
,25615552.975,299.9954376,10986.4838867187,0.452598288357114,2.87546810031274E-5,1,0.999253354069792,40.0298881530762,1.9903230239987,18.2499965280294,4.90693001813282,0.861836077545401,25,5.34480990082259E-5,0.452584838826312,0.000353377235323412,299.9951782,299.995697,10976.734375,10996.2333984375,50.82148632039,18.5648390497811,7.8212,0,0,0,4449,300.1071,10986.4838867187,,,,,,,,,,,,,,,,,17.047815,,,,,,299.9954376,,,,
,25615554.955,299.99598695,10946.6108398438,0.452372108597849,2.15065412505702E-5,1,0.999253354069792,40.0298881530762,1.99031424063878,18.2399978488684,4.90446442415879,0.861360073630612,25,4.95806605468396E-5,0.452358661068131,0.000349357222142104,299.9956055,299.9963684,10936.205078125,10957.0166015625,50.8871431160054,18.5648407082004,7.82365,0,0,0,4449,300.11125,10946.6108398438,,,,,,,,,,,,,,,,,17.047815,,,,,,299.99598695,,,,
,25615557.975,299.99705505,10886.2426757813,0.452056170374398,3.91972486745818E-5,1,0.999253354069792,40.0298881530762,1.990321428921,18.2399978488684,4.90106656981809,0.860700476518441,25,4.39277360991358E-5,0.452042721747719,0.000343490715182979,299.9967041,299.997406,10876.25,10896.2353515625,50.6221710479861,18.5649286830517,7.831,0,0,0,4449,300.11765,10886.2426757813,,,,,,,,,,,,,,,,,15.941451,,,,,,299.99705505,,,,
,25615559.955,299.9951477,10846.9169921875,0.45183111458836,5.11491513843992E-5,1,0.999253354069792,40.0298881530762,1.99031378904921,18.2399978488684,4.89867280828504,0.859904801111881,25,1.03203478742607E-5,0.451817720514432,0.000309740406205444,299.9945679,299.9957275,10836.7421875,10857.091796875,50.8644758889477,18.5658044008627,7.831,0,0,0,4449,300.115,10846.9169921875,,,,,,,,,,,,,,,,,15.941451,,,,,,299.9951477,,,,
,25615562.98,299.99610905,10786.341796875,0.451512249345308,5.01622519923997E-5,1,0.999253354069792,40.0298881530762,1.99035053145396,18.2499965280294,4.89522041333133,0.859776999578745,25,5.31030870254757E-5,0.451498823231608,0.000352310622632444,299.9957581,299.99646,10775.5224609375,10797.1611328125,50.7448867255054,18.5642111021885,7.8163,0,0,0,4449,300.11765,10786.341796875,,,,,,,,,,,,,,,,,15.572695,,,,,,299.99610905,,,,
,25615565.005,299.99505615,10745.7153320312,0.451273069911369,7.30132557416118E-6,1,0.999253354069792,40.0298881530762,1.99032854366581,18.2399978488684,4.89258707373429,0.859248508271854,25,4.71741337857325E-5,0.451259669463507,0.000346220361830188,299.9946289,299.9954834,10735.115234375,10756.3154296875,50.7018971569477,18.5635983080165,7.8163,0,0,0,4449,300.122,10745.7153320312,,,,,,,,,,,,,,,,,15.941451,,,,,,299.99505615,,,,
,25615567.995,299.99687195,10686.1616210938,0.450939439566426,3.55820516728904E-5,1,0.999253354069792,40.0298881530762,1.99026991275366,18.2399978488684,4.88879384959873,0.858807575253207,25,6.72871663579547E-5,0.450926010314671,0.000366118231091052,299.9967651,299.9969788,10676.7890625,10695.5341796875,50.9981343657362,18.5636927145963,7.8212,0,0,0,4449,300.1191,10686.1616210938,,,,,,,,,,,,,,,,,17.047815,,,,,,299.99687195,,,,
,25615569.96,299.99613955,10646.8110351562,0.450739600546649,3.95161582504722E-5,1,0.999253354069792,40.0298881530762,1.99028445604996,18.2399978488684,4.88674686735611,0.857946681471526,25,2.24001989173107E-5,0.450726216799671,0.000321101938941339,299.995575,299.9967041,10636.8427734375,10656.779296875,50.8605677463515,18.56551060635,7.8383,0,0,0,4449,300.11935,10646.8110351562,,,,,,,,,,,,,,,,,15.941451,,,,,,299.99613955,,,,
,25615572.975,299.9968262,10586.564453125,0.450406357543601,3.74431438415214E-5,1,0.999253354069792,40.0298881530762,1.99032161118644,18.2399978488684,4.88315188870732,0.857720728740449,25,5.86397783884425E-5,0.450392950269226,0.000357120042129187,299.9964905,299.9971619,10576.353515625,10596.775390625,51.0919297880439,18.5646101643596,7.8285,0,0,0,4449,300.12165,10586.564453125,,,,,,,,,,,,,,,,,17.047815,,,,,,299.9968262,,,,
,25615574.955,299.99702455,10546.8256835938,0.450152750704564,3.48340033245673E-5,1,0.999253354069792,40.0298881530762,1.99032336060106,18.2499965280294,4.88040227615772,0.857262149301976,25,6.07819976555085E-5,0.450139346219999,0.000359100971205327,299.9959412,299.9981079,10536.4560546875,10557.1953125,50.8504065756015,18.5638438984652,7.8163,0,0,0,4449,300.1176,10546.8256835938,,,,,,,,,,,,,,,,,17.047815,,,,,,299.99702455,,,,
,25615577.96,299.99653625,10486.822265625,0.449839520255107,3.45099774626935E-5,1,0.999253354069792,40.0298881530762,1.99032534188783,18.2399978488684,4.87701324919862,0.856653895280988,25,5.957856413483E-5,0.449826132357043,0.000357691715761097,299.9964905,299.996582,10476.939453125,10496.705078125,50.7081501851015,18.5633885287873,7.83585,0,0,0,4449,300.1188,10486.822265625,,,,,,,,,,,,,,,,,17.047815,,,,,,299.99653625,,,,
,25615580.055,299.9969635,10444.833984375,0.449632530487366,3.9296146280447E-5,1,0.999253354069792,40.0298881530762,1.99032632058091,18.2399978488684,4.87477953947527,0.85621345568628,25,5.52419994368924E-5,0.44961914519432,0.00035322475159852,299.9967651,299.9971619,10435.9716796875,10453.6962890625,50.71987461289,18.5643347595073,7.82365,0,0,0,4449,300.115,10444.833984375,,,,,,,,,,,,,,,,,15.941451,,,,,,299.9969635,,,,
,25615583.01,299.9977875,10385.86328125,0.44930638144925,2.90270254163004E-5,1,0.999253354069792,40.0298881530762,1.99035887896055,18.2399978488684,4.87128268765297,0.855815266790958,25,7.45274682785252E-5,0.449292981740701,0.000372294794380046,299.9975586,299.9980164,10377.2568359375,10394.4697265625,50.7738069807169,18.5644200001273,7.83345,0,0,0,4449,300.1165,10385.86328125,,,,,,,,,,,,,,,,,15.941451,,,,,,299.9977875,,,,
,25615584.945,299.99804685,10347.1572265625,0.44906112334771,5.21757300066764E-5,1,0.999253354069792,40.0298881530762,1.99036635013633,18.2399978488684,4.86871144767412,0.854950102266059,25,3.74922130936873E-5,0.449047751671623,0.000335101162023389,299.9979858,299.9981079,10337.796875,10356.517578125,50.7089318136207,18.5637884833685,7.831,0,0,0,4449,300.1156,10347.1572265625,,,,,,,,,,,,,,,,,17.785473,,,,,,299.99804685,,,,
,25615587.915,299.99746705,10287.5190429688,0.448725808306799,3.42510845802035E-5,1,0.999253354069792,40.0298881530762,1.99036306445622,18.2399978488684,4.86510599156467,0.854096105544767,25,1.76963225585055E-5,0.448712467133806,0.000315088664705491,299.9966431,299.998291,10277.6962890625,10297.341796875,50.9184082567746,18.5644338351965,7.831,0,0,0,4449,300.11395,10287.5190429688,,,,,,,,,,,,,,,,,15.941451,,,,,,299.99746705,,,,
,25615589.925,299.99794005,10247.4272460938,0.448484789145312,1.81538089641331E-5,1,0.999253354069792,40.0298881530762,1.99032326626891,18.2399978488684,4.86232832480442,0.854029297725846,25,5.53403150132772E-5,0.448471423668957,0.000352572876650966,299.9978027,299.9980774,10237.62890625,10257.2255859375,50.64874641764,18.5640837340107,7.8285,0,0,0,4449,300.1148,10247.4272460938,,,,,,,,,,,,,,,,,15.941451,,,,,,299.99794005,,,,
,25615592.93,299.9971924,10187.3872070312,0.448169172159599,4.15255892708906E-5,1,0.999253354069792,40.0298881530762,1.99030469516259,18.2399978488684,4.85886247223966,0.853425627976093,25,5.57495620296343E-5,0.448155825357917,0.000352779266385724,299.9966736,299.9977112,10177.771484375,10197.0029296875,50.8167965492746,18.5656932219939,7.8359,0,0,0,4449,300.11205,10187.3872070312,,,,,,,,,,,,,,,,,17.047815,,,,,,299.9971924,,,,
,25615594.92,299.99858095,10147.4052734375,0.447919294659,1.79572663499103E-5,1,0.999253354069792,40.0298881530762,1.99031780706876,18.2399978488684,4.85619182473785,0.852909027860282,25,5.14637918885072E-5,0.447905939049716,0.00034833082175259,299.99823,299.9989319,10137.33984375,10157.470703125,50.80116397889,18.5632061581499,7.8261,0,0,0,4449,300.1114,10147.4052734375,,,,,,,,,,,,,,,,,17.047815,,,,,,299.99858095,,,,
,25615597.995,299.99787905,10086.185546875,0.447598723417187,3.9777406623509E-5,1,0.999253354069792,40.0298881530762,1.99031354927193,18.2399978488684,4.85274270594856,0.852090534483005,25,3.23894969297286E-5,0.447585399076934,0.000329049191550326,299.9975281,299.99823,10077.7734375,10094.59765625,51.0794237317362,18.5656329540091,7.8261,0,0,0,4449,300.1102,10086.185546875,,,,,,,,,,,,,,,,,15.941451,,,,,,299.99787905,,,,
,25615599.89,299.99819945,10048.2578125,0.447355915402794,2.6178195697933E-5,1,0.999253354069792,40.0298881530762,1.99035644626955,18.2399978488684,4.85021575704853,0.851612870314098,25,2.93322151328083E-5,0.447342595856862,0.000325832316972522,299.997467,299.9989319,10038.265625,10058.25,50.85196983264,18.5631982423449,7.8261,0,0,0,4449,300.1108,10048.2578125,,,,,,,,,,,,,,,,,17.047815,,,,,,299.99819945,,,,
,25615603.03,299.9989319,9985.67724609375,0.44702541858911,3.96286190524448E-5,1,0.999253354069792,40.0298881530762,1.99035622068332,18.2399978488684,4.84659513194897,0.851193035474822,25,4.86252508009572E-5,0.447012086029818,0.000344907357485286,299.9985962,299.9992676,9977.0947265625,9994.259765625,51.0434688198516,18.5629633147471,7.8359,0,0,0,4449,300.11215,9985.67724609375,,,,,,,,,,,,,,,,,17.047815,,,,,,299.9989319,,,,
,25615604.975,299.9987488,9946.69140625,0.446772409809603,4.47464619598114E-5,1,0.999253354069792,40.0298881530762,1.99034071173538,18.2399978488684,4.84388053045663,0.850337494094472,25,1.46987203002941E-5,0.446759109106363,0.000310821166350748,299.9985657,299.9989319,9936.2001953125,9957.1826171875,51.0544116191208,18.5627657222048,7.8334,0,0,0,4449,300.10785,9946.69140625,,,,,,,,,,,,,,,,,15.941451,,,,,,299.9987488,,,,
,25615607.92,299.99946595,9887.90380859375,0.446445914165062,4.48514028572464E-5,1,0.999253354069792,40.0298881530762,1.99035631744933,18.2399978488684,4.84036813417574,0.84977180195551,25,1.92416753792997E-5,0.446432610380917,0.000315148658533416,299.9993591,299.9995728,9877.8994140625,9897.908203125,50.9207531423323,18.563963304684,7.83345,0,0,0,4449,300.1095,9887.90380859375,,,,,,,,,,,,,,,,,17.047815,,,,,,299.99946595,,,,
,25615609.96,299.9981537,9846.888671875,0.446214259348595,3.47720708416529E-5,1,0.999253354069792,40.0298881530762,1.99034125301333,18.2399978488684,4.83776822885568,0.849629841490008,25,4.7370038898416E-5,0.446200961525334,0.00034312270966219,299.9979248,299.9983826,9836.251953125,9857.525390625,50.7964742077746,18.564148763682,7.82855,0,0,0,4449,300.11125,9846.888671875,,,,,,,,,,,,,,,,,17.047815,,,,,,299.9981537,,,,
,25615612.93,299.9991913,9787.77197265625,0.445864896010278,3.93513659113957E-5,1,0.999253354069792,40.0298881530762,1.99034706382549,18.2399978488684,4.83394858592385,0.849224654394266,25,7.10972588387775E-5,0.44585157853343,0.00036662119093897,299.9983826,300,9777.998046875,9797.5458984375,50.8261760915054,18.5625233173504,7.8359,0,0,0,4449,300.1108,9787.77197265625,,,,,,,,,,,,,,,,,17.047815,,,,,,299.9991913,,,,
,25615614.94,299.9987793,9747.5224609375,0.445645750778518,4.78027298848877E-5,1,0.999253354069792,40.0298881530762,1.99037163534783,18.2399978488684,4.83169241108891,0.848459765361531,25,3.80891303967956E-5,0.445632467271351,0.000333468632094376,299.9983215,299.9992371,9736.8125,9758.232421875,50.7487948681015,18.5624305877466,7.8359,0,0,0,4449,300.1127,9747.5224609375,,,,,,,,,,,,,,,,,15.941451,,,,,,299.9987793,,,,
,25615617.915,300.0006256,9687.96826171875,0.445295589915193,4.00430256661446E-5,1,0.999253354069792,40.0298881530762,1.9903101736937,18.2499965280294,4.82776636616264,0.847694172054041,25,3.12410926941251E-5,0.445282296242476,0.000326391481954022,300.0001526,300.0010986,9677.5625,9698.3740234375,50.8707289171015,18.5636944511321,7.84075,0,0,0,4449,300.1129,9687.96826171875,,,,,,,,,,,,,,,,,17.785473,,,,,,300.0006256,,,,
,25615619.935,300.0005493,9647.3662109375,0.445073484184637,3.21289681419273E-5,1,0.999253354069792,40.0298881530762,1.99028387652786,18.2399978488684,4.82524393695607,0.847565922355985,25,5.93756467352629E-5,0.445060179063117,0.000354382951035982,300.000061,300.0010376,9637.568359375,9657.1640625,50.9903180805439,18.5641351247411,7.82855,0,0,0,4449,300.1104,9647.3662109375,,,,,,,,,,,,,,,,,17.047815,,,,,,300.0005493,,,,
,25615622.985,300.00164795,9586.40234375,0.444736781767803,3.43310981891442E-5,1,0.999253354069792,40.0298881530762,1.9902924361907,18.2399978488684,4.82166980711094,0.846605807992232,25,2.95974841174111E-5,0.444723491727761,0.000324381506762124,300.0015869,300.001709,9575.23046875,9597.57421875,50.9324775701208,18.5636831185107,7.82855,0,0,0,4449,300.1139,9586.40234375,,,,,,,,,,,,,,,,,17.047815,,,,,,300.00164795,,,,
,25615625.19,300.00053405,9542.7978515625,0.444485538595699,2.87763680954309E-5,1,0.999253354069792,40.0298881530762,1.99034484584375,18.2399978488684,4.81904113994609,0.846297312097624,25,4.32715239713589E-5,0.444472261604933,0.000337892624747159,300.0002136,300.0008545,9531.15234375,9554.443359375,51.13648261364,18.5652543383921,7.82855,0,0,0,4449,300.11235,9542.7978515625,,,,,,,,,,,,,,,,,15.941451,,,,,,300.00053405,,,,
,25615628.35,300.00062565,9479.07421875,0.444142356318431,2.90917202244933E-5,1,0.999253354069792,40.0298881530762,1.99024328056672,18.2399978488684,4.81504281019287,0.845847979527799,25,6.58582815411681E-5,0.444129073032848,0.000360254798389556,300.0006104,300.0006409,9468.44921875,9489.69921875,50.8668207745054,18.5644280627778,7.8212,0,0,0,4449,300.11205,9479.07421875,,,,,,,,,,,,,,,,,15.941451,,,,,,300.00062565,,,,
,25615630.24,300.00004575,9441.4501953125,0.443895659484492,3.97359382596158E-5,1,0.999253354069792,40.0298881530762,1.99027484677476,18.2399978488684,4.81248889594165,0.845119511527368,25,4.07808272664749E-5,0.443882407738915,0.000335017051634009,299.9999084,300.0001831,9431.76171875,9451.138671875,50.7073685565823,18.5638785119413,7.8334,0,0,0,4449,300.11155,9441.4501953125,,,,,,,,,,,,,,,,,17.047815,,,,,,300.00004575,,,,
,25615633.03,300.00091555,9385.3125,0.443536206875159,1.96105156893496E-5,1,0.999253354069792,40.0298881530762,1.99028784628841,18.2399978488684,4.80860477320968,0.844537086031426,25,4.96616394516144E-5,0.443522947927658,0.000343663251797342,300.0006714,300.0011597,9376.1103515625,9394.5146484375,50.7362888117938,18.5635591576596,7.8407,0,0,0,4449,300.1106,9385.3125,,,,,,,,,,,,,,,,,17.047815,,,,,,300.00091555,,,,
,25615635.07,300.0018158,9345.06298828125,0.443309036999362,4.25605760605132E-5,1,0.999253354069792,40.0298881530762,1.99031199606564,18.2399978488684,4.80621705466972,0.844002505525734,25,3.93231935392747E-5,0.443295779330046,0.000333177587835174,300.0017395,300.0018921,9335.6787109375,9354.447265625,50.7949109507361,18.5628912799316,7.8359,0,0,0,4449,300.1097,9345.06298828125,,,,,,,,,,,,,,,,,17.416636,,,,,,300.0018158,,,,
,25615638.14,300.0012512,9282.90673828125,0.442937586684123,3.00126183885598E-5,1,0.999253354069792,40.0298881530762,1.99033116182298,18.2399978488684,4.80225792086321,0.843167511958353,25,2.67863668236411E-5,0.442924355972688,0.000320394965252349,300.000946,300.0015564,9273.3154296875,9292.498046875,50.9098103430631,18.5626046411808,7.831,0,0,0,4449,300.11235,9282.90673828125,,,,,,,,,,,,,,,,,15.941451,,,,,,300.0012512,,,,
,25615640.05,300.00184635,9245.56298828125,0.442733374219804,2.9961666548424E-5,1,0.999253354069792,40.0298881530762,1.99033076775515,18.2399978488684,4.79996095943975,0.843245372059,25,6.9822005011395E-5,0.442720112719604,0.000363298189495208,300.0013123,300.0023804,9234.90234375,9256.2236328125,50.9590529397746,18.564079991714,7.8359,0,0,0,4449,300.1103,9245.56298828125,,,,,,,,,,,,,,,,,17.047815,,,,,,300.00184635,,,,
,25615642.985,300.00219725,9186.5927734375,0.442365993262675,4.56596678572576E-5,1,0.999253354069792,40.0298881530762,1.99029036303092,18.2499965280294,4.79588034969765,0.842555584231699,25,7.2185185327434E-5,0.442352736263102,0.000365420019053114,300.0021362,300.0022583,9174.6552734375,9198.5302734375,50.6542178172746,18.5646480123133,7.84075,0,0,0,4449,300.1109,9186.5927734375,,,,,,,,,,,,,,,,,17.047815,,,,,,300.00219725,,,,
,25615645.01,300.00141905,9146.08740234375,0.442125713092487,3.56726406612474E-5,1,0.999253354069792,40.0298881530762,1.99032061599034,18.2399978488684,4.79337787158581,0.841922999483885,25,5.48785245219194E-5,0.442112484798891,0.000347958475826767,300.0005493,300.0022888,9135.6572265625,9156.517578125,50.7745886092361,18.5656134989634,7.831,0,0,0,4449,300.1093,9146.08740234375,,,,,,,,,,,,,,,,,17.047815,,,,,,300.00141905,,,,
,25615647.88,300.0020142,9088.78271484375,0.441778074171056,3.98937306416219E-5,1,0.999253354069792,40.0298881530762,1.99027885754488,18.2499965280294,4.78952122192433,0.841196631556246,25,5.04503596366761E-5,0.441764850974655,0.000343302843251994,300.0020142,300.0020142,9078.546875,9099.0185546875,50.7886579225823,18.5655050048717,7.8334,0,0,0,4449,300.1093,9088.78271484375,,,,,,,,,,,,,,,,,17.047815,,,,,,300.0020142,,,,
,25615649.915,300.0028534,9047.94921875,0.441519834964467,3.47483484671574E-5,1,0.999253354069792,40.0298881530762,1.99027206125514,18.2399978488684,4.78675898034422,0.840399172170251,25,2.24698095629698E-5,0.441506626354018,0.000315157081396767,300.0027161,300.0029907,9038.5283203125,9057.3701171875,50.9246612849285,18.5639307833787,7.84315,0,0,0,4449,300.1066,9047.94921875,,,,,,,,,,,,,,,,,15.941451,,,,,,300.0028534,,,,
,25615652.91,300.0028839,8988.2255859375,0.441157827688685,4.0762601474585E-5,1,0.999253354069792,40.0298881530762,1.99028905220566,18.2399978488684,4.78285892204726,0.839798457658676,25,2.99656739029626E-5,0.441144624273471,0.000322415475822622,300.0024719,300.0032959,8978.208984375,8998.2421875,50.604975220563,18.5630696456508,7.8334,0,0,0,4449,300.1068,8988.2255859375,,,,,,,,,,,,,,,,,17.047815,,,,,,300.0028839,,,,
,25615654.985,300.0027771,8946.84521484375,0.440940859633917,1.70069523392449E-5,1,0.999253354069792,40.0298881530762,1.99027349484846,18.2499965280294,4.78040322300729,0.8397652776191,25,6.55653456845406E-5,0.440927640644278,0.000357868959284975,300.0027466,300.0028076,8936.26953125,8957.4208984375,50.6002854494477,18.5649052254212,7.831,0,0,0,4449,300.1097,8946.84521484375,,,,,,,,,,,,,,,,,17.785473,,,,,,300.0027771,,,,
,25615657.995,300.0027771,8886.5986328125,0.440546272879382,2.23764436398968E-5,1,0.999253354069792,40.0298881530762,1.99029451870199,18.2399978488684,4.77623681594174,0.838661573094797,25,3.22335464236366E-5,0.440533087268885,0.000324282207372528,300.0024719,300.0030823,8877.01953125,8896.177734375,50.8207046918708,18.564282023455,7.8456,0,0,0,4449,300.1074,8886.5986328125,,,,,,,,,,,,,,,,,17.047815,,,,,,300.0027771,,,,
,25615659.985,300.00193785,8846.83544921875,0.440326552641899,3.06287824213248E-5,1,0.999253354069792,40.0298881530762,1.99032274948943,18.2399978488684,4.77385833520294,0.83860281819356,25,6.43265648655983E-5,0.440313363250674,0.000356231386316238,300.0018005,300.0020752,8835.8583984375,8857.8125,50.8003823503708,18.5635004718174,7.8407,0,0,0,4449,300.1067,8846.83544921875,,,,,,,,,,,,,,,,,17.785473,,,,,,300.00193785,,,,
,25615662.895,300.0027924,8788.48486328125,0.439951896432252,3.85685308838355E-5,1,0.999253354069792,40.0298881530762,1.99031644525595,18.2399978488684,4.76982825176311,0.837622665832798,25,3.9913578356285E-5,0.439938722825812,0.00033157310519999,300.0021973,300.0033875,8778.28515625,8798.6845703125,51.0340892776208,18.5653099154145,7.8334,0,0,0,4449,300.10715,8788.48486328125,,,,,,,,,,,,,,,,,15.941451,,,,,,300.0027924,,,,
,25615664.94,300.00289915,8747.724609375,0.439699273809681,4.35782047083741E-5,1,0.999253354069792,40.0298881530762,1.99033206158456,18.2399978488684,4.7671474345855,0.837020606391293,25,2.81476073342855E-5,0.43968611448057,0.000319636151827991,300.0025024,300.0032959,8738.3154296875,8757.1337890625,50.6932992432361,18.5630267248037,7.8407,0,0,0,4449,300.11225,8747.724609375,,,,,,,,,,,,,,,,,15.941451,,,,,,300.00289915,,,,
,25615667.885,300.0022583,8688.94873046875,0.439351267904003,4.69172738571436E-5,1,0.999253354069792,40.0298881530762,1.99030563476662,18.2399978488684,4.76332172446874,0.836304334944003,25,2.41415429106838E-5,0.439338130364529,0.000315397109790321,300.0021362,300.0023804,8678.7744140625,8699.123046875,50.8441535474477,18.5651809407982,7.8456,0,0,0,4449,300.11685,8688.94873046875,,,,,,,,,,,,,,,,,16.679012,,,,,,300.0022583,,,,
,25615669.92,300.0033112,8648.12744140625,0.439115333370837,3.19578218343916E-5,1,0.999253354069792,40.0298881530762,1.99028312551165,18.2399978488684,4.7606942475212,0.835948702951327,25,3.35788056046489E-5,0.439102182113519,0.000324683463600696,300.0027161,300.0039063,8637.5146484375,8658.740234375,50.7050236710246,18.5646528248477,7.8261,0,0,0,4449,300.11355,8648.12744140625,,,,,,,,,,,,,,,,,17.047815,,,,,,300.0033112,,,,
,25615672.885,300.0031891,8588.80517578125,0.438743660029558,4.47040305739506E-5,1,0.999253354069792,40.0298881530762,1.9903180431849,18.2399978488684,4.75667637107839,0.835642689108094,25,6.92897980545782E-5,0.438730497217344,0.00036015379617813,300.0031433,300.0032349,8579.2138671875,8598.396484375,50.8167965492746,18.5647786034133,7.8383,0,0,0,4449,300.11015,8588.80517578125,,,,,,,,,,,,,,,,,17.785473,,,,,,300.0031891,,,,
,25615674.945,300.00338745,8547.5830078125,0.438487246761174,3.81519867284303E-5,1,0.999253354069792,40.0298881530762,1.99029467391659,18.2499965280294,4.75392295075483,0.834690208761819,25,2.73023202312339E-5,0.438474116524377,0.00031800085600525,300.0028381,300.0039368,8536.7880859375,8558.3779296875,50.7956925792554,18.5643384446359,7.8261,0,0,0,4449,300.10905,8547.5830078125,,,,,,,,,,,,,,,,,17.047815,,,,,,300.00338745,,,,
,25615677.87,300.003952,8489.232421875,0.438122667229345,2.0356003423079E-5,1,0.999253354069792,40.0298881530762,1.99029840273462,18.2499965280294,4.74994048440946,0.834215506410662,25,4.73643930913143E-5,0.438109526540462,0.000337826959784921,300.003479,300.004425,8479.677734375,8498.787109375,50.8730738026592,18.5628471173488,7.8334,0,0,0,4449,300.106,8489.232421875,,,,,,,,,,,,,,,,,17.047815,,,,,,300.003952,,,,
,25615679.9,300.00294495,8448.8369140625,0.437852585236458,2.87866683304274E-5,1,0.999253354069792,40.0298881530762,1.99036669173267,18.2399978488684,4.74724730114899,0.833276587450451,25,5.64197866845776E-6,0.437839493198377,0.000295931516132215,300.0024414,300.0034485,8439.26953125,8458.404296875,50.7831865229477,18.5623625382111,7.83585,0,0,0,4449,300.10355,8448.8369140625,,,,,,,,,,,,,,,,,15.941451,,,,,,300.00294495,,,,
,25615682.895,300.0029907,8388.6875,0.437509724407964,2.64797373879783E-5,1,0.999253354069792,40.0298881530762,1.99032766049845,18.2499965280294,4.74335564491473,0.833095781632139,25,5.05787158902082E-5,0.437496611978057,0.000340642289206206,300.0027771,300.0032043,8379.6796875,8397.6953125,50.5713651942361,18.5641154622683,7.83585,0,0,0,4449,300.10375,8388.6875,,,,,,,,,,,,,,,,,17.047815,,,,,,300.0029907,,,,
,25615684.94,300.00309755,8347.8173828125,0.437262899679637,4.08570513924894E-5,1,0.999253354069792,40.0298881530762,1.99031350520167,18.2399978488684,4.74069294094665,0.832360907551222,25,2.66394297136982E-5,0.437249808954341,0.000316541540980215,300.002594,300.0036011,8337.2294921875,8358.4052734375,50.8371188907746,18.5631500046353,7.84315,0,0,0,4449,300.1042,8347.8173828125,,,,,,,,,,,,,,,,,15.941451,,,,,,300.00309755,,,,
,25615687.885,300.00305175,8288.51904296875,0.436883609696242,3.57413064091529E-5,1,0.999253354069792,40.0298881530762,1.99031829620407,18.2399978488684,4.73654912293229,0.831883162407553,25,4.89632580505492E-5,0.436870515563008,0.000338619359899089,300.0024109,300.0036926,8278.490234375,8298.5478515625,51.0239281068708,18.5631941893885,7.8456,0,0,0,4449,300.10135,8288.51904296875,,,,,,,,,,,,,,,,,15.941451,,,,,,300.00305175,,,,
,25615689.87,300.0021057,8249.2783203125,0.436633941095757,3.96696628158627E-5,1,0.999253354069792,40.0298881530762,1.99032289328675,18.2499965280294,4.73382535016604,0.831566426137156,25,6.34015375728126E-5,0.436620857632458,0.000352888554527323,300.00177,300.0024414,8239.2978515625,8259.2587890625,50.74019695439,18.5643751347553,7.84075,0,0,0,4449,300.10575,8249.2783203125,,,,,,,,,,,,,,,,,15.941451,,,,,,300.0021057,,,,
,25615692.87,300.0025482,8189.32348632813,0.436249687940525,3.09608294262537E-5,1,0.999253354069792,40.0298881530762,1.99034012262563,18.2499965280294,4.729726888831,0.830679321780551,25,4.83854458127307E-5,0.436236619655367,0.000337622746561938,300.0020752,300.0030212,8180.14599609375,8198.5009765625,50.9137184856592,18.5631895274492,7.83585,0,0,0,4449,300.10425,8189.32348632813,,,,,,,,,,,,,,,,,15.941451,,,,,,300.0025482,,,,
,25615694.885,300.00268555,8148.96484375,0.435994801989362,3.78277163811375E-5,1,0.999253354069792,40.0298881530762,1.99035124890035,18.2399978488684,4.72704907594406,0.829854245555898,25,1.66125227028119E-5,0.435981760467026,0.00030568297880854,300.0023499,300.0030212,8139.0087890625,8158.9208984375,50.8660391459862,18.564466616857,7.84315,0,0,0,4449,300.1049,8148.96484375,,,,,,,,,,,,,,,,,17.047815,,,,,,300.00268555,,,,
,25615697.855,300.00273135,8089.58081054687,0.435635942420713,2.96875875235055E-5,1,0.999253354069792,40.0298881530762,1.99036596436594,18.2399978488684,4.72314605327915,0.829436837612663,25,4.05578567840501E-5,0.43562289503074,0.000329390922284846,300.0024109,300.0030518,8079.3935546875,8099.76806640625,50.89261451564,18.5639171019077,7.8456,0,0,0,4449,300.1063,8089.58081054687,,,,,,,,,,,,,,,,,15.941451,,,,,,300.00273135,,,,
,25615699.845,300.00198365,8049.76904296875,0.435369966855382,4.65536368403784E-5,1,0.999253354069792,40.0298881530762,1.99034695492564,18.2499965280294,4.72019503205772,0.829061901045951,25,5.33502094084455E-5,0.435356928387727,0.000342010909692051,300.00177,300.0021973,8040.5908203125,8058.947265625,51.0262729924285,18.5630637480066,7.8505,0,0,0,4449,300.10415,8049.76904296875,,,,,,,,,,,,,,,,,17.047815,,,,,,300.00198365,,,,
,25615702.86,300.0020142,7989.35205078125,0.434980554288366,3.97659829641424E-5,1,0.999253354069792,40.0298881530762,1.9903418191323,18.2499965280294,4.71599428276339,0.828131411943683,25,3.6063735046339E-5,0.43496753850158,0.000324466860429141,300.0018311,300.0021973,7978.982421875,7999.7216796875,50.9012124293515,18.562461797638,7.8505,0,0,0,4449,300.1066,7989.35205078125,,,,,,,,,,,,,,,,,17.047815,,,,,,300.0020142,,,,
,25615704.9,300.0016632,7948.60375976563,0.434748798527211,3.22814473740764E-5,1,0.999253354069792,40.0298881530762,1.99032728330718,18.2399978488684,4.71342815720992,0.827802103673073,25,4.68948386741184E-5,0.434735786767926,0.000335147634047771,300.0010376,300.0022888,7938.16162109375,7959.0458984375,50.8386821478131,18.5636304028494,7.831,0,0,0,4449,300.1051,7948.60375976563,,,,,,,,,,,,,,,,,17.047815,,,,,,300.0016632,,,,
,25615707.955,300.0014038,7887.87084960937,0.434355871646362,4.76546831804295E-5,1,0.999253354069792,40.0298881530762,1.99029001207209,18.2399978488684,4.70907294673651,0.827102216287927,25,5.26658322813688E-5,0.434342870940105,0.000340660825160163,300.0013733,300.0014343,7879.0087890625,7896.73291015625,51.0841135028516,18.5644993601497,7.8456,0,0,0,4449,300.1051,7887.87084960937,,,,,,,,,,,,,,,,,15.941451,,,,,,300.0014038,,,,
,25615709.91,300.0010376,7848.42333984375,0.434102825599967,2.39998481941435E-5,1,0.999253354069792,40.0298881530762,1.99028651647353,18.2499965280294,4.70636502197097,0.826372188497303,25,2.98677793047147E-5,0.434089852054677,0.000317699197520366,300.0006104,300.0014648,7838.28466796875,7858.56201171875,50.8269577200246,18.5639086847847,7.8505,0,0,0,4449,300.10365,7848.42333984375,,,,,,,,,,,,,,,,,17.047815,,,,,,300.0010376,,,,
,25615712.86,300.00091555,7789.65966796875,0.43370265199535,3.59125292352452E-5,1,0.999253354069792,40.0298881530762,1.99030264238914,18.2399978488684,4.70210956336425,0.825350844756331,25,5.31164000455954E-6,0.433689708391501,0.000292877158828203,300.0004578,300.0013733,7779.10791015625,7800.21142578125,50.8199230633515,18.5649999061351,7.8505,0,0,0,4449,300.10725,7789.65966796875,,,,,,,,,,,,,,,,,17.047815,,,,,,300.00091555,,,,
,25615715.84,300.00149535,7729.89916992188,0.433308975158861,4.12616852008001E-5,1,0.999253354069792,40.0298881530762,1.99035644587515,18.2399978488684,4.69794567541897,0.824718973268224,25,1.41613405946235E-5,0.433296029450703,0.000301469807888862,300.0006714,300.0023193,7719.83349609375,7739.96484375,50.9574896827362,18.5634353548453,7.8505,0,0,0,4449,300.106,7729.89916992188,,,,,,,,,,,,,,,,,15.572695,,,,,,300.00149535,,,,
,25615717.86,300.001358,7689.69799804687,0.433045660064618,3.91855131074343E-5,1,0.999253354069792,40.0298881530762,1.99032978894759,18.2399978488684,4.69497955163907,0.824499298917463,25,4.10868809550439E-5,0.433032706089568,0.000328220774754375,300.0009155,300.0018005,7679.037109375,7700.35888671875,50.9301326845631,18.5638559619318,7.8432,0,0,0,4449,300.10695,7689.69799804687,,,,,,,,,,,,,,,,,15.572695,,,,,,300.001358,,,,
,25615719.855,300.0011139,7649.94702148438,0.432810494014618,2.87817331521227E-5,1,0.999253354069792,40.0298881530762,1.99030121741328,18.2499965280294,4.69233813602004,0.82419717298615,25,5.55351784584961E-5,0.43279754053171,0.000342514305485423,300.0007935,300.0014343,7640.35595703125,7659.5380859375,50.8511882041208,18.5648562085064,7.8505,0,0,0,4449,300.1072,7649.94702148438,,,,,,,,,,,,,,,,,17.785473,,,,,,300.0011139,,,,
,25615722.835,300.000824,7590.162109375,0.432403760808808,4.2796604892168E-5,1,0.999253354069792,40.0298881530762,1.99031893101824,18.2499965280294,4.6879572491127,0.823493061002793,25,6.1333499700626E-5,0.432390819464111,0.000348042185460561,300.0003052,300.0013428,7580.35205078125,7599.97216796875,50.8277393485438,18.5645636752134,7.8456,0,0,0,4449,300.1102,7590.162109375,,,,,,,,,,,,,,,,,17.416636,,,,,,300.000824,,,,
,25615724.845,300.0004883,7549.71826171875,0.432130516586904,4.59400418292026E-5,1,0.999253354069792,40.0298881530762,1.99035256047081,18.2399978488684,4.68511188955048,0.822749785609666,25,3.95056471215619E-5,0.432117601717542,0.000326039778643305,300.0000916,300.000885,7539.5068359375,7559.9296875,51.0825502458131,18.5641263259766,7.8554,0,0,0,4449,300.1066,7549.71826171875,,,,,,,,,,,,,,,,,17.047815,,,,,,300.0004883,,,,
,25615727.85,300.0010681,7490.01831054687,0.431758423957222,4.51564361905908E-5,1,0.999253354069792,40.0298881530762,1.99030908071558,18.2499965280294,4.68091431733849,0.822398494684488,25,7.39939573517519E-5,0.431745489579025,0.000360282165061387,300.000946,300.0011902,7479.26025390625,7500.7763671875,50.8332107481785,18.5644199839215,7.83345,0,0,0,4449,300.10745,7490.01831054687,,,,,,,,,,,,,,,,,15.941451,,,,,,300.0010681,,,,
,25615729.86,300.00090025,7449.85375976563,0.431479504717657,2.14944948956675E-5,1,0.999253354069792,40.0298881530762,1.99033604889546,18.2399978488684,4.67803639068514,0.821390951848409,25,2.90360448979294E-5,0.431466610546561,0.000315141963714619,300.0005798,300.0012207,7440.82177734375,7458.8857421875,51.1044358443516,18.5629157784263,7.83345,0,0,0,4449,300.10795,7449.85375976563,,,,,,,,,,,,,,,,,15.941451,,,,,,300.00090025,,,,
,25615732.825,300.0011139,7390.37280273437,0.43108166292866,3.24418807294008E-5,1,0.999253354069792,40.0298881530762,1.99037394534383,18.2399978488684,4.67382029990718,0.820578171654174,25,2.25209919411608E-5,0.431068782039652,0.000308364666111925,300.0009155,300.0013123,7380.76953125,7399.97607421875,50.8535330896785,18.5640191336613,7.84805,0,0,0,4449,300.1092,7390.37280273437,,,,,,,,,,,,,,,,,15.941451,,,,,,300.0011139,,,,
,25615734.895,300.0007782,7348.99291992188,0.430836649599385,8.63720029349654E-6,1,0.999253354069792,40.0298881530762,1.99034538161345,18.2399978488684,4.67101555576046,0.820581164593405,25,6.68363077077017E-5,0.430823750991962,0.000352516433742714,300.0004272,300.0011292,7339.97314453125,7358.0126953125,50.8785452022938,18.5651170268992,7.84805,0,0,0,4449,300.1107,7348.99291992188,,,,,,,,,,,,,,,,,15.941451,,,,,,300.0007782,,,,
,25615755.86,299.9883423,6929.81787109375,,,2,,,,18.2399971884489,,,,,,,299.9883423,299.9883423,6929.81787109375,6929.81787109375,,,,,,,4449,300.1114,6929.81787109375,,,,,,,,,,,,,,,,,15.941451,,,,,,299.9883423,,,,
,25615769.5,299.9906006,6657.09057617187,0.426117229094828,1.92454943796418E-5,1,0.999253354069792,40.0298881530762,1.99023327719507,18.2299973070622,4.61970563631377,0.810958028859085,25,1.15673133114283E-5,0.426104637285683,0.000294140295919461,299.9906006,299.9906006,6656.2275390625,6657.95361328125,50.4853860571207,18.5596031491988,7.8359,0,0,0,4449,300.1206,6657.09057617187,,,,,,,,,,,,,,,,,17.047815,,,,,,299.9906006,,,,
,25615770.095,299.98999025,6645.23828125,0.425978754225047,5.18092341576711E-5,1,0.999253354069792,40.0298881530762,1.99023989674118,18.2399978488684,4.61814386395851,0.811125874390673,25,5.11165919185736E-5,0.425966148316867,0.000333594667373315,299.9893799,299.9906006,6634.2490234375,6656.2275390625,50.8253944629861,18.5601491561379,7.8432,0,0,0,4449,300.1228,6645.23828125,,,,,,,,,,,,,,,,,15.941451,,,,,,299.98999025,,,,
,25615773.07,299.99014285,6585.56274414062,0.425553391543646,3.6922412707653E-5,1,0.999253354069792,40.0298881530762,1.99024151578895,18.2399978488684,4.61351989739208,0.810408047325476,25,5.95024548879353E-5,0.42554079039636,0.000341701174995999,299.9900513,299.9902344,6573.1513671875,6597.97412109375,50.5682386801592,18.5588755187422,7.8481,0,0,0,4449,300.12255,6585.56274414062,,,,,,,,,,,,,,,,,17.047815,,,,,,299.99014285,,,,
,25615774.95,299.99145505,6548.32788085938,0.42526230702911,2.75095071760919E-5,1,0.999253354069792,40.0298881530762,1.99019005402282,18.2299973070622,4.61032732163551,0.809394403769533,25,1.89428392554125E-5,0.425249724650432,0.000300947938205909,299.9911804,299.9917297,6538.38427734375,6558.271484375,50.8207046918708,18.5598109731568,7.8505,0,0,0,4449,300.12565,6548.32788085938,,,,,,,,,,,,,,,,,15.941451,,,,,,299.99145505,,,,
,25615777.87,299.99145505,6489.357421875,0.424834018490169,2.76425663923503E-5,1,0.999253354069792,40.0298881530762,1.9901772799349,18.2299973070622,4.60568605020036,0.808402898057708,25,3.11090864998299E-6,0.424821459001261,0.000284835439038109,299.9908752,299.9920349,6477.5537109375,6501.1611328125,50.9340408271592,18.5596321606722,7.85295,0,0,0,4449,300.12535,6489.357421875,,,,,,,,,,,,,,,,,17.047815,,,,,,299.99145505,,,,
,25615780.13,299.9926758,6444.76831054687,0.424551672033882,3.94277080695621E-5,1,0.999253354069792,40.0298881530762,1.99021356833318,18.2299973070622,4.60259247095818,0.808520920510617,25,6.22547499349671E-5,0.424539065661761,0.00034379394415295,299.9925537,299.9927979,6434.763671875,6454.77294921875,50.9082470860246,18.5584415268218,7.8481,0,0,0,4449,300.12385,6444.76831054687,,,,,,,,,,,,,,,,,17.785473,,,,,,299.9926758,,,,
,25615782.865,299.99372865,6389.79736328125,0.424129791297835,3.43418951625665E-5,1,0.999253354069792,40.0298881530762,1.99023511427368,18.2299973070622,4.59806574470759,0.807728392197351,25,6.24298277260558E-5,0.424117183646383,0.000343690799501176,299.9933777,299.9940796,6381.98046875,6397.6142578125,51.0395606772554,18.5584667785073,7.8603,0,0,0,4449,300.12465,6389.79736328125,,,,,,,,,,,,,,,,,17.047815,,,,,,299.99372865,,,,
,25615785.83,299.99430845,6330.21875,0.423678885868886,3.70011041254161E-5,1,0.999253354069792,40.0298881530762,1.99021583130585,18.2299973070622,4.59315802280363,0.806730141405942,25,5.0185947567225E-5,0.423666292546781,0.000331145140802301,299.993927,299.9946899,6320.833984375,6339.603515625,50.9504550260631,18.558959055153,7.8554,0,0,0,4449,300.12985,6330.21875,,,,,,,,,,,,,,,,,17.047815,,,,,,299.99430845,,,,
,25615787.795,299.99461365,6291.23364257812,0.423391803817268,2.97677418416435E-5,1,0.999253354069792,40.0298881530762,1.99021437462098,18.2299973070622,4.59003062524463,0.806250468087871,25,5.6379501555145E-5,0.423379210843517,0.000337149749856971,299.9943237,299.9949036,6280.8642578125,6301.60302734375,51.0379974202169,18.5588880613738,7.84805,0,0,0,4449,300.12995,6291.23364257812,,,,,,,,,,,,,,,,,17.047815,,,,,,299.99461365,,,,
,25615790.78,299.9957733,6231.03515625,0.422964320436535,3.1103958685861E-5,1,0.999253354069792,40.0298881530762,1.99019734100797,18.2299973070622,4.58536296936308,0.805404997454082,25,5.40283056963457E-5,0.422951726421213,0.00033452000470814,299.9951782,299.9963684,6220.8359375,6241.234375,50.5182144549284,18.5599613684502,7.8554,0,0,0,4449,300.12795,6231.03515625,,,,,,,,,,,,,,,,,15.941451,,,,,,299.9957733,,,,
,25615792.8,299.996521,6191.26000976563,0.422671660360255,3.80793980702047E-5,1,0.999253354069792,40.0298881530762,1.99019472669533,18.2399978488684,4.58218092341401,0.804866401877835,25,5.58045984986108E-5,0.422659063873201,0.000336106844259405,299.9961243,299.9969177,6181.64453125,6200.87548828125,50.5127430552938,18.5624972684609,7.84805,0,0,0,4449,300.1253,6191.26000976563,,,,,,,,,,,,,,,,,15.941451,,,,,,299.996521,,,,
,25615795.79,299.99731445,6131.48681640625,0.422200445378012,4.20267727492778E-5,1,0.999253354069792,40.0298881530762,1.99020209897167,18.2299973070622,4.57711134276427,0.803842075196608,25,4.37604368017972E-5,0.422187860289728,0.000323755599483283,299.9971008,299.9975281,6121.2998046875,6141.673828125,50.8300842341015,18.5608113762687,7.84805,0,0,0,4449,300.1231,6131.48681640625,,,,,,,,,,,,,,,,,17.047815,,,,,,299.99731445,,,,
,25615797.895,299.99598695,6089.52368164062,0.421888874874228,4.24950244950419E-5,1,0.999253354069792,40.0298881530762,1.99021635782464,18.2299973070622,4.57373374930736,0.803432649557259,25,6.01662197895464E-5,0.421876304708183,0.000339958773478386,299.9957581,299.9962158,6079.3125,6099.73486328125,50.9223163993708,18.5586915059653,7.8554,0,0,0,4449,300.1207,6089.52368164062,,,,,,,,,,,,,,,,,17.785473,,,,,,299.99598695,,,,
,25615800.805,299.99745175,6031.14916992188,0.42145320720603,4.47876219312025E-5,1,0.999253354069792,40.0298881530762,1.9902058529703,18.2299973070622,4.56899949224377,0.802530068152145,25,5.37496316505062E-5,0.421440635045508,0.000333259130547161,299.9967346,299.9981689,6020.986328125,6041.31201171875,50.7745886092361,18.5606049385203,7.84805,0,0,0,4449,300.11785,6031.14916992188,,,,,,,,,,,,,,,,,17.785473,,,,,,299.99745175,,,,
,25615802.855,299.9981842,5990.35205078125,0.421148038349514,3.49796153925515E-5,1,0.999253354069792,40.0298881530762,1.9901845455029,18.2299973070622,4.56564560553219,0.801933768988147,25,5.30651756956812E-5,0.421135466272978,0.000332373584540647,299.9973755,299.9989929,5979.80029296875,6000.90380859375,51.1013093302746,18.5609883011871,7.84805,0,0,0,4449,300.1183,5990.35205078125,,,,,,,,,,,,,,,,,15.941451,,,,,,299.9981842,,,,
,25615805.815,299.99835205,5931.0048828125,0.42068072055191,4.05920285893078E-5,1,0.999253354069792,40.0298881530762,1.99022306346907,18.2299973070622,4.56066630195295,0.801043633681027,25,5.16098572361401E-5,0.420668160719012,0.000330613882765665,299.9981079,299.9985962,5920.98828125,5941.021484375,50.8066353785246,18.5596330908188,7.84805,0,0,0,4449,300.11565,5931.0048828125,,,,,,,,,,,,,,,,,17.047815,,,,,,299.99835205,,,,
,25615807.845,299.99925235,5890.64599609375,0.420377329807965,3.21762987003658E-5,1,0.999253354069792,40.0298881530762,1.99025636473432,18.2399978488684,4.55744164807976,0.800525440870427,25,5.58822737968319E-5,0.420364764503174,0.000334687417481441,299.9990845,299.9994202,5879.41357421875,5901.87841796875,50.5299388827169,18.5600732388106,7.85295,0,0,0,4449,300.115,5890.64599609375,,,,,,,,,,,,,,,,,15.941451,,,,,,299.99925235,,,,
,25615809.915,299.99842835,5849.205078125,0.42006283294576,4.17140383559318E-5,1,0.999253354069792,40.0298881530762,1.99021814213269,18.2299973070622,4.55399554760731,0.799645105976826,25,3.12283477560825E-5,0.420050303544367,0.00030982887820399,299.9983521,299.9985046,5840.197265625,5858.212890625,50.5330653967938,18.5598580475841,7.8554,0,0,0,4449,300.1137,5849.205078125,,,,,,,,,,,,,,,,,17.047815,,,,,,299.99842835,,,,
,25615812.86,299.99888615,5790.21044921875,0.419595128284773,3.09028055503643E-5,1,0.999253354069792,40.0298881530762,1.99017683293214,18.2299973070622,4.54887808350498,0.798492715652605,25,8.47836461707878E-6,0.419582621734685,0.000286773295431492,299.9987183,299.999054,5780.99609375,5799.4248046875,50.6464015320823,18.5594536599964,7.85785,0,0,0,4449,300.11245,5790.21044921875,,,,,,,,,,,,,,,,,17.047815,,,,,,299.99888615,,,,
,25615815.795,299.9990845,5731.34936523438,0.419133026067559,4.19867889824401E-5,1,0.999253354069792,40.0298881530762,1.99021917676902,18.2399978488684,4.54390800179802,0.797929352622018,25,3.61200996925812E-5,0.419120511994747,0.000314112615785981,299.9989014,299.9992676,5722.1591796875,5740.53955078125,50.7495764966208,18.5593321753204,7.8505,0,0,0,4449,300.1103,5731.34936523438,,,,,,,,,,,,,,,,,17.047815,,,,,,299.9990845,,,,
,25615817.77,299.99905395,5691.8779296875,0.418806807053153,3.21804251338317E-5,1,0.999253354069792,40.0298881530762,1.99024777397869,18.2299973070622,4.54046461741888,0.797142944357255,25,1.98355956191343E-5,0.418794314369071,0.0002976069113431,299.9988098,299.9992981,5682.69970703125,5701.05615234375,51.0340892776208,18.5591317888021,7.85785,0,0,0,4449,300.1167,5691.8779296875,,,,,,,,,,,,,,,,,15.941451,,,,,,299.99905395,,,,
,25615820.79,299.9994354,5631.25415039063,0.418328879125014,4.27325560427866E-5,1,0.999253354069792,40.0298881530762,1.99024963435926,18.2399978488684,4.53525482717498,0.796418327765245,25,3.68123220612102E-5,0.418316384128461,0.00031427131957568,299.9992065,299.9996643,5620.9697265625,5641.53857421875,50.8965226582362,18.5588061004193,7.85295,0,0,0,4449,300.11435,5631.25415039063,,,,,,,,,,,,,,,,,17.047815,,,,,,299.9994354,,,,
,25615822.75,299.99990845,5592.232421875,0.418026307488622,3.09834117837063E-5,1,0.999253354069792,40.0298881530762,1.99023625323821,18.2299973070622,4.53192016220763,0.795980890333575,25,5.00389317938084E-5,0.418013806458417,0.000327300159122248,299.9996338,300.0001831,5581.82666015625,5602.63818359375,50.5955956783323,18.560569919082,7.8505,0,0,0,4449,300.11285,5592.232421875,,,,,,,,,,,,,,,,,15.941451,,,,,,299.99990845,,,,
,25615825.82,299.9997406,5531.134765625,0.417517479842854,4.27873908257191E-5,1,0.999253354069792,40.0298881530762,1.99024068433086,18.2299973070622,4.52645962520114,0.794750806497818,25,2.572576758195E-5,0.41750501196013,0.000302653278179239,299.9996338,299.9998474,5519.53759765625,5542.73193359375,50.8081986355631,18.5588473541218,7.85295,0,0,0,4449,300.11245,5531.134765625,,,,,,,,,,,,,,,,,17.785473,,,,,,299.9997406,,,,
,25615827.82,299.99980165,5491.14038085937,0.417228337681252,3.80555932578899E-5,1,0.999253354069792,40.0298881530762,1.99023077775671,18.2399978488684,4.5232091400213,0.794733869412552,25,7.52613559619924E-5,0.417215844843356,0.000351995071654091,299.9997559,299.9998474,5481.60986328125,5500.6708984375,50.6682871306207,18.5597015209911,7.8505,0,0,0,4449,300.1145,5491.14038085937,,,,,,,,,,,,,,,,,17.047815,,,,,,299.99980165,,,,
,25615830.765,299.99923705,5431.71997070313,0.416765065714571,2.23913690152438E-5,1,0.999253354069792,40.0298881530762,1.99023658831742,18.2299973070622,4.5182608544365,0.793503711231528,25,4.28970980344247E-5,0.416752615079067,0.000319326703810743,299.9986267,299.9998474,5421.9951171875,5441.44482421875,50.7847497799861,18.559520462954,7.86275,0,0,0,4449,300.1148,5431.71997070313,,,,,,,,,,,,,,,,,17.047815,,,,,,299.99923705,,,,
,25615832.8,299.99980165,5391.14208984375,0.416400215774401,3.87534310703522E-5,1,0.999253354069792,40.0298881530762,1.9902586769169,18.2299973070622,4.51431553235104,0.79303184767324,25,6.26374282279516E-5,0.416387755914291,0.000338823271807164,299.9995728,300.0000305,5381.4169921875,5400.8671875,51.0817686172939,18.5607350874913,7.85785,0,0,0,4449,300.11745,5391.14208984375,,,,,,,,,,,,,,,,,15.941451,,,,,,299.99980165,,,,
,25615835.76,299.9994049,5332.15942382812,0.415890167445468,2.79473634319755E-5,1,0.999253354069792,40.0298881530762,1.99019623424535,18.2299973070622,4.50866535822914,0.791954823461018,25,5.49979701130398E-5,0.415877732355156,0.000330851281415385,299.9990234,299.9997864,5322.02099609375,5342.2978515625,50.7792783803515,18.561268103287,7.8456,0,0,0,4449,300.11465,5332.15942382812,,,,,,,,,,,,,,,,,17.047815,,,,,,299.9994049,,,,
,25615837.78,299.99945065,5291.55737304687,0.415572644117166,1.92141101595522E-5,1,0.999253354069792,40.0298881530762,1.99018323149922,18.2299973070622,4.50519859898961,0.791324655168189,25,5.30546990346407E-5,0.415560219032851,0.000328699385072291,299.9992065,299.9996948,5280.81103515625,5302.3037109375,50.8887063730438,18.562773122989,7.86275,0,0,0,4449,300.11445,5291.55737304687,,,,,,,,,,,,,,,,,15.941451,,,,,,299.99945065,,,,
,25615839.89,299.99900815,5249.60595703125,0.415225616729688,2.84634396321577E-5,1,0.999253354069792,40.0298881530762,1.99020287582084,18.2299973070622,4.50147643221504,0.790685732108606,25,5.43381222523859E-5,0.415213206485492,0.000329754953337376,299.9988403,299.999176,5241.1328125,5258.0791015625,50.9926629661015,18.5618482993803,7.8603,0,0,0,4449,300.1139,5249.60595703125,,,,,,,,,,,,,,,,,17.047815,,,,,,299.99900815,,,,
,25615842.82,299.9993591,5191.24340820313,0.414718413522596,3.8529655096481E-5,1,0.999253354069792,40.0298881530762,1.99011906669407,18.2299973070622,4.49576732094813,0.789857605081436,25,6.9903475239201E-5,0.414706003710508,0.000344982923073972,299.9988708,299.9998474,5183.19580078125,5199.291015625,50.71987461289,18.561746197538,7.85295,0,0,0,4449,300.1166,5191.24340820313,,,,,,,,,,,,,,,,,17.047815,,,,,,299.9993591,,,,
,25615845.765,299.9986267,5132.85668945313,0.414314154160565,0.000477852786288736,1,0.999253354069792,40.0298881530762,1.99020869164811,18.2299973070622,4.49186111755174,0.787509047898849,25,-7.89155718952492E-5,0.414301863451899,0.000195909498141911,299.9983215,299.9989319,5123.6298828125,5142.08349609375,50.87229217414,18.5622283133952,7.8554,0,0,0,4449,300.11025,5132.85668945313,,,,,,,,,,,,,,,,,15.941451,,,,,,299.9986267,,,,
,25615847.755,299.99967955,5091.71948242188,0.413872649615967,3.50305877616972E-5,1,0.999253354069792,40.0298881530762,1.99020240276633,18.2299973070622,4.48676672939681,0.788342820952672,25,7.56947654532559E-5,0.413860255483126,0.000350231657476594,299.9995117,299.9998474,5080.9609375,5102.47802734375,50.8050721214861,18.561333370412,7.8652,0,0,0,4449,300.10325,5091.71948242188,,,,,,,,,,,,,,,,,17.047815,,,,,,299.99967955,,,,
,25615850.78,299.99952695,5031.61889648438,0.413330751189501,4.59062756423387E-5,1,0.999253354069792,40.0298881530762,1.99020996950311,18.2299973070622,4.48095024472268,0.787074653426799,25,5.35693017068861E-5,0.413318390037989,0.000327744796320821,299.9993896,299.9996643,5021.24951171875,5041.98828125,51.2123005800054,18.5633943465496,7.86275,0,0,0,4449,300.10795,5031.61889648438,,,,,,,,,,,,,,,,,17.047815,,,,,,299.99952695,,,,
,25615852.83,299.999588,4991.13793945313,0.412970644436686,1.22218459738544E-5,1,0.999253354069792,40.0298881530762,1.9902091576539,18.2299973070622,4.47701753865741,0.786542509256974,25,6.77170251871934E-5,0.412958283861841,0.000341653385499745,299.9993896,299.9997864,4980.13623046875,5002.1396484375,51.0559748761592,18.5611793767152,7.86275,0,0,0,4449,300.10935,4991.13793945313,,,,,,,,,,,,,,,,,15.572695,,,,,,299.999588,,,,
,25615855.82,299.99954225,4931.15869140625,0.412412039872255,3.72795898926713E-5,1,0.999253354069792,40.0298881530762,1.99020424421532,18.2299973070622,4.4709743777058,0.785344535192548,25,5.54303342853576E-5,0.412399704653858,0.000328996776758709,299.9993286,299.9997559,4921.3486328125,4940.96875,50.9059022004669,18.5617499955666,7.85785,0,0,0,4449,300.1114,4931.15869140625,,,,,,,,,,,,,,,,,17.047815,,,,,,299.99954225,,,,
,25615857.86,299.9998169,4890.38623046875,0.412055691441488,3.27677903699897E-5,1,0.999253354069792,40.0298881530762,1.99016378291138,18.2299973070622,4.46708197795797,0.784323093850712,25,2.51667572396315E-5,0.41204338395346,0.000298492706173756,299.9992981,300.0003357,4879.02001953125,4901.75244140625,50.9856283094285,18.5618388539112,7.8676,0,0,0,4449,300.1176,4890.38623046875,,,,,,,,,,,,,,,,,15.941451,,,,,,299.9998169,,,,
,25615860.725,299.9991455,4833.1787109375,0.41150461510676,3.49285011249264E-5,1,0.999253354069792,40.0298881530762,1.99019195842752,18.2299973070622,4.46115472262596,0.783361239941828,25,3.2183851493487E-5,0.411492327358368,0.0003051484989461,299.9986267,299.9996643,4823.0283203125,4843.3291015625,50.82148632039,18.5625294614173,7.8505,0,0,0,4449,300.11565,4833.1787109375,,,,,,,,,,,,,,,,,17.047815,,,,,,299.9991455,,,,
,25615862.72,299.99980165,4793.37866210937,0.411133939533274,3.50405917802328E-5,1,0.999253354069792,40.0298881530762,1.99018064319669,18.2299973070622,4.45706817852066,0.78290057872029,25,5.51459157213388E-5,0.411121639538446,0.000327862923674915,299.9995117,300.0000916,4783.3251953125,4803.43212890625,51.1333560995631,18.5592412496522,7.85785,0,0,0,4449,300.11815,4793.37866210937,,,,,,,,,,,,,,,,,17.785473,,,,,,299.99980165,,,,
,25615865.71,299.99861145,4733.2412109375,0.410567538319764,3.68636269171495E-5,1,0.999253354069792,40.0298881530762,1.99018776832293,18.2299973070622,4.45097220559526,0.781659674822982,25,3.98452608846435E-5,0.410555279998236,0.000312188718597896,299.9985046,299.9987183,4723.4189453125,4743.0634765625,50.8472800615246,18.5609842986222,7.86765,0,0,0,4449,300.11885,4733.2412109375,,,,,,,,,,,,,,,,,17.047815,,,,,,299.99861145,,,,
,25615867.745,299.998703,4693.04052734375,0.410193641967502,3.02370228983425E-5,1,0.999253354069792,40.0298881530762,1.99017664972341,18.2399978488684,4.44686386410194,0.781121413065276,25,5.62049445794136E-5,0.41018138282466,0.000328299592209873,299.9984741,299.9989319,4682.59814453125,4703.48291015625,51.0036057653708,18.5610121347731,7.8627,0,0,0,4449,300.12065,4693.04052734375,,,,,,,,,,,,,,,,,17.047815,,,,,,299.998703,,,,
,25615871,300.00021365,4627.66357421875,0.409638824735361,3.12533577580186E-5,1,0.999253354069792,40.0298881530762,1.99019470722546,18.2299973070622,4.44087374833228,0.780149409116555,25,6.33005568967454E-5,0.409626558264868,0.00033503173577398,300.0001526,300.0002747,4617.8779296875,4637.44921875,50.8980859152746,18.5627327735402,7.85785,0,0,0,4449,300.11865,4627.66357421875,,,,,,,,,,,,,,,,,17.047815,,,,,,300.00021365,,,,
,25615872.885,300.0002289,4590.27075195313,0.409254763644639,2.2815154534428E-5,1,0.999253354069792,40.0298881530762,1.99017386795464,18.2399978488684,4.4366887388822,0.779279568358028,25,5.11903488230997E-5,0.409242516213199,0.000322670076607409,300.0001221,300.0003357,4580.70361328125,4599.837890625,50.7956925792554,18.5618517769359,7.8652,0,0,0,4449,300.1173,4590.27075195313,,,,,,,,,,,,,,,,,17.047815,,,,,,300.0002289,,,,
,25615875.755,300.00022885,4532.71069335937,0.408656610590475,4.71391477091834E-5,1,0.999253354069792,40.0298881530762,1.99018159767127,18.2299973070622,4.43023533666488,0.778059771272822,25,4.33908178908834E-5,0.408644385912933,0.000314476997705763,299.9999084,300.0005493,4523.13134765625,4542.2900390625,50.9950078516592,18.5623635353828,7.85785,0,0,0,4449,300.11665,4532.71069335937,,,,,,,,,,,,,,,,,17.047815,,,,,,300.00022885,,,,
,25615877.75,299.99998475,4492.54614257812,0.408254070878663,4.43956528279445E-5,1,0.999253354069792,40.0298881530762,1.99016812561933,18.2299973070622,4.42577892030444,0.777652591329451,25,7.69480522342312E-5,0.408241839059806,0.000347765191845053,299.999939,300.0000305,4482.3349609375,4502.75732421875,50.7566111532938,18.5633970471599,7.8505,0,0,0,4449,300.1191,4492.54614257812,,,,,,,,,,,,,,,,,17.047815,,,,,,299.99998475,,,,
,25615880.695,300.00083925,4433.74584960937,0.407670312283546,2.88007745439291E-5,1,0.999253354069792,40.0298881530762,1.99012684954613,18.2399978488684,4.41938047133565,0.776425308636644,25,6.76126506569364E-5,0.407658092866999,0.000338050234785843,300.0006714,300.0010071,4423.498046875,4443.99365234375,50.9019940578708,18.5646342492862,7.85785,0,0,0,4449,300.11435,4433.74584960937,,,,,,,,,,,,,,,,,17.047815,,,,,,300.00083925,,,,
,25615882.765,300.0005188,4392.5361328125,0.407257147577344,3.12007587739546E-5,1,0.999253354069792,40.0298881530762,1.99011441845608,18.2399978488684,4.41487677077257,0.775625139271976,25,6.67462035303034E-5,0.407244945129336,0.000336908544307745,300.0001526,300.000885,4381.99658203125,4403.07568359375,50.8871431160054,18.5642693082107,7.8652,0,0,0,4449,300.117,4392.5361328125,,,,,,,,,,,,,,,,,15.941451,,,,,,300.0005188,,,,
,25615885.725,300.0016174,4333.35888671875,0.406623509599004,2.53301764984109E-5,1,0.999253354069792,40.0298881530762,1.99011258253813,18.2399978488684,4.40800714239798,0.774398489589054,25,6.48696712314664E-5,0.406611313419108,0.000334615924651913,300.0015869,300.0016479,4323.548828125,4343.1689453125,50.6847013295246,18.5632063605429,7.8627,0,0,0,4449,300.11525,4333.35888671875,,,,,,,,,,,,,,,,,17.047815,,,,,,300.0016174,,,,
,25615887.75,300.0018463,4292.57421875,0.406207188162892,2.97100998664308E-5,1,0.999253354069792,40.0298881530762,1.99013659155417,18.2399978488684,4.40355745378534,0.773541723707059,25,5.80830578508918E-5,0.406195005672299,0.000327558238361826,300.0018005,300.0018921,4282.7763671875,4302.3720703125,50.7441050969861,18.5643590328263,7.8627,0,0,0,4449,300.11215,4292.57421875,,,,,,,,,,,,,,,,,17.047815,,,,,,300.0018463,,,,
,25615890.89,300.0022583,4229.65307617188,0.405581900940051,3.3282019193215E-5,1,0.999253354069792,40.0298881530762,1.99009619754989,18.2299973070622,4.3966954439101,0.772325990573175,25,5.70667225153753E-5,0.40556973255346,0.000326129430089063,300.0020142,300.0025024,4221.654296875,4237.65185546875,51.2427840922554,18.5645830658184,7.8505,0,0,0,4449,300.1123,4229.65307617188,,,,,,,,,,,,,,,,,17.047815,,,,,,300.0022583,,,,
,25615892.82,300.0022278,4191.42163085937,0.405160547322969,2.35430410592613E-5,1,0.999253354069792,40.0298881530762,1.99006487399625,18.2299973070622,4.39205751838976,0.771536407145926,25,5.92552464581225E-5,0.405148390473803,0.000328038214794749,300.0019226,300.002533,4180.80908203125,4202.0341796875,50.8550963467169,18.5650995583739,7.8603,0,0,0,4449,300.11385,4191.42163085937,,,,,,,,,,,,,,,,,17.785473,,,,,,300.0022278,,,,
,25615895.79,300.0026245,4131.78247070313,0.404502716593394,2.74506662696427E-5,1,0.999253354069792,40.0298881530762,1.99006661292279,18.2299973070622,4.38492641713931,0.770305007330796,25,6.10596679226002E-5,0.40449057292283,0.000329411095148506,300.0017395,300.0035095,4120.80517578125,4142.759765625,50.8683840315438,18.5653995414563,7.8603,0,0,0,4449,300.1114,4131.78247070313,,,,,,,,,,,,,,,,,17.047815,,,,,,300.0026245,,,,
,25615897.86,300.00254825,4090.87646484375,0.404059174080382,3.28000516010363E-5,1,0.999253354069792,40.0298881530762,1.99005446260727,18.2399978488684,4.3800654831623,0.769611363749808,25,7.53373775391902E-5,0.404047035269783,0.00034339270029721,300.0023499,300.0027466,4080.81103515625,4100.94189453125,50.8035088644477,18.5664384730366,7.8603,0,0,0,4449,300.11425,4090.87646484375,,,,,,,,,,,,,,,,,17.047815,,,,,,300.00254825,,,,
,25615899.89,300.00178525,4049.86096191406,0.403613536630612,4.20009217173623E-5,1,0.999253354069792,40.0298881530762,1.9900418534471,18.2399978488684,4.37528796175125,0.768304274642662,25,3.34018723200972E-5,0.403601447892781,0.000301167207637741,300.0010681,300.0025024,4040.50048828125,4059.22143554687,50.8074170070438,18.5657349110248,7.8725,0,0,0,4449,300.1116,4049.86096191406,,,,,,,,,,,,,,,,,17.047815,,,,,,300.00178525,,,,
,25615902.87,300.00268555,3990.42858886719,0.402924222382311,3.65373795075361E-5,1,0.999253354069792,40.0298881530762,1.99002754056926,18.2299973070622,4.36774069748344,0.767242029339978,25,5.68829936546383E-5,0.402912127427297,0.000324193345310196,300.0019836,300.0033875,3981.22631835937,3999.630859375,51.1958863811016,18.5658878024175,7.86275,0,0,0,4449,300.1109,3990.42858886719,,,,,,,,,,,,,,,,,17.047815,,,,,,300.00268555,,,,
,25615905.76,300.00183105,3932.72265625,0.402254911147263,3.09878536589479E-5,1,0.999253354069792,40.0298881530762,1.99001312352127,18.2299973070622,4.36044502047096,0.766020554000365,25,6.2164220786058E-5,0.402242842952742,0.000329032178370029,300.0018005,300.0018616,3922.92456054687,3942.52075195313,51.1732191540439,18.5668617855085,7.87735,0,0,0,4449,300.1113,3932.72265625,,,,,,,,,,,,,,,,,15.941451,,,,,,300.00183105,,,,
,25615907.845,300.00242615,3891.13586425781,0.401761744199676,2.57783606067567E-5,1,0.999253354069792,40.0298881530762,1.99004736400242,18.2299973070622,4.35516960004235,0.765099294665074,25,6.25816995181165E-5,0.401749683382123,0.000329120890040584,300.0021973,300.002655,3880.62060546875,3901.65112304687,51.2506003774477,18.5655820569707,7.86275,0,0,0,4449,300.1143,3891.13586425781,,,,,,,,,,,,,,,,,17.047815,,,,,,300.00242615,,,,
,25615910.78,300.0028992,3832.87048339844,0.401105064360604,0.000263283810250612,1,0.999253354069792,40.0298881530762,1.99003412977194,18.2399978488684,4.34793915838425,0.764323893772071,25,0.00010675728833315,0.401092987940509,0.000372861712289885,300.0028992,300.0028992,3819.44995117188,3846.291015625,50.7245643840054,18.5672071652295,7.8701,0,0,0,4449,300.1143,3832.87048339844,,,,,,,,,,,,,,,,,15.941451,,,,,,300.0028992,,,,
,25615912.795,300.00282285,3791.57543945313,0.400609513145278,2.85035802994792E-5,1,0.999253354069792,40.0298881530762,1.99005691850185,18.2399978488684,4.3427075946129,0.762859851965228,25,5.79089573766103E-5,0.40059748472533,0.00032368790867975,300.002655,300.0029907,3782.66479492188,3800.48608398438,50.8785452022938,18.5662717100925,7.8701,0,0,0,4449,300.11405,3791.57543945313,,,,,,,,,,,,,,,,,15.941451,,,,,,300.00282285,,,,
,25615915.75,300.0020599,3733.12780761719,0.399825884439309,2.39217992673204E-5,1,0.999253354069792,40.0298881530762,1.99000201171388,18.2299973070622,4.33408707277717,0.761414523516328,25,6.39684719580082E-5,0.399813884566028,0.000329228625865562,300.0018005,300.0023193,3724.5576171875,3741.69799804687,51.0786421032169,18.5660278676625,7.8701,0,0,0,4449,300.11495,3733.12780761719,,,,,,,,,,,,,,,,,17.047815,,,,,,300.0020599,,,,
,25615917.725,300.00358585,3693.19409179687,0.399335564419094,3.83725371106842E-5,1,0.999253354069792,40.0298881530762,1.99004933541057,18.2399978488684,4.32892627773866,0.760177870432777,25,3.43563167092133E-5,0.399323580182591,0.000299294697597844,300.0030823,300.0040894,3682.98266601562,3703.40551757812,50.9692141105246,18.5671415763036,7.86275,0,0,0,4449,300.11385,3693.19409179687,,,,,,,,,,,,,,,,,17.047815,,,,,,300.00358585,,,,
,25615920.695,300.0043335,3635.53674316406,0.398955405097686,0.000204303890634818,1,0.999253354069792,40.0298881530762,1.99003229291956,18.2299973070622,4.3250758625134,0.757704025186899,25,-0.000126556934222508,0.398943529455481,0.000138139921271787,300.0040588,300.0046082,3623.02807617188,3648.04541015625,51.02470973539,18.5666293331765,7.86275,0,0,0,4449,300.1103,3635.53674316406,,,,,,,,,,,,,,,,,15.941451,,,,,,300.0043335,,,,
,25615922.77,300.00387575,3592.05358886719,0.398139627540457,3.31297418371059E-5,1,0.999253354069792,40.0298881530762,1.99000807626496,18.2399978488684,4.31581086348356,0.758260125621302,25,6.87331291386099E-5,0.398127652113522,0.000332884936491664,300.0036316,300.0041199,3582.1826171875,3601.92456054687,51.1075623584285,18.5669142179876,7.8676,0,0,0,4449,300.1099,3592.05358886719,,,,,,,,,,,,,,,,,15.572695,,,,,,300.00387575,,,,
,25615925.865,300.0040588,3530.73693847656,0.397248334183391,3.03505594505467E-5,1,0.999253354069792,40.0298881530762,1.99002241909426,18.2299973070622,4.30620489654845,0.756419713211635,25,5.49154650255721E-5,0.397236392577651,0.000318474714020531,300.0040588,300.0040588,3521.765625,3539.70825195313,50.95358154014,18.5659554320427,7.86275,0,0,0,4449,300.11365,3530.73693847656,,,,,,,,,,,,,,,,,17.047815,,,,,,300.0040588,,,,
,25615927.9,300.00459285,3490.04968261719,0.396721046585939,2.95827680298983E-5,1,0.999253354069792,40.0298881530762,1.98998849680908,18.2299973070622,4.3004063408761,0.755475568750836,25,6.14996878759518E-5,0.396709109765814,0.000324711545768975,300.004425,300.0047607,3479.89916992188,3500.2001953125,50.9348224556785,18.5662599446139,7.87495,0,0,0,4449,300.11255,3490.04968261719,,,,,,,,,,,,,,,,,17.047815,,,,,,300.00459285,,,,
,25615930.99,300.00419615,3428.30749511719,0.395891065524078,2.69062446744486E-5,1,0.999253354069792,40.0298881530762,1.98999416962445,18.2299973070622,4.29140519485021,0.753988114846299,25,6.97587955777765E-5,0.395879152076449,0.000332428444032194,300.0041809,300.0042114,3417.5126953125,3439.10229492188,51.0692625609862,18.566724655895,7.8701,0,0,0,4449,300.10635,3428.30749511719,,,,,,,,,,,,,,,,,17.047815,,,,,,300.00419615,,,,
,25615933.055,300.0029602,3387.10986328125,0.39532005340064,3.46841550950201E-5,1,0.999253354069792,40.0298881530762,1.98994837649272,18.2399978488684,4.28518299091461,0.752533981115039,25,3.73624040741253E-5,0.395308193577453,0.000299651590385473,300.0027771,300.0031433,3377.931640625,3396.2880859375,50.8339923766977,18.5663673336876,7.8676,0,0,0,4449,300.1103,3387.10986328125,,,,,,,,,,,,,,,,,17.785473,,,,,,300.0029602,,,,
,25615934.92,300.0032501,3349.71704101562,0.394758836266514,3.790664915531E-5,1,0.999253354069792,40.0298881530762,1.98996984597616,18.2299973070622,4.27916812746031,0.751333320020525,25,2.43857926078013E-5,0.394746998087767,0.00028630638642074,300.0032043,300.0032959,3340.32006835937,3359.11401367188,51.1185051576977,18.5651893488641,7.86515,0,0,0,4449,300.10835,3349.71704101562,,,,,,,,,,,,,,,,,15.941451,,,,,,300.0032501,,,,
,25615937.7,300.00430295,3294.19897460937,0.393895617436009,3.46769619769272E-5,1,0.999253354069792,40.0298881530762,1.98997135719183,18.2299973070622,4.26978300592986,0.749866529016962,25,4.05329981938287E-5,0.393883781728067,0.000301881702664296,300.0040588,300.0045471,3284.78979492188,3303.60815429687,51.0512851050439,18.5666556159849,7.86275,0,0,0,4449,300.109,3294.19897460937,,,,,,,,,,,,,,,,,15.941451,,,,,,300.00430295,,,,
,25615940.785,300.00357055,3232.80944824219,0.392989794596357,3.32117245035525E-5,1,0.999253354069792,40.0298881530762,1.98998393604128,18.2299973070622,4.25995519050985,0.748343734311229,25,5.86208497579901E-5,0.392977982568336,0.000319370017445951,300.0033569,300.0037842,3225.22387695313,3240.39501953125,51.0168934501977,18.5660306863776,7.86275,0,0,0,4449,300.1092,3232.80944824219,,,,,,,,,,,,,,,,,15.941451,,,,,,300.00357055,,,,
,25615942.78,300.0034027,3192.31665039063,0.392389406551809,2.42084698058714E-5,1,0.999253354069792,40.0298881530762,1.98999566875917,18.2299973070622,4.2534521202872,0.747312371722749,25,6.84664265553169E-5,0.392377607903343,0.000328817676791614,300.0029602,300.0038452,3183.138671875,3201.49462890625,51.02470973539,18.5659045521697,7.8725,0,0,0,4449,300.1099,3192.31665039063,,,,,,,,,,,,,,,,,17.047815,,,,,,300.0034027,,,,
,25615945.765,300.00335695,3133.01806640625,0.391467207865373,3.46989600451291E-5,1,0.999253354069792,40.0298881530762,1.9899692023014,18.2399978488684,4.24340476137636,0.745529333767179,25,6.6714350089689E-5,0.391455438398496,0.000326455375723407,300.0030518,300.0036621,3122.0166015625,3144.01953125,50.4947655993515,18.5665786956142,7.8725,0,0,0,4449,300.1104,3133.01806640625,,,,,,,,,,,,,,,,,17.047815,,,,,,300.00335695,,,,
,25615947.75,300.0045624,3093.23034667969,0.390832345134892,3.14827624907379E-5,1,0.999253354069792,40.0298881530762,1.99002233570444,18.2299973070622,4.23666122652436,0.744165993552113,25,5.06236523336569E-5,0.3908205907952,0.000309947374362147,300.0044861,300.0046387,3084.064453125,3102.39624023438,51.2537268915247,18.5670370040369,7.87005,0,0,0,4449,300.1084,3093.23034667969,,,,,,,,,,,,,,,,,17.047815,,,,,,300.0045624,,,,
,25615950.72,300.0050049,3033.81018066406,0.389866267676263,3.60248880194571E-5,1,0.999253354069792,40.0298881530762,1.99003925780628,18.2299973070622,4.22622262851119,0.742335216783682,25,5.07455933016973E-5,0.389854537063434,0.000309427691646524,300.0037842,300.0062256,3024.86303710937,3042.75732421875,51.1169419006593,18.5665149099245,7.8603,0,0,0,4449,300.11105,3033.81018066406,,,,,,,,,,,,,,,,,15.941451,,,,,,300.0050049,,,,
,25615952.735,300.00413515,2992.85571289063,0.389209000323989,2.90734124072456E-5,1,0.999253354069792,40.0298881530762,1.99000895684278,18.2299973070622,4.2189952195676,0.74130827595733,25,7.23625284495878E-5,0.389197285017669,0.000330611308783378,300.0035706,300.0046997,2983.26440429687,3002.44702148438,51.1271030714093,18.5656638103912,7.8847,0,0,0,4449,300.1091,2992.85571289063,,,,,,,,,,,,,,,,,15.941451,,,,,,300.00413515,,,,
,25615955.93,300.0044403,2929.69140625,0.388204588180529,4.56517185753572E-5,1,0.999253354069792,40.0298881530762,1.98992776069189,18.2299973070622,4.20798739171327,0.739116579975462,25,4.91247962475157E-5,0.388192914536506,0.000306710941918418,300.0042419,300.0046387,2918.86010742188,2940.52270507812,51.1982312666593,18.568071171601,7.8676,0,0,0,4449,300.1082,2929.69140625,,,,,,,,,,,,,,,,,17.785473,,,,,,300.0044403,,,,
,25615957.93,300.0050964,2889.7333984375,0.387524550912539,3.63386320840573E-5,1,0.999253354069792,40.0298881530762,1.98999355038289,18.2299973070622,4.20071809730655,0.738018468366098,25,6.50308304413528E-5,0.387512879335404,0.000322166147557368,300.0047302,300.0054626,2880.54321289062,2898.92358398438,50.9629610823708,18.5669949567694,7.87735,0,0,0,4449,300.1087,2889.7333984375,,,,,,,,,,,,,,,,,15.941451,,,,,,300.0050964,,,,
,25615960.85,300.004776,2831.31005859375,0.386485369668576,4.1425903608256E-5,1,0.999253354069792,40.0298881530762,1.9899523514969,18.2399978488684,4.1893631638357,0.736068089735782,25,6.88393693276274E-5,0.386473730104288,0.000325289340083986,300.0037231,300.0058289,2822.533203125,2840.0869140625,50.8285209770631,18.5677536741176,7.8603,0,0,0,4449,300.10645,2831.31005859375,,,,,,,,,,,,,,,,,15.941451,,,,,,300.004776,,,,
,25615962.725,300.00434875,2793.52819824219,0.38578577309498,2.42776500174176E-5,1,0.999253354069792,40.0298881530762,1.98994421998478,18.2299973070622,4.18177346217608,0.734676262705333,25,6.34966587824039E-5,0.385774163159335,0.000319481350933487,300.0039978,300.0046997,2783.38989257813,2803.66650390625,50.8472800615246,18.5674231673785,7.8749,0,0,0,4449,300.10895,2793.52819824219,,,,,,,,,,,,,,,,,17.785473,,,,,,300.00434875,,,,
,25615965.72,300.00531005,2733.75549316406,0.384681911689569,3.34600822485497E-5,1,0.999253354069792,40.0298881530762,1.9899979768701,18.2399978488684,4.16993595233841,0.732475949187193,25,5.25160919253553E-5,0.384670330668187,0.000307771795727449,300.005188,300.0054321,2723.79956054687,2743.71142578125,51.1591498406977,18.5674282718003,7.87735,0,0,0,4449,300.10785,2733.75549316406,,,,,,,,,,,,,,,,,15.941451,,,,,,300.00531005,,,,
,25615967.655,300.00465395,2694.91613769531,0.383942406850843,3.20016720709385E-5,1,0.999253354069792,40.0298881530762,1.98997619975727,18.2299973070622,4.16188136179371,0.731031737665129,25,4.97871247211142E-5,0.383930857496214,0.000304551775921871,300.0044861,300.0048218,2685.3369140625,2704.49536132813,51.2341861785439,18.5675773346856,7.8603,0,0,0,4449,300.1096,2694.91613769531,,,,,,,,,,,,,,,,,17.785473,,,,,,300.00465395,,,,
,25615970.655,300.00531005,2635.19201660156,0.382825207739098,3.23640349658294E-5,1,0.999253354069792,40.0298881530762,1.99001908663494,18.2299973070622,4.149858507579,0.728907314987791,25,4.85092634766257E-5,0.382813684785753,0.000302536601511552,300.0050049,300.0056152,2625.43041992187,2644.95361328125,51.0473769624477,18.5676531655201,7.8798,0,0,0,4449,300.10765,2635.19201660156,,,,,,,,,,,,,,,,,17.047815,,,,,,300.00531005,,,,
,25615972.765,300.004776,2592.76647949219,0.382058274424917,3.1470864410577E-5,1,0.999253354069792,40.0298881530762,1.98999703574798,18.2299973070622,4.14149088182962,0.727497850902649,25,5.38040892469467E-5,0.382046776940194,0.000307324691462365,300.0044556,300.0050964,2580.54931640625,2604.98364257813,51.11616027214,18.5674446151403,7.8603,0,0,0,4449,300.10675,2592.76647949219,,,,,,,,,,,,,,,,,17.047815,,,,,,300.004776,,,,
,25615975.86,300.00502015,2531.01220703125,0.380878021011405,3.89587875312761E-5,1,0.999253354069792,40.0298881530762,1.98998695355729,18.2299973070622,4.12868668212876,0.725191782974618,25,4.85445910049691E-5,0.380866559263102,0.000301286026184733,300.0046692,300.0053711,2520.61865234375,2541.40576171875,50.9066838289862,18.5662893518304,7.8676,0,0,0,4449,300.10495,2531.01220703125,,,,,,,,,,,,,,,,,17.785473,,,,,,300.00502015,,,,
,25615977.785,300.0053253,2492.82922363281,0.380084589013513,4.11932572773627E-5,1,0.999253354069792,40.0298881530762,1.98999123828213,18.2299973070622,4.12006803875974,0.723832608603477,25,6.22841587785143E-5,0.380073138415595,0.00031449904356289,300.005188,300.0054626,2482.61791992187,2503.04052734375,50.9660875964477,18.5663655884833,7.87735,0,0,0,4449,300.10585,2492.82922363281,,,,,,,,,,,,,,,,,16.679012,,,,,,300.0053253,,,,
,25615980.79,300.005249,2432.42431640625,0.378867271797377,3.23048776648474E-5,1,0.999253354069792,40.0298881530762,1.98997874851522,18.2299973070622,4.10685575720386,0.721465160404653,25,5.79440905337061E-5,0.378855861373574,0.000309352662282658,300.0047607,300.0057373,2421.10668945313,2443.74194335938,50.8097618926015,18.5671598327085,7.87735,0,0,0,4449,300.1065,2432.42431640625,,,,,,,,,,,,,,,,,15.941451,,,,,,300.005249,,,,
,25615982.64,300.0047302,2395.26257324219,0.37806455685891,2.52967161940307E-5,1,0.999253354069792,40.0298881530762,1.98998817319613,18.2399978488684,4.09817343266035,0.719937689142493,25,5.7621458243976E-5,0.378053176553229,0.000308498740717254,300.0045776,300.0048828,2386.26684570313,2404.25830078125,50.8543147181977,18.5676335193379,7.87735,0,0,0,4449,300.10635,2395.26257324219,,,,,,,,,,,,,,,,,17.047815,,,,,,300.0047302,,,,
,25615985.645,300.00460815,2335.51403808594,0.376801340126707,3.23194883115243E-5,1,0.999253354069792,40.0298881530762,1.99000516275294,18.2299973070622,4.08452572659098,0.717469034542207,25,5.10628671418454E-5,0.376790003348436,0.000301103342488828,300.0044556,300.0047607,2325.07177734375,2345.95629882813,51.0942746736016,18.568884908982,7.8847,0,0,0,4449,300.10705,2335.51403808594,,,,,,,,,,,,,,,,,17.047815,,,,,,300.00460815,,,,
,25615987.85,300.0029755,2291.30151367187,0.375950764514264,4.0190444400878E-5,1,0.999253354069792,40.0298881530762,1.98998203017574,18.2399978488684,4.07522374496001,0.716050766650663,25,7.02429932935693E-5,0.375939458587464,0.000319724040134748,300.0028687,300.0030823,2281.13891601562,2301.46411132813,50.9488917690246,18.5674195649387,7.8798,0,0,0,4449,300.10285,2291.30151367187,,,,,,,,,,,,,,,,,15.941451,,,,,,300.0029755,,,,
,25615990.84,300.0037689,2231.2978515625,0.374881834486729,3.64103554132502E-5,1,0.999253354069792,40.0298881530762,1.99000221635513,18.2299973070622,4.06371790389911,0.713783134412024,25,4.80319369168376E-5,0.374870566261421,0.000296804889604912,300.0037231,300.0038147,2220.30859375,2242.287109375,51.2803022611785,18.5685784884681,7.8798,0,0,0,4449,300.1042,2231.2978515625,,,,,,,,,,,,,,,,,17.785473,,,,,,300.0037689,,,,
,25615992.975,300.00442505,2188.75061035156,0.373826603519518,3.21413315999478E-5,1,0.999253354069792,40.0298881530762,1.98998106854244,18.2299973070622,4.05226645685101,0.711604676357438,25,3.29456643654906E-5,0.373815369259305,0.000281021627382776,300.0040283,300.0048218,2177.80981445313,2199.69140625,50.9051205719477,18.5676497311749,7.8774,0,0,0,4449,300.1027,2188.75061035156,,,,,,,,,,,,,,,,,15.572695,,,,,,300.00442505,,,,
,25615995.305,300.00514225,2142.3134765625,0.372900985952671,4.03900935755975E-5,1,0.999253354069792,40.0298881530762,1.99000393390718,18.2299973070622,4.04223814702858,0.710072074429155,25,5.3307036687479E-5,0.372889757865818,0.000300767983312073,300.0041199,300.0061646,2131.93188476562,2152.69506835938,50.8003823503708,18.5686071355819,7.8798,0,0,0,4449,300.10435,2142.3134765625,,,,,,,,,,,,,,,,,17.047815,,,,,,300.00514225,,,,
,25615997.97,300.0043945,2089.19030761719,0.371520002900572,3.49949720572484E-5,1,0.999253354069792,40.0298881530762,1.99001632400256,18.2299973070622,4.02731758038509,0.70730288350354,25,3.98478426276378E-5,0.371508833629538,0.000286392427472988,300.004364,300.004425,2079.22216796875,2099.15844726562,51.2201168651977,18.5670498848056,7.8652,0,0,0,4449,300.1064,2089.19030761719,,,,,,,,,,,,,,,,,15.941451,,,,,,300.0043945,,,,
,25616000.93,300.0053253,2029.74578857422,0.370132970083412,4.63007592469475E-5,1,0.999253354069792,40.0298881530762,1.99004735756997,18.2299973070622,4.01236928912467,0.704514928353735,25,2.51384315383001E-5,0.370121841205187,0.000270769061846426,300.005249,300.0054016,2019.607421875,2039.88415527344,51.0966195591593,18.5673924239214,7.8725,0,0,0,4449,300.10205,2029.74578857422,,,,,,,,,,,,,,,,,17.785473,,,,,,300.0053253,,,,
,25616002.98,300.00382995,1989.89739990234,0.368854244614024,0.000419518099209883,1,0.999253354069792,40.0298881530762,1.99001999908113,18.2299973070622,3.99817563744933,0.703664491162695,25,0.000171976632392786,0.36884307364777,0.000416751148829838,300.003418,300.0042419,1980.22094726562,1999.57385253906,50.9746855101592,18.5682164099495,7.87495,0,0,0,4449,300.10655,1989.89739990234,,,,,,,,,,,,,,,,,17.047815,,,,,,300.00382995,,,,
,25616005.005,300.00396725,1947.87292480469,0.368557136126121,3.52088741255788E-5,1,0.999253354069792,40.0298881530762,1.99001098796333,18.2299973070622,3.99518764315436,0.701671520694773,25,4.0554136792445E-5,0.368546059564079,0.000285137484448826,300.0035095,300.004425,1939.13244628906,1956.61340332031,51.1607130977362,18.5681985620932,7.87495,0,0,0,4449,300.10575,1947.87292480469,,,,,,,,,,,,,,,,,17.785473,,,,,,300.00396725,,,,
,25616007.775,300.0049896,1892.88983154297,0.366849008380299,3.38013715494965E-5,1,0.999253354069792,40.0298881530762,1.99002700719082,18.2299973070622,3.97667767423068,0.698562546922785,25,5.30650228130238E-5,0.366837963274229,0.000296515613864497,300.0048828,300.0050964,1882.67846679687,1903.10119628906,50.9950078516592,18.5674697537106,7.8725,0,0,0,4449,300.10625,1892.88983154297,,,,,,,,,,,,,,,,,15.941451,,,,,,300.0049896,,,,
,25616010.705,300.00505065,1834.41784667969,0.365360254450846,2.85464451001475E-5,1,0.999253354069792,40.0298881530762,1.99006438630645,18.2299973070622,3.96062357105824,0.695665271541757,25,4.59438361714427E-5,0.365349257770772,0.000288410042732047,300.0046997,300.0054016,1823.18542480469,1845.65026855469,51.2044842948131,18.5684315913165,7.87495,0,0,0,4449,300.10455,1834.41784667969,,,,,,,,,,,,,,,,,17.047815,,,,,,300.00505065,,,,
,25616012.62,300.00434875,1796.12548828125,0.364383672646465,4.26972606268226E-5,1,0.999253354069792,40.0298881530762,1.9900320610124,18.2299973070622,3.94997183073147,0.693818527665101,25,4.79844805619241E-5,0.36437271158359,0.000289803388363062,300.0040588,300.0046387,1786.95959472656,1805.29138183594,51.352993713467,18.5679675974189,7.87495,0,0,0,4449,300.10485,1796.12548828125,,,,,,,,,,,,,,,,,16.679012,,,,,,300.00434875,,,,
,25616015.6,300.00447085,1736.32849121094,0.362882502472051,4.11009950275452E-5,1,0.999253354069792,40.0298881530762,1.98998413514589,18.2299973070622,3.93361456550891,0.690909644354189,25,4.45882016161181E-5,0.362871587047283,0.000285414305389575,300.0036011,300.0053406,1726.51831054687,1746.138671875,50.9379489697554,18.567578433886,7.88225,0,0,0,4449,300.1032,1736.32849121094,,,,,,,,,,,,,,,,,17.047815,,,,,,300.00447085,,,,
,25616017.775,300.00456235,1693.06402587891,0.361884264159289,2.86574668918134E-5,1,0.999253354069792,40.0298881530762,1.98996323898126,18.2299973070622,3.92274246872422,0.689070232807443,25,5.07457067585793E-5,0.361873373477443,0.000290910409133132,300.004425,300.0046997,1680.44567871094,1705.68237304687,50.9113736001015,18.5679000188858,7.8798,0,0,0,4449,300.1032,1693.06402587891,,,,,,,,,,,,,,,,,17.047815,,,,,,300.00456235,,,,
,25616020.82,300.0043793,1632.10003662109,0.360371933467412,3.28307793453951E-5,1,0.999253354069792,40.0298881530762,1.98997877560518,18.2299973070622,3.90637967149938,0.686187771401311,25,4.98001920347338E-5,0.360361090548438,0.000288963827781893,300.0041199,300.0046387,1620.10168457031,1644.09838867187,51.0325260205823,18.5688975388712,7.8652,0,0,0,4449,300.10235,1632.10003662109,,,,,,,,,,,,,,,,,17.047815,,,,,,300.0043793,,,,
,25616022.77,300.0042877,1593.33349609375,0.359331100315525,3.50419172750674E-5,1,0.999253354069792,40.0298881530762,1.98996916427109,18.2299973070622,3.89508532641023,0.684168107833273,25,4.6459996159446E-5,0.359320291844595,0.000284932812814285,300.0042419,300.0043335,1583.34094238281,1603.32604980469,51.0231464783516,18.5684510033459,7.8774,0,0,0,4449,300.1037,1593.33349609375,,,,,,,,,,,,,,,,,17.416636,,,,,,300.0042877,,,,
,25616025.67,300.00338745,1535.11676025391,0.357793895666909,3.38583896499815E-5,1,0.999253354069792,40.0298881530762,1.99000829604344,18.2299973070622,3.87848625866238,0.681305031010797,25,5.09623376007314E-5,0.357783140044125,0.000288414996849346,300.0024109,300.004364,1524.52856445313,1545.70495605469,50.9168449997361,18.5677738188112,7.8701,0,0,0,4449,300.1053,1535.11676025391,,,,,,,,,,,,,,,,,15.941451,,,,,,300.00338745,,,,
,25616027.645,300.00460815,1495.80505371094,0.356743528551304,3.62002765407467E-5,1,0.999253354069792,40.0298881530762,1.99003284409183,18.2299973070622,3.86717142890339,0.679166155017948,25,3.72775232581521E-5,0.356732800576249,0.000274030579102306,300.004425,300.0047913,1486.1669921875,1505.44311523438,51.2779573756208,18.566450212379,7.8847,0,0,0,4449,300.1096,1495.80505371094,,,,,,,,,,,,,,,,,17.047815,,,,,,300.00460815,,,,
,25616030.61,300.00335695,1436.58123779297,0.35519105874723,4.16541855184465E-5,1,0.999253354069792,40.0298881530762,1.9900325621945,18.2399978488684,3.85035340075971,0.676145363405948,25,3.1103274704599E-5,0.355180394641816,0.000266828989716192,300.0024414,300.0042725,1426.96557617188,1446.19689941406,51.0215832213131,18.5669326733997,7.8847,0,0,0,4449,300.1084,1436.58123779297,,,,,,,,,,,,,,,,,17.047815,,,,,,300.00335695,,,,
,25616032.57,300.004364,1397.14617919922,0.354148116060042,3.64146357788992E-5,1,0.999253354069792,40.0298881530762,1.99003122739923,18.2399978488684,3.83901672490173,0.674321115258041,25,4.59113783887603E-5,0.354137462211668,0.000280948677577043,300.0041809,300.0045471,1386.94702148438,1407.34533691406,50.8902696300823,18.5676805752898,7.89205,0,0,0,4449,300.10505,1397.14617919922,,,,,,,,,,,,,,,,,17.047815,,,,,,300.004364,,,,
,25616035.575,300.00427245,1337.19110107422,0.352593158301179,3.12872154785764E-5,1,0.999253354069792,40.0298881530762,1.99004684294558,18.2299973070622,3.82216805482059,0.671486986148759,25,5.69235830934809E-5,0.352582544604668,0.000290930341426683,300.0042419,300.004303,1327.33227539062,1347.04992675781,51.03487090614,18.5677902396663,7.8847,0,0,0,4449,300.1049,1337.19110107422,,,,,,,,,,,,,,,,,17.785473,,,,,,300.00427245,,,,
,25616037.615,300.00382995,1296.22430419922,0.351517588058169,3.84147757931104E-5,1,0.999253354069792,40.0298881530762,1.99000038056079,18.2399978488684,3.81045824503373,0.669227654968147,25,3.86622141519649E-5,0.351507023485562,0.000271955275410153,300.0037231,300.0039368,1286.60864257812,1305.83996582031,51.1247581858516,18.5666102799994,7.8847,0,0,0,4449,300.10655,1296.22430419922,,,,,,,,,,,,,,,,,15.941451,,,,,,300.00382995,,,,
,25616040.625,300.00398255,1236.24487304688,0.349947299834911,3.41093865770887E-5,1,0.999253354069792,40.0298881530762,1.99006988696665,18.2399978488684,3.79359219561093,0.666092435474522,25,2.29980697850848E-5,0.349936790605118,0.000255255161320609,300.003479,300.0044861,1226.26452636719,1246.22521972656,50.9832834238708,18.5681593448357,7.8701,0,0,0,4449,300.10205,1236.24487304688,,,,,,,,,,,,,,,,,15.941451,,,,,,300.00398255,,,,
,25616042.585,300.00401305,1196.97991943359,0.348899321302607,4.42405896598371E-5,1,0.999253354069792,40.0298881530762,1.99003223221907,18.2299973070622,3.78217114291209,0.664041072094348,25,1.88125581424906E-5,0.34888884605957,0.000250373077591543,300.0036011,300.004425,1186.95092773438,1207.00891113281,50.9715589960823,18.5675187896398,7.8701,0,0,0,4449,300.10445,1196.97991943359,,,,,,,,,,,,,,,,,17.047815,,,,,,300.00401305,,,,
,25616045.595,300.0039978,1136.62371826172,0.347325398291233,3.19930538863017E-5,1,0.999253354069792,40.0298881530762,1.99000920661176,18.2299973070622,3.76502272129152,0.661294890816002,25,4.24040119426068E-5,0.347314954554415,0.000272921388533825,300.0036926,300.004303,1126.2421875,1147.00524902344,51.1028725873131,18.5687788129894,7.8847,0,0,0,4449,300.1038,1136.62371826172,,,,,,,,,,,,,,,,,16.679012,,,,,,300.0039978,,,,
,25616047.575,300.0036316,1096.79962158203,0.346263550619581,4.02173655185136E-5,1,0.999253354069792,40.0298881530762,1.99001625915472,18.2299973070622,3.75351956026643,0.659306302983451,25,4.51228788609677E-5,0.346253140627367,0.000274936864641886,300.0036011,300.0036621,1087.390625,1106.20861816406,51.0442504483708,18.5678850802785,7.8774,0,0,0,4449,300.10335,1096.79962158203,,,,,,,,,,,,,,,,,17.047815,,,,,,300.0036316,,,,
,25616050.6,300.00386045,1035.84771728516,0.344689078869442,3.50305895234037E-5,1,0.999253354069792,40.0298881530762,1.99001152584034,18.2299973070622,3.73646245831204,0.65619989043591,25,3.50424228121046E-5,0.344678720207668,0.000263813637929186,300.0029907,300.0047302,1025.85522460938,1045.84020996094,50.8441535474477,18.5678566341349,7.8701,0,0,0,4449,300.10295,1035.84771728516,,,,,,,,,,,,,,,,,17.047815,,,,,,300.00386045,,,,
,25616052.645,300.0035858,995.622436523437,0.343634069610114,3.4664854691391E-5,1,0.999253354069792,40.0298881530762,1.99002148132307,18.2399978488684,3.72504859977825,0.654167638544075,25,3.24528585878669E-5,0.343623747191356,0.00026052354783126,300.0033264,300.0038452,986.638916015625,1004.60595703125,50.9121552286208,18.5676644021712,7.88715,0,0,0,4449,300.1045,995.622436523437,,,,,,,,,,,,,,,,,15.941451,,,,,,300.0035858,,,,
,25616055.585,300.0036011,936.834381103516,0.34207488002422,3.14928145508282E-5,1,0.999253354069792,40.0298881530762,1.99001482058692,18.2299973070622,3.70812533820759,0.651251763039504,25,3.73235929457001E-5,0.342064600959862,0.000264359219756913,300.0032654,300.0039368,926.635192871094,947.033569335938,51.0106404220439,18.5687426182518,7.8896,0,0,0,4449,300.1062,936.834381103516,,,,,,,,,,,,,,,,,17.047815,,,,,,300.0036011,,,,
,25616057.585,300.00227355,896.767150878906,0.341049873217353,4.10129827340312E-5,1,0.999253354069792,40.0298881530762,1.98998771499365,18.2399978488684,3.69693943264528,0.649444668064664,25,5.13004664731721E-5,0.341039629016977,0.000277658504804475,300.0021362,300.0024109,886.154663085938,907.379638671875,51.0176750787169,18.5682625300498,7.87985,0,0,0,4449,300.1038,896.767150878906,,,,,,,,,,,,,,,,,17.047815,,,,,,300.00227355,,,,
,25616060.57,300.00309755,836.374481201172,0.339932020367392,5.15369636375798E-5,1,0.999253354069792,40.0298881530762,1.9899993625969,18.2299973070622,3.68487935072736,0.647109843587355,25,3.17816568196612E-5,0.339921813999643,0.000257399608994442,300.0027771,300.003418,826.41845703125,846.330505371094,50.7831865229477,18.5677841834872,7.88715,0,0,0,4449,300.104,836.374481201172,,,,,,,,,,,,,,,,,15.941451,,,,,,300.00309755,,,,
,25616062.575,300.0025177,796.769104003906,0.338598994253126,3.90766476020757E-5,1,0.999253354069792,40.0298881530762,1.98997931941731,18.2299973070622,3.67040690505007,0.64449286815044,25,2.49045320053362E-5,0.3385888381936,0.000249639453848263,300.0021973,300.0028381,786.424072265625,807.114135742188,51.1982312666593,18.5690950430378,7.8896,0,0,0,4449,300.10335,796.769104003906,,,,,,,,,,,,,,,,,17.047815,,,,,,300.0025177,,,,
,25616065.56,300.0032196,737.204040527344,0.336967607363451,2.59359179876292E-5,1,0.999253354069792,40.0298881530762,1.99000392623551,18.2299973070622,3.65274687682334,0.641502677444834,25,3.46975982250997E-5,0.336957486572747,0.000258348651291638,300.0030823,300.0033569,726.981506347656,747.426574707031,51.3029694882362,18.567108232693,7.8945,0,0,0,4449,300.1058,737.204040527344,,,,,,,,,,,,,,,,,15.941451,,,,,,300.0032196,,,,
,25616067.565,300.00372315,697.393005371094,0.335952412167126,3.88379116546873E-5,1,0.999253354069792,40.0298881530762,1.9900182430331,18.2299973070622,3.64177270658093,0.639542181029032,25,3.16190132435734E-5,0.335942318379762,0.000254600165219806,300.0035706,300.0038757,687.011474609375,707.774536132813,50.9613978253323,18.567710203573,7.8945,0,0,0,4449,300.1025,697.393005371094,,,,,,,,,,,,,,,,,17.047815,,,,,,300.00372315,,,,
,25616070.565,300.0039825,637.255645751953,0.3344555166842,2.94684884416011E-5,1,0.999253354069792,40.0298881530762,1.98993036569676,18.2299973070622,3.62539234416338,0.636671186378144,25,3.19805399201888E-5,0.334445464962697,0.000253967604501878,300.00354,300.004425,627.080810546875,647.430480957031,51.0434688198516,18.5685854842906,7.89205,0,0,0,4449,300.10465,637.255645751953,,,,,,,,,,,,,,,,,17.785473,,,,,,300.0039825,,,,
,25616072.595,300.00250245,596.787200927734,0.333483710797376,3.09154957872472E-5,1,0.999253354069792,40.0298881530762,1.98996593741516,18.2399978488684,3.61490215084329,0.634934451838389,25,4.13264404910978E-5,0.333473696757422,0.000262670334288335,300.0021057,300.0028992,585.384582519531,608.189819335938,50.8402454048515,18.5695648362825,7.8896,0,0,0,4449,300.10325,596.787200927734,,,,,,,,,,,,,,,,,17.047815,,,,,,300.00250245,,,,
,25616075.57,300.0027466,536.661987304687,0.331995800100211,4.16272716789044E-5,1,0.999253354069792,40.0298881530762,1.98997840482516,18.2299973070622,3.59881847346934,0.631971396181745,25,2.87865731350365E-5,0.331985836462445,0.000249143553653477,300.002533,300.0029602,525.478149414063,547.845825195313,50.9004308008323,18.5694370023414,7.8896,0,0,0,4449,300.1044,536.661987304687,,,,,,,,,,,,,,,,,15.941451,,,,,,300.0027466,,,,
,25616077.61,300.00315855,496.691970825195,0.331004671044953,2.38176114911254E-5,1,0.999253354069792,40.0298881530762,1.99003256675307,18.2299973070622,3.58816853739457,0.630097179551654,25,2.83389275861168E-5,0.330994733187607,0.000248038954922341,300.0030212,300.0032959,485.872833251953,507.511108398438,50.9981343657362,18.5681618430129,7.88225,0,0,0,4449,300.10435,496.691970825195,,,,,,,,,,,,,,,,,17.047815,,,,,,300.00315855,,,,
,25616080.545,300.00360105,437.721588134766,0.329550156807229,3.8937675726934E-5,1,0.999253354069792,40.0298881530762,1.99007206036255,18.2399978488684,3.57248205175366,0.627265230768145,25,2.12937953867329E-5,0.329540262812933,0.00024002848469864,300.003479,300.0037231,428.130249023438,447.312927246094,51.0676993039477,18.5684641794,7.89205,0,0,0,4449,300.1059,437.721588134766,,,,,,,,,,,,,,,,,17.785473,,,,,,300.00360105,,,,
,25616082.525,300.0030365,397.994689941406,0.328598848874375,3.94869763240681E-5,1,0.999253354069792,40.0298881530762,1.99006503511586,18.2299973070622,3.5621162424775,0.625687321303832,25,4.28988159312887E-5,0.328588974432526,0.000261004090459132,300.0027771,300.0032959,388.184539794922,407.804840087891,50.9871915664669,18.5678297256219,7.8896,0,0,0,4449,300.10375,397.994689941406,,,,,,,,,,,,,,,,,17.047815,,,,,,300.0030365,,,,
,25616085.565,300.00302125,337.250457763672,0.327162035934348,2.76203871617241E-5,1,0.999253354069792,40.0298881530762,1.99005819004474,18.2299973070622,3.54651664208929,0.623020346340668,25,4.92515068995162E-5,0.327152200348791,0.000266404349389557,300.0028992,300.0031433,327.087768554687,347.413146972656,50.9402938553131,18.5663807034288,7.8896,0,0,0,4449,300.10345,337.250457763672,,,,,,,,,,,,,,,,,17.785473,,,,,,300.00302125,,,,
,25616087.545,300.0028076,297.632965087891,0.326223234382307,3.79811858875111E-5,1,0.999253354069792,40.0298881530762,1.99005802310574,18.2299973070622,3.53635310130126,0.621155262673953,25,4.19808007475476E-5,0.326213433654296,0.000258513017676135,300.0021667,300.0034485,287.798492431641,307.467437744141,51.16696612589,18.5692226926316,7.88715,0,0,0,4449,300.10165,297.632965087891,,,,,,,,,,,,,,,,,17.047815,,,,,,300.0028076,,,,
,25616090.525,300.00163265,238.01830291748,0.324837553323141,3.39257941703624E-5,1,0.999253354069792,40.0298881530762,1.99009161841703,18.2299973070622,3.52141023213457,0.61840460791362,25,3.05274542123583E-5,0.324827812964767,0.000246143475279452,300.0007629,300.0025024,227.819137573242,248.217468261719,51.0442504483708,18.5672087712559,7.88225,0,0,0,4449,300.09915,238.01830291748,,,,,,,,,,,,,,,,,17.047815,,,,,,300.00163265,,,,
,25616092.54,300.0018921,197.768661499023,0.323923844101701,3.83571982768806E-5,1,0.999253354069792,40.0298881530762,1.99008574207552,18.2299973070622,3.51148046908474,0.61674744680264,25,3.81955371622896E-5,0.323914123588491,0.000253203324893532,300.0012207,300.0025635,187.362838745117,208.17448425293,51.2052659233323,18.5686667610123,7.8749,0,0,0,4449,300.10175,197.768661499023,,,,,,,,,,,,,,,,,15.941451,,,,,,300.0018921,,,,
,25616095.59,300.00160215,136.634464263916,0.322551518281969,3.9947593285539E-5,1,0.999253354069792,40.0298881530762,1.99003502308617,18.2399978488684,3.49648782731505,0.61429613763147,25,5.4315588272082E-5,0.322541830835904,0.000268413503781186,300.0012512,300.0019531,126.605491638184,146.663436889648,50.8550963467169,18.5677687788348,7.8749,0,0,0,4449,300.10115,136.634464263916,,,,,,,,,,,,,,,,,15.941451,,,,,,300.00160215,,,,
,25616097.525,300.0019684,98.1840972900391,0.321663616979021,3.1747354347145E-5,1,0.999253354069792,40.0298881530762,1.9900555019422,18.2299973070622,3.48691101692524,0.612531895887796,25,4.68548410617072E-5,0.321653957451611,0.000260364032181593,300.0018921,300.0020447,88.556396484375,107.811798095703,51.0387790487362,18.5676485665124,7.8847,0,0,0,4449,300.10135,98.1840972900391,,,,,,,,,,,,,,,,,15.941451,,,,,,300.0019684,,,,
,25616100.545,300.0023346,37.8158006668091,0.320322858151164,3.28896726405664E-5,1,0.999253354069792,40.0298881530762,1.99003363650075,18.2299973070622,3.47236183348185,0.609850311183991,25,3.54053538516855E-5,0.320313243015378,0.000248022637584631,300.0019531,300.0027161,27.4585437774658,48.1730575561523,51.0364341631785,18.5688032186949,7.89695,0,0,0,4449,300.10505,37.8158006668091,,,,,,,,,,,,,,,,,15.941451,,,,,,300.0023346,,,,
,25616109.515,300.00193785,-0.0607597511261702,0.318923658287189,1.39735030635268E-5,1,0.999253354069792,40.0298881530762,1.99004036899807,18.2299973070622,3.45721024724288,0.607161012345788,25,3.27242042948638E-5,0.318914090621624,0.000244413213670788,300.0010376,300.0028381,-0.0855801329016685,-0.0359393693506718,51.0231464783516,18.5679144023511,7.8994,0,0,0,4417,300.10505,-0.0607597511261702,,,,,,,,,,,,,,,,,17.785473,,,,,,300.00193785,,,,
