# Supplementary material for: Regrafting submillimeter-scale ferromagnetic soft continuums
Source: Nat Commun. 2025 Jul 31;16:7023. doi: 10.1038/s41467-025-60928-6 (PMC12313971; doi:10.1038/s41467-025-60928-6)
Supplement: Supplementary file 25 — Source Data [file 41467_2025_60928_MOESM25_ESM.zip › Source File/Fig S24/sample_w.txt]

NdFeB-PCL_100_10D6MG: 10.6 mg
NdFeB-PCL_80_11D8MG:  11.8mg
NdFeB-PCL_60_8D4MG: 8.4mg
