# Supplementary material for: Regrafting submillimeter-scale ferromagnetic soft continuums
Source: Nat Commun. 2025 Jul 31;16:7023. doi: 10.1038/s41467-025-60928-6 (PMC12313971; doi:10.1038/s41467-025-60928-6)
Supplement: Supplementary file 25 — Source Data [file 41467_2025_60928_MOESM25_ESM.zip › Source File/Fig S4 5 7 9 11 13/raw data/1_01.xlsx]

## Sheet: 1_01
#FORMAT	:	EMSA/MAS	Spectral	Data	File
#VERSION	:	1
#TITLE	:	Spectrum	1
#DATE	:	2023-10-18
#TIME	:	10:13:00
#OWNER	:
#NPOINTS	:	2048
#NCOLUMNS	:	1
#XUNITS	:	keV
#YUNITS	:	counts
#DATATYPE	:	XY
#XPERCHAN	:	0.01
#OFFSET	:	-0.2
#SIGNALTYPE	:	EDS
#CHOFFSET	:	20
#LIVETIME	:	30
#REALTIME	:	30.4734
#BEAMKV	:	15
#MAGCAM	:	3000
#XTILTSTGE	:	0
#AZIMANGLE	:	0
#ELEVANGLE	:	29
#XPOSITION	mm:	-5.9703
#YPOSITION	mm:	-7.1805
#ZPOSITION	mm:	12.1035
##OXINSTPT	:	3
##OXINSTSTROB:	54.79
##OXINSTELEMS:	6,8,78
##OXINSTLABEL:	6,	0.277,	C
##OXINSTLABEL:	8,	0.525,	O
##OXINSTLABEL:	78,	9.442,	Pt
##OXINSTLABEL:	78,	11.071,	Pt
##OXINSTLABEL:	78,	11.251,	Pt
##OXINSTLABEL:	78,	9.975,	Pt
##OXINSTLABEL:	78,	12.942,	Pt
##OXINSTLABEL:	78,	13.271,	Pt
##OXINSTLABEL:	78,	8.268,	Pt
##OXINSTLABEL:	78,	2.050,	Pt
##OXINSTLABEL:	78,	2.331,	Pt
##OXINSTLABEL:	78,	1.592,	Pt
##OXINSTLABEL:	78,	0.258,	Pt
##OXINSTLABEL:	78,	0.244,	Pt
#SPECTRUM	:	Spectral	Data	Starts	Here
-0.20000,	0
-0.19000,	0
-0.18000,	0
-0.17000,	0
-0.16000,	0
-0.15000,	0
-0.14000,	0
-0.13000,	0
-0.12000,	0
-0.11000,	0
-0.10000,	0
-0.09000,	0
-0.08000,	0
-0.07000,	3
-0.06000,	6
-0.05000,	22
-0.04000,	59
-0.03000,	131
-0.02000,	255
-0.01000,	422
0.00000,	602
0.01000,	854
0.02000,	1057
0.03000,	1220
0.04000,	1413
0.05000,	1347
0.06000,	1151
0.07000,	839
0.08000,	522
0.09000,	271
0.10000,	125
0.11000,	61
0.12000,	44
0.13000,	38
0.14000,	39
0.15000,	51
0.16000,	54
0.17000,	52
0.18000,	54
0.19000,	77
0.20000,	104
0.21000,	198
0.22000,	368
0.23000,	623
0.24000,	983
0.25000,	1454
0.26000,	1891
0.27000,	2178
0.28000,	2169
0.29000,	1918
0.30000,	1448
0.31000,	979
0.32000,	577
0.33000,	294
0.34000,	145
0.35000,	72
0.36000,	41
0.37000,	34
0.38000,	36
0.39000,	38
0.40000,	39
0.41000,	42
0.42000,	42
0.43000,	43
0.44000,	47
0.45000,	50
0.46000,	93
0.47000,	132
0.48000,	189
0.49000,	296
0.50000,	382
0.51000,	476
0.52000,	529
0.53000,	513
0.54000,	478
0.55000,	373
0.56000,	263
0.57000,	171
0.58000,	96
0.59000,	57
0.60000,	31
0.61000,	26
0.62000,	30
0.63000,	28
0.64000,	26
0.65000,	23
0.66000,	23
0.67000,	26
0.68000,	27
0.69000,	26
0.70000,	29
0.71000,	31
0.72000,	34
0.73000,	31
0.74000,	32
0.75000,	34
0.76000,	33
0.77000,	36
0.78000,	35
0.79000,	38
0.80000,	38
0.81000,	48
0.82000,	48
0.83000,	54
0.84000,	42
0.85000,	38
0.86000,	42
0.87000,	40
0.88000,	43
0.89000,	45
0.90000,	37
0.91000,	42
0.92000,	42
0.93000,	48
0.94000,	44
0.95000,	44
0.96000,	52
0.97000,	45
0.98000,	52
0.99000,	62
1.00000,	55
1.01000,	47
1.02000,	54
1.03000,	55
1.04000,	58
1.05000,	55
1.06000,	46
1.07000,	48
1.08000,	51
1.09000,	45
1.10000,	50
1.11000,	52
1.12000,	45
1.13000,	56
1.14000,	56
1.15000,	61
1.16000,	56
1.17000,	54
1.18000,	59
1.19000,	59
1.20000,	49
1.21000,	55
1.22000,	58
1.23000,	42
1.24000,	43
1.25000,	53
1.26000,	48
1.27000,	51
1.28000,	49
1.29000,	37
1.30000,	50
1.31000,	49
1.32000,	52
1.33000,	51
1.34000,	51
1.35000,	56
1.36000,	59
1.37000,	56
1.38000,	56
1.39000,	52
1.40000,	52
1.41000,	50
1.42000,	48
1.43000,	56
1.44000,	55
1.45000,	41
1.46000,	45
1.47000,	50
1.48000,	44
1.49000,	50
1.50000,	59
1.51000,	62
1.52000,	56
1.53000,	46
1.54000,	50
1.55000,	49
1.56000,	51
1.57000,	60
1.58000,	52
1.59000,	68
1.60000,	73
1.61000,	69
1.62000,	67
1.63000,	56
1.64000,	46
1.65000,	48
1.66000,	49
1.67000,	56
1.68000,	45
1.69000,	51
1.70000,	54
1.71000,	54
1.72000,	55
1.73000,	68
1.74000,	54
1.75000,	64
1.76000,	57
1.77000,	49
1.78000,	55
1.79000,	59
1.80000,	47
1.81000,	52
1.82000,	45
1.83000,	36
1.84000,	35
1.85000,	43
1.86000,	43
1.87000,	52
1.88000,	44
1.89000,	52
1.90000,	49
1.91000,	49
1.92000,	36
1.93000,	44
1.94000,	39
1.95000,	41
1.96000,	54
1.97000,	70
1.98000,	84
1.99000,	107
2.00000,	134
2.01000,	163
2.02000,	190
2.03000,	234
2.04000,	269
2.05000,	292
2.06000,	311
2.07000,	320
2.08000,	292
2.09000,	265
2.10000,	255
2.11000,	264
2.12000,	220
2.13000,	203
2.14000,	185
2.15000,	169
2.16000,	144
2.17000,	132
2.18000,	97
2.19000,	67
2.20000,	67
2.21000,	53
2.22000,	33
2.23000,	38
2.24000,	44
2.25000,	42
2.26000,	35
2.27000,	33
2.28000,	37
2.29000,	39
2.30000,	37
2.31000,	46
2.32000,	46
2.33000,	45
2.34000,	44
2.35000,	43
2.36000,	39
2.37000,	41
2.38000,	41
2.39000,	33
2.40000,	34
2.41000,	25
2.42000,	33
2.43000,	30
2.44000,	29
2.45000,	33
2.46000,	30
2.47000,	31
2.48000,	28
2.49000,	30
2.50000,	32
2.51000,	29
2.52000,	35
2.53000,	30
2.54000,	26
2.55000,	34
2.56000,	30
2.57000,	29
2.58000,	29
2.59000,	37
2.60000,	29
2.61000,	29
2.62000,	27
2.63000,	25
2.64000,	24
2.65000,	36
2.66000,	40
2.67000,	44
2.68000,	35
2.69000,	28
2.70000,	29
2.71000,	26
2.72000,	29
2.73000,	32
2.74000,	32
2.75000,	29
2.76000,	32
2.77000,	22
2.78000,	28
2.79000,	25
2.80000,	26
2.81000,	25
2.82000,	24
2.83000,	25
2.84000,	28
2.85000,	36
2.86000,	25
2.87000,	24
2.88000,	24
2.89000,	26
2.90000,	14
2.91000,	17
2.92000,	27
2.93000,	30
2.94000,	28
2.95000,	31
2.96000,	28
2.97000,	28
2.98000,	21
2.99000,	19
3.00000,	24
3.01000,	22
3.02000,	22
3.03000,	22
3.04000,	17
3.05000,	21
3.06000,	19
3.07000,	19
3.08000,	18
3.09000,	15
3.10000,	18
3.11000,	24
3.12000,	29
3.13000,	30
3.14000,	23
3.15000,	24
3.16000,	23
3.17000,	21
3.18000,	20
3.19000,	20
3.20000,	21
3.21000,	23
3.22000,	25
3.23000,	27
3.24000,	23
3.25000,	20
3.26000,	17
3.27000,	23
3.28000,	16
3.29000,	17
3.30000,	25
3.31000,	25
3.32000,	19
3.33000,	23
3.34000,	21
3.35000,	18
3.36000,	22
3.37000,	17
3.38000,	21
3.39000,	24
3.40000,	20
3.41000,	19
3.42000,	23
3.43000,	22
3.44000,	25
3.45000,	21
3.46000,	15
3.47000,	13
3.48000,	16
3.49000,	21
3.50000,	13
3.51000,	14
3.52000,	16
3.53000,	14
3.54000,	17
3.55000,	17
3.56000,	17
3.57000,	21
3.58000,	18
3.59000,	20
3.60000,	22
3.61000,	19
3.62000,	15
3.63000,	17
3.64000,	14
3.65000,	19
3.66000,	21
3.67000,	21
3.68000,	13
3.69000,	14
3.70000,	18
3.71000,	20
3.72000,	17
3.73000,	15
3.74000,	12
3.75000,	13
3.76000,	19
3.77000,	17
3.78000,	20
3.79000,	21
3.80000,	15
3.81000,	17
3.82000,	16
3.83000,	14
3.84000,	15
3.85000,	19
3.86000,	13
3.87000,	17
3.88000,	19
3.89000,	17
3.90000,	15
3.91000,	16
3.92000,	20
3.93000,	20
3.94000,	21
3.95000,	19
3.96000,	11
3.97000,	17
3.98000,	19
3.99000,	17
4.00000,	11
4.01000,	11
4.02000,	14
4.03000,	22
4.04000,	10
4.05000,	12
4.06000,	13
4.07000,	13
4.08000,	12
4.09000,	9
4.10000,	13
4.11000,	17
4.12000,	19
4.13000,	16
4.14000,	16
4.15000,	13
4.16000,	10
4.17000,	12
4.18000,	12
4.19000,	12
4.20000,	13
4.21000,	9
4.22000,	15
4.23000,	11
4.24000,	10
4.25000,	10
4.26000,	14
4.27000,	14
4.28000,	18
4.29000,	21
4.30000,	12
4.31000,	14
4.32000,	19
4.33000,	12
4.34000,	13
4.35000,	13
4.36000,	15
4.37000,	11
4.38000,	20
4.39000,	14
4.40000,	11
4.41000,	10
4.42000,	19
4.43000,	18
4.44000,	17
4.45000,	17
4.46000,	12
4.47000,	10
4.48000,	14
4.49000,	12
4.50000,	14
4.51000,	15
4.52000,	12
4.53000,	13
4.54000,	12
4.55000,	13
4.56000,	17
4.57000,	14
4.58000,	16
4.59000,	13
4.60000,	12
4.61000,	13
4.62000,	14
4.63000,	10
4.64000,	12
4.65000,	15
4.66000,	15
4.67000,	21
4.68000,	17
4.69000,	14
4.70000,	12
4.71000,	13
4.72000,	12
4.73000,	8
4.74000,	9
4.75000,	8
4.76000,	8
4.77000,	9
4.78000,	11
4.79000,	10
4.80000,	8
4.81000,	11
4.82000,	12
4.83000,	12
4.84000,	11
4.85000,	7
4.86000,	9
4.87000,	15
4.88000,	14
4.89000,	10
4.90000,	11
4.91000,	12
4.92000,	11
4.93000,	15
4.94000,	11
4.95000,	13
4.96000,	11
4.97000,	8
4.98000,	9
4.99000,	9
5.00000,	17
5.01000,	14
5.02000,	9
5.03000,	11
5.04000,	11
5.05000,	9
5.06000,	9
5.07000,	13
5.08000,	11
5.09000,	11
5.10000,	11
5.11000,	14
5.12000,	11
5.13000,	9
5.14000,	9
5.15000,	13
5.16000,	11
5.17000,	14
5.18000,	13
5.19000,	12
5.20000,	13
5.21000,	11
5.22000,	13
5.23000,	8
5.24000,	8
5.25000,	13
5.26000,	10
5.27000,	9
5.28000,	11
5.29000,	12
5.30000,	12
5.31000,	8
5.32000,	7
5.33000,	6
5.34000,	11
5.35000,	9
5.36000,	13
5.37000,	11
5.38000,	7
5.39000,	14
5.40000,	16
5.41000,	11
5.42000,	12
5.43000,	8
5.44000,	10
5.45000,	13
5.46000,	13
5.47000,	8
5.48000,	10
5.49000,	8
5.50000,	8
5.51000,	16
5.52000,	8
5.53000,	10
5.54000,	8
5.55000,	9
5.56000,	9
5.57000,	10
5.58000,	9
5.59000,	10
5.60000,	14
5.61000,	8
5.62000,	8
5.63000,	9
5.64000,	10
5.65000,	12
5.66000,	11
5.67000,	17
5.68000,	13
5.69000,	9
5.70000,	7
5.71000,	9
5.72000,	7
5.73000,	10
5.74000,	9
5.75000,	5
5.76000,	8
5.77000,	8
5.78000,	12
5.79000,	11
5.80000,	6
5.81000,	11
5.82000,	10
5.83000,	7
5.84000,	7
5.85000,	5
5.86000,	11
5.87000,	9
5.88000,	8
5.89000,	7
5.90000,	5
5.91000,	8
5.92000,	9
5.93000,	10
5.94000,	6
5.95000,	9
5.96000,	10
5.97000,	7
5.98000,	7
5.99000,	4
6.00000,	10
6.01000,	12
6.02000,	7
6.03000,	6
6.04000,	8
6.05000,	9
6.06000,	6
6.07000,	9
6.08000,	9
6.09000,	9
6.10000,	7
6.11000,	7
6.12000,	9
6.13000,	9
6.14000,	10
6.15000,	9
6.16000,	8
6.17000,	6
6.18000,	5
6.19000,	6
6.20000,	4
6.21000,	7
6.22000,	9
6.23000,	5
6.24000,	9
6.25000,	10
6.26000,	8
6.27000,	11
6.28000,	11
6.29000,	9
6.30000,	8
6.31000,	7
6.32000,	5
6.33000,	9
6.34000,	7
6.35000,	7
6.36000,	5
6.37000,	9
6.38000,	10
6.39000,	3
6.40000,	5
6.41000,	6
6.42000,	7
6.43000,	7
6.44000,	3
6.45000,	7
6.46000,	6
6.47000,	6
6.48000,	6
6.49000,	6
6.50000,	5
6.51000,	5
6.52000,	7
6.53000,	4
6.54000,	7
6.55000,	6
6.56000,	8
6.57000,	10
6.58000,	6
6.59000,	4
6.60000,	2
6.61000,	8
6.62000,	9
6.63000,	6
6.64000,	8
6.65000,	6
6.66000,	4
6.67000,	6
6.68000,	6
6.69000,	5
6.70000,	8
6.71000,	6
6.72000,	3
6.73000,	8
6.74000,	9
6.75000,	8
6.76000,	6
6.77000,	6
6.78000,	8
6.79000,	6
6.80000,	10
6.81000,	7
6.82000,	7
6.83000,	4
6.84000,	4
6.85000,	4
6.86000,	5
6.87000,	5
6.88000,	9
6.89000,	6
6.90000,	8
6.91000,	7
6.92000,	7
6.93000,	6
6.94000,	5
6.95000,	5
6.96000,	4
6.97000,	4
6.98000,	6
6.99000,	6
7.00000,	6
7.01000,	6
7.02000,	9
7.03000,	11
7.04000,	8
7.05000,	7
7.06000,	6
7.07000,	4
7.08000,	5
7.09000,	8
7.10000,	3
7.11000,	4
7.12000,	6
7.13000,	9
7.14000,	11
7.15000,	5
7.16000,	6
7.17000,	5
7.18000,	4
7.19000,	4
7.20000,	2
7.21000,	1
7.22000,	7
7.23000,	8
7.24000,	5
7.25000,	5
7.26000,	6
7.27000,	6
7.28000,	5
7.29000,	4
7.30000,	5
7.31000,	6
7.32000,	6
7.33000,	5
7.34000,	5
7.35000,	8
7.36000,	4
7.37000,	3
7.38000,	2
7.39000,	3
7.40000,	2
7.41000,	2
7.42000,	4
7.43000,	6
7.44000,	7
7.45000,	6
7.46000,	5
7.47000,	4
7.48000,	8
7.49000,	6
7.50000,	4
7.51000,	5
7.52000,	2
7.53000,	6
7.54000,	4
7.55000,	5
7.56000,	4
7.57000,	4
7.58000,	6
7.59000,	4
7.60000,	6
7.61000,	3
7.62000,	3
7.63000,	6
7.64000,	6
7.65000,	6
7.66000,	8
7.67000,	10
7.68000,	7
7.69000,	4
7.70000,	4
7.71000,	6
7.72000,	3
7.73000,	7
7.74000,	8
7.75000,	7
7.76000,	5
7.77000,	3
7.78000,	3
7.79000,	4
7.80000,	6
7.81000,	6
7.82000,	5
7.83000,	4
7.84000,	3
7.85000,	4
7.86000,	4
7.87000,	5
7.88000,	4
7.89000,	3
7.90000,	4
7.91000,	8
7.92000,	8
7.93000,	3
7.94000,	2
7.95000,	7
7.96000,	6
7.97000,	6
7.98000,	8
7.99000,	8
8.00000,	8
8.01000,	8
8.02000,	8
8.03000,	9
8.04000,	9
8.05000,	8
8.06000,	8
8.07000,	9
8.08000,	6
8.09000,	12
8.10000,	7
8.11000,	9
8.12000,	7
8.13000,	7
8.14000,	6
8.15000,	7
8.16000,	5
8.17000,	7
8.18000,	9
8.19000,	6
8.20000,	5
8.21000,	6
8.22000,	7
8.23000,	4
8.24000,	5
8.25000,	6
8.26000,	8
8.27000,	3
8.28000,	3
8.29000,	3
8.30000,	5
8.31000,	5
8.32000,	3
8.33000,	3
8.34000,	5
8.35000,	5
8.36000,	3
8.37000,	6
8.38000,	6
8.39000,	5
8.40000,	5
8.41000,	4
8.42000,	5
8.43000,	4
8.44000,	2
8.45000,	5
8.46000,	3
8.47000,	5
8.48000,	5
8.49000,	5
8.50000,	4
8.51000,	5
8.52000,	5
8.53000,	7
8.54000,	4
8.55000,	2
8.56000,	6
8.57000,	6
8.58000,	4
8.59000,	4
8.60000,	6
8.61000,	10
8.62000,	6
8.63000,	7
8.64000,	6
8.65000,	8
8.66000,	8
8.67000,	5
8.68000,	5
8.69000,	6
8.70000,	5
8.71000,	3
8.72000,	6
8.73000,	5
8.74000,	8
8.75000,	6
8.76000,	4
8.77000,	2
8.78000,	4
8.79000,	2
8.80000,	3
8.81000,	7
8.82000,	4
8.83000,	2
8.84000,	3
8.85000,	2
8.86000,	5
8.87000,	6
8.88000,	8
8.89000,	4
8.90000,	6
8.91000,	3
8.92000,	2
8.93000,	6
8.94000,	5
8.95000,	6
8.96000,	4
8.97000,	7
8.98000,	5
8.99000,	5
9.00000,	5
9.01000,	4
9.02000,	4
9.03000,	3
9.04000,	3
9.05000,	4
9.06000,	6
9.07000,	2
9.08000,	3
9.09000,	5
9.10000,	2
9.11000,	8
9.12000,	4
9.13000,	3
9.14000,	3
9.15000,	6
9.16000,	7
9.17000,	4
9.18000,	4
9.19000,	4
9.20000,	4
9.21000,	1
9.22000,	4
9.23000,	5
9.24000,	6
9.25000,	6
9.26000,	4
9.27000,	6
9.28000,	6
9.29000,	7
9.30000,	7
9.31000,	8
9.32000,	11
9.33000,	11
9.34000,	13
9.35000,	11
9.36000,	15
9.37000,	24
9.38000,	17
9.39000,	21
9.40000,	20
9.41000,	18
9.42000,	18
9.43000,	18
9.44000,	13
9.45000,	12
9.46000,	15
9.47000,	14
9.48000,	17
9.49000,	15
9.50000,	8
9.51000,	16
9.52000,	13
9.53000,	9
9.54000,	7
9.55000,	6
9.56000,	4
9.57000,	5
9.58000,	7
9.59000,	7
9.60000,	4
9.61000,	2
9.62000,	4
9.63000,	5
9.64000,	5
9.65000,	5
9.66000,	3
9.67000,	3
9.68000,	3
9.69000,	3
9.70000,	3
9.71000,	4
9.72000,	2
9.73000,	3
9.74000,	4
9.75000,	4
9.76000,	5
9.77000,	3
9.78000,	4
9.79000,	4
9.80000,	2
9.81000,	2
9.82000,	6
9.83000,	4
9.84000,	2
9.85000,	3
9.86000,	2
9.87000,	1
9.88000,	4
9.89000,	4
9.90000,	2
9.91000,	3
9.92000,	3
9.93000,	3
9.94000,	2
9.95000,	3
9.96000,	4
9.97000,	2
9.98000,	2
9.99000,	3
10.00000,	2
10.01000,	3
10.02000,	3
10.03000,	4
10.04000,	3
10.05000,	2
10.06000,	2
10.07000,	1
10.08000,	2
10.09000,	1
10.10000,	4
10.11000,	5
10.12000,	5
10.13000,	2
10.14000,	3
10.15000,	4
10.16000,	6
10.17000,	3
10.18000,	3
10.19000,	4
10.20000,	4
10.21000,	2
10.22000,	2
10.23000,	2
10.24000,	3
10.25000,	2
10.26000,	3
10.27000,	4
10.28000,	3
10.29000,	2
10.30000,	2
10.31000,	3
10.32000,	2
10.33000,	3
10.34000,	3
10.35000,	3
10.36000,	2
10.37000,	3
10.38000,	4
10.39000,	4
10.40000,	4
10.41000,	4
10.42000,	6
10.43000,	3
10.44000,	3
10.45000,	5
10.46000,	5
10.47000,	4
10.48000,	3
10.49000,	3
10.50000,	2
10.51000,	2
10.52000,	2
10.53000,	4
10.54000,	4
10.55000,	3
10.56000,	3
10.57000,	4
10.58000,	3
10.59000,	2
10.60000,	2
10.61000,	2
10.62000,	2
10.63000,	2
10.64000,	2
10.65000,	1
10.66000,	2
10.67000,	1
10.68000,	2
10.69000,	4
10.70000,	4
10.71000,	4
10.72000,	3
10.73000,	3
10.74000,	2
10.75000,	5
10.76000,	3
10.77000,	4
10.78000,	5
10.79000,	2
10.80000,	1
10.81000,	2
10.82000,	1
10.83000,	1
10.84000,	1
10.85000,	1
10.86000,	2
10.87000,	4
10.88000,	4
10.89000,	3
10.90000,	2
10.91000,	3
10.92000,	3
10.93000,	2
10.94000,	1
10.95000,	4
10.96000,	4
10.97000,	5
10.98000,	7
10.99000,	3
11.00000,	2
11.01000,	4
11.02000,	6
11.03000,	5
11.04000,	3
11.05000,	6
11.06000,	7
11.07000,	6
11.08000,	7
11.09000,	5
11.10000,	2
11.11000,	2
11.12000,	2
11.13000,	4
11.14000,	4
11.15000,	4
11.16000,	4
11.17000,	5
11.18000,	6
11.19000,	4
11.20000,	3
11.21000,	5
11.22000,	7
11.23000,	4
11.24000,	6
11.25000,	5
11.26000,	2
11.27000,	4
11.28000,	3
11.29000,	4
11.30000,	4
11.31000,	4
11.32000,	3
11.33000,	2
11.34000,	1
11.35000,	0
11.36000,	1
11.37000,	2
11.38000,	2
11.39000,	1
11.40000,	4
11.41000,	4
11.42000,	3
11.43000,	3
11.44000,	1
11.45000,	1
11.46000,	1
11.47000,	2
11.48000,	3
11.49000,	4
11.50000,	3
11.51000,	2
11.52000,	4
11.53000,	3
11.54000,	2
11.55000,	2
11.56000,	3
11.57000,	4
11.58000,	3
11.59000,	1
11.60000,	1
11.61000,	4
11.62000,	1
11.63000,	1
11.64000,	2
11.65000,	1
11.66000,	1
11.67000,	1
11.68000,	0
11.69000,	7
11.70000,	3
11.71000,	2
11.72000,	3
11.73000,	2
11.74000,	1
11.75000,	2
11.76000,	1
11.77000,	1
11.78000,	0
11.79000,	1
11.80000,	3
11.81000,	2
11.82000,	2
11.83000,	1
11.84000,	0
11.85000,	0
11.86000,	1
11.87000,	0
11.88000,	0
11.89000,	1
11.90000,	1
11.91000,	2
11.92000,	6
11.93000,	3
11.94000,	2
11.95000,	2
11.96000,	2
11.97000,	3
11.98000,	4
11.99000,	3
12.00000,	1
12.01000,	0
12.02000,	1
12.03000,	1
12.04000,	2
12.05000,	3
12.06000,	4
12.07000,	1
12.08000,	1
12.09000,	1
12.10000,	0
12.11000,	0
12.12000,	4
12.13000,	4
12.14000,	2
12.15000,	4
12.16000,	3
12.17000,	1
12.18000,	0
12.19000,	1
12.20000,	1
12.21000,	1
12.22000,	1
12.23000,	0
12.24000,	3
12.25000,	3
12.26000,	1
12.27000,	1
12.28000,	1
12.29000,	3
12.30000,	1
12.31000,	1
12.32000,	0
12.33000,	1
12.34000,	2
12.35000,	1
12.36000,	3
12.37000,	3
12.38000,	2
12.39000,	2
12.40000,	2
12.41000,	1
12.42000,	0
12.43000,	0
12.44000,	2
12.45000,	2
12.46000,	0
12.47000,	1
12.48000,	2
12.49000,	3
12.50000,	2
12.51000,	1
12.52000,	2
12.53000,	3
12.54000,	2
12.55000,	3
12.56000,	1
12.57000,	1
12.58000,	2
12.59000,	1
12.60000,	2
12.61000,	3
12.62000,	2
12.63000,	2
12.64000,	2
12.65000,	2
12.66000,	2
12.67000,	2
12.68000,	3
12.69000,	2
12.70000,	1
12.71000,	1
12.72000,	0
12.73000,	2
12.74000,	1
12.75000,	1
12.76000,	2
12.77000,	2
12.78000,	1
12.79000,	3
12.80000,	2
12.81000,	3
12.82000,	2
12.83000,	4
12.84000,	2
12.85000,	0
12.86000,	2
12.87000,	2
12.88000,	1
12.89000,	1
12.90000,	1
12.91000,	2
12.92000,	4
12.93000,	3
12.94000,	1
12.95000,	1
12.96000,	2
12.97000,	3
12.98000,	2
12.99000,	0
13.00000,	1
13.01000,	3
13.02000,	3
13.03000,	1
13.04000,	1
13.05000,	2
13.06000,	1
13.07000,	1
13.08000,	4
13.09000,	2
13.10000,	2
13.11000,	1
13.12000,	1
13.13000,	2
13.14000,	1
13.15000,	3
13.16000,	1
13.17000,	1
13.18000,	2
13.19000,	1
13.20000,	1
13.21000,	0
13.22000,	1
13.23000,	1
13.24000,	0
13.25000,	0
13.26000,	2
13.27000,	2
13.28000,	1
13.29000,	2
13.30000,	1
13.31000,	1
13.32000,	3
13.33000,	2
13.34000,	2
13.35000,	1
13.36000,	0
13.37000,	1
13.38000,	1
13.39000,	0
13.40000,	0
13.41000,	1
13.42000,	2
13.43000,	2
13.44000,	0
13.45000,	0
13.46000,	1
13.47000,	1
13.48000,	2
13.49000,	1
13.50000,	0
13.51000,	1
13.52000,	1
13.53000,	1
13.54000,	2
13.55000,	1
13.56000,	0
13.57000,	0
13.58000,	0
13.59000,	2
13.60000,	2
13.61000,	1
13.62000,	2
13.63000,	1
13.64000,	1
13.65000,	0
13.66000,	0
13.67000,	1
13.68000,	2
13.69000,	1
13.70000,	1
13.71000,	1
13.72000,	0
13.73000,	0
13.74000,	0
13.75000,	1
13.76000,	1
13.77000,	1
13.78000,	2
13.79000,	2
13.80000,	1
13.81000,	1
13.82000,	0
13.83000,	1
13.84000,	1
13.85000,	0
13.86000,	1
13.87000,	2
13.88000,	1
13.89000,	1
13.90000,	2
13.91000,	1
13.92000,	0
13.93000,	1
13.94000,	3
13.95000,	2
13.96000,	0
13.97000,	1
13.98000,	1
13.99000,	1
14.00000,	1
14.01000,	1
14.02000,	2
14.03000,	1
14.04000,	1
14.05000,	2
14.06000,	1
14.07000,	1
14.08000,	0
14.09000,	1
14.10000,	1
14.11000,	0
14.12000,	1
14.13000,	1
14.14000,	0
14.15000,	1
14.16000,	0
14.17000,	1
14.18000,	0
14.19000,	1
14.20000,	0
14.21000,	0
14.22000,	2
14.23000,	1
14.24000,	1
14.25000,	1
14.26000,	1
14.27000,	1
14.28000,	1
14.29000,	0
14.30000,	1
14.31000,	1
14.32000,	1
14.33000,	0
14.34000,	0
14.35000,	1
14.36000,	0
14.37000,	0
14.38000,	1
14.39000,	0
14.40000,	0
14.41000,	0
14.42000,	1
14.43000,	0
14.44000,	1
14.45000,	1
14.46000,	2
14.47000,	1
14.48000,	0
14.49000,	1
14.50000,	0
14.51000,	0
14.52000,	0
14.53000,	0
14.54000,	1
14.55000,	2
14.56000,	1
14.57000,	0
14.58000,	0
14.59000,	0
14.60000,	1
14.61000,	0
14.62000,	0
14.63000,	0
14.64000,	0
14.65000,	1
14.66000,	0
14.67000,	0
14.68000,	0
14.69000,	0
14.70000,	1
14.71000,	1
14.72000,	0
14.73000,	0
14.74000,	1
14.75000,	0
14.76000,	0
14.77000,	0
14.78000,	0
14.79000,	1
14.80000,	1
14.81000,	0
14.82000,	1
14.83000,	2
14.84000,	1
14.85000,	0
14.86000,	1
14.87000,	0
14.88000,	0
14.89000,	1
14.90000,	1
14.91000,	1
14.92000,	1
14.93000,	1
14.94000,	0
14.95000,	0
14.96000,	0
14.97000,	0
14.98000,	0
14.99000,	1
15.00000,	0
15.01000,	0
15.02000,	0
15.03000,	0
15.04000,	1
15.05000,	0
15.06000,	0
15.07000,	0
15.08000,	0
15.09000,	0
15.10000,	0
15.11000,	1
15.12000,	0
15.13000,	1
15.14000,	0
15.15000,	1
15.16000,	0
15.17000,	0
15.18000,	0
15.19000,	0
15.20000,	0
15.21000,	0
15.22000,	0
15.23000,	0
15.24000,	0
15.25000,	0
15.26000,	0
15.27000,	0
15.28000,	0
15.29000,	0
15.30000,	0
15.31000,	0
15.32000,	0
15.33000,	0
15.34000,	0
15.35000,	0
15.36000,	0
15.37000,	0
15.38000,	0
15.39000,	0
15.40000,	0
15.41000,	0
15.42000,	0
15.43000,	0
15.44000,	0
15.45000,	0
15.46000,	0
15.47000,	0
15.48000,	0
15.49000,	0
15.50000,	0
15.51000,	0
15.52000,	0
15.53000,	0
15.54000,	0
15.55000,	0
15.56000,	0
15.57000,	0
15.58000,	0
15.59000,	0
15.60000,	0
15.61000,	0
15.62000,	0
15.63000,	0
15.64000,	0
15.65000,	0
15.66000,	0
15.67000,	0
15.68000,	0
15.69000,	0
15.70000,	0
15.71000,	0
15.72000,	0
15.73000,	0
15.74000,	0
15.75000,	0
15.76000,	0
15.77000,	0
15.78000,	0
15.79000,	0
15.80000,	0
15.81000,	0
15.82000,	0
15.83000,	0
15.84000,	0
15.85000,	0
15.86000,	0
15.87000,	0
15.88000,	0
15.89000,	0
15.90000,	0
15.91000,	0
15.92000,	0
15.93000,	0
15.94000,	0
15.95000,	0
15.96000,	0
15.97000,	0
15.98000,	0
15.99000,	0
16.00000,	0
16.01000,	0
16.02000,	0
16.03000,	0
16.04000,	0
16.05000,	0
16.06000,	0
16.07000,	0
16.08000,	0
16.09000,	0
16.10000,	0
16.11000,	0
16.12000,	0
16.13000,	0
16.14000,	0
16.15000,	0
16.16000,	0
16.17000,	0
16.18000,	0
16.19000,	0
16.20000,	0
16.21000,	0
16.22000,	0
16.23000,	0
16.24000,	0
16.25000,	0
16.26000,	0
16.27000,	0
16.28000,	0
16.29000,	0
16.30000,	0
16.31000,	0
16.32000,	0
16.33000,	0
16.34000,	0
16.35000,	0
16.36000,	0
16.37000,	0
16.38000,	0
16.39000,	0
16.40000,	0
16.41000,	0
16.42000,	0
16.43000,	0
16.44000,	0
16.45000,	0
16.46000,	0
16.47000,	0
16.48000,	0
16.49000,	0
16.50000,	0
16.51000,	0
16.52000,	0
16.53000,	0
16.54000,	0
16.55000,	0
16.56000,	0
16.57000,	0
16.58000,	0
16.59000,	0
16.60000,	0
16.61000,	0
16.62000,	0
16.63000,	0
16.64000,	0
16.65000,	0
16.66000,	0
16.67000,	0
16.68000,	0
16.69000,	0
16.70000,	0
16.71000,	0
16.72000,	0
16.73000,	0
16.74000,	0
16.75000,	0
16.76000,	0
16.77000,	0
16.78000,	0
16.79000,	0
16.80000,	0
16.81000,	0
16.82000,	0
16.83000,	0
16.84000,	0
16.85000,	0
16.86000,	0
16.87000,	0
16.88000,	0
16.89000,	0
16.90000,	0
16.91000,	0
16.92000,	0
16.93000,	0
16.94000,	0
16.95000,	0
16.96000,	0
16.97000,	0
16.98000,	0
16.99000,	0
17.00000,	0
17.01000,	0
17.02000,	0
17.03000,	0
17.04000,	0
17.05000,	0
17.06000,	0
17.07000,	0
17.08000,	0
17.09000,	0
17.10000,	0
17.11000,	0
17.12000,	0
17.13000,	0
17.14000,	0
17.15000,	0
17.16000,	0
17.17000,	0
17.18000,	0
17.19000,	0
17.20000,	0
17.21000,	0
17.22000,	0
17.23000,	0
17.24000,	0
17.25000,	0
17.26000,	0
17.27000,	0
17.28000,	0
17.29000,	0
17.30000,	0
17.31000,	0
17.32000,	0
17.33000,	0
17.34000,	0
17.35000,	0
17.36000,	0
17.37000,	0
17.38000,	0
17.39000,	0
17.40000,	0
17.41000,	0
17.42000,	0
17.43000,	0
17.44000,	0
17.45000,	0
17.46000,	0
17.47000,	0
17.48000,	0
17.49000,	0
17.50000,	0
17.51000,	0
17.52000,	0
17.53000,	0
17.54000,	0
17.55000,	0
17.56000,	0
17.57000,	0
17.58000,	0
17.59000,	0
17.60000,	0
17.61000,	0
17.62000,	0
17.63000,	0
17.64000,	0
17.65000,	0
17.66000,	0
17.67000,	0
17.68000,	0
17.69000,	0
17.70000,	0
17.71000,	0
17.72000,	0
17.73000,	0
17.74000,	0
17.75000,	0
17.76000,	0
17.77000,	0
17.78000,	0
17.79000,	0
17.80000,	0
17.81000,	0
17.82000,	0
17.83000,	0
17.84000,	0
17.85000,	0
17.86000,	0
17.87000,	0
17.88000,	0
17.89000,	0
17.90000,	0
17.91000,	0
17.92000,	0
17.93000,	0
17.94000,	0
17.95000,	0
17.96000,	0
17.97000,	0
17.98000,	0
17.99000,	0
18.00000,	0
18.01000,	0
18.02000,	0
18.03000,	0
18.04000,	0
18.05000,	0
18.06000,	0
18.07000,	0
18.08000,	0
18.09000,	0
18.10000,	0
18.11000,	0
18.12000,	0
18.13000,	0
18.14000,	0
18.15000,	0
18.16000,	0
18.17000,	0
18.18000,	0
18.19000,	0
18.20000,	0
18.21000,	0
18.22000,	0
18.23000,	0
18.24000,	0
18.25000,	0
18.26000,	0
18.27000,	0
18.28000,	0
18.29000,	0
18.30000,	0
18.31000,	0
18.32000,	0
18.33000,	0
18.34000,	0
18.35000,	0
18.36000,	0
18.37000,	0
18.38000,	0
18.39000,	0
18.40000,	0
18.41000,	0
18.42000,	0
18.43000,	0
18.44000,	0
18.45000,	0
18.46000,	0
18.47000,	0
18.48000,	0
18.49000,	0
18.50000,	0
18.51000,	0
18.52000,	0
18.53000,	0
18.54000,	0
18.55000,	0
18.56000,	0
18.57000,	0
18.58000,	0
18.59000,	0
18.60000,	0
18.61000,	0
18.62000,	0
18.63000,	0
18.64000,	0
18.65000,	0
18.66000,	0
18.67000,	0
18.68000,	0
18.69000,	0
18.70000,	0
18.71000,	0
18.72000,	0
18.73000,	0
18.74000,	0
18.75000,	0
18.76000,	0
18.77000,	0
18.78000,	0
18.79000,	0
18.80000,	0
18.81000,	0
18.82000,	0
18.83000,	0
18.84000,	0
18.85000,	0
18.86000,	0
18.87000,	0
18.88000,	0
18.89000,	0
18.90000,	0
18.91000,	0
18.92000,	0
18.93000,	0
18.94000,	0
18.95000,	0
18.96000,	0
18.97000,	0
18.98000,	0
18.99000,	0
19.00000,	0
19.01000,	0
19.02000,	0
19.03000,	0
19.04000,	0
19.05000,	0
19.06000,	0
19.07000,	0
19.08000,	0
19.09000,	0
19.10000,	0
19.11000,	0
19.12000,	0
19.13000,	0
19.14000,	0
19.15000,	0
19.16000,	0
19.17000,	0
19.18000,	0
19.19000,	0
19.20000,	0
19.21000,	0
19.22000,	0
19.23000,	0
19.24000,	0
19.25000,	0
19.26000,	0
19.27000,	0
19.28000,	0
19.29000,	0
19.30000,	0
19.31000,	0
19.32000,	0
19.33000,	0
19.34000,	0
19.35000,	0
19.36000,	0
[truncated: 92 more rows]
