# Supplementary material for: Regrafting submillimeter-scale ferromagnetic soft continuums
Source: Nat Commun. 2025 Jul 31;16:7023. doi: 10.1038/s41467-025-60928-6 (PMC12313971; doi:10.1038/s41467-025-60928-6)
Supplement: Supplementary file 25 — Source Data [file 41467_2025_60928_MOESM25_ESM.zip › Source File/Fig S4 5 7 9 11 13/raw data/3_02.txt]

#FORMAT      : EMSA/MAS Spectral Data File
#VERSION     : 1.0
#TITLE       : Map Sum Spectrum
#DATE        : 18-OCT-2023
#TIME        : 10:27
#OWNER       : 
#NPOINTS     : 2048.0
#NCOLUMNS    : 1.0
#XUNITS      : keV
#YUNITS      : counts
#DATATYPE    : XY
#XPERCHAN    : 0.01
#OFFSET      : -0.2
#SIGNALTYPE  : EDS
#CHOFFSET    : 20.0
#LIVETIME    : 127.795196533
#REALTIME    : 129.846435547
#BEAMKV      : 15.0
#MAGCAM      : 3000.0
#XTILTSTGE   : 0.0
#AZIMANGLE   : 0.0
#ELEVANGLE   : 29.0
#XPOSITION mm: -0.5375
#YPOSITION mm: -3.8305
#ZPOSITION mm: 12.1696
##OXINSTPT   : 3
##OXINSTSTROB: 54.84
##OXINSTELEMS: 6,26,14,78,16
##OXINSTLABEL: 6, 0.277, C
##OXINSTLABEL: 26, 6.404, Fe
##OXINSTLABEL: 26, 7.058, Fe
##OXINSTLABEL: 26, 0.703, Fe
##OXINSTLABEL: 26, 0.615, Fe
##OXINSTLABEL: 14, 1.740, Si
##OXINSTLABEL: 78, 9.442, Pt
##OXINSTLABEL: 78, 11.071, Pt
##OXINSTLABEL: 78, 11.251, Pt
##OXINSTLABEL: 78, 9.975, Pt
##OXINSTLABEL: 78, 12.942, Pt
##OXINSTLABEL: 78, 13.271, Pt
##OXINSTLABEL: 78, 8.268, Pt
##OXINSTLABEL: 78, 2.050, Pt
##OXINSTLABEL: 78, 2.331, Pt
##OXINSTLABEL: 78, 1.592, Pt
##OXINSTLABEL: 78, 0.258, Pt
##OXINSTLABEL: 78, 0.244, Pt
##OXINSTLABEL: 16, 2.308, S
##OXINSTLABEL: 16, 2.464, S
#SPECTRUM    : Spectral Data Starts Here
-0.20000, 0.0
-0.19000, 0.0
-0.18000, 0.0
-0.17000, 0.0
-0.16000, 0.0
-0.15000, 0.0
-0.14000, 0.0
-0.13000, 0.0
-0.12000, 0.0
-0.11000, 0.0
-0.10000, 0.0
-0.09000, 0.0
-0.08000, 2.0
-0.07000, 5.0
-0.06000, 21.0
-0.05000, 100.0
-0.04000, 219.0
-0.03000, 545.0
-0.02000, 1072.0
-0.01000, 1803.0
0.00000, 2657.0
0.01000, 3663.0
0.02000, 4592.0
0.03000, 5294.0
0.04000, 5799.0
0.05000, 5684.0
0.06000, 4834.0
0.07000, 3561.0
0.08000, 2211.0
0.09000, 1181.0
0.10000, 576.0
0.11000, 308.0
0.12000, 187.0
0.13000, 144.0
0.14000, 145.0
0.15000, 136.0
0.16000, 161.0
0.17000, 182.0
0.18000, 233.0
0.19000, 330.0
0.20000, 462.0
0.21000, 820.0
0.22000, 1480.0
0.23000, 2644.0
0.24000, 4472.0
0.25000, 6373.0
0.26000, 8198.0
0.27000, 9484.0
0.28000, 9488.0
0.29000, 8396.0
0.30000, 6386.0
0.31000, 4422.0
0.32000, 2578.0
0.33000, 1311.0
0.34000, 632.0
0.35000, 279.0
0.36000, 145.0
0.37000, 111.0
0.38000, 100.0
0.39000, 100.0
0.40000, 107.0
0.41000, 96.0
0.42000, 105.0
0.43000, 104.0
0.44000, 101.0
0.45000, 115.0
0.46000, 173.0
0.47000, 236.0
0.48000, 347.0
0.49000, 508.0
0.50000, 680.0
0.51000, 830.0
0.52000, 915.0
0.53000, 906.0
0.54000, 789.0
0.55000, 599.0
0.56000, 426.0
0.57000, 285.0
0.58000, 202.0
0.59000, 139.0
0.60000, 126.0
0.61000, 106.0
0.62000, 98.0
0.63000, 91.0
0.64000, 111.0
0.65000, 132.0
0.66000, 134.0
0.67000, 126.0
0.68000, 140.0
0.69000, 150.0
0.70000, 165.0
0.71000, 173.0
0.72000, 165.0
0.73000, 176.0
0.74000, 153.0
0.75000, 142.0
0.76000, 140.0
0.77000, 129.0
0.78000, 129.0
0.79000, 125.0
0.80000, 136.0
0.81000, 146.0
0.82000, 159.0
0.83000, 163.0
0.84000, 152.0
0.85000, 157.0
0.86000, 159.0
0.87000, 163.0
0.88000, 161.0
0.89000, 164.0
0.90000, 144.0
0.91000, 172.0
0.92000, 167.0
0.93000, 167.0
0.94000, 170.0
0.95000, 181.0
0.96000, 189.0
0.97000, 182.0
0.98000, 184.0
0.99000, 190.0
1.00000, 178.0
1.01000, 177.0
1.02000, 184.0
1.03000, 188.0
1.04000, 180.0
1.05000, 196.0
1.06000, 191.0
1.07000, 183.0
1.08000, 184.0
1.09000, 192.0
1.10000, 204.0
1.11000, 196.0
1.12000, 189.0
1.13000, 189.0
1.14000, 189.0
1.15000, 183.0
1.16000, 194.0
1.17000, 196.0
1.18000, 206.0
1.19000, 206.0
1.20000, 207.0
1.21000, 189.0
1.22000, 204.0
1.23000, 215.0
1.24000, 210.0
1.25000, 193.0
1.26000, 215.0
1.27000, 195.0
1.28000, 208.0
1.29000, 201.0
1.30000, 194.0
1.31000, 211.0
1.32000, 215.0
1.33000, 201.0
1.34000, 184.0
1.35000, 175.0
1.36000, 199.0
1.37000, 202.0
1.38000, 190.0
1.39000, 190.0
1.40000, 202.0
1.41000, 194.0
1.42000, 189.0
1.43000, 212.0
1.44000, 216.0
1.45000, 232.0
1.46000, 219.0
1.47000, 227.0
1.48000, 228.0
1.49000, 230.0
1.50000, 202.0
1.51000, 219.0
1.52000, 218.0
1.53000, 220.0
1.54000, 219.0
1.55000, 226.0
1.56000, 247.0
1.57000, 258.0
1.58000, 269.0
1.59000, 283.0
1.60000, 266.0
1.61000, 266.0
1.62000, 266.0
1.63000, 266.0
1.64000, 260.0
1.65000, 232.0
1.66000, 255.0
1.67000, 269.0
1.68000, 287.0
1.69000, 315.0
1.70000, 383.0
1.71000, 423.0
1.72000, 448.0
1.73000, 486.0
1.74000, 502.0
1.75000, 502.0
1.76000, 470.0
1.77000, 412.0
1.78000, 347.0
1.79000, 302.0
1.80000, 288.0
1.81000, 238.0
1.82000, 214.0
1.83000, 207.0
1.84000, 205.0
1.85000, 179.0
1.86000, 187.0
1.87000, 199.0
1.88000, 178.0
1.89000, 202.0
1.90000, 177.0
1.91000, 194.0
1.92000, 183.0
1.93000, 189.0
1.94000, 166.0
1.95000, 195.0
1.96000, 228.0
1.97000, 284.0
1.98000, 332.0
1.99000, 437.0
2.00000, 545.0
2.01000, 688.0
2.02000, 923.0
2.03000, 1045.0
2.04000, 1171.0
2.05000, 1218.0
2.06000, 1263.0
2.07000, 1272.0
2.08000, 1251.0
2.09000, 1193.0
2.10000, 1100.0
2.11000, 996.0
2.12000, 1001.0
2.13000, 892.0
2.14000, 807.0
2.15000, 745.0
2.16000, 647.0
2.17000, 536.0
2.18000, 425.0
2.19000, 349.0
2.20000, 278.0
2.21000, 206.0
2.22000, 189.0
2.23000, 158.0
2.24000, 155.0
2.25000, 152.0
2.26000, 142.0
2.27000, 164.0
2.28000, 152.0
2.29000, 166.0
2.30000, 193.0
2.31000, 206.0
2.32000, 211.0
2.33000, 212.0
2.34000, 208.0
2.35000, 190.0
2.36000, 167.0
2.37000, 158.0
2.38000, 156.0
2.39000, 148.0
2.40000, 150.0
2.41000, 143.0
2.42000, 130.0
2.43000, 119.0
2.44000, 130.0
2.45000, 132.0
2.46000, 119.0
2.47000, 121.0
2.48000, 122.0
2.49000, 111.0
2.50000, 131.0
2.51000, 113.0
2.52000, 109.0
2.53000, 115.0
2.54000, 122.0
2.55000, 123.0
2.56000, 121.0
2.57000, 113.0
2.58000, 125.0
2.59000, 118.0
2.60000, 118.0
2.61000, 130.0
2.62000, 117.0
2.63000, 133.0
2.64000, 123.0
2.65000, 122.0
2.66000, 123.0
2.67000, 140.0
2.68000, 113.0
2.69000, 117.0
2.70000, 113.0
2.71000, 133.0
2.72000, 122.0
2.73000, 105.0
2.74000, 120.0
2.75000, 121.0
2.76000, 108.0
2.77000, 108.0
2.78000, 116.0
2.79000, 114.0
2.80000, 114.0
2.81000, 109.0
2.82000, 94.0
2.83000, 111.0
2.84000, 120.0
2.85000, 110.0
2.86000, 96.0
2.87000, 100.0
2.88000, 105.0
2.89000, 100.0
2.90000, 98.0
2.91000, 92.0
2.92000, 101.0
2.93000, 92.0
2.94000, 92.0
2.95000, 99.0
2.96000, 101.0
2.97000, 100.0
2.98000, 110.0
2.99000, 115.0
3.00000, 97.0
3.01000, 89.0
3.02000, 94.0
3.03000, 101.0
3.04000, 91.0
3.05000, 93.0
3.06000, 97.0
3.07000, 93.0
3.08000, 98.0
3.09000, 89.0
3.10000, 98.0
3.11000, 96.0
3.12000, 98.0
3.13000, 98.0
3.14000, 90.0
3.15000, 93.0
3.16000, 95.0
3.17000, 93.0
3.18000, 91.0
3.19000, 100.0
3.20000, 100.0
3.21000, 102.0
3.22000, 105.0
3.23000, 86.0
3.24000, 87.0
3.25000, 101.0
3.26000, 99.0
3.27000, 95.0
3.28000, 88.0
3.29000, 85.0
3.30000, 93.0
3.31000, 85.0
3.32000, 89.0
3.33000, 109.0
3.34000, 96.0
3.35000, 95.0
3.36000, 82.0
3.37000, 89.0
3.38000, 84.0
3.39000, 84.0
3.40000, 79.0
3.41000, 86.0
3.42000, 99.0
3.43000, 81.0
3.44000, 82.0
3.45000, 87.0
3.46000, 78.0
3.47000, 82.0
3.48000, 80.0
3.49000, 76.0
3.50000, 74.0
3.51000, 79.0
3.52000, 67.0
3.53000, 66.0
3.54000, 74.0
3.55000, 74.0
3.56000, 83.0
3.57000, 69.0
3.58000, 72.0
3.59000, 88.0
3.60000, 94.0
3.61000, 88.0
3.62000, 79.0
3.63000, 81.0
3.64000, 73.0
3.65000, 72.0
3.66000, 78.0
3.67000, 81.0
3.68000, 83.0
3.69000, 76.0
3.70000, 90.0
3.71000, 84.0
3.72000, 92.0
3.73000, 94.0
3.74000, 73.0
3.75000, 68.0
3.76000, 75.0
3.77000, 73.0
3.78000, 78.0
3.79000, 91.0
3.80000, 78.0
3.81000, 90.0
3.82000, 79.0
3.83000, 71.0
3.84000, 77.0
3.85000, 71.0
3.86000, 80.0
3.87000, 81.0
3.88000, 78.0
3.89000, 87.0
3.90000, 87.0
3.91000, 72.0
3.92000, 70.0
3.93000, 74.0
3.94000, 75.0
3.95000, 64.0
3.96000, 62.0
3.97000, 64.0
3.98000, 65.0
3.99000, 72.0
4.00000, 67.0
4.01000, 74.0
4.02000, 62.0
4.03000, 67.0
4.04000, 73.0
4.05000, 65.0
4.06000, 61.0
4.07000, 66.0
4.08000, 61.0
4.09000, 57.0
4.10000, 64.0
4.11000, 65.0
4.12000, 62.0
4.13000, 63.0
4.14000, 55.0
4.15000, 57.0
4.16000, 58.0
4.17000, 61.0
4.18000, 60.0
4.19000, 62.0
4.20000, 68.0
4.21000, 61.0
4.22000, 55.0
4.23000, 59.0
4.24000, 77.0
4.25000, 64.0
4.26000, 63.0
4.27000, 70.0
4.28000, 61.0
4.29000, 65.0
4.30000, 60.0
4.31000, 53.0
4.32000, 63.0
4.33000, 51.0
4.34000, 60.0
4.35000, 77.0
4.36000, 71.0
4.37000, 61.0
4.38000, 61.0
4.39000, 61.0
4.40000, 61.0
4.41000, 55.0
4.42000, 67.0
4.43000, 67.0
4.44000, 79.0
4.45000, 76.0
4.46000, 75.0
4.47000, 78.0
4.48000, 82.0
4.49000, 74.0
4.50000, 73.0
4.51000, 78.0
4.52000, 80.0
4.53000, 66.0
4.54000, 67.0
4.55000, 61.0
4.56000, 75.0
4.57000, 76.0
4.58000, 62.0
4.59000, 57.0
4.60000, 60.0
4.61000, 61.0
4.62000, 61.0
4.63000, 59.0
4.64000, 57.0
4.65000, 64.0
4.66000, 55.0
4.67000, 50.0
4.68000, 47.0
4.69000, 53.0
4.70000, 54.0
4.71000, 59.0
4.72000, 49.0
4.73000, 56.0
4.74000, 48.0
4.75000, 52.0
4.76000, 54.0
4.77000, 43.0
4.78000, 54.0
4.79000, 53.0
4.80000, 55.0
4.81000, 58.0
4.82000, 56.0
4.83000, 54.0
4.84000, 49.0
4.85000, 49.0
4.86000, 58.0
4.87000, 49.0
4.88000, 58.0
4.89000, 45.0
4.90000, 53.0
4.91000, 43.0
4.92000, 52.0
4.93000, 52.0
4.94000, 49.0
4.95000, 52.0
4.96000, 50.0
4.97000, 57.0
4.98000, 58.0
4.99000, 56.0
5.00000, 61.0
5.01000, 56.0
5.02000, 53.0
5.03000, 48.0
5.04000, 47.0
5.05000, 41.0
5.06000, 50.0
5.07000, 56.0
5.08000, 48.0
5.09000, 57.0
5.10000, 62.0
5.11000, 54.0
5.12000, 43.0
5.13000, 50.0
5.14000, 48.0
5.15000, 48.0
5.16000, 51.0
5.17000, 45.0
5.18000, 54.0
5.19000, 45.0
5.20000, 42.0
5.21000, 39.0
5.22000, 55.0
5.23000, 56.0
5.24000, 49.0
5.25000, 47.0
5.26000, 39.0
5.27000, 42.0
5.28000, 50.0
5.29000, 57.0
5.30000, 44.0
5.31000, 38.0
5.32000, 47.0
5.33000, 52.0
5.34000, 48.0
5.35000, 39.0
5.36000, 39.0
5.37000, 36.0
5.38000, 44.0
5.39000, 43.0
5.40000, 44.0
5.41000, 42.0
5.42000, 35.0
5.43000, 44.0
5.44000, 43.0
5.45000, 48.0
5.46000, 53.0
5.47000, 49.0
5.48000, 42.0
5.49000, 40.0
5.50000, 42.0
5.51000, 41.0
5.52000, 39.0
5.53000, 56.0
5.54000, 50.0
5.55000, 45.0
5.56000, 45.0
5.57000, 40.0
5.58000, 43.0
5.59000, 44.0
5.60000, 41.0
5.61000, 51.0
5.62000, 46.0
5.63000, 48.0
5.64000, 47.0
5.65000, 52.0
5.66000, 47.0
5.67000, 47.0
5.68000, 43.0
5.69000, 40.0
5.70000, 44.0
5.71000, 48.0
5.72000, 46.0
5.73000, 41.0
5.74000, 42.0
5.75000, 39.0
5.76000, 40.0
5.77000, 48.0
5.78000, 45.0
5.79000, 38.0
5.80000, 42.0
5.81000, 37.0
5.82000, 43.0
5.83000, 34.0
5.84000, 38.0
5.85000, 39.0
5.86000, 39.0
5.87000, 44.0
5.88000, 32.0
5.89000, 33.0
5.90000, 31.0
5.91000, 32.0
5.92000, 39.0
5.93000, 33.0
5.94000, 37.0
5.95000, 34.0
5.96000, 41.0
5.97000, 38.0
5.98000, 37.0
5.99000, 42.0
6.00000, 33.0
6.01000, 34.0
6.02000, 43.0
6.03000, 35.0
6.04000, 37.0
6.05000, 48.0
6.06000, 41.0
6.07000, 30.0
6.08000, 31.0
6.09000, 42.0
6.10000, 36.0
6.11000, 46.0
6.12000, 39.0
6.13000, 34.0
6.14000, 36.0
6.15000, 31.0
6.16000, 27.0
6.17000, 33.0
6.18000, 30.0
6.19000, 37.0
6.20000, 41.0
6.21000, 39.0
6.22000, 46.0
6.23000, 41.0
6.24000, 44.0
6.25000, 45.0
6.26000, 43.0
6.27000, 59.0
6.28000, 69.0
6.29000, 85.0
6.30000, 94.0
6.31000, 116.0
6.32000, 134.0
6.33000, 155.0
6.34000, 178.0
6.35000, 232.0
6.36000, 256.0
6.37000, 281.0
6.38000, 254.0
6.39000, 268.0
6.40000, 287.0
6.41000, 270.0
6.42000, 275.0
6.43000, 240.0
6.44000, 199.0
6.45000, 182.0
6.46000, 185.0
6.47000, 150.0
6.48000, 121.0
6.49000, 99.0
6.50000, 83.0
6.51000, 74.0
6.52000, 57.0
6.53000, 50.0
6.54000, 38.0
6.55000, 33.0
6.56000, 36.0
6.57000, 38.0
6.58000, 40.0
6.59000, 33.0
6.60000, 39.0
6.61000, 34.0
6.62000, 28.0
6.63000, 27.0
6.64000, 20.0
6.65000, 33.0
6.66000, 32.0
6.67000, 29.0
6.68000, 27.0
6.69000, 35.0
6.70000, 36.0
6.71000, 35.0
6.72000, 30.0
6.73000, 31.0
6.74000, 30.0
6.75000, 34.0
6.76000, 31.0
6.77000, 22.0
6.78000, 31.0
6.79000, 33.0
6.80000, 31.0
6.81000, 32.0
6.82000, 25.0
6.83000, 28.0
6.84000, 29.0
6.85000, 24.0
6.86000, 24.0
6.87000, 26.0
6.88000, 32.0
6.89000, 29.0
6.90000, 31.0
6.91000, 34.0
6.92000, 25.0
6.93000, 34.0
6.94000, 34.0
6.95000, 40.0
6.96000, 41.0
6.97000, 49.0
6.98000, 49.0
6.99000, 51.0
7.00000, 57.0
7.01000, 61.0
7.02000, 70.0
7.03000, 70.0
7.04000, 52.0
7.05000, 51.0
7.06000, 56.0
7.07000, 62.0
7.08000, 53.0
7.09000, 50.0
7.10000, 47.0
7.11000, 57.0
7.12000, 46.0
7.13000, 43.0
7.14000, 36.0
7.15000, 39.0
7.16000, 27.0
7.17000, 29.0
7.18000, 29.0
7.19000, 28.0
7.20000, 30.0
7.21000, 29.0
7.22000, 27.0
7.23000, 20.0
7.24000, 22.0
7.25000, 26.0
7.26000, 26.0
7.27000, 25.0
7.28000, 28.0
7.29000, 28.0
7.30000, 18.0
7.31000, 23.0
7.32000, 23.0
7.33000, 27.0
7.34000, 19.0
7.35000, 23.0
7.36000, 27.0
7.37000, 23.0
7.38000, 26.0
7.39000, 30.0
7.40000, 22.0
7.41000, 22.0
7.42000, 19.0
7.43000, 27.0
7.44000, 29.0
7.45000, 26.0
7.46000, 27.0
7.47000, 26.0
7.48000, 22.0
7.49000, 23.0
7.50000, 22.0
7.51000, 24.0
7.52000, 21.0
7.53000, 30.0
7.54000, 22.0
7.55000, 26.0
7.56000, 29.0
7.57000, 25.0
7.58000, 20.0
7.59000, 21.0
7.60000, 25.0
7.61000, 22.0
7.62000, 28.0
7.63000, 25.0
7.64000, 23.0
7.65000, 24.0
7.66000, 22.0
7.67000, 20.0
7.68000, 27.0
7.69000, 28.0
7.70000, 23.0
7.71000, 19.0
7.72000, 20.0
7.73000, 22.0
7.74000, 24.0
7.75000, 30.0
7.76000, 26.0
7.77000, 22.0
7.78000, 16.0
7.79000, 22.0
7.80000, 22.0
7.81000, 20.0
7.82000, 21.0
7.83000, 20.0
7.84000, 20.0
7.85000, 28.0
7.86000, 25.0
7.87000, 18.0
7.88000, 20.0
7.89000, 16.0
7.90000, 20.0
7.91000, 20.0
7.92000, 18.0
7.93000, 20.0
7.94000, 19.0
7.95000, 20.0
7.96000, 16.0
7.97000, 18.0
7.98000, 17.0
7.99000, 20.0
8.00000, 22.0
8.01000, 20.0
8.02000, 25.0
8.03000, 22.0
8.04000, 22.0
8.05000, 18.0
8.06000, 22.0
8.07000, 25.0
8.08000, 22.0
8.09000, 23.0
8.10000, 25.0
8.11000, 20.0
8.12000, 21.0
8.13000, 18.0
8.14000, 19.0
8.15000, 22.0
8.16000, 25.0
8.17000, 20.0
8.18000, 19.0
8.19000, 26.0
8.20000, 25.0
8.21000, 24.0
8.22000, 16.0
8.23000, 23.0
8.24000, 16.0
8.25000, 22.0
8.26000, 21.0
8.27000, 16.0
8.28000, 21.0
8.29000, 18.0
8.30000, 24.0
8.31000, 22.0
8.32000, 18.0
8.33000, 19.0
8.34000, 17.0
8.35000, 19.0
8.36000, 20.0
8.37000, 21.0
8.38000, 21.0
8.39000, 25.0
8.40000, 21.0
8.41000, 17.0
8.42000, 13.0
8.43000, 19.0
8.44000, 25.0
8.45000, 19.0
8.46000, 26.0
8.47000, 19.0
8.48000, 21.0
8.49000, 27.0
8.50000, 19.0
8.51000, 12.0
8.52000, 21.0
8.53000, 19.0
8.54000, 19.0
8.55000, 14.0
8.56000, 26.0
8.57000, 18.0
8.58000, 13.0
8.59000, 16.0
8.60000, 12.0
8.61000, 16.0
8.62000, 18.0
8.63000, 19.0
8.64000, 14.0
8.65000, 19.0
8.66000, 25.0
8.67000, 23.0
8.68000, 20.0
8.69000, 25.0
8.70000, 20.0
8.71000, 18.0
8.72000, 19.0
8.73000, 16.0
8.74000, 17.0
8.75000, 23.0
8.76000, 13.0
8.77000, 16.0
8.78000, 14.0
8.79000, 24.0
8.80000, 22.0
8.81000, 18.0
8.82000, 20.0
8.83000, 19.0
8.84000, 17.0
8.85000, 21.0
8.86000, 17.0
8.87000, 14.0
8.88000, 17.0
8.89000, 15.0
8.90000, 14.0
8.91000, 14.0
8.92000, 16.0
8.93000, 12.0
8.94000, 14.0
8.95000, 17.0
8.96000, 16.0
8.97000, 12.0
8.98000, 16.0
8.99000, 14.0
9.00000, 13.0
9.01000, 17.0
9.02000, 23.0
9.03000, 18.0
9.04000, 16.0
9.05000, 13.0
9.06000, 12.0
9.07000, 16.0
9.08000, 20.0
9.09000, 15.0
9.10000, 18.0
9.11000, 20.0
9.12000, 23.0
9.13000, 19.0
9.14000, 20.0
9.15000, 18.0
9.16000, 18.0
9.17000, 19.0
9.18000, 21.0
9.19000, 25.0
9.20000, 18.0
9.21000, 11.0
9.22000, 13.0
9.23000, 18.0
9.24000, 16.0
9.25000, 18.0
9.26000, 16.0
9.27000, 18.0
9.28000, 30.0
9.29000, 23.0
9.30000, 25.0
9.31000, 34.0
9.32000, 38.0
9.33000, 46.0
9.34000, 48.0
9.35000, 49.0
9.36000, 51.0
9.37000, 54.0
9.38000, 64.0
9.39000, 72.0
9.40000, 80.0
9.41000, 84.0
9.42000, 100.0
9.43000, 89.0
9.44000, 80.0
9.45000, 78.0
9.46000, 79.0
9.47000, 57.0
9.48000, 64.0
9.49000, 54.0
9.50000, 48.0
9.51000, 55.0
9.52000, 46.0
9.53000, 38.0
9.54000, 37.0
9.55000, 32.0
9.56000, 23.0
9.57000, 19.0
9.58000, 19.0
9.59000, 18.0
9.60000, 19.0
9.61000, 16.0
9.62000, 13.0
9.63000, 15.0
9.64000, 21.0
9.65000, 14.0
9.66000, 11.0
9.67000, 12.0
9.68000, 15.0
9.69000, 11.0
9.70000, 12.0
9.71000, 14.0
9.72000, 13.0
9.73000, 11.0
9.74000, 15.0
9.75000, 12.0
9.76000, 18.0
9.77000, 18.0
9.78000, 15.0
9.79000, 14.0
9.80000, 9.0
9.81000, 14.0
9.82000, 12.0
9.83000, 16.0
9.84000, 16.0
9.85000, 12.0
9.86000, 9.0
9.87000, 10.0
9.88000, 12.0
9.89000, 15.0
9.90000, 14.0
9.91000, 11.0
9.92000, 12.0
9.93000, 15.0
9.94000, 16.0
9.95000, 20.0
9.96000, 18.0
9.97000, 15.0
9.98000, 13.0
9.99000, 8.0
10.00000, 8.0
10.01000, 14.0
10.02000, 8.0
10.03000, 11.0
10.04000, 13.0
10.05000, 10.0
10.06000, 13.0
10.07000, 13.0
10.08000, 8.0
10.09000, 9.0
10.10000, 12.0
10.11000, 14.0
10.12000, 13.0
10.13000, 8.0
10.14000, 12.0
10.15000, 16.0
10.16000, 15.0
10.17000, 17.0
10.18000, 17.0
10.19000, 16.0
10.20000, 12.0
10.21000, 7.0
10.22000, 13.0
10.23000, 10.0
10.24000, 11.0
10.25000, 20.0
10.26000, 13.0
10.27000, 11.0
10.28000, 9.0
10.29000, 5.0
10.30000, 12.0
10.31000, 10.0
10.32000, 10.0
10.33000, 7.0
10.34000, 8.0
10.35000, 9.0
10.36000, 10.0
10.37000, 11.0
10.38000, 13.0
10.39000, 11.0
10.40000, 13.0
10.41000, 14.0
10.42000, 13.0
10.43000, 8.0
10.44000, 8.0
10.45000, 13.0
10.46000, 10.0
10.47000, 11.0
10.48000, 12.0
10.49000, 7.0
10.50000, 13.0
10.51000, 13.0
10.52000, 12.0
10.53000, 12.0
10.54000, 14.0
10.55000, 7.0
10.56000, 10.0
10.57000, 10.0
10.58000, 12.0
10.59000, 12.0
10.60000, 9.0
10.61000, 10.0
10.62000, 10.0
10.63000, 9.0
10.64000, 11.0
10.65000, 13.0
10.66000, 12.0
10.67000, 13.0
10.68000, 10.0
10.69000, 11.0
10.70000, 10.0
10.71000, 10.0
10.72000, 12.0
10.73000, 14.0
10.74000, 8.0
10.75000, 12.0
10.76000, 10.0
10.77000, 12.0
10.78000, 13.0
10.79000, 9.0
10.80000, 9.0
10.81000, 10.0
10.82000, 14.0
10.83000, 17.0
10.84000, 15.0
10.85000, 11.0
10.86000, 10.0
10.87000, 11.0
10.88000, 15.0
10.89000, 12.0
10.90000, 8.0
10.91000, 8.0
10.92000, 13.0
10.93000, 12.0
10.94000, 12.0
10.95000, 12.0
10.96000, 14.0
10.97000, 14.0
10.98000, 14.0
10.99000, 17.0
11.00000, 17.0
11.01000, 17.0
11.02000, 26.0
11.03000, 21.0
11.04000, 28.0
11.05000, 29.0
11.06000, 20.0
11.07000, 22.0
11.08000, 24.0
11.09000, 15.0
11.10000, 18.0
11.11000, 22.0
11.12000, 25.0
11.13000, 19.0
11.14000, 22.0
11.15000, 24.0
11.16000, 19.0
11.17000, 16.0
11.18000, 18.0
11.19000, 22.0
11.20000, 23.0
11.21000, 18.0
11.22000, 25.0
11.23000, 24.0
11.24000, 23.0
11.25000, 17.0
11.26000, 20.0
11.27000, 17.0
11.28000, 21.0
11.29000, 21.0
11.30000, 15.0
11.31000, 14.0
11.32000, 19.0
11.33000, 15.0
11.34000, 12.0
11.35000, 10.0
11.36000, 9.0
11.37000, 14.0
11.38000, 13.0
11.39000, 14.0
11.40000, 9.0
11.41000, 9.0
11.42000, 7.0
11.43000, 9.0
11.44000, 14.0
11.45000, 10.0
11.46000, 7.0
11.47000, 12.0
11.48000, 8.0
11.49000, 10.0
11.50000, 11.0
11.51000, 13.0
11.52000, 10.0
11.53000, 7.0
11.54000, 12.0
11.55000, 11.0
11.56000, 6.0
11.57000, 9.0
11.58000, 10.0
11.59000, 8.0
11.60000, 5.0
11.61000, 6.0
11.62000, 12.0
11.63000, 11.0
11.64000, 9.0
11.65000, 8.0
11.66000, 5.0
11.67000, 11.0
11.68000, 11.0
11.69000, 10.0
11.70000, 8.0
11.71000, 4.0
11.72000, 4.0
11.73000, 6.0
11.74000, 7.0
11.75000, 5.0
11.76000, 3.0
11.77000, 6.0
11.78000, 12.0
11.79000, 11.0
11.80000, 11.0
11.81000, 6.0
11.82000, 7.0
11.83000, 10.0
11.84000, 5.0
11.85000, 7.0
11.86000, 6.0
11.87000, 8.0
11.88000, 6.0
11.89000, 8.0
11.90000, 10.0
11.91000, 6.0
11.92000, 8.0
11.93000, 6.0
11.94000, 5.0
11.95000, 7.0
11.96000, 9.0
11.97000, 8.0
11.98000, 8.0
11.99000, 6.0
12.00000, 5.0
12.01000, 11.0
12.02000, 10.0
12.03000, 5.0
12.04000, 4.0
12.05000, 10.0
12.06000, 8.0
12.07000, 9.0
12.08000, 8.0
12.09000, 7.0
12.10000, 7.0
12.11000, 6.0
12.12000, 10.0
12.13000, 10.0
12.14000, 6.0
12.15000, 5.0
12.16000, 6.0
12.17000, 10.0
12.18000, 9.0
12.19000, 4.0
12.20000, 5.0
12.21000, 2.0
12.22000, 3.0
12.23000, 8.0
12.24000, 12.0
12.25000, 13.0
12.26000, 7.0
12.27000, 6.0
12.28000, 6.0
12.29000, 5.0
12.30000, 7.0
12.31000, 4.0
12.32000, 7.0
12.33000, 8.0
12.34000, 6.0
12.35000, 3.0
12.36000, 7.0
12.37000, 8.0
12.38000, 5.0
12.39000, 3.0
12.40000, 8.0
12.41000, 8.0
12.42000, 9.0
12.43000, 5.0
12.44000, 6.0
12.45000, 4.0
12.46000, 5.0
12.47000, 8.0
12.48000, 7.0
12.49000, 7.0
12.50000, 5.0
12.51000, 6.0
12.52000, 9.0
12.53000, 8.0
12.54000, 7.0
12.55000, 5.0
12.56000, 7.0
12.57000, 11.0
12.58000, 9.0
12.59000, 6.0
12.60000, 6.0
12.61000, 4.0
12.62000, 4.0
12.63000, 2.0
12.64000, 4.0
12.65000, 5.0
12.66000, 7.0
12.67000, 5.0
12.68000, 9.0
12.69000, 5.0
12.70000, 3.0
12.71000, 8.0
12.72000, 7.0
12.73000, 5.0
12.74000, 6.0
12.75000, 6.0
12.76000, 11.0
12.77000, 4.0
12.78000, 4.0
12.79000, 5.0
12.80000, 8.0
12.81000, 8.0
12.82000, 6.0
12.83000, 8.0
12.84000, 11.0
12.85000, 13.0
12.86000, 6.0
12.87000, 10.0
12.88000, 9.0
12.89000, 9.0
12.90000, 4.0
12.91000, 7.0
12.92000, 11.0
12.93000, 9.0
12.94000, 11.0
12.95000, 7.0
12.96000, 6.0
12.97000, 8.0
12.98000, 6.0
12.99000, 7.0
13.00000, 5.0
13.01000, 6.0
13.02000, 7.0
13.03000, 9.0
13.04000, 4.0
13.05000, 5.0
13.06000, 4.0
13.07000, 7.0
13.08000, 5.0
13.09000, 4.0
13.10000, 6.0
13.11000, 7.0
13.12000, 7.0
13.13000, 4.0
13.14000, 5.0
13.15000, 2.0
13.16000, 3.0
13.17000, 3.0
13.18000, 5.0
13.19000, 7.0
13.20000, 9.0
13.21000, 7.0
13.22000, 6.0
13.23000, 5.0
13.24000, 7.0
13.25000, 5.0
13.26000, 8.0
13.27000, 8.0
13.28000, 6.0
13.29000, 8.0
13.30000, 8.0
13.31000, 6.0
13.32000, 5.0
13.33000, 7.0
13.34000, 9.0
13.35000, 5.0
13.36000, 6.0
13.37000, 5.0
13.38000, 2.0
13.39000, 4.0
13.40000, 4.0
13.41000, 4.0
13.42000, 3.0
13.43000, 4.0
13.44000, 6.0
13.45000, 6.0
13.46000, 2.0
13.47000, 5.0
13.48000, 5.0
13.49000, 6.0
13.50000, 5.0
13.51000, 4.0
13.52000, 4.0
13.53000, 2.0
13.54000, 3.0
13.55000, 6.0
13.56000, 4.0
13.57000, 6.0
13.58000, 4.0
13.59000, 7.0
13.60000, 6.0
13.61000, 4.0
13.62000, 6.0
13.63000, 4.0
13.64000, 3.0
13.65000, 2.0
13.66000, 8.0
13.67000, 5.0
13.68000, 4.0
13.69000, 3.0
13.70000, 2.0
13.71000, 4.0
13.72000, 3.0
13.73000, 2.0
13.74000, 3.0
13.75000, 3.0
13.76000, 3.0
13.77000, 5.0
13.78000, 3.0
13.79000, 1.0
13.80000, 6.0
13.81000, 8.0
13.82000, 3.0
13.83000, 2.0
13.84000, 4.0
13.85000, 7.0
13.86000, 3.0
13.87000, 6.0
13.88000, 5.0
13.89000, 2.0
13.90000, 3.0
13.91000, 5.0
13.92000, 2.0
13.93000, 5.0
13.94000, 2.0
13.95000, 3.0
13.96000, 8.0
13.97000, 4.0
13.98000, 4.0
13.99000, 2.0
14.00000, 4.0
14.01000, 3.0
14.02000, 1.0
14.03000, 2.0
14.04000, 6.0
14.05000, 2.0
14.06000, 0.0
14.07000, 2.0
14.08000, 5.0
14.09000, 5.0
14.10000, 3.0
14.11000, 8.0
14.12000, 5.0
14.13000, 5.0
14.14000, 6.0
14.15000, 4.0
14.16000, 2.0
14.17000, 1.0
14.18000, 1.0
14.19000, 2.0
14.20000, 4.0
14.21000, 2.0
14.22000, 2.0
14.23000, 4.0
14.24000, 3.0
14.25000, 2.0
14.26000, 0.0
14.27000, 4.0
14.28000, 3.0
14.29000, 2.0
14.30000, 2.0
14.31000, 4.0
14.32000, 5.0
14.33000, 1.0
14.34000, 5.0
14.35000, 4.0
14.36000, 5.0
14.37000, 5.0
14.38000, 4.0
14.39000, 3.0
14.40000, 1.0
14.41000, 2.0
14.42000, 1.0
14.43000, 4.0
14.44000, 2.0
14.45000, 3.0
14.46000, 2.0
14.47000, 1.0
14.48000, 4.0
14.49000, 2.0
14.50000, 2.0
14.51000, 4.0
14.52000, 5.0
14.53000, 3.0
14.54000, 3.0
14.55000, 3.0
14.56000, 2.0
14.57000, 1.0
14.58000, 2.0
14.59000, 4.0
14.60000, 1.0
14.61000, 5.0
14.62000, 5.0
14.63000, 3.0
14.64000, 3.0
14.65000, 3.0
14.66000, 1.0
14.67000, 3.0
14.68000, 1.0
14.69000, 1.0
14.70000, 3.0
14.71000, 1.0
14.72000, 3.0
14.73000, 2.0
14.74000, 2.0
14.75000, 4.0
14.76000, 2.0
14.77000, 4.0
14.78000, 2.0
14.79000, 4.0
14.80000, 3.0
14.81000, 2.0
14.82000, 1.0
14.83000, 3.0
14.84000, 2.0
14.85000, 1.0
14.86000, 3.0
14.87000, 4.0
14.88000, 2.0
14.89000, 2.0
14.90000, 2.0
14.91000, 4.0
14.92000, 1.0
14.93000, 0.0
14.94000, 0.0
14.95000, 2.0
14.96000, 1.0
14.97000, 2.0
14.98000, 3.0
14.99000, 1.0
15.00000, 1.0
15.01000, 2.0
15.02000, 1.0
15.03000, 1.0
15.04000, 2.0
15.05000, 2.0
15.06000, 0.0
15.07000, 0.0
15.08000, 2.0
15.09000, 0.0
15.10000, 1.0
15.11000, 3.0
15.12000, 1.0
15.13000, 0.0
15.14000, 0.0
15.15000, 0.0
15.16000, 0.0
15.17000, 0.0
15.18000, 0.0
15.19000, 1.0
15.20000, 0.0
15.21000, 0.0
15.22000, 0.0
15.23000, 1.0
15.24000, 0.0
15.25000, 0.0
15.26000, 0.0
15.27000, 0.0
15.28000, 0.0
15.29000, 0.0
15.30000, 0.0
15.31000, 0.0
15.32000, 0.0
15.33000, 0.0
15.34000, 0.0
15.35000, 0.0
15.36000, 0.0
15.37000, 0.0
15.38000, 0.0
15.39000, 0.0
15.40000, 0.0
15.41000, 0.0
15.42000, 0.0
15.43000, 0.0
15.44000, 0.0
15.45000, 0.0
15.46000, 0.0
15.47000, 0.0
15.48000, 0.0
15.49000, 0.0
15.50000, 0.0
15.51000, 0.0
15.52000, 0.0
15.53000, 0.0
15.54000, 0.0
15.55000, 0.0
15.56000, 0.0
15.57000, 0.0
15.58000, 0.0
15.59000, 0.0
15.60000, 0.0
15.61000, 0.0
15.62000, 0.0
15.63000, 0.0
15.64000, 0.0
15.65000, 0.0
15.66000, 0.0
15.67000, 0.0
15.68000, 0.0
15.69000, 0.0
15.70000, 0.0
15.71000, 0.0
15.72000, 0.0
15.73000, 0.0
15.74000, 0.0
15.75000, 0.0
15.76000, 0.0
15.77000, 0.0
15.78000, 0.0
15.79000, 0.0
15.80000, 0.0
15.81000, 0.0
15.82000, 0.0
15.83000, 0.0
15.84000, 0.0
15.85000, 0.0
15.86000, 0.0
15.87000, 0.0
15.88000, 0.0
15.89000, 0.0
15.90000, 0.0
15.91000, 0.0
15.92000, 0.0
15.93000, 0.0
15.94000, 0.0
15.95000, 0.0
15.96000, 0.0
15.97000, 0.0
15.98000, 0.0
15.99000, 0.0
16.00000, 0.0
16.01000, 0.0
16.02000, 0.0
16.03000, 0.0
16.04000, 0.0
16.05000, 0.0
16.06000, 0.0
16.07000, 0.0
16.08000, 0.0
16.09000, 0.0
16.10000, 0.0
16.11000, 0.0
16.12000, 0.0
16.13000, 0.0
16.14000, 0.0
16.15000, 0.0
16.16000, 0.0
16.17000, 0.0
16.18000, 0.0
16.19000, 0.0
16.20000, 0.0
16.21000, 0.0
16.22000, 0.0
16.23000, 0.0
16.24000, 0.0
16.25000, 0.0
16.26000, 0.0
16.27000, 0.0
16.28000, 0.0
16.29000, 0.0
16.30000, 0.0
16.31000, 0.0
16.32000, 0.0
16.33000, 0.0
16.34000, 0.0
16.35000, 0.0
16.36000, 0.0
16.37000, 0.0
16.38000, 0.0
16.39000, 0.0
16.40000, 0.0
16.41000, 0.0
16.42000, 0.0
16.43000, 0.0
16.44000, 0.0
16.45000, 0.0
16.46000, 0.0
16.47000, 0.0
16.48000, 0.0
16.49000, 0.0
16.50000, 0.0
16.51000, 0.0
16.52000, 0.0
16.53000, 0.0
16.54000, 0.0
16.55000, 0.0
16.56000, 0.0
16.57000, 0.0
16.58000, 0.0
16.59000, 0.0
16.60000, 0.0
16.61000, 0.0
16.62000, 0.0
16.63000, 0.0
16.64000, 0.0
16.65000, 0.0
16.66000, 0.0
16.67000, 0.0
16.68000, 0.0
16.69000, 0.0
16.70000, 0.0
16.71000, 0.0
16.72000, 0.0
16.73000, 0.0
16.74000, 0.0
16.75000, 0.0
16.76000, 0.0
16.77000, 0.0
16.78000, 0.0
16.79000, 0.0
16.80000, 0.0
16.81000, 0.0
16.82000, 0.0
16.83000, 0.0
16.84000, 0.0
16.85000, 0.0
16.86000, 0.0
16.87000, 0.0
16.88000, 0.0
16.89000, 0.0
16.90000, 0.0
16.91000, 0.0
16.92000, 0.0
16.93000, 0.0
16.94000, 0.0
16.95000, 0.0
16.96000, 0.0
16.97000, 0.0
16.98000, 0.0
16.99000, 0.0
17.00000, 0.0
17.01000, 0.0
17.02000, 0.0
17.03000, 0.0
17.04000, 0.0
17.05000, 0.0
17.06000, 0.0
17.07000, 0.0
17.08000, 0.0
17.09000, 0.0
17.10000, 0.0
17.11000, 0.0
17.12000, 0.0
17.13000, 0.0
17.14000, 0.0
17.15000, 0.0
17.16000, 0.0
17.17000, 0.0
17.18000, 0.0
17.19000, 0.0
17.20000, 0.0
17.21000, 0.0
17.22000, 0.0
17.23000, 0.0
17.24000, 0.0
17.25000, 0.0
17.26000, 0.0
17.27000, 0.0
17.28000, 0.0
17.29000, 0.0
17.30000, 0.0
17.31000, 0.0
17.32000, 0.0
17.33000, 0.0
17.34000, 0.0
17.35000, 0.0
17.36000, 0.0
17.37000, 0.0
17.38000, 0.0
17.39000, 0.0
17.40000, 0.0
17.41000, 0.0
17.42000, 0.0
17.43000, 0.0
17.44000, 0.0
17.45000, 0.0
17.46000, 0.0
17.47000, 0.0
17.48000, 0.0
17.49000, 0.0
17.50000, 0.0
17.51000, 0.0
17.52000, 0.0
17.53000, 0.0
17.54000, 0.0
17.55000, 0.0
17.56000, 0.0
17.57000, 0.0
17.58000, 0.0
17.59000, 0.0
17.60000, 0.0
17.61000, 0.0
17.62000, 0.0
17.63000, 0.0
17.64000, 0.0
17.65000, 0.0
17.66000, 0.0
17.67000, 0.0
17.68000, 0.0
17.69000, 0.0
17.70000, 0.0
17.71000, 0.0
17.72000, 0.0
17.73000, 0.0
17.74000, 0.0
17.75000, 0.0
17.76000, 0.0
17.77000, 0.0
17.78000, 0.0
17.79000, 0.0
17.80000, 0.0
17.81000, 0.0
17.82000, 0.0
17.83000, 0.0
17.84000, 0.0
17.85000, 0.0
17.86000, 0.0
17.87000, 0.0
17.88000, 0.0
17.89000, 0.0
17.90000, 0.0
17.91000, 0.0
17.92000, 0.0
17.93000, 0.0
17.94000, 0.0
17.95000, 0.0
17.96000, 0.0
17.97000, 0.0
17.98000, 0.0
17.99000, 0.0
18.00000, 0.0
18.01000, 0.0
18.02000, 0.0
18.03000, 0.0
18.04000, 0.0
18.05000, 0.0
18.06000, 0.0
18.07000, 0.0
18.08000, 0.0
18.09000, 0.0
18.10000, 0.0
18.11000, 0.0
18.12000, 0.0
18.13000, 0.0
18.14000, 0.0
18.15000, 0.0
18.16000, 0.0
18.17000, 0.0
18.18000, 0.0
18.19000, 0.0
18.20000, 0.0
18.21000, 0.0
18.22000, 0.0
18.23000, 0.0
18.24000, 0.0
18.25000, 0.0
18.26000, 0.0
18.27000, 0.0
18.28000, 0.0
18.29000, 0.0
18.30000, 0.0
18.31000, 0.0
18.32000, 0.0
18.33000, 0.0
18.34000, 0.0
18.35000, 0.0
18.36000, 0.0
18.37000, 0.0
18.38000, 0.0
18.39000, 0.0
18.40000, 0.0
18.41000, 0.0
18.42000, 0.0
18.43000, 0.0
18.44000, 0.0
18.45000, 0.0
18.46000, 0.0
18.47000, 0.0
18.48000, 0.0
18.49000, 0.0
18.50000, 0.0
18.51000, 0.0
18.52000, 0.0
18.53000, 0.0
18.54000, 0.0
18.55000, 0.0
18.56000, 0.0
18.57000, 0.0
18.58000, 0.0
18.59000, 0.0
18.60000, 0.0
18.61000, 0.0
18.62000, 0.0
18.63000, 0.0
18.64000, 0.0
18.65000, 0.0
18.66000, 0.0
18.67000, 0.0
18.68000, 0.0
18.69000, 0.0
18.70000, 0.0
18.71000, 0.0
18.72000, 0.0
18.73000, 0.0
18.74000, 0.0
18.75000, 0.0
18.76000, 0.0
18.77000, 0.0
18.78000, 0.0
18.79000, 0.0
18.80000, 0.0
18.81000, 0.0
18.82000, 0.0
18.83000, 0.0
18.84000, 0.0
18.85000, 0.0
18.86000, 0.0
18.87000, 0.0
18.88000, 0.0
18.89000, 0.0
18.90000, 0.0
18.91000, 0.0
18.92000, 0.0
18.93000, 0.0
18.94000, 0.0
18.95000, 0.0
18.96000, 0.0
18.97000, 0.0
18.98000, 0.0
18.99000, 0.0
19.00000, 0.0
19.01000, 0.0
19.02000, 0.0
19.03000, 0.0
19.04000, 0.0
19.05000, 0.0
19.06000, 0.0
19.07000, 0.0
19.08000, 0.0
19.09000, 0.0
19.10000, 0.0
19.11000, 0.0
19.12000, 0.0
19.13000, 0.0
19.14000, 0.0
19.15000, 0.0
19.16000, 0.0
19.17000, 0.0
19.18000, 0.0
19.19000, 0.0
19.20000, 0.0
19.21000, 0.0
19.22000, 0.0
19.23000, 0.0
19.24000, 0.0
19.25000, 0.0
19.26000, 0.0
19.27000, 0.0
19.28000, 0.0
19.29000, 0.0
19.30000, 0.0
19.31000, 0.0
19.32000, 0.0
19.33000, 0.0
19.34000, 0.0
19.35000, 0.0
19.36000, 0.0
19.37000, 0.0
19.38000, 0.0
19.39000, 0.0
19.40000, 0.0
19.41000, 0.0
19.42000, 0.0
19.43000, 0.0
19.44000, 0.0
19.45000, 0.0
19.46000, 0.0
19.47000, 0.0
19.48000, 0.0
19.49000, 0.0
19.50000, 0.0
19.51000, 0.0
19.52000, 0.0
19.53000, 0.0
19.54000, 0.0
19.55000, 0.0
19.56000, 0.0
19.57000, 0.0
19.58000, 0.0
19.59000, 0.0
19.60000, 0.0
19.61000, 0.0
19.62000, 0.0
19.63000, 0.0
19.64000, 0.0
19.65000, 0.0
19.66000, 0.0
19.67000, 0.0
19.68000, 0.0
19.69000, 0.0
19.70000, 0.0
19.71000, 0.0
19.72000, 0.0
19.73000, 0.0
19.74000, 0.0
19.75000, 0.0
19.76000, 0.0
19.77000, 0.0
19.78000, 0.0
19.79000, 0.0
19.80000, 0.0
19.81000, 0.0
19.82000, 0.0
19.83000, 0.0
19.84000, 0.0
19.85000, 0.0
19.86000, 0.0
19.87000, 0.0
19.88000, 0.0
19.89000, 0.0
19.90000, 0.0
19.91000, 0.0
19.92000, 0.0
19.93000, 0.0
19.94000, 0.0
19.95000, 0.0
19.96000, 0.0
19.97000, 0.0
19.98000, 0.0
19.99000, 0.0
20.00000, 0.0
20.01000, 0.0
20.02000, 0.0
20.03000, 0.0
20.04000, 0.0
20.05000, 0.0
20.06000, 0.0
20.07000, 0.0
20.08000, 0.0
20.09000, 0.0
20.10000, 0.0
20.11000, 0.0
20.12000, 0.0
20.13000, 0.0
20.14000, 0.0
20.15000, 0.0
20.16000, 0.0
20.17000, 0.0
20.18000, 0.0
20.19000, 0.0
20.20000, 0.0
20.21000, 0.0
20.22000, 0.0
20.23000, 0.0
20.24000, 0.0
20.25000, 0.0
20.26000, 0.0
20.27000, 0.0
#ENDOFDATA   : 
