# Supplementary material for: Regrafting submillimeter-scale ferromagnetic soft continuums
Source: Nat Commun. 2025 Jul 31;16:7023. doi: 10.1038/s41467-025-60928-6 (PMC12313971; doi:10.1038/s41467-025-60928-6)
Supplement: Supplementary file 25 — Source Data [file 41467_2025_60928_MOESM25_ESM.zip › Source File/Fig S63/P-precision.xlsx]

## Sheet: Sheet1
	0	0	0
	1	0.6	5.4
	2	1	9
	3	1.4	12.6
	4	1.8	16.2
	5	2.2	19.8
	6	2.6	23.4
	7	3	27
