# Supplementary material for: Regrafting submillimeter-scale ferromagnetic soft continuums
Source: Nat Commun. 2025 Jul 31;16:7023. doi: 10.1038/s41467-025-60928-6 (PMC12313971; doi:10.1038/s41467-025-60928-6)
Supplement: Supplementary file 25 — Source Data [file 41467_2025_60928_MOESM25_ESM.zip › Source File/Fig S63/r-precision.xlsx]

## Sheet: Sheet1
	0.5	1	1.5	2	2.5	3	-0.5	-1	-1.5	-2	-2.5	-3
1	0.68	2	3.61	4.28	6.67	7.59	0.58	2.12	3.6	4.69	6.43	7.33
2	0.72	2.26	3.35	4.18	6.37	7.31	0.59	2.33	3.35	4.44	6.23	7.89
3	0.74	2.13	3.92	4.03	6.79	7.16	0.71	2.21	3.43	4.28	6.34	7.56
4	0.85	2.36	3.41	4.65	6.61	7.18	0.69	2.1	3.41	4.4	6.79	7.43
5	0.76	2.13	3.32	4.34	6.84	7.24	0.67	2.32	3.39	4.76	6.69	7.79
		8.928	39.8546	4.464	0.68	0.72	0.74	0.85	0.76
			79.7092	8.928	2	2.26	2.13	2.36	2.13
			119.564	13.392	3.61	3.35	3.92	3.41	3.32
			159.418	17.856	4.28	4.18	4.03	4.65	4.34
			199.273	22.32	6.67	6.37	6.79	6.61	6.84
			239.128	26.784	7.59	7.31	7.16	7.18	7.24
			-39.8546	-4.464	0.58	0.59	0.71	0.69	0.67
			-79.7092	-8.928	2.12	2.33	2.21	2.1	2.32
			-119.564	-13.392	3.6	3.35	3.43	3.41	3.39
			-159.418	-17.856	4.69	4.44	4.28	4.4	4.76
			-199.273	-22.32	6.43	6.23	6.34	6.79	6.69
			-239.128	-26.784	7.33	7.89	7.56	7.43	7.79
