# Supplementary material for: Regrafting submillimeter-scale ferromagnetic soft continuums
Source: Nat Commun. 2025 Jul 31;16:7023. doi: 10.1038/s41467-025-60928-6 (PMC12313971; doi:10.1038/s41467-025-60928-6)
Supplement: Supplementary file 25 — Source Data [file 41467_2025_60928_MOESM25_ESM.zip › Source File/Fig S64/control.xlsx]

## Sheet: Sheet1
time (s)	temp (K)	temp (C)	帧		temp	frame	time s
0	299.1	25.95	0						8 mm			12 mm			16			20				8
1	309.78	36.63	9		30C	4	0.444444		0	27.71		0	24.34		0	24.9		0	23.14			0	27.71
2	317.8	44.65	18		40C	13	1.44444		1	31.74		1	25.4		1	25.05		1	23.25			1	31.74
3	327.58	54.43	27		50C	24	2.66667		2	35.24		2	26.57		2	25.69		2	23.37			2	35.24
4	337.8	64.65	36		60C	32	3.55556		3	38.17		3	27.79		3	26.49		3	23.62			3	38.17
5	347.89	74.74	45		70C	41	4.55556		4	40.99		4	28.8		4	26.88		4	23.81			4	40.99
6	356.38	83.23	54		80C	51	5.66667		5	43.25		5	29.87		5	29.1		5	23.9			5	43.25
7	364.88	91.73	63		90C	61	6.77778		6	45.17		6	30.68		6	29.93		6	24.25			6	45.17
8	373.18	100.03	72		100C	72	8		7	52.87		7	31.68		7	30.42		7	24.5			7	52.87
9	381.73	108.58	81						8	56.29		8	32.76		8	30.98		8	24.84			8	56.29
10	390.43	117.28	90						9	59.33		9	33.86		9	31.11		9	24.94			9	59.33
11	399.46	126.31	99						10	61.78		10	34.43		10	31.43		10	25.09			10	61.78
12	409.33	136.18	108						11	64.69		11	35.3		11	31.81		11	25.25			11	64.69
13	421.3	148.15	117						12	66.99		12	36.38		12	31.85		12	25.64			12	66.99
14	434.13	160.98	126						13	69.15		13	37.21		13	32.14		13	25.62			13	69.15
15	452	178.85	135						14	71.27		14	38.14		14	32.28		14	25.64			14	71.27
16	455.16	182.01	144						15	73.32		15	38.83		15	32.38		15	26.51			15	73.32
17	455.16	182.01	153						16	75.25		16	39.2		16	32.65		16	27			16	75.25
18	455.16	182.01	162						17	77.18		17	39.69		17	32.63		17	27.27			17	77.18
19	455.16	182.01	171						18	78.88		18	39.99		18	32.92		18	27.45			18	78.88
20	455.16	182.01	180						19	81		19	40.41		19	33.02		19	27.53			19	81
21			189						20	83.23		20	40.7		20	33.23		20	27.63			20	83.23
22			198						21	85.02		21	41.04		21	33.28		21	27.67			21	85.02
23			207						22	87.08		22	41.31		22	33.63		22	27.73			22	87.08
24			216						23	88.66		23	41.74		23	33.8		23	27.75			23	88.66
25			225						24	91.03		24	42.13		24	33.93		24	27.69			24	91.03
26			234						25	93.09		25	42.77		25	33.95		25	27.61			25	93.09
27			243						26	95.07		26	43.22		26	34.05		26	27.59			26	95.07
28			252						27	97.55		27	43.74		27	34.35		27	27.57			27	97.55
29			261						28	99.75		28	44.28		28	34.45		28	27.57			28	99.75
30			270						29	101.84		29	45.03		29	34.56		29	27.57			29	101.84
31			279						30	103.96		30	45.39		30	34.85		30	27.59			30	103.96
32			288						31	106.68		31	45.96		31	34.92		31	27.69			31	106.68
33			297						32	108.75		32	46.46		32	35.06		32	27.67			32	108.75
34			306						33	110.93		33	46.85		33	35.32		33	27.69			33	110.93
35			315						34	113.42		34	47.4		34	35.36		34	27.83			34	113.42
36			324						35	116.16		35	47.83		35	35.45		35	27.85			35	116.16
37			333						36	118.67		36	48.39		36	35.56		36	27.83			36	118.67
38			342						37	121.04		37	48.62		37	35.62		37	28.19			37	121.04
39			351						38	123.65		38	49.11		38	36.08		38	28.19			38	123.65
40			360						39	126.44		39	49.43		39	36.17		39	28.19			39	126.44
41			369						40	128.89		40	49.96		40	36.3		40	28.15			40	128.89
42			378						41	131.19		41	50.23		41	36.76		41	28.29			41	131.19
43			387						42	134.01		42	50.71		42	36.93		42	28.23			42	134.01
44			396						43	136.86		43	51.03		43	37.14		43	28.31			43	136.86
45			405						44	139.81		44	51.64		44	37.16		44	28.21			44	139.81
46			414						45	143.07		45	51.88		45	37.21		45	28.27			45	143.07
47			423						46	146.38		46	52.29		46	37.38		46	28.23			46	146.38
48			432						47	149.84		47	52.64		47	37.44		47	28.21			47	149.84
49			441						48	153.15		48	53.01		48	37.88		48	28.25			48	153.15
50			450						49	156.66		49	53.34		49	38.4		49	28.25			49	156.66
51			459						50	159.71		50	53.82		50	38.89		50	28.37			50	159.71
52			468						51	163.23		51	54.18		51	38.83		51	28.41			51	163.23
53			477						52	166.4		52	54.59		52	38.82		52	28.54			52	166.4
54			486						53	171.21		53	55.19		53	39.09		53	28.66			53	171.21
55			495						54	174.88		54	55.37		54	39.41		54	28.64			54	174.88
56			504						55	179.66		55	55.65		55	39.69		55	28.82			55	179.66
57			513						56	182.01		56	55.91		56	40.23		56	29.26			56	182.01
58			522						57	182.01		57	56.37		57	40.27		57	29.28			57	182.01
59			531						58	182.01		58	56.69		58	40.28		58	29.38			58	182.01
60			540						59	182.01		59	56.93		59	40.16		59	29.75			59	182.01
61			549						60	182.01		60	57.18		60	40.23		60	29.95			60	182.01
62			558									61	57.48		61	40.18		61	30.25
63			567									62	57.7		62	40.16		62	30.4
64			576									63	57.73		63	40.47		63	30.9
65			585									64	58.13		64	40.47		64	31.09
66			594									65	58.44		65	40.28		65	31.33
67			603									66	58.61		66	40.18		66	31.5
68			612									67	58.74		67	40.23		67	31.5
69			621									68	58.96		68	40.19		68	31.47
70			630									69	59.03		69	40.19		69	31.41
71			639									70	59.19		70	40.27		70	31.39
72			648									71	59.43		71	40.25		71	31.39
73			657									72	59.62		72	40.27		72	31.39
74			666									73	59.7		73	40.63		73	31.56
75			675									74	59.73		74	40.83		74	31.87
76			684									75	59.77		75	40.81		75	31.99
77			693									76	60.1		76	40.92		76	32.12
78			702									77	60.19		77	40.97		77	32.18
79			711									78	60.36		78	41.01		78	32.32
80			720									79	60.42		79	41.22		79	32.76
81			729									80	62.67		80	41.26		80	33.13
82			738									81	63.43		81	41.24		81	33.49
83			747									82	63.88		82	41.15		82	33.46
84			756									83	64.06		83	41.35		83	33.3
85			765									84	64.2		84	41.51		84	33.17
86			774									85	64.32		85	42.27		85	33.09
87			783									86	64.54		86	42.27		86	33.34
88			792									87	64.92		87	42.56		87	33.23
89			801									88	65.01		88	42.84		88	33.02
90			810									89	65.01		89	42.91		89	33.11
91			819									90	65.1		90	43.32		90	33.4
92			828
93			837
94			846
95			855
96			864
97			873
98			882
99			891
100			900
101			909
102			918
103			927
104			936
105			945
106			954
107			963
108			972
109			981
110			990
111			999
112			1008
113			1017
114			1026
115			1035
116			1044
117			1053
118			1062
119			1071
120			1080
