# Supplementary material for: Regrafting submillimeter-scale ferromagnetic soft continuums
Source: Nat Commun. 2025 Jul 31;16:7023. doi: 10.1038/s41467-025-60928-6 (PMC12313971; doi:10.1038/s41467-025-60928-6)
Supplement: Supplementary file 25 — Source Data [file 41467_2025_60928_MOESM25_ESM.zip › Source File/Fig S64/lub.xlsx]

## Sheet: Sheet1
time (s)	temp (K)	temp (C)	帧		temp	frame	time s
0	295.89	22.74	0		30C		1
1	301.44	28.29	9		40C		3
2	308.49	35.34	18		50C		6
3	313.67	40.52	27		60C		9
4	318.32	45.17	36		70C		15
5	322.19	49.04	45		80C		17
6	326	52.85	54		90C		18
7	329.23	56.08	63		100C		19
8	332.28	59.13	72
9	335.03	61.88	81
10	336.96	63.81	90
11	339.18	66.03	99
12	340.17	67.02	108
13	341.07	67.92	117
14	344.06	70.91	126
15	345.98	72.83	135
16	350.89	77.74	144
17	356.04	82.89	153
18	363.85	90.7	162
19	372.07	98.92	171
20	381.72	108.57	180
21	394.18	121.03	189
22	407.61	134.46	198
23	420.74	147.59	207
24	436.05	162.9	216
25	450.39	177.24	225
26	455.16	182.01	234
27	455.16	182.01	243
28	455.16	182.01	252
29	455.16	182.01	261
30	455.16	182.01	270
31	455.16	182.01	279
32	455.16	182.01	288
33	455.16	182.01	297
34			306
35			315
36			324
37			333
38			342
39			351
40			360
41			369
42			378
43			387
44			396
45			405
46			414
47			423
48			432
49			441
50			450
51			459
52			468
53			477
54			486
55			495
56			504
57			513
58			522
59			531
60			540
61			549
62			558
63			567
64			576
65			585
66			594
67			603
68			612
69			621
70			630
71			639
72			648
73			657
74			666
75			675
76			684
77			693
78			702
79			711
80			720
81			729
82			738
83			747
84			756
85			765
86			774
87			783
88			792
89			801
90			810
91			819
92			828
93			837
94			846
95			855
96			864
97			873
98			882
99			891
100			900
101			909
102			918
103			927
104			936
105			945
106			954
107			963
108			972
109			981
110			990
111			999
112			1008
113			1017
114			1026
115			1035
116			1044
117			1053
118			1062
119			1071
120			1080
