# Supplementary material for: Regrafting submillimeter-scale ferromagnetic soft continuums
Source: Nat Commun. 2025 Jul 31;16:7023. doi: 10.1038/s41467-025-60928-6 (PMC12313971; doi:10.1038/s41467-025-60928-6)
Supplement: Supplementary file 25 — Source Data [file 41467_2025_60928_MOESM25_ESM.zip › Source File/Fig S67/raw data.xlsx]

## Sheet: Sheet1
1	30	5.31991e+06		1	40	3.38568e+06
2	30	6.19238e+06		2	40	4.23016e+06
3	30	7.10403e+06		3	40	5.30141e+06
4	30	5.65406e+06		4	40	4.02142e+06
5	30	1.31582e+07		5	40	9.80497e+06
6	30	1.62854e+07		6	40	1.08921e+07
7	30	4.67887e+07		7	40	4.38855e+07
8	30	5.79891e+07		8	40	4.53272e+07
9	30	6.133e+07		9	40	4.85052e+07
10	30	5.03398e+07		10	40	4.0997e+07
11	30	6.85618e+07		11	40	4.5072e+07
12	30	7.30185e+07		12	40	4.86681e+07
13	30	3.48093e+07		13	40	3.06326e+07
14	30	3.97898e+07		14	40	4.18625e+07
15	30	5.04119e+07		15	40	4.4878e+07
16	30	5.28539e+07		16	40	3.69282e+07
17	30	6.33424e+07		17	40	4.69676e+07
18	30	8.42422e+07		18	40	5.07125e+07
