# Supplementary material for: Regrafting submillimeter-scale ferromagnetic soft continuums
Source: Nat Commun. 2025 Jul 31;16:7023. doi: 10.1038/s41467-025-60928-6 (PMC12313971; doi:10.1038/s41467-025-60928-6)
Supplement: Supplementary file 25 — Source Data [file 41467_2025_60928_MOESM25_ESM.zip › Source File/Fig. S37-38/Archive/CCK8/CCK8.xlsx]

## Sheet: Sheet1
		24h/48h	Temperature(¡C)	1	2	3	4	5	6	7	8	9	10	11	12
				24.9	0.9181	1.1368	1.414	1.2126	1.2644	1.3203	1.174	0.3155	2.7328	0.1911	2.9212	3.0651
					0.3898	1.2664	1.3197	1.1274	1.2504	1.1874	1.23	0.2218	3.136	0.2114	2.7477	3.0243
					0.3939	1.2197	1.4588	1.3053	1.3036	1.1788	1.2968	0.2063	3.0717	2.6672	3.1898	3.0671
					0.58	1.4332	1.584	1.2663	0.9115	1.4106	1.2567	0.2163	3.1081	2.7805	2.9323	2.9151
					0.6375	1.0609	1.3649	1.3681	1.0231	1.4042	1.2695	0.2128	3.2211	2.7755	2.8537	3.0141
					0.7402	1.5943	1.4662	1.4226	1.1732	1.3291	1.4132	0.2132	3.2363	2.4535	2.799	2.2368
					0.816	1.4008	1.3124	1.3381	1.0184	0.9072	1.2524	0.2101	2.7306	3.0056	2.8257	2.2139
					1.0364	1.1212	1.5562	1.0439	1.3302	0.9132	1.1989	0.1989	0.2231	0.2108	0.2213	0.2222
		repeat		Temperature(¡C)	1	2	3	4	5	6	7	8	9	10	11	12
				24.1	0.9023	2.6985	3.1715	2.755	2.8903	2.9208	2.5846	0.335	2.6995	0.2085	2.8452	3.0538
					0.9717	2.7982	3.0254	2.4759	2.696	2.5922	2.7395	0.2373	3.0222	0.2279	2.6566	2.9992
					0.9522	2.756	3.1917	2.9111	2.8872	2.2848	2.8922	0.2227	2.8717	2.5645	2.9477	3.0515
					1.4268	2.6426	3.2798	2.7821	1.744	2.9904	2.6893	0.233	2.9593	2.6609	2.8243	2.8559
					1.4577	2.7094	3.0071	2.9431	2.2654	2.9686	2.7282	0.229	3.0917	2.6581	2.8185	2.9954
					1.738	2.7662	3.0651	2.973	2.3049	2.8174	2.6443	0.2303	3.1826	2.3741	2.7236	2.2192
					1.7845	2.7275	2.8655	2.9348	2.1252	2.0277	2.5145	0.2266	2.6827	2.9311	2.7619	2.1656
					2.3072	2.4851	3.2487	2.3924	2.9025	2.0428	2.9243	0.2155	0.2423	0.2361	0.2411	0.2419
			72h	Temperature(¡C)	1	2	3	4	5	6	7	8	9	10	11	12
					23.7	0.1699	0.0496	0.0491	0.049	0.0501	0.0526	0.0496	0.0496	0.0516	0.0499	0.0489	0.0493
						0.051	1.2281	1.4177	1.1816	1.1149	1.1105	1.4287	1.2961	1.2793	0.0486	0.0488	0.0493
						0.0494	1.0956	1.1093	1.4855	1.3546	1.4751	1.7752	1.6238	1.4799	0.0509	0.0487	0.0499
						0.0503	0.1725	0.1721	0.1643	0.174	0.1905	0.1653	0.1846	0.1947	0.0503	0.0489	0.0504
						0.0488	0.0485	0.0489	0.0494	0.0484	0.0488	0.048	0.0496	0.0503	0.0495	0.051	0.052
						0.0498	0.0488	0.0497	0.0489	0.0493	0.0488	0.0488	0.0486	0.0492	0.0491	0.0487	0.0507
						0.0497	0.0487	0.0489	0.0484	0.0478	0.0487	0.0484	0.049	0.0485	0.0486	0.0482	0.0497
						0.0502	0.0501	0.0501	0.0501	0.05	0.05	0.0497	0.0518	0.0517	0.05	0.055	0.0502

## Sheet: Sheet2
	As		Fe3O4-48		Fe3O4-24		NdFeB-24		NdFeB-48						Fe3O4-72		NdFeB-72
			2.7982		3.0254		2.4759		2.696
			2.756		3.1917		2.9111		2.8872						1.2281		1.0956
			2.6426		3.2798		2.7821		1.744						1.4177		1.1093
			2.7094		3.0071		2.9431		2.2654						1.1816		1.4855
			2.7662		3.0651		2.973		2.3049						1.1149		1.3546
			2.7275		2.8655		2.9348		2.1252						1.1105		1.4751
			24h、		48h										1.4287
		Ac	3.0222		2.9992										1.2961
			2.8717		3.0515										1.2793
			2.9593		2.8559										1.7752
			3.0917		2.9954										1.6238
			3.1826		2.2192										1.4799
			2.6827		2.1656
		Average	2.96837		2.71447										1.4805
															0.1725
		Ab	0.2423												0.1721
			0.2361												0.1643
			0.2411												0.174
			0.2419												0.1905
			0.2373												0.1653
			0.2227
		Average	0.2369												0.173117
		As-Ab	2.5613		2.7885		2.239		2.4591
			2.5191		2.9548		2.6742		2.6503						1.05498		0.92248
			2.4057		3.0429		2.5452		1.5071						1.24458		0.93618
			2.4725		2.7702		2.7062		2.0285						1.00848		1.31238
			2.5293		2.8282		2.7361		2.068						0.94178		1.18148
			2.4906		2.6286		2.6979		1.8883						0.93738		1.30198
		Ac-Ab	2.7853		2.7623										1.25558
			2.6348		2.8146										1.12298
			2.7224		2.619										1.10618
			2.8548		2.7585										1.60208
			2.9457		1.9823										1.45068
			2.4458		1.9287										1.30678
		average	2.73147		2.47757										1.30738
cell viability	ctrl-48h	control-24h											control
	1.11492	1.01971	0.937701		1.02088		0.819706		0.900285				0.960379		0.806942		0.705594
	1.13603	0.96461	0.922252		1.08176		0.979034		0.970284				0.858955		0.951965		0.716073
	1.05708	0.996681	0.880736		1.11402		0.931807		0.551755				0.846104		0.771375		1.00382
	1.11339	1.04515	0.905191		1.01418		0.99075		0.742641				1.22541		0.720357		0.903701
	0.800098	1.07843	0.925986		1.03541		1.0017		0.757102				1.10961		0.716991		0.99587
	0.778464	0.895416	0.911818		0.96234		0.987711		0.691313				0.999541
	24	ctrl-24		Fe3O4		NdFeB-24
		0.96461		1.02088		0.979034									0.806942		0.705594
		0.996681		1.08176		0.931807									0.951965		0.716073
		1.04515		1.11402		0.99075									0.771375		1.00382
		1.07843		1.01418		1.0017									0.720357		0.903701
		0.895416		1.03541		0.987711									0.716991		0.99587
		ctrl-48		Fe3O4		Nd
	48	1.11492		0.937701		0.900285
		1.13603		0.922252		0.970284
		1.11339		0.905191		0.742641
		0.800098		0.925986		0.757102
		0.778464		0.911818		0.691313
		ctrl-72
	72	0.960379		0.806942		0.705594
		0.858955		0.951965		0.716073
		0.846104		0.771375		1.00382
		1.22541		0.720357		0.903701
		1.10961		0.716991		0.99587
	24								48								72
	ctrl-24	0.96461	0.996681	1.04515	1.07843	0.895416		ctrl-48	1.11492	1.13603	1.11339	0.800098	0.778464			ctrl-72	0.960379	0.858955	0.846104	1.22541	1.10961
	Fe3O4	1.02088	1.08176	1.11402	1.01418	1.03541		Fe3O4	0.937701	0.922252	0.905191	0.925986	0.911818			Fe3O4	0.806942	0.951965	0.771375	0.720357	0.716991
	NdFeB-24	0.979034	0.931807	0.99075	1.0017	0.987711		Nd	0.900285	0.970284	0.742641	0.757102	0.691313			Nd	0.705594	0.716073	1.00382	0.903701	0.99587
		0.96461	0.996681	1.04515	1.07843	0.895416	1.11492	1.13603	1.11339	0.800098	0.778464	0.960379	0.858955	0.846104	1.22541	1.10961
		1.02088	1.08176	1.11402	1.01418	1.03541	0.937701	0.922252	0.905191	0.925986	0.911818	0.806942	0.951965	0.771375	0.720357	0.716991
		0.979034	0.931807	0.99075	1.0017	0.987711	0.900285	0.970284	0.742641	0.757102	0.691313	0.705594	0.716073	1.00382	0.903701	0.99587
		96.461	99.6681	104.515	107.843	89.5416	111.492	113.603	111.339	80.0098	77.8464	96.0379	85.8955	84.6104	122.541	110.961
		102.088	108.176	111.402	101.418	103.541	93.7701	92.2252	90.5191	92.5986	91.1818	80.6942	95.1965	77.1375	72.0357	71.6991		79.3526
		97.9034	93.1807	99.075	100.17	98.7711	90.0285	97.0284	74.2641	75.7102	69.1313	70.5594	71.6073	100.382	90.3701	99.587		86.5012
