# Supplementary material for: Regrafting submillimeter-scale ferromagnetic soft continuums
Source: Nat Commun. 2025 Jul 31;16:7023. doi: 10.1038/s41467-025-60928-6 (PMC12313971; doi:10.1038/s41467-025-60928-6)
Supplement: Supplementary file 25 — Source Data [file 41467_2025_60928_MOESM25_ESM.zip › Source File/Fig. S37-38/Archive/CCK8/Round2-72h.txt]

	Temperature(¡C)	1	2	3	4	5	6	7	8	9	10	11	12
	23.7	0.1699	0.0496	0.0491	0.049	0.0501	0.0526	0.0496	0.0496	0.0516	0.0499	0.0489	0.0493
		0.051	1.2281	1.4177	1.1816	1.1149	1.1105	1.4287	1.2961	1.2793	0.0486	0.0488	0.0493
		0.0494	1.0956	1.1093	1.4855	1.3546	1.4751	1.7752	1.6238	1.4799	0.0509	0.0487	0.0499
		0.0503	0.1725	0.1721	0.1643	0.174	0.1905	0.1653	0.1846	0.1947	0.0503	0.0489	0.0504
		0.0488	0.0485	0.0489	0.0494	0.0484	0.0488	0.048	0.0496	0.0503	0.0495	0.051	0.052
		0.0498	0.0488	0.0497	0.0489	0.0493	0.0488	0.0488	0.0486	0.0492	0.0491	0.0487	0.0507
		0.0497	0.0487	0.0489	0.0484	0.0478	0.0487	0.0484	0.049	0.0485	0.0486	0.0482	0.0497
		0.0502	0.0501	0.0501	0.0501	0.05	0.05	0.0497	0.0518	0.0517	0.05	0.055	0.0502
