# Supplementary material for: Regrafting submillimeter-scale ferromagnetic soft continuums
Source: Nat Commun. 2025 Jul 31;16:7023. doi: 10.1038/s41467-025-60928-6 (PMC12313971; doi:10.1038/s41467-025-60928-6)
Supplement: Supplementary file 25 — Source Data [file 41467_2025_60928_MOESM25_ESM.zip › Source File/Fig. S37-38/Archive/staining/1023livedead-staining/ctrl/Results.csv]

	Area	Mean	Perim.	MinThr	MaxThr
1	649194.28	105.61	7168	77	255
