# Supplementary material for: Regrafting submillimeter-scale ferromagnetic soft continuums
Source: Nat Commun. 2025 Jul 31;16:7023. doi: 10.1038/s41467-025-60928-6 (PMC12313971; doi:10.1038/s41467-025-60928-6)
Supplement: Supplementary file 25 — Source Data [file 41467_2025_60928_MOESM25_ESM.zip › Source File/Fig. S37-38/Archive/staining/Results-staining.xlsx]

## Sheet: CTRL
	Ctrl
			Area	Mean	Perim.	MinThr	MaxThr
3.3	green	2	1.2062e+06	10.42	7168	0	255
	red	1	10022	255	7168	255	255
3.2	green	3	658390	255	7168	255	255
	red	1	6671.86	255	7168	255	255
3.1	green	1	1836782	255	7168	255	255
	red	1	5907	255	7168	255	255
2.1	green	1	691886	255	7168	255	255
	red	2	0	NaN	7168	255	255
2.2	green	1	775192	255	7168	255	255
	red	2	543.72	255	7168	255	255
2.3	green	1	715788	255	7168	255	255
	red	1	4035.33	255	7168	255	255
1.2	green	1	748294	255	7168	255	255
	red	1	3763.85	255	7168	255	255
1.3	green	1	756690	255	7168	255	255
	red	1	4069.07	255	7168	255	255
1.4	green	1	674361	255	7168	255	255
	red	1	2008.84	255	7168	255	255

## Sheet: Fe3O4
			Area	Mean	Perim.	MinThr	MaxThr
1	green	1	577241	255	7168	255	255
	red	1	6929.15	255	7168	255	255
2.2	green	1	628008	255	7168	255	255
	red	1	13441.1	255	7168	255	255
2.4	green	1	746854	255	7168	255	255
	red	1	15374	255	7168	255	255
2	green	1	607882	255	7168	255	255
	red	1	20448.5	255	7168	255	255
3	green	1	699936	255	7168	255	255
	red	1	18162.4	255	7168	255	255
-3.1	green	1	698939	255	7168	255	255
	red	1	3843.61	255	7168	255	255
4.1	green	1	779629	255	7168	255	255
	red	1	8070.27	255	7168	255	255
	green	1	481563	255	7168	255	255
	red	1	8817.6	255	7168	255	255
	green	1	2294999	255	7168	255	255
	red	1	17868	255	7168	255	255

## Sheet: NdFeB
				Area	Mean	Perim.	MinThr	MaxThr
	1.1	green		649194	105.61	7168	77	255
		red	1	7471.72	255	7168	255	255
	1.2	green	1	589615	255	7168	255	255
		red	1	26443.6	255	7168	255	255
	1.3	green	1	469643	255	7168	255	255
		red	1	15639	255	7168	255	255
	2.1	green	1	504143	255	7168	255	255
		red	1	17598.8	255	7168	255	255
	2.2	green	1	918264	255	7168	255	255
		red	1	19078.1	255	7168	255	255
	2.3	green	1	950349	255	7168	255	255
		red	1	17761.3	255	7168	255	255
	3。1	green	1	586927	255	7168	255	255
		red	1	14805.8	255	7168	255	255
	3.2	green	1	534739	255	7168	255	255
		red	1	13772.8	255	7168	255	255
	3.3	green	1	427585	255	7168	255	255
		red	1	9796.9	255	7168	255	255

## Sheet: summary-caculate
		Ctrl		Fe	Nd
			Area	Area	Area
		green	1.2062e+06	577241	649194
		red	10022	6929.15	7471.72
	plus		1.21622e+06	584170	656666
			0.99176	0.988138	0.988622
		green	658390	628008	589615
		red	6671.86	13441.1	26443.6
			665062	641449	616058
			0.989968	0.979046	0.957076
		green	1836782	746854	469643
		red	5907	15374	15639
			1842689	762228	485282
			0.996794	0.97983	0.967773
		green	691886	607882	504143
		red	0	20448.5	17598.8
			691886	628330	521742
			1	0.967456	0.966269
		green	775192	699936	918264
		red	543.72	18162.4	19078.1
			775736	718099	937342
			0.999299	0.974708	0.979647
		green	715788	698939	950349
		red	4035.33	3843.61	17761.3
			719823	702782	968111
			0.994394	0.994531	0.981654
		green	748294	779629	586927
		red	3763.85	8070.27	14805.8
			752058	787700	601733
			0.994995	0.989755	0.975395
		green	756690	481563	534739
		red	4069.07	8817.6	13772.8
			760759	490381	548512
			0.994651	0.982019	0.974891
		green	674361	2294999	427585
		red	2008.84	17868	9796.9
			676369	2312867	437382
			0.99703	0.992275	0.977601
		0.99176	0.988138	0.988622
		0.989968	0.979046	0.957076
		0.996794	0.97983	0.967773
		1	0.967456	0.966269
		0.999299	0.974708	0.979647
		0.994394	0.994531	0.981654
		0.994995	0.989755	0.975395
		0.994651	0.982019	0.974891
		0.99703	0.992275	0.977601
		0.99176	0.989968	0.996794	1	0.999299	0.994394	0.994995	0.994651	0.99703
		0.988138	0.979046	0.97983	0.967456	0.974708	0.994531	0.989755	0.982019	0.992275
		0.988622	0.957076	0.967773	0.966269	0.979647	0.981654	0.975395	0.974891	0.977601
