# Supplementary material for: Regrafting submillimeter-scale ferromagnetic soft continuums
Source: Nat Commun. 2025 Jul 31;16:7023. doi: 10.1038/s41467-025-60928-6 (PMC12313971; doi:10.1038/s41467-025-60928-6)
Supplement: Supplementary file 25 — Source Data [file 41467_2025_60928_MOESM25_ESM.zip › Source File/Fig. S37-38/Archive/staining/Results.csv]

	Ctrl
			Area	Mean	Perim.	MinThr	MaxThr
3.3	green	2	1206199.49	10.42	7168	0	255
	red	1	10022	255	7168	255	255
3.2	green	3	658389.95	255	7168	255	255
	red	1	6671.86	255	7168	255	255
3.1	green	1	1836782	255	7168	255	255
	red	1	5907	255	7168	255	255
2.1	green	1	691886.16	255	7168	255	255
	red	2	0	NaN	7168	255	255
2.2	green
	red
2.3	green
	red
1.1	green
	red
1.2	green
	red
1.3	green
	red
